# Supplementary material for: Whither the genus Caldicellulosiruptor and the order Thermoanaerobacterales: phylogeny, taxonomy, ecology, and phenotype
Source: Front Microbiol. 2023 Aug 3;14:1212538. doi: 10.3389/fmicb.2023.1212538 (PMC10434631; doi:10.3389/fmicb.2023.1212538)
Supplement: Supplementary file 1 [file Data_Sheet_1.ZIP]

Archive with 52 entries (52 files):
- File_S1/C_fijiensis_DSM_17918.txt
- File_S1/C_polysaccharolyticus_DSM_13641.txt
- File_S1/C_sub_DSM_13054.txt
- File_S1/C_sub_pacificus_DSM_12653.txt
- File_S1/C_sub_str._1523vc.txt
- File_S1/C_sub_tengcongensis_MB4.txt
- File_S1/C_sub_yonseiensis_KB-1.txt
- File_S1/Cal_adulescens_A05MB.txt
- File_S1/Caldicellulosiruptor_acetigenus_acetigenus_DSM_7040.txt
- File_S1/Caldicellulosiruptor_acetigenus_kristjanssonii_I77R1B.txt
- File_S1/Caldicellulosiruptor_acetigenus_lactoaceticus_6A.txt
- File_S1/Caldicellulosiruptor_bescii_DSM_6725.txt
- File_S1/Caldicellulosiruptor_changbaiensis_CBS-Z.txt
- File_S1/Caldicellulosiruptor_danielii_Wai35.B1.txt
- File_S1/Caldicellulosiruptor_diazatrophicus_YA01.txt
- File_S1/Caldicellulosiruptor_hydrothermalis_108.txt
- File_S1/Caldicellulosiruptor_kronotskyensis_2002.txt
- File_S1/Caldicellulosiruptor_morganii_DSM_8990.txt
- File_S1/Caldicellulosiruptor_naganoensis_DSM_8991.txt
- File_S1/Caldicellulosiruptor_obsidiansis_OB47.txt
- File_S1/Caldicellulosiruptor_owensensis_OL.txt
- File_S1/Caldicellulosiruptor_saccharolyticus_DSM_8903.txt
- File_S1/Caldicellulosiruptor_sp._F32.txt
- File_S1/T_brockii_subsp._finnii_Ako-1.txt
- File_S1/T_ethanolicus_JW200.txt
- File_S1/T_indiensis_BSB-33.txt
- File_S1/T_italicus_Ab9.txt
- File_S1/T_kivui_LKT-1.txt
- File_S1/T_mathranii_subsp._mathranii_str._A3.txt
- File_S1/T_pseudethanolicus_ATCC_33223.txt
- File_S1/T_siderophilus_SR4.txt
- File_S1/T_sp._RKWS2.txt
- File_S1/T_sp._X514.txt
- File_S1/T_sp._YS13.txt
- File_S1/T_thermocopriae_JCM_7501.txt
- File_S1/T_thermohydro_DSM_569.txt
- File_S1/T_thermohydro_WC1.txt
- File_S1/T_uzonensis_DSM_18761.txt
- File_S1/T_wiegelii_Rt8.B1.txt
- File_S1/Th_aotearoense_SCUT27.txt
- File_S1/Th_butyriciformans_USBA-019.txt
- File_S1/Th_saccharolyticum_JW-SL-YS485.txt
- File_S1/Th_saccharolyticum_NTOU1.txt
- File_S1/Th_sp._PSU-2.txt
- File_S1/Th_sp._RBIITD.txt
- File_S1/Th_thermosac_DSM_571.txt
- File_S1/Th_thermosac_GSU5.txt
- File_S1/Th_thermosac_M5.txt
- File_S1/Th_thermosac_SP-H2.txt
- File_S1/Th_thermosac_TG57.txt
- File_S1/Th_thermosacc_M0795.txt
- File_S1/Th_xylanolyticum_LX-11.txt
