# Supplementary material for: Whither the genus Caldicellulosiruptor and the order Thermoanaerobacterales: phylogeny, taxonomy, ecology, and phenotype
Source: Front Microbiol. 2023 Aug 3;14:1212538. doi: 10.3389/fmicb.2023.1212538 (PMC10434631; doi:10.3389/fmicb.2023.1212538)
Supplement: Supplementary file 1 [file Data_Sheet_1.ZIP › File_S1/C_fijiensis_DSM_17918.txt]

Gene ID	EC#	HMMER	eCAMI	DIAMOND	Signalp	#ofTools
SHE29529.1	-	GH109(2-152)	-	-	N	1
SHE29626.1	-	GH38(6-260)	-	-	N	1
SHE35839.1	-	CBM25(24-101)	-	-	Y(1-13)	1
SHE36469.1	-	GH109(3-364)	-	GH109	N	2
SHE36658.1	3.2.1.24	GH38(237-503)	GH38	GH38	N	3
SHE41180.1	3.2.1.24	GH38(239-496)	GH38	GH38	N	3
SHE41775.1	-	GH2(2-704)	GH2	GH2	N	3
SHE41882.1	-	GH38(93-347)	GH38	GH38	N	3
SHE46423.1	-	GH109(2-154)	-	-	N	1
SHE47895.1	-	GH18(26-324)	-	GH18	N	2
SHE48025.1	-	GT2(8-149)	GT2	GT2	N	3
SHE53355.1	-	GT2(3-119)	GT2	-	N	2
SHE61660.1	-	GT4(183-341)	-	-	N	1
SHE62791.1	3.2.1.22	GH4(3-178)	GH4	GH4	N	3
SHE64058.1	3.2.1.37|3.2.1.-|3.2.1.21|3.2.1.55	GH3(40-281)	GH3	GH3	N	3
SHE64236.1	-	CBM67(150-313)+GH78(335-838)	CBM67+GH78	GH78	N	3
SHE66491.1	3.2.1.51	GH29(6-303)	GH29	GH29	N	3
SHE67142.1	2.4.1.-	GT84(1353-1567)+GH94(1807-2887)	GH94+GT84	GH0+GH94+GT84	N	3
SHE67877.1	-	GT4(219-363)	GT4	-	N	2
SHE68172.1	-	GH38(5-264)	GH38	GH38	N	3
SHE68322.1	-	GT4(204-351)	GT4	GT4	N	3
SHE68419.1	-	GT4(189-336)	-	GT4	N	2
SHE68500.1	-	GT4(199-359)	-	GT4	N	2
SHE68650.1	2.4.1.18|3.2.1.1	GH57(7-426)	GH57	GH57	N	3
SHE68740.1	3.2.1.3	GH15(288-652)	GH15	GH15	N	3
SHE69430.1	-	GH23(56-181)	GH23	-	N	2
SHE69856.1	-	GH109(2-161)	-	-	N	1
SHE70538.1	-	GH3(109-348)	GH3	GH3	Y(1-26)	3
SHE74398.1	-	GH109(3-178)	-	-	N	1
SHE74761.1	-	GH109(5-156)	-	-	N	1
SHE75121.1	-	GH172(93-341)	-	GH172	N	2
SHE75161.1	-	GH106(4-691)	GH0	GH106	N	3
SHE77762.1	-	GH130(5-294)	GH130	GH130	N	3
SHE81534.1	-	GH129(50-715)	-	GH0	Y(1-27)	2
SHE83782.1	-	CE4(46-170)	CE4	-	Y(1-36)	2
SHE83823.1	3.2.1.37|3.2.1.55|3.2.1.21	GH3(77-303)	GH3	GH3	N	3
SHE84722.1	-	CE4(102-244)	-	-	N	1
SHE88005.1	-	GT28(188-337)	GT28	GT28	N	3
SHE88055.1	3.2.1.177	GH31(238-668)	GH31	GH31	N	3
SHE89006.1	-	GH50(49-645)	GH50	GH50	N	3
SHE89678.1	-	GH109(3-155)	-	-	N	1
SHE93230.1	-	GT2(3-119)	GT2	-	N	2
SHE95618.1	3.2.1.24	GH38(256-518)	GH38	GH38	N	3
SHE98313.1	-	CE19(41-345)	-	-	N	1
SHE99222.1	3.2.1.22	GH36(11-685)	GH36	GH36	N	3
SHE99414.1	-	GT4(192-356)	GT4	GT4	N	3
SHE99822.1	-	GT4(88-236)	GT4	-	N	2
SHF00231.1	-	GH109(3-180)	-	-	N	1
SHF00272.1	-	CE9(7-388)	CE9	CE9	N	3
SHF01630.1	-	GH4(5-183)	GH4	GH4	N	3
SHF06087.1	-	GH109(4-157)	-	-	N	1
SHF06198.1	-	GH35(16-209)	-	GH35	N	2
SHF06393.1	-	CE4(35-158)	CE4	-	N	2
SHF16154.1	-	CE1(10-256)	-	-	N	1
SHF17119.1	-	GH109(14-148)	-	-	N	1
SHF19458.1	3.2.1.51	GH29(5-331)	GH29	GH29	N	3
SHF19498.1	3.2.1.55	GH51(4-504)	GH51	GH51	N	3
SHF19544.1	-	GH127(17-530)	GH127	GH127	N	3
SHF19754.1	-	GH31(230-649)	-	GH31	N	2
SHF22260.1	-	GH163(198-467)	-	GH163	N	2
SHF22302.1	3.2.1.-	GH92(196-717)	GH92	GH92	N	3
SHF22463.1	-	CBM34(6-118)+GH13_20(166-463)	GH13+CBM34	CBM34+GH13_20+3.2.1.135+3.2.1.54	N	3
SHF23037.1	-	GH78(30-532)	GH78+CBM67	CBM67+GH78	N	3
SHF23301.1	-	GH127(113-513)	-	CBM66	N	2
SHF23644.1	-	CBM67(124-306)+GH78(329-835)	GH78	GH78	N	3
SHF23698.1	-	GH151(30-164)	-	GH151	N	2
SHF23734.1	-	GH2(38-924)	GH2	GH2	N	3
SHF23782.1	-	GH109(1-176)	-	-	N	1
SHF25550.1	-	CBM50(129-172)+CBM50(187-231)+CBM50(250-294)	CBM50	-	N	2
SHF26786.1	-	CE4(131-256)	CE4	-	N	2
SHF29759.1	-	GH32(27-332)	GH32	GH32	N	3
SHF29839.1	2.4.1.14	GT4(260-429)	GT4	GT4	N	3
SHF34873.1	-	GH109(2-145)	-	-	N	1
SHF34988.1	-	GH109(16-152)	-	-	N	1
SHF35019.1	-	GH109(2-141)	-	-	N	1
SHF35097.1	-	GH109(3-156)	-	-	N	1
SHF37452.1	-	GH109(3-154)	-	-	N	1
SHF38066.1	-	GH123(91-528)	-	GH123	N	2
SHF39865.1	-	GH35(10-195)	GH35	GH35	N	3
SHF39938.1	3.2.1.37|3.2.1.55|3.2.1.21	GH3(96-322)	GH3	GH3+3.2.1.37	N	3
SHF40194.1	-	CBM50(75-117)	CBM50	-	Y(1-27)	2
SHF40226.1	-	GT51(83-252)	GT51	GT51	N	3
SHF40502.1	-	GT4(200-349)	GT4	GT4	N	3
SHF40884.1	-	GH2(19-564)	GH2	GH2	N	3
SHF41129.1	-	GT28(207-358)	-	-	N	1
SHF41196.1	-	GT4(193-338)	-	-	N	1
SHF42707.1	-	GH23(241-354)	-	-	Y(1-25)	1
SHF46233.1	-	GH23(98-203)	GH23	-	N	2
SHF48297.1	-	CE4(102-246)	CE4	-	N	2
SHF49898.1	-	GT2(4-134)	-	-	N	1
SHF49933.1	-	AA6(4-162)	-	-	N	1
SHF50689.1	-	GH116(454-761)	GH116	GH116	N	3
SHF50724.1	-	GH36(47-642)	GH36	GH36	N	3
SHF51684.1	-	GT4(183-323)	GT4	GT4	N	3
SHF51833.1	-	GT4(2-121)	GT4	-	N	2
SHF51866.1	-	GT4(196-350)	GT4	GT4	N	3
SHF53519.1	-	CE4(77-203)	CE4	-	N	2
SHF55760.1	3.2.1.51	GH29(659-988)	GH29	GH29	Y(1-26)	3
SHF57368.1	-	GH106(42-921)	GH0	GH106	N	3
SHF60507.1	-	GH4(2-104)	-	-	N	1
SHF61480.1	-	GH35(10-178)	-	-	N	1
SHF62237.1	-	GH109(51-381)	-	-	N	1
SHF62286.1	-	GH63(186-565)	GH63	GH63	N	3
SHF63757.1	-	GH42(6-378)	GH42	GH42	N	3
SHF64154.1	3.2.1.51	GH29(4-331)	GH29	GH29	N	3
SHF64312.1	3.2.1.51	GH29(9-147)	GH29	-	N	2
SHF64950.1	-	GH97(1-415)	-	GH97	N	2
SHF65864.1	-	GH140(26-201)	-	-	N	1
SHF66506.1	3.2.1.-	GH95(5-731)	CBM13+GH95	GH95	N	3
SHF66773.1	3.2.1.22	GH4(3-181)	GH4	GH4	N	3
SHF66978.1	-	GH109(2-148)	-	-	N	1
SHF67801.1	-	GH42(12-372)	-	-	N	1
SHF67879.1	-	GH109(1-173)	-	-	N	1
SHF67990.1	-	CE9(7-375)	CE9	CE9	N	3
SHF72161.1	-	GT4(193-340)	-	GT4	N	2
SHF72209.1	-	GT2(5-132)	-	-	N	1
SHF73518.1	3.2.1.78	GH5_36(5-293)	GH5	GH5_36+3.2.1.78	N	3
SHF76558.1	-	CE4(91-228)	-	-	Y(1-25)	1
SHF77449.1	-	GH5_45(49-317)	GH5	GH5_45	N	3
SHF77844.1	-	GT26(63-233)	GT26	-	N	2
SHF78229.1	3.2.1.21|3.2.1.-	GH1(2-442)	GH1	GH1	N	3
SHF81022.1	3.2.1.23	GH2(38-903)	GH2	GH2	N	3
SHF87253.1	-	GH31(302-457)	-	GH0	N	2
SHF88309.1	-	GH29(10-306)	GH29+CBM32	GH29	N	3
SHF88345.1	3.2.1.4	GH5_37(10-323)	GH5	GH5_37+3.2.1.4	N	3
SHF89823.1	3.2.1.21|3.2.1.-|3.2.1.45	GH3(30-251)	GH3	GH3	N	3
SHF90184.1	3.2.1.51	GH29(4-321)	GH29	GH29	N	3
SHE30763.1	3.1.1.72|3.2.1.8	-	CE3	-	N	1
SHE36895.1	-	-	GH36	GH36	N	2
SHE47940.1	-	-	GT0+GT2	GT0+GT2	N	2
SHE58771.1	-	-	GT0	GT0	N	2
SHE59715.1	-	-	CE11	-	N	1
SHE61966.1	-	-	GT41	-	N	1
SHE90434.1	-	-	CBM50	CBM50	N	2
SHE98738.1	-	-	GT4	-	N	1
SHF00143.1	-	-	CE9	-	N	1
SHF24299.1	3.2.1.22	-	GH4	-	N	1
SHF28983.1	-	-	CBM50	-	N	1
SHF33584.1	-	-	GH73	-	N	1
SHF40341.1	-	-	CBM50	-	Y(1-42)	1
SHF43159.1	-	-	CBM48	-	Y(1-32)	1
SHF48638.1	-	-	GT4	-	N	1
SHF48740.1	-	-	GT4	-	N	1
SHF49175.1	-	-	CBM50	-	Y(1-26)	1
SHF51804.1	-	-	GT4	GT4	N	2
SHF54030.1	-	-	CBM50	-	N	1
SHF61326.1	-	-	GT4	-	N	1
SHF65428.1	-	-	GH23	-	N	1
SHF67844.1	-	-	CE12	-	N	1
SHF71474.1	-	-	CBM50	-	Y(1-30)	1
SHE29864.1	-	-	-	GT1	N	1
SHE31133.1	-	-	-	GH28	N	1
SHE35318.1	-	-	-	GH5_11	N	1
SHE49737.1	-	-	-	GT83	N	1
SHE77304.1	-	-	-	CBM50	N	1
SHE77586.1	-	-	-	GT2	N	1
SHE77811.1	-	-	-	GT2	N	1
SHE78173.1	-	-	-	GH130	N	1
SHE81181.1	-	-	-	GH13_26	N	1
SHE81437.1	-	-	-	CBM35	Y(1-26)	1
SHE83868.1	-	-	-	GH13	N	1
SHE84141.1	-	-	-	GT2	N	1
SHE84534.1	-	-	-	GH28	N	1
SHE86942.1	-	-	-	GH23	N	1
SHE87079.1	-	-	-	GH84	N	1
SHE97942.1	-	-	-	CBM50	N	1
SHE98847.1	-	-	-	GT58	N	1
SHE99178.1	-	-	-	GH13	N	1
SHF02964.1	-	-	-	GT2	N	1
SHF04219.1	-	-	-	CE14	N	1
SHF12463.1	-	-	-	GH101	N	1
SHF17213.1	-	-	-	CBM50	N	1
SHF17358.1	-	-	-	GT2	N	1
SHF25996.1	-	-	-	GH13_31	N	1
SHF26074.1	-	-	-	GH13_23	N	1
SHF26752.1	-	-	-	GH13_11	N	1
SHF27362.1	-	-	-	CBM50	N	1
SHF35650.1	-	-	-	GH13_30	N	1
SHF40986.1	-	-	-	GH1	N	1
SHF43574.1	-	-	-	GH23	N	1
SHF45380.1	-	-	-	GT2	N	1
SHF46893.1	-	-	-	GT4	N	1
SHF47186.1	-	-	-	CBM50+GH25	N	1
SHF47303.1	-	-	-	GH27	N	1
SHF49001.1	-	-	-	CBM0	N	1
SHF50128.1	-	-	-	CBM50	N	1
SHF51741.1	-	-	-	GT4	N	1
SHF57825.1	-	-	-	GH13_31	N	1
SHF59421.1	-	-	-	GT47	N	1
SHF72281.1	-	-	-	GT9	N	1
SHF82182.1	-	-	-	GH0	N	1
SHF82758.1	-	-	-	GH1	N	1
SHF82911.1	-	-	-	GH38	N	1
SHF89141.1	-	-	-	CBM6+GH76	N	1
SHF90620.1	-	-	-	GH36	N	1
