# Supplementary material for: Whither the genus Caldicellulosiruptor and the order Thermoanaerobacterales: phylogeny, taxonomy, ecology, and phenotype
Source: Front Microbiol. 2023 Aug 3;14:1212538. doi: 10.3389/fmicb.2023.1212538 (PMC10434631; doi:10.3389/fmicb.2023.1212538)
Supplement: Supplementary file 1 [file Data_Sheet_1.ZIP › File_S1/C_polysaccharolyticus_DSM_13641.txt]

Gene ID	EC#	HMMER	eCAMI	DIAMOND	Signalp	#ofTools
WP_026485513.1	-	GH109(2-174)	-	-	N	1
WP_026485515.1	3.2.1.37	GH39(14-437)	GH39	GH39	N	3
WP_026485516.1	3.1.1.72|3.1.1.-	CE7(3-315)	CE7	CE7	N	3
WP_026485574.1	2.4.1.319|2.4.1.-|2.4.1.320	GH130(27-324)	GH130	GH130	N	3
WP_026485575.1	3.2.1.-|3.2.1.78	GH5_8(50-319)+CBM16(615-731)+CBM16(758-875)+SLH(913-953)	CBM16+GH5	CBM16+GH5+3.2.1.78	Y(1-33)	3
WP_026485582.1	3.2.1.21|3.2.1.-	GH1(3-441)	GH1	GH1	N	3
WP_026485635.1	-	GT32(23-99)	GT32	GT32	N	3
WP_026485638.1	-	GT4(196-346)	GT4	GT4	N	3
WP_026485672.1	3.2.1.8|3.2.1.-	CBM22(41-133)	CBM22+GH10+CBM9	-	Y(1-29)	2
WP_026485674.1	3.2.1.37	GH39(14-438)	GH39	GH39	N	3
WP_026485675.1	3.2.1.37	GH39(11-433)	GH39	GH39	N	3
WP_026485686.1	-	GH39(84-479)	-	GH39	N	2
WP_026485742.1	-	GT2(8-173)	GT2	GT2	N	3
WP_026485753.1	3.2.1.55	GH51(3-503)	GH51	GH51	N	3
WP_026485767.1	3.2.1.40	CBM67(122-296)+GH78(323-847)	GH78+CBM67	GH78	N	3
WP_026485768.1	3.2.1.21|3.2.1.-|3.2.1.45	GH3(30-247)	GH3	GH3	N	3
WP_026485788.1	-	GH18(51-298)	GH18	GH18	N	3
WP_026485871.1	-	CE4(46-170)	CE4	-	N	2
WP_026485885.1	-	GT2(3-122)	GT2	-	N	2
WP_026485942.1	-	CE4(12-135)	-	-	N	1
WP_026485953.1	3.2.1.139|3.2.1.131	GH67(10-687)	GH67	GH67+3.2.1.131	N	3
WP_026485989.1	-	GH109(1-174)	-	-	N	1
WP_026486028.1	3.2.1.1|3.2.1.41	CBM34(255-377)+GH13_39(437-780)	CBM20+CBM34+GH13+CBM48	CBM20+CBM34+GH13_39	Y(1-31)	3
WP_026486029.1	3.2.1.54|3.2.1.133|3.2.1.135	CBM34(6-122)+GH13_20(164-453)	CBM34+GH13	CBM34+GH13_20	N	3
WP_026486041.1	-	GH109(2-172)	-	-	N	1
WP_026486042.1	3.2.1.24	GH38(237-504)	GH38	GH38	N	3
WP_026486077.1	-	GH109(3-269)	-	-	N	1
WP_026486113.1	-	GH20(91-387)	GH20	GH20	N	3
WP_026486115.1	-	GH172(93-341)	-	GH172	N	2
WP_026486117.1	-	GH109(2-148)	-	-	N	1
WP_026486118.1	-	GH109(2-141)	-	-	N	1
WP_026486134.1	-	GT4(187-334)	-	-	N	1
WP_026486136.1	-	GT28(207-358)	-	-	N	1
WP_026486154.1	-	GT4(192-340)	-	GT4	N	2
WP_026486161.1	-	CBM50(75-117)	CBM50	-	Y(1-27)	2
WP_026486208.1	-	CE4(125-250)	CE4	CE4	Y(1-23)	3
WP_026486240.1	-	CBM50(130-174)+CBM50(190-234)+CBM50(252-296)	CBM50	-	N	2
WP_026486268.1	3.2.1.99	GH43_4(56-348)	GH43	GH43_4	N	3
WP_026486269.1	-	GH127(17-562)	GH127	GH127	N	3
WP_026486270.1	3.2.1.55	GH51(3-502)	GH51	GH51	N	3
WP_026486272.1	3.2.1.55	GH51(3-491)	GH51	GH51	N	3
WP_026486276.1	-	GH146(23-548)	-	GH146	N	2
WP_026486277.1	-	GH31(199-654)	GH31	GH31	N	3
WP_026486278.1	-	GH42(6-379)	GH42	GH42	N	3
WP_026486287.1	3.2.1.37|3.2.1.-|3.2.1.21|3.2.1.55	GH3(40-281)	GH3	GH3	N	3
WP_026486299.1	-	GT4(180-338)+GT4(698-837)+GT2(883-1002)	GT2+GT4	GT2+GT4	N	3
WP_026486310.1	3.2.1.22	GH4(3-178)	GH4	GH4	N	3
WP_026486326.1	-	GT4(190-343)	-	-	N	1
WP_026486399.1	3.2.1.177	GH31(238-668)	GH31	GH31	N	3
WP_026486424.1	-	GH109(1-348)	-	-	N	1
WP_026486530.1	2.4.1.319|2.4.1.-|2.4.1.320	GH130(27-324)	GH130	GH130	N	3
WP_026486535.1	3.2.1.78	GH5_36(5-294)	GH5	GH5_36+3.2.1.78	N	3
WP_026486577.1	-	CE19(40-344)	-	-	N	1
WP_026486580.1	-	GH42(12-372)	-	-	N	1
WP_026486594.1	-	GH109(60-386)	-	-	N	1
WP_026486604.1	3.2.1.-|3.2.1.4|3.2.1.73	GH5_37(7-320)	GH5	GH5_37	N	3
WP_026486609.1	5.4.99.11|3.2.1.10|3.2.1.20|3.2.1.70|3.2.1.-|2.4.1.-	GH13_31(28-375)	GH13	GH13_31	N	3
WP_026486671.1	3.2.1.21|3.2.1.23|3.2.1.-	GH1(7-466)	GH1	GH1+3.2.1.-	N	3
WP_026486724.1	-	CE1(10-257)	-	-	N	1
WP_026486729.1	-	GH35(40-385)	GH35	GH35	N	3
WP_026486733.1	-	GH2(16-452)	GH2	GH2	N	3
WP_026486778.1	-	GH38(93-352)	GH38	GH38	N	3
WP_026486782.1	-	GH109(1-301)	-	-	N	1
WP_026486785.1	-	GH109(2-380)	-	-	N	1
WP_026486867.1	-	GH106(4-657)	GH0	GH106	N	3
WP_026486875.1	-	GH109(5-156)	-	-	N	1
WP_026486892.1	2.4.1.64	GH65(331-706)	GH65	GH65	N	3
WP_026486898.1	2.4.1.230	GH65(324-713)	GH65	GH65	N	3
WP_026486914.1	-	GH3(37-271)+CBM6(822-938)	GH3	CBM6+GH3	N	3
WP_026486918.1	-	GH2(37-902)	GH2+CBM67	GH2	N	3
WP_026487090.1	-	GH130(5-294)	GH130	GH130	N	3
WP_026487091.1	-	GH130(4-299)	GH130	GH130	N	3
WP_026487246.1	-	GH2(2-673)	GH2	GH2	N	3
WP_026487289.1	3.2.1.37	GH39(13-436)	GH39	GH39	N	3
WP_026487321.1	3.2.1.22	GH36(12-710)	GH36	GH36	N	3
WP_026487342.1	3.2.1.22	GH4(3-181)	GH4	GH4	N	3
WP_026487352.1	2.4.1.-	GT84(1353-1566)+GH94(1806-2887)	GT84+GH94	GH0+GH94+GT84	N	3
WP_026487365.1	-	GT4(189-341)	-	GT4	N	2
WP_026487370.1	3.2.1.25	GH2(5-719)	GH2	GH2	N	3
WP_026487374.1	3.2.1.8	GH10(7-333)	GH10	GH10	N	3
WP_026487384.1	-	GH23(57-181)	GH23	-	N	2
WP_026487441.1	-	GH53(49-402)+CBM61(492-631)	CBM32+GH53+CBM61	CBM61+GH53	Y(1-28)	3
WP_026487442.1	-	CBM61(32-174)	-	CBM61	Y(1-28)	2
WP_026487450.1	-	GT26(64-233)	-	-	N	1
WP_026487572.1	-	GT81(2-218)	GT2	-	N	2
WP_035171794.1	-	GH42(6-372)	GH42	GH42	N	3
WP_035171823.1	-	GT2(6-125)	GT2	-	N	2
WP_035172019.1	-	GH95(4-730)	GH95+CBM13+CBM2	GH95	N	3
WP_035172022.1	3.2.1.51	GH29(10-377)	GH29	GH29	N	3
WP_035172029.1	3.2.1.37|3.2.1.55|3.2.1.21	GH3(95-321)	GH3	GH3+3.2.1.37	N	3
WP_035172167.1	-	GH27(152-397)	GH27+CBM51	GH27	N	3
WP_035172451.1	-	GH109(3-156)	-	-	N	1
WP_035172488.1	-	GH109(3-178)	-	-	N	1
WP_035172570.1	-	GH28(111-466)	GH28	GH28	N	3
WP_035172573.1	-	GT83(28-231)	GT0	GT83	N	3
WP_035172575.1	-	GT2(9-170)	GT2	GT2	N	3
WP_051585735.1	3.2.1.8|3.2.1.-	CBM22(76-210)+GH10(241-557)+CBM9(578-736)+CBM9(752-925)	GH10+CBM22+CBM9	CBM22+CBM9+GH10+3.2.1.8	N	3
WP_051585792.1	3.2.1.51	GH29(3-329)	GH29	GH29	N	3
WP_051585815.1	-	GT51(82-252)	GT51	GT51	N	3
WP_051585818.1	-	CE4(105-247)	-	-	N	1
WP_051585824.1	-	GH106(11-835)	GH0+GH28	GH106	N	3
WP_051585825.1	3.-.-.-	CE12(96-300)	CE12	CE12	N	3
WP_051585857.1	-	CE4(98-242)	CE4	-	N	2
WP_051585930.1	-	CE4(85-206)	-	-	Y(1-24)	1
WP_051585934.1	-	CE4(36-158)	CE4	-	N	2
WP_051585943.1	-	GH23(81-187)	GH23	-	N	2
WP_084295071.1	-	CE4(12-128)	CE4+GT2	-	N	2
WP_084295116.1	3.2.1.22	GH31(96-513)	GH31	GH31	N	3
WP_084295131.1	-	AA1(16-468)	-	-	N	1
WP_156940128.1	-	GH106(15-761)	GH0	GH106	N	3
WP_156940185.1	-	GH53(6-347)	CBM32+GH53+CBM61	GH53	N	3
WP_156940188.1	-	GT2(12-153)	GT2	GT2	N	3
WP_218915138.1	-	GH151(29-163)	-	GH151	N	2
WP_245589885.1	-	GH127(1-200)	GH127	GH127	N	3
WP_245589891.1	3.2.1.51	GH29(5-269)	GH29	GH29	N	3
WP_245589911.1	-	PL26(3-862)	PL26	PL26	N	3
WP_245589913.1	-	GT28(167-316)	GT28	GT28	N	3
WP_245589945.1	-	GH130(12-309)	GH130	GH130	N	3
WP_245589966.1	3.2.1.8|3.2.1.-	CBM9(5-80)	CBM22+GH10+CBM9	CBM22+CBM9+GH10+3.2.1.8	N	3
WP_026486320.1	-	-	GT41	-	N	1
WP_026486357.1	-	-	CE11	-	N	1
WP_026486372.1	-	-	GT0	GT0	N	2
WP_026486512.1	-	-	GT4	-	N	1
WP_026486569.1	-	-	GT4	-	N	1
WP_026486616.1	-	-	CBM50	-	N	1
WP_026486727.1	-	-	GT4	GT4	N	2
WP_026487473.1	-	-	GT0+GT2	GT0+GT2	N	2
WP_035171933.1	3.2.1.8	-	GH10	-	N	1
WP_169736180.1	-	-	CBM50	-	Y(1-30)	1
WP_245589886.1	-	-	GH127	-	N	1
WP_245589890.1	3.2.1.51	-	GH29	-	N	1
WP_245589915.1	-	-	CBM50	-	N	1
WP_026485595.1	-	-	-	GH28	N	1
WP_026485618.1	-	-	-	GT1	N	1
WP_026485715.1	-	-	-	GT2	N	1
WP_026485873.1	-	-	-	GH13	N	1
WP_026485879.1	-	-	-	GT2	N	1
WP_026485958.1	-	-	-	GT4	N	1
WP_026485968.1	-	-	-	GH5_11	N	1
WP_026486093.1	-	-	-	GH13_30	N	1
WP_026486140.1	-	-	-	GH1	N	1
WP_026486179.1	-	-	-	GH28	N	1
WP_026486209.1	-	-	-	GH13_11	N	1
WP_026486225.1	-	-	-	GH13_23	N	1
WP_026486227.1	-	-	-	GH13_31	N	1
WP_026486381.1	-	-	-	GH23	N	1
WP_026486383.1	-	-	-	GH84	N	1
WP_026486468.1	-	-	-	GT47	N	1
WP_026486548.1	-	-	-	CBM50	N	1
WP_026486560.1	-	-	-	GH13	N	1
WP_026486567.1	-	-	-	GT58	N	1
WP_026486592.1	-	-	-	CBM50	N	1
WP_026486748.1	-	-	-	CBM50	N	1
WP_026486762.1	-	-	-	GT2	N	1
WP_026486789.1	-	-	-	GT30	N	1
WP_026486974.1	-	-	-	GH38	N	1
WP_026486978.1	-	-	-	GH1	N	1
WP_026486992.1	-	-	-	GH27	N	1
WP_026486994.1	-	-	-	CBM50+GH25	N	1
WP_026487078.1	-	-	-	GH101	N	1
WP_026487161.1	-	-	-	GH13_31	N	1
WP_026487189.1	-	-	-	GT2	N	1
WP_026487367.1	-	-	-	GT4	N	1
WP_026487503.1	-	-	-	GT83	N	1
WP_035172113.1	-	-	-	CBM0	N	1
WP_035172468.1	-	-	-	GT2	N	1
WP_035172473.1	-	-	-	CBM50	N	1
WP_051585821.1	-	-	-	CBM50	N	1
WP_051585915.1	-	-	-	GT2	N	1
WP_174391333.1	-	-	-	GT4	N	1
WP_218915137.1	-	-	-	GH151	N	1
