# Supplementary material for: Whither the genus Caldicellulosiruptor and the order Thermoanaerobacterales: phylogeny, taxonomy, ecology, and phenotype
Source: Front Microbiol. 2023 Aug 3;14:1212538. doi: 10.3389/fmicb.2023.1212538 (PMC10434631; doi:10.3389/fmicb.2023.1212538)
Supplement: Supplementary file 1 [file Data_Sheet_1.ZIP › File_S1/C_sub_DSM_13054.txt]

Gene ID	EC#	HMMER	eCAMI	DIAMOND	Signalp	#ofTools
TCO54618.1	-	AA4(8-235)	-	-	N	1
TCO54619.1	-	CE9(7-377)	CE9	CE9	N	3
TCO55320.1	-	GT2(49-274)	-	GT2	N	2
TCO55394.1	-	GH130(5-299)	GH130	GH130	N	3
TCO55395.1	-	GH5_19(10-288)	GH5	GH5_19	N	3
TCO56191.1	-	CBM32(380-495)	-	-	Y(1-32)	1
TCO56293.1	-	GH170(3-358)	-	GH170	N	2
TCO56306.1	-	GH130(5-294)	GH130	GH130	N	3
TCO56309.1	-	GT4(189-353)	GT4	GT4	N	3
TCO56313.1	3.2.1.1|3.2.1.41	CBM34(257-375)+GH13_39(449-794)+CBM20(1251-1339)	CBM20+CBM34+GH13+CBM48	CBM20+CBM34+GH13_39	Y(1-32)	3
TCO57507.1	3.2.1.3	GH15(318-678)	GH15	GH15+3.2.1.3	N	3
TCO57515.1	2.4.1.1	GT35(165-488)	GT35	GT35+2.4.1.1	N	3
TCO57794.1	-	GH23(444-558)	GH23	GH23	N	3
TCO59156.1	-	CE19(409-554)	-	-	N	1
TCO60245.1	-	GT4(91-231)	GT4	GT4	N	3
TCO60248.1	-	GT4(48-201)	-	GT4	N	2
TCO60250.1	-	GT4(199-355)	GT4	GT4	N	3
TCO60258.1	-	GT2(5-188)	GT2	GT2	N	3
TCO60260.1	-	GT2(6-163)	-	-	N	1
TCO61504.1	-	CE4(89-251)	CE4	CE4	Y(1-28)	3
TCO61526.1	-	GH130(10-306)	-	GH130	N	2
TCO61785.1	-	GH18(46-345)	GH18	GH18	N	3
TCO61837.1	-	GT5(83-381)	GT4	GT4	N	3
TCO63525.1	-	GH18(198-373)	GH18	GH18	N	3
TCO63613.1	-	GH13_2(73-389)	GH13+CBM20	GH13_2	Y(1-31)	3
TCO63620.1	3.2.1.1|3.2.1.41	CBM34(6-122)+GH13_20(169-466)	CBM34+GH13+CBM48	CBM34+GH13_20	N	3
TCO63854.1	-	CE14(49-206)	-	-	N	1
TCO63858.1	-	CBM50(30-72)+CBM50(78-120)	CBM50	CBM50	Y(1-28)	3
TCO64185.1	3.2.1.20	GH31(202-645)	GH31	GH31+3.2.1.20	N	3
TCO66343.1	3.2.1.4	GH5_2(70-322)	CBM28+GH5+CBM17	GH5_2+3.2.1.4	N	3
TCO66344.1	3.2.1.21|3.2.1.-	GH1(3-442)	GH1	GH1	N	3
TCO66345.1	-	GH2(2-687)	GH2	GH2	N	3
TCO66361.1	3.2.1.21|3.2.1.85|3.2.1.86	GH1(5-461)	GH1	GH1	N	3
TCO66362.1	3.2.1.86	GH4(2-113)	GH4	GH4	N	3
TCO66386.1	-	GT51(94-265)	GT51	GT51	N	3
TCO66807.1	-	GT4(194-341)	GT4	GT4	N	3
TCO66879.1	-	GH23(68-170)	GH23	GH23	N	3
TCO66884.1	-	GH23(49-179)	GH23	GH23	N	3
TCO66892.1	-	GH18(58-296)	GH18	GH18	N	3
TCO66932.1	-	GT28(190-352)	GT28	GT28	N	3
TCO67477.1	-	CE14(49-208)	-	-	N	1
TCO67495.1	2.4.1.-	GT84(1324-1538)+GH94(1779-2858)	GH94+GT84	GH0+GH94+GT84	N	3
TCO67512.1	-	GT26(56-225)	GT26	GT26	N	3
TCO67561.1	-	CBM50(124-167)+CBM50(256-300)	CBM50	CBM50	N	3
TCO67604.1	-	GT4(422-524)	-	GT4	N	2
TCO67605.1	-	GT2(20-140)	GT2	GT2	N	3
TCO67631.1	-	GH38(3-259)	GH38	GH38	N	3
TCO67745.1	-	CE4(46-170)	CE4	CE4	N	3
TCO67758.1	-	GT2(3-128)	GT2	GT2	N	3
TCO67997.1	-	GH65(322-710)	GH65	GH65	N	3
TCO68006.1	2.4.1.64	GH65(335-710)	GH65	GH65	N	3
TCO68113.1	3.2.1.23	GH2(3-533)	GH2	GH2+3.2.1.23	N	3
TCO68114.1	3.2.1.22	GH36(12-711)	GH36	GH36	N	3
TCO68125.1	-	GH20(94-389)	GH20	GH20	N	3
TCO68127.1	-	GH109(3-150)	-	-	N	1
TCO68143.1	-	GH109(1-155)	-	-	N	1
TCO68144.1	-	GH109(3-275)	-	-	N	1
TCO68200.1	-	CE4(102-226)	CE4	CE4	Y(1-26)	3
TCO68442.1	-	GT81(3-192)	GT2	GT2	N	3
TCO68471.1	-	CBM50(23-67)+CBM50(82-126)+CBM50(141-185)	CBM50	CBM50	N	3
TCO68640.1	3.2.1.-|3.2.1.52	GH3(67-292)	GH3	GH3	N	3
TCO68671.1	-	GH171(21-379)	-	GH171	N	2
TCO68672.1	3.2.1.-|3.2.1.52	GH3(66-294)	GH3	GH3	N	3
TCO53363.1	-	-	CBM50	-	N	1
TCO57637.1	-	-	CBM50	CBM50	N	2
TCO60257.1	-	-	GT0	GT0	N	2
TCO60390.1	-	-	CBM50	-	N	1
TCO61516.1	-	-	CBM5	-	N	1
TCO61842.1	-	-	GH18	-	N	1
TCO66356.1	-	-	CBM50	CBM50	Y(1-33)	2
TCO66363.1	-	-	GH4	-	N	1
TCO66960.1	-	-	CBM50	-	N	1
TCO67533.1	-	-	GH18	-	N	1
TCO67622.1	-	-	GT41	-	N	1
TCO68023.1	-	-	CBM50	CBM50	Y(1-24)	2
TCO68037.1	-	-	CBM50	-	N	1
TCO68168.1	-	-	CBM50	-	N	1
TCO68594.1	-	-	GT0	GT0	N	2
TCO68613.1	-	-	CE11	-	N	1
TCO54536.1	-	-	-	GH27	N	1
TCO56108.1	-	-	-	GH38	N	1
TCO56112.1	-	-	-	GH1	N	1
TCO56517.1	-	-	-	CBM50	N	1
TCO57482.1	-	-	-	CBM50	N	1
TCO57652.1	-	-	-	GT47	N	1
TCO57910.1	-	-	-	GT2	N	1
TCO57915.1	-	-	-	GH130	N	1
TCO58862.1	-	-	-	GH101	N	1
TCO58993.1	-	-	-	GT4	N	1
TCO59133.1	-	-	-	CBM50+GH25	N	1
TCO59141.1	-	-	-	GT4	N	1
TCO60058.1	-	-	-	GT2	N	1
TCO60078.1	-	-	-	CE14	N	1
TCO60252.1	-	-	-	GT4	N	1
TCO60255.1	-	-	-	GT2	N	1
TCO60256.1	-	-	-	GT2	N	1
TCO61761.1	-	-	-	GT4	N	1
TCO61774.1	-	-	-	GH13_31	N	1
TCO61778.1	-	-	-	GT4	N	1
TCO63267.1	-	-	-	GT2	N	1
TCO63625.1	-	-	-	GH13_30	N	1
TCO63861.1	-	-	-	GH1	N	1
TCO63866.1	-	-	-	CBM50	N	1
TCO63895.1	-	-	-	GT1	N	1
TCO66296.1	-	-	-	CBM50	N	1
TCO66375.1	-	-	-	GT4	N	1
TCO66805.1	-	-	-	GH28	N	1
TCO67001.1	-	-	-	GH28	N	1
TCO67479.1	-	-	-	GH13_11	N	1
TCO67661.1	-	-	-	CE8	N	1
TCO67669.1	-	-	-	GH13	N	1
TCO67680.1	-	-	-	GH13_31	N	1
TCO67682.1	-	-	-	GH13_23	N	1
TCO67746.1	-	-	-	GH13	N	1
TCO67752.1	-	-	-	GT2	N	1
TCO67864.1	-	-	-	GH92	N	1
TCO67960.1	-	-	-	CBM50	N	1
TCO67981.1	-	-	-	GH5_11	N	1
TCO68122.1	-	-	-	GT2	N	1
TCO68134.1	-	-	-	GT30	N	1
TCO68369.1	-	-	-	GT83	N	1
TCO68478.1	-	-	-	CE8	N	1
TCO68562.1	-	-	-	GH84	N	1
TCO68587.1	-	-	-	GH23	N	1
