# Supplementary material for: Whither the genus Caldicellulosiruptor and the order Thermoanaerobacterales: phylogeny, taxonomy, ecology, and phenotype
Source: Front Microbiol. 2023 Aug 3;14:1212538. doi: 10.3389/fmicb.2023.1212538 (PMC10434631; doi:10.3389/fmicb.2023.1212538)
Supplement: Supplementary file 1 [file Data_Sheet_1.ZIP › File_S1/C_sub_pacificus_DSM_12653.txt]

Gene ID	EC#	HMMER	eCAMI	DIAMOND	Signalp	#ofTools
KKC28455.1	3.2.1.20	GH31(207-650)	GH31	GH31+3.2.1.20	N	3
KKC28597.1	-	GH130(9-305)	-	GH130	N	2
KKC28654.1	-	GH18(200-375)	GH18	GH18	N	3
KKC28756.1	-	GH109(2-161)	-	-	N	1
KKC28764.1	3.2.1.22	GH4(3-178)	GH4	GH4	N	3
KKC28770.1	-	GH109(1-152)	-	-	N	1
KKC28771.1	-	GH109(1-152)	-	-	N	1
KKC28773.1	-	PL15(638-757)	-	-	N	1
KKC28956.1	-	CE19(412-557)	-	-	N	1
KKC29016.1	-	CE4(102-226)	CE4	CE4	Y(1-26)	3
KKC29027.1	-	CE14(54-213)	-	-	N	1
KKC29047.1	2.4.1.-	GT84(1324-1538)+GH94(1779-2858)	GH94+GT84	GH0+GH94+GT84	N	3
KKC29061.1	-	GT26(41-210)	GT26	GT26	N	3
KKC29112.1	-	CBM50(124-167)+CBM50(256-300)	CBM50	CBM50	N	3
KKC29181.1	-	GH20(93-388)	GH20	GH20	N	3
KKC29185.1	-	CE14(19-134)	CE14	CE14	N	3
KKC29186.1	-	GH31(243-690)	GH31	GH31	N	3
KKC29204.1	-	GH109(1-155)	-	-	N	1
KKC29205.1	-	GH109(3-275)	-	-	N	1
KKC29285.1	-	GH13_2(73-389)	GH13+CBM20	GH13_2	Y(1-31)	3
KKC29298.1	3.2.1.1|3.2.1.41	CBM34(6-122)+GH13_20(169-466)	CBM34+GH13+CBM48	CBM34+GH13_20	N	3
KKC29315.1	3.2.1.3	GH15(318-678)	GH15	GH15+3.2.1.3	N	3
KKC29350.1	2.4.1.1	GT35(165-488)	GT35	GT35+2.4.1.1	N	3
KKC29365.1	-	GH18(46-345)	GH18	GH18	N	3
KKC29395.1	-	GT28(190-352)	GT28	GT28	N	3
KKC29585.1	-	CE4(46-170)	CE4	CE4	N	3
KKC29600.1	-	GT2(3-128)	GT2	GT2	N	3
KKC29708.1	-	CBM50(23-67)+CBM50(82-126)+CBM50(141-185)	CBM50	CBM50	N	3
KKC29740.1	-	GT81(3-192)	GT2	GT2	N	3
KKC29821.1	-	CE14(49-206)	-	-	N	1
KKC29975.1	-	GT4(197-344)	GT4	GT4	N	3
KKC30045.1	-	GH18(59-296)	GH18	GH18	N	3
KKC30048.1	3.1.1.72	CE4(133-255)	CE4	CE4+3.1.1.72	Y(1-23)	3
KKC30058.1	-	GH23(29-159)	GH23	GH23	N	3
KKC30063.1	-	GH23(68-170)	GH23	GH23	N	3
KKC30106.1	2.4.1.64	GH65(337-712)	GH65	GH65	N	3
KKC30124.1	-	GH65(2-382)	GH65	GH65	N	3
KKC30204.1	-	GT2(13-118)	GT2	-	N	2
KKC30205.1	-	GT4(206-351)	GT4	GT4	N	3
KKC30207.1	-	GT4(191-343)	-	GT4	N	2
KKC30210.1	-	GT4(198-338)	GT4	GT4	N	3
KKC30564.1	-	CBM32(381-496)	-	-	Y(1-33)	1
KKC30611.1	-	GT51(94-265)	GT51	GT51	N	3
KKC30640.1	3.2.1.86	GH4(7-186)	GH4	GH4	N	3
KKC30641.1	3.2.1.21|3.2.1.85|3.2.1.86	GH1(11-467)	GH1	GH1	N	3
KKC30694.1	-	GT5(55-346)	-	GT4	N	2
KKC30780.1	-	GH171(26-384)	-	GH171	N	2
KKC30781.1	3.2.1.-|3.2.1.52	GH3(66-294)	GH3	GH3	N	3
KKC30785.1	-	CE14(15-124)	-	-	N	1
KKC30790.1	-	AA4(6-238)	-	-	N	1
KKC30797.1	-	CE9(12-383)	CE9	CE9	N	3
KKC30801.1	-	GH18(23-345)	-	GH18	N	2
KKC30802.1	-	GH3(101-339)	GH3	GH3	N	3
KKC30895.1	-	GH5_19(20-298)	GH5	GH5_19	N	3
KKC30896.1	-	GH130(5-299)	GH130	GH130	N	3
KKC30897.1	-	GH130(5-294)	GH130	GH130	N	3
KKC28507.1	-	-	CBM50	-	N	1
KKC28531.1	-	-	GT4	-	N	1
KKC28578.1	-	-	CBM50	CBM50	N	2
KKC28585.1	3.2.1.8|3.2.1.-	-	CBM22+GH10+CBM9	CBM20+CBM34+GH13_39	Y(1-28)	2
KKC28817.1	-	-	CBM50	-	N	1
KKC29083.1	-	-	GH18	-	N	1
KKC29479.1	-	-	CBM50	-	N	1
KKC29817.1	-	-	CBM50	-	N	1
KKC30029.1	-	-	CBM50	-	N	1
KKC30088.1	-	-	CBM50	CBM50	Y(1-24)	2
KKC30188.1	-	-	GT4	-	N	1
KKC30653.1	-	-	CBM50	CBM50	N	2
KKC30689.1	-	-	GH18	-	N	1
KKC30725.1	-	-	CE11	-	N	1
KKC30821.1	-	-	GT0	GT0	N	2
KKC30887.1	-	-	GT4	GT4	N	2
KKC28525.1	-	-	-	CBM50	N	1
KKC28565.1	-	-	-	GT2	N	1
KKC28594.1	-	-	-	GH23	N	1
KKC28742.1	-	-	-	CBM50	N	1
KKC28863.1	-	-	-	CBM50	N	1
KKC28941.1	-	-	-	GT4	N	1
KKC28980.1	-	-	-	GH101	N	1
KKC29029.1	-	-	-	GH13_11	N	1
KKC29178.1	-	-	-	GT2	N	1
KKC29194.1	-	-	-	GT30	N	1
KKC29307.1	-	-	-	GH13_30	N	1
KKC29317.1	-	-	-	GT4	N	1
KKC29594.1	-	-	-	GT2	N	1
KKC29683.1	-	-	-	CE14	N	1
KKC29703.1	-	-	-	GT2	N	1
KKC29715.1	-	-	-	CE8	N	1
KKC29847.1	-	-	-	GT4	N	1
KKC29863.1	-	-	-	GT2	N	1
KKC29891.1	-	-	-	GT83	N	1
KKC29925.1	-	-	-	CBM50	N	1
KKC29977.1	-	-	-	GH28	N	1
KKC30147.1	-	-	-	GH5_11	N	1
KKC30190.1	-	-	-	GT58	N	1
KKC30202.1	-	-	-	GT2	N	1
KKC30215.1	-	-	-	GT2	N	1
KKC30216.1	-	-	-	GT2	N	1
KKC30294.1	-	-	-	GH23	N	1
KKC30341.1	-	-	-	GH13	N	1
KKC30351.1	-	-	-	GH13_31	N	1
KKC30353.1	-	-	-	GH13_23	N	1
KKC30514.1	-	-	-	GT2	N	1
KKC30625.1	-	-	-	GT4	N	1
KKC30856.1	-	-	-	GH84	N	1
