# Supplementary material for: Whither the genus Caldicellulosiruptor and the order Thermoanaerobacterales: phylogeny, taxonomy, ecology, and phenotype
Source: Front Microbiol. 2023 Aug 3;14:1212538. doi: 10.3389/fmicb.2023.1212538 (PMC10434631; doi:10.3389/fmicb.2023.1212538)
Supplement: Supplementary file 1 [file Data_Sheet_1.ZIP › File_S1/C_sub_str._1523vc.txt]

Gene ID	EC#	HMMER	eCAMI	DIAMOND	Signalp	#ofTools
NNG65717.1	-	GH130(9-305)	-	GH130	N	2
NNG65743.1	-	GH18(198-373)	GH18	GH18	N	3
NNG65774.1	2.4.1.19|3.2.1.116|3.2.1.133	GH13_2(78-393)+CBM20(611-702)	GH13+CBM20	CBM20+GH13_2+2.4.1.19	Y(1-28)	3
NNG65814.1	-	GH65(323-711)	GH65	GH65	N	3
NNG65823.1	2.4.1.64	GH65(335-710)	GH65	GH65	N	3
NNG65867.1	-	GH18(58-296)	GH18	GH18	N	3
NNG65870.1	3.1.1.72	CE4(133-255)	CE4	CE4+3.1.1.72	Y(1-23)	3
NNG65881.1	-	GH23(29-159)	GH23	GH23	N	3
NNG65889.1	-	CE14(49-206)	-	-	N	1
NNG65893.1	-	CBM50(30-72)+CBM50(78-120)	CBM50	CBM50	Y(1-28)	3
NNG65991.1	-	GT4(192-341)	GT4	GT4	N	3
NNG66060.1	-	GT28(190-352)	GT28	GT28	N	3
NNG66301.1	-	CE19(409-554)	-	-	N	1
NNG66352.1	-	CE4(102-226)	CE4	CE4	Y(1-26)	3
NNG66362.1	-	CE14(49-208)	-	-	N	1
NNG66443.1	-	GH23(269-392)	GH23	GH23	N	3
NNG66469.1	-	GH38(3-259)	GH38	GH38	N	3
NNG66694.1	-	GT2(3-128)	GT2	GT2	N	3
NNG66707.1	-	CE4(46-170)	CE4	CE4	N	3
NNG66730.1	-	CBM50(23-67)+CBM50(82-126)+CBM50(141-185)	CBM50	CBM50	N	3
NNG66759.1	-	GT81(3-192)	GT2	GT2	N	3
NNG66848.1	-	GH171(21-379)	-	GH171	N	2
NNG66849.1	3.2.1.-|3.2.1.52	GH3(66-294)	GH3	GH3	N	3
NNG66853.1	-	CE14(10-119)	-	-	N	1
NNG66902.1	-	GH125(381-566)	-	-	N	1
NNG66937.1	-	GH18(46-345)	GH18	GH18	N	3
NNG67005.1	3.2.1.4	GH5_2(53-305)	CBM28+GH5+CBM17	GH5_2+3.2.1.4	N	3
NNG67006.1	3.2.1.21|3.2.1.-	GH1(3-442)	GH1	GH1	N	3
NNG67007.1	-	GH2(2-687)	GH2	GH2	N	3
NNG67030.1	3.2.1.1|3.2.1.41	CBM34(6-122)+GH13_20(169-466)	CBM34+GH13+CBM48	CBM34+GH13_20	N	3
NNG67037.1	-	GH13_2(73-389)	GH13+CBM20	GH13_2	Y(1-31)	3
NNG67125.1	-	GT5(83-381)	GT4	GT4	N	3
NNG67138.1	3.2.1.20	GH31(202-645)	GH31	GH31+3.2.1.20	N	3
NNG67269.1	-	CBM50(124-167)+CBM50(256-300)	CBM50	CBM50	N	3
NNG67475.1	-	GT26(55-225)	GT26	GT26	N	3
NNG67486.1	2.4.1.-	GT84(1324-1538)+GH94(1779-2859)	GH94+GT84	GH0+GH94+GT84	N	3
NNG67589.1	-	GT51(94-265)	GT51	GT51	N	3
NNG67645.1	-	GH20(94-389)	GH20	GH20	N	3
NNG67647.1	-	GH109(3-150)	-	-	N	1
NNG67663.1	-	GH109(1-155)	-	-	N	1
NNG67664.1	-	GH109(3-275)	-	-	N	1
NNG67824.1	-	GH5_19(10-288)	GH5	GH5_19	N	3
NNG67825.1	-	GH130(5-299)	GH130	GH130	N	3
NNG67826.1	-	GH130(5-294)	GH130	GH130	N	3
NNG67828.1	-	GT4(189-353)	GT4	GT4	N	3
NNG67858.1	3.2.1.21|3.2.1.85|3.2.1.86	GH1(4-461)	GH1	GH1	N	3
NNG67859.1	3.2.1.86	GH4(7-186)	GH4	GH4	N	3
NNG67944.1	-	GH109(3-187)	-	-	N	1
NNG67947.1	-	GT4(197-343)	-	GT4	N	2
NNG67952.1	-	GT56(17-312)	GT56	GT0	N	3
NNG68049.1	2.4.1.1	GT35(164-488)	GT35	GT35+2.4.1.1	N	3
NNG68169.1	-	GH23(67-169)	GH23	GH23	N	3
NNG68206.1	-	CE9(7-377)	CE9	CE9	N	3
NNG68207.1	-	AA4(8-241)	-	-	N	1
NNG68247.1	3.2.1.20	GH4(5-184)	GH4	GH4	N	3
NNG65707.1	3.2.1.8|3.2.1.-	-	CBM22+GH10+CBM9	CBM20+CBM34+GH13_39	Y(1-28)	2
NNG65766.1	-	-	CBM50	CBM50	N	2
NNG65841.1	-	-	CBM50	CBM50	Y(1-24)	2
NNG65854.1	-	-	CBM50	-	N	1
NNG66322.1	-	-	CBM50	-	Y(1-28)	1
NNG66454.1	-	-	GT41	-	N	1
NNG66526.1	-	-	GT0	GT0	N	2
NNG67018.1	-	-	CBM50	CBM50	Y(1-33)	2
NNG67020.1	3.2.1.3	-	GH15	GH15+3.2.1.3	N	2
NNG67120.1	-	-	GH18	-	N	1
NNG67241.1	-	-	GH18	-	N	1
NNG67242.1	-	-	CBM50	CBM50	N	2
NNG67682.1	-	-	GT4	-	N	1
NNG67741.1	-	-	GH23	GH23	N	2
NNG67769.1	-	-	CE11	-	N	1
NNG67889.1	-	-	CBM50	-	N	1
NNG67997.1	-	-	CBM50	-	N	1
NNG65660.1	-	-	-	CBM50	N	1
NNG65714.1	-	-	-	GH23	N	1
NNG65797.1	-	-	-	GH5_11	N	1
NNG65896.1	-	-	-	GH1	N	1
NNG65901.1	-	-	-	CBM50	N	1
NNG65962.1	-	-	-	GT1	N	1
NNG65989.1	-	-	-	GH28	N	1
NNG66012.1	-	-	-	GH28	N	1
NNG66208.1	-	-	-	GH92	N	1
NNG66257.1	-	-	-	GH38	N	1
NNG66261.1	-	-	-	GH1	N	1
NNG66275.1	-	-	-	GH27	N	1
NNG66279.1	-	-	-	CBM50+GH25	N	1
NNG66287.1	-	-	-	GT4	N	1
NNG66364.1	-	-	-	GH13_11	N	1
NNG66462.1	-	-	-	GT2	N	1
NNG66533.1	-	-	-	GH23	N	1
NNG66566.1	-	-	-	GH84	N	1
NNG66655.1	-	-	-	GT2	N	1
NNG66700.1	-	-	-	GT2	N	1
NNG66706.1	-	-	-	GH13	N	1
NNG66714.1	-	-	-	GT2	N	1
NNG66900.1	-	-	-	CBM50	N	1
NNG66944.1	-	-	-	GT4	N	1
NNG66948.1	-	-	-	GH13_31	N	1
NNG66960.1	-	-	-	GT4	N	1
NNG67025.1	-	-	-	GH13_30	N	1
NNG67073.1	-	-	-	CBM50	N	1
NNG67085.1	-	-	-	GH23	N	1
NNG67365.1	-	-	-	GH13_31	N	1
NNG67367.1	-	-	-	GH13_23	N	1
NNG67640.1	-	-	-	GT2	N	1
NNG67654.1	-	-	-	GT30	N	1
NNG67680.1	-	-	-	GT58	N	1
NNG67726.1	-	-	-	GT47	N	1
NNG67840.1	-	-	-	GT83	N	1
NNG67870.1	-	-	-	GT4	N	1
NNG67897.1	-	-	-	GT2	N	1
NNG67942.1	-	-	-	GT4	N	1
NNG67943.1	-	-	-	GT4	N	1
NNG67953.1	-	-	-	GT2	N	1
NNG67956.1	-	-	-	GT2	N	1
NNG67962.1	-	-	-	CE8	N	1
NNG67976.1	-	-	-	CE14	N	1
NNG68001.1	-	-	-	GH101	N	1
NNG68118.1	-	-	-	GT4	N	1
NNG68186.1	-	-	-	GH13	N	1
NNG68213.1	-	-	-	CBM50	N	1
NNG68232.1	-	-	-	GH101	N	1
