# Supplementary material for: Whither the genus Caldicellulosiruptor and the order Thermoanaerobacterales: phylogeny, taxonomy, ecology, and phenotype
Source: Front Microbiol. 2023 Aug 3;14:1212538. doi: 10.3389/fmicb.2023.1212538 (PMC10434631; doi:10.3389/fmicb.2023.1212538)
Supplement: Supplementary file 1 [file Data_Sheet_1.ZIP › File_S1/C_sub_tengcongensis_MB4.txt]

Gene ID	EC#	HMMER	eCAMI	DIAMOND	Signalp	#ofTools
MCS3914905.1	-	GH30_3(79-495)	GH30+CBM61	GH30_3	Y(1-30)	3
MCS3914906.1	3.2.1.21|3.2.1.37	GH30_1(33-441)	GH30	GH30_1	N	3
MCS3914912.1	-	CE19(409-554)	-	-	N	1
MCS3915023.1	-	CBM50(124-167)+CBM50(256-300)	CBM50	CBM50	N	3
MCS3915074.1	-	GT26(55-225)	GT26	GT26	N	3
MCS3915089.1	2.4.1.-	GT84(1324-1538)+GH94(1779-2858)	GH94+GT84	GH0+GH94+GT84	N	3
MCS3915107.1	-	CE14(49-208)	-	-	N	1
MCS3915140.1	-	GH23(446-561)	GH23	GH23	N	3
MCS3915219.1	-	CE4(102-226)	CE4	CE4	Y(1-26)	3
MCS3915278.1	-	GH109(3-275)	-	-	N	1
MCS3915279.1	-	GH109(1-155)	-	-	N	1
MCS3915295.1	-	GH31(243-690)	GH31	GH31	N	3
MCS3915296.1	-	CE14(19-134)	CE14	CE14	N	3
MCS3915299.1	-	GH20(93-388)	GH20	GH20	N	3
MCS3915393.1	-	GH13_2(73-389)	GH13+CBM20	GH13_2	Y(1-31)	3
MCS3915401.1	3.2.1.1|3.2.1.41	CBM34(6-122)+GH13_20(169-466)	CBM34+GH13+CBM48	CBM34+GH13_20	N	3
MCS3915412.1	3.2.1.3	GH15(317-677)	GH15	GH15+3.2.1.3	N	3
MCS3915420.1	2.4.1.1	GT35(165-488)	GT35	GT35+2.4.1.1	N	3
MCS3915478.1	-	GH18(46-345)	GH18	GH18	N	3
MCS3915583.1	-	GT28(190-352)	GT28	GT28	N	3
MCS3915816.1	-	GT2(3-128)	GT2	GT2	N	3
MCS3915829.1	-	CE4(46-170)	CE4	CE4	N	3
MCS3915878.1	-	CBM50(23-67)+CBM50(82-126)+CBM50(141-185)	CBM50	CBM50	N	3
MCS3915907.1	-	GT81(3-192)	GT2	GT2	N	3
MCS3916121.1	-	GT2(52-206)	-	GT2	N	2
MCS3916195.1	-	CE14(49-206)	-	-	N	1
MCS3916199.1	-	CBM50(30-72)+CBM50(78-120)	CBM50	CBM50	Y(1-28)	3
MCS3916267.1	-	GT4(192-341)	GT4	GT4	N	3
MCS3916335.1	-	GH23(68-170)	GH23	GH23	N	3
MCS3916345.1	-	GH23(49-179)	GH23	GH23	N	3
MCS3916355.1	3.1.1.72	CE4(133-255)	CE4	CE4+3.1.1.72	Y(1-23)	3
MCS3916359.1	-	GH18(59-296)	GH18	GH18	N	3
MCS3916414.1	2.4.1.64	GH65(335-710)	GH65	GH65	N	3
MCS3916423.1	-	GH65(321-709)	GH65	GH65	N	3
MCS3916567.1	-	GT4(224-379)	GT4	GT4	N	3
MCS3916569.1	-	GT4(186-341)	-	GT4	N	2
MCS3916571.1	-	GT4(186-329)	-	GT4	N	2
MCS3916573.1	-	GH109(3-187)	-	-	N	1
MCS3916724.1	-	GT2(20-140)	GT2	GT2	N	3
MCS3916725.1	-	GT4(422-524)	-	GT4	N	2
MCS3916859.1	3.2.1.4	GH5_2(70-322)	CBM28+GH5+CBM17	GH5_2+3.2.1.4	N	3
MCS3916860.1	3.2.1.21|3.2.1.-	GH1(3-442)	GH1	GH1	N	3
MCS3916863.1	-	GH2(13-391)	GH2	GH2	N	3
MCS3916883.1	3.2.1.21|3.2.1.85|3.2.1.86	GH1(5-461)	GH1	GH1	N	3
MCS3916884.1	3.2.1.86	GH4(7-186)	GH4	GH4	N	3
MCS3916908.1	-	GT51(94-265)	GT51	GT51	N	3
MCS3916945.1	-	GT5(83-381)	GT4	GT4	N	3
MCS3916981.1	-	GH3(101-339)	GH3	GH3	N	3
MCS3916982.1	-	GH18(23-345)	-	GH18	N	2
MCS3916990.1	-	CE9(6-377)	CE9	CE9	N	3
MCS3916997.1	-	AA4(6-238)	-	-	N	1
MCS3917002.1	-	CE14(15-124)	-	-	N	1
MCS3917006.1	3.2.1.-|3.2.1.52	GH3(66-294)	GH3	GH3	N	3
MCS3917007.1	-	GH171(21-379)	-	GH171	N	2
MCS3917149.1	-	GT4(189-353)	GT4	GT4	N	3
MCS3917152.1	-	GH130(5-294)	GH130	GH130	N	3
MCS3917153.1	-	GH130(5-299)	GH130	GH130	N	3
MCS3917154.1	-	GH5_19(20-298)	GH5	GH5_19	N	3
MCS3917204.1	3.2.1.20	GH31(202-645)	GH31	GH31+3.2.1.20	N	3
MCS3917341.1	-	GH18(238-373)	GH18	GH18	N	3
MCS3917370.1	-	GH130(9-305)	-	GH130	N	2
MCS3917393.1	-	CE4(89-251)	CE4	CE4	Y(1-26)	3
MCS3915053.1	-	-	GH18	-	N	1
MCS3915253.1	-	-	CBM50	-	N	1
MCS3915696.1	-	-	CBM50	-	N	1
MCS3916380.1	-	-	CBM50	-	N	1
MCS3916394.1	-	-	CBM50	CBM50	Y(1-24)	2
MCS3916565.1	-	-	GT4	GT4	N	2
MCS3916589.1	-	-	GT4	-	N	1
MCS3916702.1	-	-	GT41	-	N	1
MCS3916878.1	-	-	CBM50	CBM50	Y(1-33)	2
MCS3916950.1	-	-	GH18	-	N	1
MCS3917045.1	-	-	CE11	-	N	1
MCS3917065.1	-	-	GT0	GT0	N	2
MCS3917297.1	-	-	GT4	-	N	1
MCS3917319.1	-	-	CBM50	CBM50	N	2
MCS3917381.1	3.2.1.8|3.2.1.-	-	CBM22+GH10+CBM9	CBM20+CBM34+GH13_39	Y(1-28)	2
MCS3917391.1	-	-	CE4	-	N	1
MCS3917583.1	3.2.1.8|3.2.1.-	-	CBM22+GH10+CBM9	CBM20+CBM34+GH13_39	Y(1-26)	2
MCS3914865.1	-	-	-	GH101	N	1
MCS3914928.1	-	-	-	GT4	N	1
MCS3914936.1	-	-	-	CBM50+GH25	N	1
MCS3914940.1	-	-	-	GH27	N	1
MCS3914953.1	-	-	-	GH1	N	1
MCS3914957.1	-	-	-	GH38	N	1
MCS3915105.1	-	-	-	GH13_11	N	1
MCS3915288.1	-	-	-	GT30	N	1
MCS3915302.1	-	-	-	GT2	N	1
MCS3915407.1	-	-	-	GH13_30	N	1
MCS3915455.1	-	-	-	GT4	N	1
MCS3915467.1	-	-	-	GH13_31	N	1
MCS3915471.1	-	-	-	GT4	N	1
MCS3915513.1	-	-	-	GH28	N	1
MCS3915710.1	-	-	-	GH92	N	1
MCS3915822.1	-	-	-	GT2	N	1
MCS3915828.1	-	-	-	GH13	N	1
MCS3915837.1	-	-	-	GT2	N	1
MCS3915857.1	-	-	-	CE14	N	1
MCS3915871.1	-	-	-	CE8	N	1
MCS3915981.1	-	-	-	GT83	N	1
MCS3915990.1	-	-	-	GH101	N	1
MCS3915999.1	-	-	-	CBM50	N	1
MCS3916008.1	-	-	-	CE8	N	1
MCS3916120.1	-	-	-	GT2	N	1
MCS3916202.1	-	-	-	GH1	N	1
MCS3916207.1	-	-	-	CBM50	N	1
MCS3916236.1	-	-	-	GT1	N	1
MCS3916265.1	-	-	-	GH28	N	1
MCS3916440.1	-	-	-	GH5_11	N	1
MCS3916473.1	-	-	-	CBM50	N	1
MCS3916490.1	-	-	-	GH23	N	1
MCS3916574.1	-	-	-	GT4	N	1
MCS3916575.1	-	-	-	GT4	N	1
MCS3916587.1	-	-	-	GT58	N	1
MCS3916633.1	-	-	-	GH13_23	N	1
MCS3916635.1	-	-	-	GH13_31	N	1
MCS3916644.1	-	-	-	GH13	N	1
MCS3916776.1	-	-	-	GT2	N	1
MCS3916864.1	-	-	-	GH2	N	1
MCS3916898.1	-	-	-	GT4	N	1
MCS3917024.1	-	-	-	GT30	N	1
MCS3917075.1	-	-	-	GH23	N	1
MCS3917108.1	-	-	-	GH84	N	1
MCS3917179.1	-	-	-	CBM50	N	1
MCS3917307.1	-	-	-	GT2	N	1
MCS3917314.1	-	-	-	GT47	N	1
MCS3917373.1	-	-	-	GH23	N	1
MCS3917438.1	-	-	-	CBM50	N	1
MCS3917535.1	-	-	-	CBM50	N	1
