# Supplementary material for: Whither the genus Caldicellulosiruptor and the order Thermoanaerobacterales: phylogeny, taxonomy, ecology, and phenotype
Source: Front Microbiol. 2023 Aug 3;14:1212538. doi: 10.3389/fmicb.2023.1212538 (PMC10434631; doi:10.3389/fmicb.2023.1212538)
Supplement: Supplementary file 1 [file Data_Sheet_1.ZIP › File_S1/C_sub_yonseiensis_KB-1.txt]

Gene ID	EC#	HMMER	eCAMI	DIAMOND	Signalp	#ofTools
ERM90678.1	-	GT2(21-245)	GT2	GT2	N	3
ERM90694.1	-	GT2(99-194)	-	-	N	1
ERM90723.1	-	GT2(31-152)	-	-	N	1
ERM90761.1	-	CE14(49-208)	-	-	N	1
ERM90863.1	-	CE14(49-206)	CE14	-	N	2
ERM91132.1	-	GH65(323-711)	GH65	GH65	N	3
ERM91141.1	2.4.1.64	GH65(335-710)	GH65	GH65	N	3
ERM91184.1	-	GH5_19(10-288)	GH5	GH5_19	N	3
ERM91185.1	-	GH130(5-299)	GH130	GH130	N	3
ERM91186.1	-	GH130(5-294)	GH130	GH130	N	3
ERM91188.1	-	GT4(189-353)	GT4	GT4	N	3
ERM91193.1	3.2.1.1|3.2.1.41	CBM34(312-430)+GH13_39(504-849)	CBM20+CBM34+GH13+CBM48	CBM20+CBM34+GH13_39	N	3
ERM91395.1	-	GH109(1-155)	-	-	N	1
ERM91396.1	-	GH109(3-275)	-	-	N	1
ERM91416.1	-	GH20(94-328)	GH20	GH20	N	3
ERM91418.1	-	GH109(3-150)	-	-	N	1
ERM91431.1	-	CE19(410-555)	-	-	N	1
ERM91456.1	-	GT2(63-327)	GT2	GT2	N	3
ERM91477.1	-	CBM67(169-294)	-	-	N	1
ERM91514.1	-	GH23(443-559)	GH23	GH23	N	3
ERM91587.1	-	GH2(10-697)	GH2	GH2	N	3
ERM91588.1	3.2.1.4	GH5_2(70-322)	CBM28+GH5+CBM17	GH5_2+3.2.1.4	N	3
ERM91597.1	3.2.1.20	GH31(202-645)	GH31	GH31+3.2.1.20	N	3
ERM91866.1	-	CBM50(23-67)+CBM50(82-126)+CBM50(141-185)	CBM50	CBM50	N	3
ERM91890.1	-	GT81(4-193)	GT2	GT2	N	3
ERM91981.1	-	GT26(55-225)	GT26	GT26	N	3
ERM92024.1	-	CBM50(124-167)+CBM50(256-300)	CBM50	CBM50	N	3
ERM92054.1	-	CE4(102-226)	CE4	CE4	Y(1-26)	3
ERM92119.1	-	CBM50(30-72)+CBM50(78-120)	CBM50	CBM50	Y(1-28)	3
ERM92135.1	-	GH18(199-374)	GH18	GH18	Y(1-30)	3
ERM92325.1	-	GT2(3-128)	GT2	GT2	N	3
ERM92337.1	-	CE4(46-170)	CE4	CE4	N	3
ERM92467.1	2.4.1.19|3.2.1.116|3.2.1.133	GH13_2(78-393)+CBM20(611-702)	GH13+CBM20	CBM20+GH13_2+2.4.1.19	Y(1-28)	3
ERM92489.1	-	GH23(424-536)	GH23	GH23	N	3
ERM92593.1	-	CE9(12-383)	CE9	CE9	N	3
ERM92596.1	-	AA4(6-234)	-	-	N	1
ERM92600.1	-	CE14(12-121)	-	-	N	1
ERM92604.1	3.2.1.-|3.2.1.52	GH3(66-294)	GH3	GH3	N	3
ERM92605.1	-	GH171(21-379)	-	GH171	N	2
ERM92655.1	-	GT5(83-381)	GT4	GT4	N	3
ERM92659.1	-	GH3(103-339)	GH3	GH3	N	3
ERM92660.1	-	GH18(23-345)	-	GH18	N	2
ERM92708.1	-	GT2(49-182)	GT2	GT2	N	3
ERM92714.1	-	GT2(11-115)	-	-	N	1
ERM92715.1	-	GT4(253-336)	-	-	N	1
ERM92716.1	-	GT4(201-360)	-	-	N	1
ERM92717.1	-	GT2(5-187)	-	-	N	1
ERM92807.1	-	GT28(190-352)	GT28	GT28	N	3
ERM92899.1	-	GH125(381-566)	-	-	N	1
ERM92983.1	-	GH18(67-296)	GH18	GH18	N	3
ERM92986.1	3.1.1.72	CE4(133-255)	CE4	CE4+3.1.1.72	Y(1-23)	3
ERM92995.1	-	GH23(49-178)	GH23	GH23	N	3
ERM93055.1	-	GT4(197-344)	GT4	GT4	N	3
ERM93081.1	-	GH130(9-305)	-	GH130	N	2
ERM93096.1	-	SLH(42-83)+CBM54(98-209)	-	CBM54	N	2
ERM93097.1	-	SLH(64-104)	-	-	N	1
ERM93100.1	-	GH26(133-262)	GH26	GH26	Y(1-27)	3
ERM93102.1	-	CE4(89-251)	CE4	CE4	Y(1-28)	3
ERM93155.1	-	GH13_2(73-389)	GH13+CBM20	GH13_2	Y(1-31)	3
ERM93160.1	3.2.1.1|3.2.1.41	CBM34(6-122)+GH13_20(169-466)	CBM34+GH13+CBM48	CBM34+GH13_20	N	3
ERM93169.1	3.2.1.3	GH15(318-678)	GH15	GH15+3.2.1.3	N	3
ERM93177.1	2.4.1.1	GT35(165-488)	GT35	GT35+2.4.1.1	N	3
ERM93223.1	-	GH18(46-345)	GH18	GH18	N	3
ERM90905.1	-	-	GT2	GT2	N	2
ERM90923.1	-	-	CBM50	-	Y(1-30)	1
ERM90984.1	-	-	CBM50	-	N	1
ERM91206.1	-	-	CBM50	CBM50	Y(1-24)	2
ERM91554.1	-	-	CBM50	CBM50	Y(1-33)	2
ERM91752.1	-	-	GT41	-	N	1
ERM92001.1	-	-	GH18	-	N	1
ERM92002.1	-	-	CBM50	CBM50	N	2
ERM92639.1	-	-	CE11	-	N	1
ERM92652.1	-	-	GT0	GT0	N	2
ERM92694.1	-	-	GT4	-	N	1
ERM92970.1	-	-	CBM50	-	N	1
ERM93105.1	-	-	CBM5	-	Y(1-19)	1
ERM90746.1	-	-	-	GT4	N	1
ERM90763.1	-	-	-	GH13_11	N	1
ERM90821.1	-	-	-	CBM50	N	1
ERM90960.1	-	-	-	GH38	N	1
ERM91028.1	-	-	-	GH27	N	1
ERM91032.1	-	-	-	CBM50+GH25	N	1
ERM91058.1	-	-	-	CBM50	N	1
ERM91100.1	-	-	-	CBM50	N	1
ERM91118.1	-	-	-	GH5_11	N	1
ERM91169.1	-	-	-	CE14	N	1
ERM91301.1	-	-	-	GH23	N	1
ERM91322.1	-	-	-	GH84	N	1
ERM91349.1	-	-	-	GH23	N	1
ERM91381.1	-	-	-	GT2	N	1
ERM91387.1	-	-	-	GT30	N	1
ERM91415.1	-	-	-	GH20	N	1
ERM91544.1	-	-	-	GT4	N	1
ERM91860.1	-	-	-	CE8	N	1
ERM92114.1	-	-	-	CBM50	N	1
ERM92118.1	-	-	-	GH1	N	1
ERM92208.1	-	-	-	GT83	N	1
ERM92336.1	-	-	-	GH13	N	1
ERM92344.1	-	-	-	GT2	N	1
ERM92376.1	-	-	-	GT2	N	1
ERM92384.1	-	-	-	GH92	N	1
ERM92454.1	-	-	-	GT2	N	1
ERM92459.1	-	-	-	GT47	N	1
ERM92625.1	-	-	-	GT30	N	1
ERM92692.1	-	-	-	GT58	N	1
ERM92709.1	-	-	-	GT2	N	1
ERM92712.1	-	-	-	GT2	N	1
ERM92713.1	-	-	-	GT2	N	1
ERM92749.1	-	-	-	GH13_23	N	1
ERM92751.1	-	-	-	GH13_31	N	1
ERM92757.1	-	-	-	GH13	N	1
ERM92900.1	-	-	-	CBM50	N	1
ERM93057.1	-	-	-	GH28	N	1
ERM93078.1	-	-	-	GH23	N	1
ERM93164.1	-	-	-	GH13_30	N	1
ERM93203.1	-	-	-	GT4	N	1
ERM93215.1	-	-	-	GH13_31	N	1
ERM93348.1	-	-	-	GH101	N	1
