# Supplementary material for: Whither the genus Caldicellulosiruptor and the order Thermoanaerobacterales: phylogeny, taxonomy, ecology, and phenotype
Source: Front Microbiol. 2023 Aug 3;14:1212538. doi: 10.3389/fmicb.2023.1212538 (PMC10434631; doi:10.3389/fmicb.2023.1212538)
Supplement: Supplementary file 1 [file Data_Sheet_1.ZIP › File_S1/Cal_adulescens_A05MB.txt]

Gene ID	EC#	HMMER	eCAMI	DIAMOND	Signalp	#ofTools
TZE80636.1	-	GT28(199-344)	-	-	N	1
TZE80661.1	-	GH109(2-273)	-	-	N	1
TZE80666.1	-	GH109(2-141)	-	-	N	1
TZE80967.1	-	GH170(3-358)	-	GH170	N	2
TZE80968.1	3.2.1.21|3.2.1.85|3.2.1.86	GH1(1-458)	GH1	GH1	N	3
TZE81047.1	2.4.1.18	CBM48(21-105)+GH13_9(174-474)	CBM48+GH13	CBM48+GH13_9	N	3
TZE81090.1	-	GT26(56-224)	GT26	-	N	2
TZE81096.1	-	GH18(44-329)	-	GH18	N	2
TZE81288.1	3.2.1.21|3.2.1.23|3.2.1.-	GH1(7-466)	GH1	GH1	N	3
TZE81345.1	3.2.1.21|3.2.1.23|3.2.1.-	GH1(6-466)	GH1	GH1	N	3
TZE81465.1	-	CE14(54-212)	-	-	N	1
TZE81629.1	-	GH18(139-424)	GH18	GH18	N	3
TZE81748.1	-	CE4(49-172)	CE4	-	N	2
TZE81952.1	-	GT28(192-352)	GT28	GT28	N	3
TZE82179.1	-	CE14(4-114)	-	-	N	1
TZE82265.1	-	GT4(177-329)	GT4	-	N	2
TZE82277.1	-	GT51(83-257)	GT51	GT51	N	3
TZE82311.1	2.4.1.64	GH65(326-700)	GH65	GH65	N	3
TZE82332.1	-	GH23(60-190)	GH23	-	N	2
TZE82380.1	3.2.1.1|3.2.1.41	CBM34(6-118)+GH13_20(166-462)	GH13+CBM34+CBM20	CBM34+GH13_20	N	3
TZE82384.1	3.2.1.20|3.2.1.10	GH31(204-647)	GH31	GH31	N	3
TZE82422.1	-	GH5_19(10-288)	GH5	GH5_19	N	3
TZE82423.1	-	GH130(4-299)	GH130	GH130	N	3
TZE82424.1	-	GH130(4-290)	GH130	GH130	N	3
TZE82431.1	-	GT81(28-242)+GH130(873-1177)	GT2+GH130	GH130+GT81	N	3
TZE82436.1	-	CE4(87-245)	-	CE4	N	2
TZE82522.1	-	AA4(11-247)	-	-	N	1
TZE82643.1	-	CE4(120-242)	CE4	CE4	N	3
TZE82931.1	-	GT4(182-332)	-	-	N	1
TZE82949.1	-	CE9(4-371)	CE9	CE9	N	3
TZE82974.1	3.2.1.86	GH4(6-184)	GH4	GH4	N	3
TZE82976.1	-	GH4(2-175)	-	-	N	1
TZE83032.1	-	GH170(4-360)	-	GH170	N	2
TZE83080.1	-	GT4(229-370)	-	-	N	1
TZE83084.1	-	GH109(1-186)	-	-	N	1
TZE83210.1	-	CBM50(225-267)	-	-	N	1
TZE83318.1	-	GT2(4-125)	-	-	N	1
TZE83423.1	-	GT2(6-130)	-	-	N	1
TZE83432.1	-	GT2(8-162)	GT2	-	N	2
TZE83572.1	-	GH23(106-217)	-	-	Y(1-32)	1
TZE80776.1	-	-	GT4	-	N	1
TZE80867.1	-	-	CBM50	CBM50	N	2
TZE81303.1	-	-	GT0	GT0	N	2
TZE81749.1	-	-	CBM50	-	Y(1-29)	1
TZE82175.1	-	-	GT0	-	N	1
TZE82257.1	-	-	CBM50	-	Y(1-30)	1
TZE82310.1	-	-	GH65	-	N	1
TZE82434.1	-	-	GT4	GT4	N	2
TZE82579.1	-	-	CE9	-	N	1
TZE82583.1	-	-	GT41	-	N	1
TZE82694.1	-	-	CBM50	CBM50	Y(1-36)	2
TZE82875.1	-	-	CBM50	-	N	1
TZE83076.1	-	-	GT26	-	N	1
TZE83077.1	-	-	GT4	GT4	N	2
TZE83594.1	-	-	GT4	GT4	N	2
TZE80778.1	-	-	-	GT58	N	1
TZE80829.1	-	-	-	GH13	N	1
TZE80863.1	-	-	-	GT47	N	1
TZE80911.1	-	-	-	GT4	N	1
TZE80924.1	-	-	-	GH23	N	1
TZE80982.1	-	-	-	GH23	N	1
TZE81155.1	-	-	-	CBM50	N	1
TZE81229.1	-	-	-	GH13_31	N	1
TZE81243.1	-	-	-	GH130	N	1
TZE81290.1	-	-	-	CBM50	N	1
TZE81575.1	-	-	-	GH101	N	1
TZE81726.1	-	-	-	GH5_11	N	1
TZE81826.1	-	-	-	CBM50	N	1
TZE81837.1	-	-	-	GH28	N	1
TZE82038.1	-	-	-	GT2	N	1
TZE82128.1	-	-	-	GH84	N	1
TZE82146.1	-	-	-	GT1	N	1
TZE82228.1	-	-	-	GH13_26	N	1
TZE82301.1	-	-	-	GH13_11	N	1
TZE82546.1	-	-	-	GH13_23	N	1
TZE82548.1	-	-	-	GH13_31	N	1
TZE82680.1	-	-	-	GH28	N	1
TZE82687.1	-	-	-	GT4	N	1
TZE82717.1	-	-	-	GH38	N	1
TZE82785.1	-	-	-	GH28	N	1
TZE82819.1	-	-	-	CBM50	N	1
TZE82829.1	-	-	-	GH27	N	1
TZE82830.1	-	-	-	GH1	N	1
TZE83079.1	-	-	-	GT2	N	1
TZE83085.1	-	-	-	GT4	N	1
TZE83086.1	-	-	-	GT4	N	1
TZE83093.1	-	-	-	GH13_30	N	1
TZE83102.1	-	-	-	CBM50	N	1
TZE83132.1	-	-	-	GH105	N	1
TZE83172.1	-	-	-	GH13	N	1
TZE83179.1	-	-	-	CE8	N	1
TZE83194.1	-	-	-	GH1	N	1
TZE83312.1	-	-	-	GT2	N	1
TZE83502.1	-	-	-	GT83	N	1
