# Supplementary material for: Whither the genus Caldicellulosiruptor and the order Thermoanaerobacterales: phylogeny, taxonomy, ecology, and phenotype
Source: Front Microbiol. 2023 Aug 3;14:1212538. doi: 10.3389/fmicb.2023.1212538 (PMC10434631; doi:10.3389/fmicb.2023.1212538)
Supplement: Supplementary file 1 [file Data_Sheet_1.ZIP › File_S1/Caldicellulosiruptor_acetigenus_acetigenus_DSM_7040.txt]

Gene ID	EC#	HMMER	eCAMI	DIAMOND	Signalp	#ofTools
WAM35167.1	-	GH109(1-188)	-	-	N	1
WAM35298.1	3.2.1.22	GH4(3-181)	GH4	GH4	N	3
WAM35299.1	3.2.1.55	GH51(2-504)	GH51	GH51	N	3
WAM35300.1	3.2.1.99	GH43_4(75-380)	GH43	GH43_4	N	3
WAM35301.1	3.2.1.55	GH51(173-839)	GH51	GH51	N	3
WAM35480.1	-	GH2(2-575)	GH2	GH2	N	3
WAM35483.1	3.2.1.139|3.2.1.131	GH67(13-689)	GH67	GH67	N	3
WAM35549.1	-	CE20(82-227)+CE20(387-511)	-	CE20	N	2
WAM35550.1	-	CE4(13-135)	-	-	N	1
WAM35551.1	3.2.1.8	GH10(33-351)	GH10	GH10	N	3
WAM35558.1	-	GT28(193-356)	GT28	GT28	N	3
WAM35647.1	-	GH130(12-307)	GH130	GH130	N	3
WAM35700.1	3.2.1.8|3.2.1.-	CBM22(48-169)+CBM22(196-326)+GH10(358-682)	CBM22+GH10+CBM9	CBM22+GH10	Y(1-33)	3
WAM35707.1	3.2.1.41	CBM41(37-135)+GH13_14(536-848)	CBM20+CBM41+CBM48+GH13	CBM20+CBM41+CBM48+GH13_14	N	3
WAM35724.1	3.2.1.4	GH5_2(72-319)+CBM28(352-570)	CBM28+GH5+CBM17	CBM28+GH5_2	Y(1-30)	3
WAM35762.1	2.4.1.18	CBM48(30-112)+GH13_9(187-481)	GH13+CBM48	CBM48+GH13_9	N	3
WAM35765.1	2.4.1.21	GT5(2-473)	GT5	GT5	N	3
WAM35766.1	2.4.1.1	GT35(101-814)	GT35	GT35	N	3
WAM35787.1	-	GH130(4-294)	GH130	GH130	N	3
WAM35840.1	-	GH24(107-263)	GH24	GH24	N	3
WAM35859.1	3.2.1.22	GH36(12-710)	GH36	GH36	N	3
WAM35865.1	-	GH32(30-333)	GH32	GH32	N	3
WAM35876.1	2.4.1.20|2.4.1.49	GH94(2-808)	GH94	GH94	N	3
WAM35877.1	-	GH94(2-786)	GH94	GH94	N	3
WAM35878.1	3.2.1.21|3.2.1.-|3.2.1.23|3.2.1.38	GH1(2-451)	GH1	GH1	N	3
WAM35892.1	3.2.1.41|3.2.1.1|3.2.1.-|3.2.1.68	GH13_14(376-685)	CBM20+CBM41+CBM48+GH13	CBM48+GH13_14	N	3
WAM35904.1	-	GT4(222-367)	-	-	N	1
WAM35926.1	2.4.1.64	GH65(336-712)	GH65	GH65	N	3
WAM35931.1	2.4.1.230	GH65(307-696)	GH65	GH65	N	3
WAM35942.1	-	GT2(7-173)	GT2	GT2	N	3
WAM35948.1	-	GH130(5-294)	GH130	GH130	N	3
WAM35966.1	-	GH109(1-171)	-	-	N	1
WAM35981.1	-	GT4(226-377)	GT4	GT4	N	3
WAM36024.1	-	GH5_36(9-294)	GH5	GH5_36	N	3
WAM36026.1	-	GT4(206-356)	GT4	GT4	N	3
WAM36027.1	-	GH15(246-606)	GH15	GH15	N	3
WAM36028.1	3.2.1.25	GH2(2-653)	GH2	GH2	N	3
WAM36093.1	3.2.1.8|3.2.1.-	GH10(89-435)	CBM9	GH10	N	3
WAM36094.1	3.2.1.37	GH39(13-435)	GH39	GH39+3.2.1.37	N	3
WAM36096.1	-	CE1(10-262)	-	-	N	1
WAM36097.1	3.2.1.8	GH10(12-336)	GH10	GH10+3.2.1.8	N	3
WAM36098.1	3.2.1.37	GH39(14-437)	GH39	GH39	N	3
WAM36099.1	3.2.1.8|3.2.1.-	CBM22(43-157)+CBM22(194-325)+GH10(354-677)	GH10+CBM22+CBM9	CBM22+GH10	N	3
WAM36100.1	3.2.1.55|3.2.1.8|3.2.1.-|3.2.1.37	GH43_10(56-320)+CBM22(377-501)+CBM91(540-722)+GH43_16(889-1197)+CBM6(1220-1347)	CBM22+CBM6+GH43	CBM22+CBM6+GH43_10+GH43_16	N	3
WAM36115.1	-	GT2(37-200)	GT2	GT2	N	3
WAM36117.1	5.4.99.11|3.2.1.10|3.2.1.20|3.2.1.70|3.2.1.-|2.4.1.-	GH13_31(28-375)	GH13	GH13_31	N	3
WAM36133.1	-	CE4(14-134)	-	-	N	1
WAM36134.1	2.4.1.-|2.4.1.25	GH13(133-529)	GH13	GH13	N	3
WAM36171.1	-	GT51(75-250)	GT51	GT51	N	3
WAM36292.1	-	GT4(195-329)	GT4	GT4	N	3
WAM36296.1	-	GT2(8-182)	GT2	GT2	N	3
WAM36321.1	3.2.1.73|3.2.1.6	CBM4(93-223)+CBM4(266-397)	CBM6+CBM4+GH16	CBM4+CBM54+CBM6+GH16_3	N	3
WAM36322.1	-	GH161(8-1077)	GH0	GH161	N	3
WAM36331.1	-	GH65(318-694)	GH65	GH65	N	3
WAM36332.1	2.4.1.279	GH65(288-683)	GH65	GH65	N	3
WAM36344.1	2.4.1.-	GH94(2-796)	GH94	GH94	N	3
WAM36345.1	-	GH18(228-560)	GH18	-	Y(1-29)	2
WAM36347.1	-	GH20(91-401)	GH20	GH20	N	3
WAM36348.1	-	CE9(8-374)	CE9	CE9	N	3
WAM36356.1	3.2.1.75	GH30_3(72-485)	GH30	GH30_3	N	3
WAM36360.1	3.2.1.21|3.2.1.37	GH30_1(33-443)	GH30	GH30_1	N	3
WAM36383.1	-	CE8(121-394)	CE8	CE8	N	3
WAM36396.1	3.2.1.-	GH105(28-371)	GH105	GH105	N	3
WAM36397.1	-	GH28(27-368)	GH28	GH28	N	3
WAM36399.1	3.2.1.23	GH2(35-901)	GH2	GH2	N	3
WAM36414.1	3.2.1.37|3.2.1.55|3.2.1.21	GH3(80-306)	GH3	GH3	N	3
WAM36420.1	3.2.1.23	GH2(38-918)	GH2	GH2	N	3
WAM36441.1	-	GH109(1-179)	-	-	Y(1-22)	1
WAM36482.1	3.2.1.1|3.2.1.54	GH13_36(59-368)	GH13	GH13_36	N	3
WAM36498.1	-	GH106(6-658)	GH0	GH106	N	3
WAM36500.1	3.2.1.-|3.2.1.54	GH13_20(170-465)	GH13	GH13_20	N	3
WAM36503.1	-	GT35(160-478)	GT35	GT35	N	3
WAM36506.1	-	GH159(12-228)	GH0	GH159	N	3
WAM36512.1	2.4.1.319|2.4.1.-|2.4.1.320	GH130(26-323)	GH130	GH130	N	3
WAM36662.1	-	GT2(47-273)	GT2	GT2	N	3
WAM36712.1	3.2.1.185	GH127(18-564)	GH127	GH127	N	3
WAM36714.1	-	CE4(93-225)	CE4	-	Y(1-28)	2
WAM36857.1	3.2.1.20	GH31(284-716)	GH31	GH31	N	3
WAM36858.1	3.2.1.37	GH39(12-435)	GH39	GH39	N	3
WAM36859.1	3.2.1.63	GH95(3-730)	GH95+CBM51	GH95	N	3
WAM36860.1	-	GH146(18-525)	GH146	GH146	N	3
WAM36861.1	3.2.1.55	GH51(2-504)	GH51	GH51	N	3
WAM36862.1	3.2.1.22	GH4(3-181)	GH4	GH4	N	3
WAM36863.1	-	GH31(205-657)	GH31	GH31	N	3
WAM36867.1	-	GH29(6-378)	GH29	GH29	N	3
WAM36873.1	-	GT4(195-343)	GT4	GT4	N	3
WAM36877.1	-	GT26(424-593)	GT26	GT26	N	3
WAM36882.1	3.2.1.177	GH31(238-668)	GH31	GH31	N	3
WAM36905.1	-	GH4(14-193)	GH4	GH4	N	3
WAM37008.1	-	CE19(81-372)	-	-	N	1
WAM37010.1	3.2.1.23	GH42(14-387)	GH42	GH42	N	3
WAM37066.1	-	SLH(36-77)	-	-	Y(1-29)	1
WAM37076.1	-	CE4(89-216)	CE4	CE4	N	3
WAM37097.1	-	GT2(8-138)	GT2	GT2	N	3
WAM37110.1	-	GT28(205-355)	GT28	GT28	N	3
WAM37246.1	-	CE14(4-114)	-	-	N	1
WAM37280.1	-	GH23(108-217)	GH23	GH23	N	3
WAM37289.1	-	GT4(185-348)	GT4	GT4	N	3
WAM37326.1	-	GH26(137-444)	GH26	GH26	N	3
WAM37336.1	-	GT4(193-341)	GT4	GT4	N	3
WAM37428.1	-	CE4(49-171)	CE4	CE4	N	3
WAM37451.1	-	GH23(48-176)	GH23	GH23	N	3
WAM37536.1	-	GT4(185-328)	GT4	GT4	N	3
WAM37563.1	-	GH130(4-302)	GH130	GH130	N	3
WAM37575.1	-	GT2(2-171)	-	-	N	1
WAM35098.1	-	-	GT2	GT2	N	2
WAM35758.1	-	-	CBM50	CBM50	Y(1-28)	2
WAM35874.1	-	-	GT2	-	N	1
WAM35875.1	-	-	GT4	GT4	N	2
WAM36092.1	-	-	CBM50	CBM50	N	2
WAM36268.1	-	-	GH18	-	N	1
WAM36425.1	-	-	PL0	-	N	1
WAM36650.1	-	-	CBM50	CBM50	N	2
WAM36737.1	-	-	CE12	-	N	1
WAM36835.1	-	-	GT41	-	N	1
WAM36892.1	-	-	CE11	-	N	1
WAM36980.1	-	-	GT0	GT0	N	2
WAM37086.1	-	-	GT4	GT4	N	2
WAM37334.1	-	-	CBM50	-	N	1
WAM37464.1	-	-	GT4	-	N	1
WAM37567.1	3.1.1.72|3.1.1.-	-	CE7	-	N	1
WAM35095.1	-	-	-	GH101	N	1
WAM35147.1	-	-	-	GH13_30	N	1
WAM35153.1	-	-	-	GH13_26	N	1
WAM35168.1	-	-	-	GT4	N	1
WAM35335.1	-	-	-	GH23	N	1
WAM35348.1	-	-	-	GH13	N	1
WAM35354.1	-	-	-	GT2	N	1
WAM35417.1	-	-	-	GT2	N	1
WAM35437.1	-	-	-	GT2	N	1
WAM35494.1	-	-	-	GH1	N	1
WAM35525.1	-	-	-	GH38	N	1
WAM35529.1	-	-	-	GH1	N	1
WAM35532.1	-	-	-	GH28	N	1
WAM35747.1	-	-	-	CBM50+GH25	N	1
WAM35763.1	-	-	-	CBM48+GH13_9	N	1
WAM35918.1	-	-	-	CE12	N	1
WAM35988.1	-	-	-	GH84	N	1
WAM36108.1	-	-	-	CBM35	N	1
WAM36286.1	-	-	-	GT47	N	1
WAM36295.1	-	-	-	GT4	N	1
WAM36299.1	-	-	-	GT2	N	1
WAM36302.1	-	-	-	GT2	N	1
WAM36406.1	-	-	-	CBM50	N	1
WAM36510.1	-	-	-	GH130	N	1
WAM36613.1	-	-	-	GH23	N	1
WAM36683.1	-	-	-	CBM50	N	1
WAM36703.1	-	-	-	GH27	N	1
WAM36807.1	-	-	-	GH13	N	1
WAM36865.1	-	-	-	GH43_35	N	1
WAM37080.1	-	-	-	GT4	N	1
WAM37329.1	-	-	-	CBM50	Y(1-28)	1
WAM37339.1	-	-	-	GH28	N	1
WAM37369.1	-	-	-	CBM50	N	1
WAM37373.1	-	-	-	GT4	N	1
WAM37382.1	-	-	-	GT4	N	1
WAM37399.1	-	-	-	GH5_11	N	1
WAM37443.1	-	-	-	GH13_31	N	1
WAM37445.1	-	-	-	GH13_23	N	1
WAM37466.1	-	-	-	GT58	N	1
WAM37480.1	-	-	-	GT1	N	1
WAM37485.1	-	-	-	GH13_31	N	1
WAM37493.1	-	-	-	CBM50	N	1
WAM37544.1	-	-	-	GH13_11	N	1
WAM37556.1	-	-	-	GT83	N	1
