# Supplementary material for: Whither the genus Caldicellulosiruptor and the order Thermoanaerobacterales: phylogeny, taxonomy, ecology, and phenotype
Source: Front Microbiol. 2023 Aug 3;14:1212538. doi: 10.3389/fmicb.2023.1212538 (PMC10434631; doi:10.3389/fmicb.2023.1212538)
Supplement: Supplementary file 1 [file Data_Sheet_1.ZIP › File_S1/Caldicellulosiruptor_acetigenus_kristjanssonii_I77R1B.txt]

Gene ID	EC#	HMMER	eCAMI	DIAMOND	Signalp	#ofTools
ADQ39606.1	3.2.1.151|3.2.1.150|3.2.1.-|3.2.1.4	GH74(86-202)+GH74(496-599)+GH74(598-701)+CBM3(834-915)+CBM3(1045-1123)+GH44(1232-1748)	CBM3+GH9+GH44+GH74	CBM3+GH44+GH74	N	3
ADQ39610.1	-	SLH(104-144)+SLH(171-212)	-	-	N	1
ADQ39690.1	-	GH106(6-654)	GH0	GH106	N	3
ADQ39692.1	3.2.1.-|3.2.1.54	GH13_20(167-462)	GH13	GH13_20	N	3
ADQ39695.1	-	GT35(160-478)	GT35	GT35	N	3
ADQ39701.1	2.4.1.-|2.4.1.25	GH13(133-530)	GH13	GH13	N	3
ADQ39702.1	-	CE4(11-131)	-	-	N	1
ADQ39707.1	3.1.1.72|3.1.1.-	CE7(3-317)	CE7	CE7	N	3
ADQ39715.1	5.4.99.11|3.2.1.10|3.2.1.20|3.2.1.70|3.2.1.-|2.4.1.-	GH13_31(30-377)	GH13	GH13_31	N	3
ADQ39717.1	-	GT2(37-200)	GT2	GT2	N	3
ADQ39734.1	3.2.1.78|3.2.1.151|3.2.1.4	CBM27(38-208)+CBM27(253-418)+CBM35(445-563)+GH26(583-893)	CBM27+CBM35+GH26	CBM27+CBM35+GH26	Y(1-28)	3
ADQ39784.1	3.2.1.25	GH2(11-658)	GH2	GH2	N	3
ADQ39793.1	-	GH15(246-606)	GH15	GH15	N	3
ADQ39794.1	-	GT4(206-356)	GT4	GT4	N	3
ADQ39796.1	-	GH5_36(9-294)	GH5	GH5_36	N	3
ADQ39836.1	-	CE14(72-231)	-	-	N	1
ADQ39840.1	-	GT4(228-377)	GT4	GT4	N	3
ADQ39871.1	-	GH109(1-166)	-	-	N	1
ADQ39891.1	-	GT2(7-173)	GT2	GT2	N	3
ADQ39902.1	2.4.1.230	GH65(307-696)	GH65	GH65	N	3
ADQ39907.1	2.4.1.64	GH65(336-712)	GH65	GH65	N	3
ADQ40039.1	3.2.1.63	GH95(4-730)	GH95+CBM51	GH95	N	3
ADQ40046.1	-	GT4(195-343)	GT4	GT4	N	3
ADQ40050.1	-	GT26(424-593)	GT26	GT26	N	3
ADQ40055.1	3.2.1.177	GH31(238-668)	GH31	GH31	N	3
ADQ40080.1	-	GH4(14-193)	GH4	GH4	N	3
ADQ40091.1	-	GH130(4-294)	GH130	GH130	N	3
ADQ40117.1	3.2.1.8|3.2.1.-	CBM22(196-326)+GH10(358-682)	CBM22+GH10+CBM9	CBM22+GH10	N	3
ADQ40296.1	3.2.1.23	GH42(14-387)	GH42	GH42	N	3
ADQ40357.1	-	SLH(36-77)	-	-	Y(1-29)	1
ADQ40367.1	-	CE4(89-216)	CE4	CE4	N	3
ADQ40388.1	-	GT2(8-138)	GT2	GT2	N	3
ADQ40401.1	-	GT28(205-355)	GT28	GT28	N	3
ADQ40600.1	3.2.1.55	GH51(2-504)	GH51	GH51	N	3
ADQ40601.1	3.2.1.22	GH4(3-181)	GH4	GH4	N	3
ADQ40728.1	-	GH109(1-188)	-	-	N	1
ADQ40732.1	-	GT4(188-331)	GT4	GT4	N	3
ADQ40926.1	-	GH23(48-176)	GH23	GH23	N	3
ADQ40949.1	-	CE4(49-171)	CE4	CE4	N	3
ADQ41013.1	-	GH130(12-307)	GH130	GH130	N	3
ADQ41081.1	-	GT4(193-341)	GT4	GT4	N	3
ADQ41090.1	-	GH26(137-444)	GH26	GH26	N	3
ADQ41128.1	-	GT4(185-348)	GT4	GT4	N	3
ADQ41137.1	-	GH23(108-217)	GH23	GH23	N	3
ADQ41165.1	-	GT4(269-388)+GT2(726-829)	GT4+GT2	GT2+GT4	N	3
ADQ41167.1	-	GT2(6-117)	-	GT2	N	2
ADQ41327.1	3.2.1.22	GH36(12-710)	GH36	GH36	N	3
ADQ41330.1	4.2.2.2	CBM66(44-199)+PL3_1(262-428)	CBM66+PL3	CBM66+PL3_1	Y(1-33)	3
ADQ41331.1	4.2.2.2	CBM66(44-199)+PL9_1(271-647)	CBM66+PL9	CBM66+PL9_1	Y(1-33)	3
ADQ41334.1	-	GH2(2-575)	GH2	GH2	N	3
ADQ41337.1	3.2.1.139|3.2.1.131	GH67(13-689)	GH67	GH67	N	3
ADQ41405.1	-	CE20(82-227)+CE20(386-511)	-	CE20	N	2
ADQ41406.1	-	CE4(13-135)	-	-	N	1
ADQ41407.1	3.2.1.8	GH10(33-352)	GH10	GH10	N	3
ADQ41413.1	-	GT28(193-356)	GT28	GT28	N	3
ADQ41451.1	-	GH28(27-367)	GH28	GH28	N	3
ADQ41452.1	3.2.1.-	GH105(28-371)	GH105	GH105	N	3
ADQ41463.1	-	CBM20(218-311)	CBM20	CBM20	N	3
ADQ41466.1	3.2.1.41	CBM41(37-135)+GH13_14(536-848)	CBM20+CBM41+CBM48+GH13	CBM20+CBM41+CBM48+GH13_14	N	3
ADQ41479.1	3.2.1.4	GH5_2(72-319)+CBM28(352-570)	CBM28+GH5+CBM17	CBM28+GH5_2	Y(1-30)	3
ADQ41510.1	2.4.1.18	CBM48(30-112)+GH13_9(187-481)	GH13+CBM48	CBM48+GH13_9	N	3
ADQ41513.1	2.4.1.21	GT5(2-473)	GT5	GT5	N	3
ADQ41514.1	2.4.1.1	GT35(101-814)	GT35	GT35	N	3
ADQ41519.1	-	CE9(8-374)	CE9	CE9	N	3
ADQ41655.1	2.4.1.319|2.4.1.-|2.4.1.320	GH130(26-323)	GH130	GH130	N	3
ADQ41667.1	2.4.1.20|2.4.1.49	GH94(2-808)	GH94	GH94	N	3
ADQ41668.1	-	GH94(2-786)	GH94	GH94	N	3
ADQ41669.1	3.2.1.21|3.2.1.-|3.2.1.23|3.2.1.38	GH1(2-451)	GH1	GH1	N	3
ADQ41675.1	3.2.1.41|3.2.1.1|3.2.1.-|3.2.1.68	GH13_14(376-685)	CBM20+CBM41+CBM48+GH13	CBM48+GH13_14	N	3
ADQ41707.1	3.1.1.72	CBM22(41-168)+CBM22(194-327)+GH10(362-694)+CBM9(714-869)+CBM9(885-1062)+CBM9(1082-1252)+CE15(1341-1685)	CBM9+CBM22+GH10+CE15	CBM22+CBM9+CE15+GH10	Y(1-34)	3
ADQ41732.1	-	GT4(238-373)	GT4	GT4	N	3
ADQ41743.1	-	SLH(21-57)+SLH(75-113)+SLH(134-176)+CBM54(179-292)	-	CBM54	Y(1-20)	2
ADQ41758.1	-	GH28(27-369)	GH28	GH28	N	3
ADQ41806.1	-	GH109(1-179)	-	-	Y(1-22)	1
ADQ41835.1	3.2.1.37|3.2.1.55|3.2.1.21	GH3(80-306)	GH3	GH3	N	3
ADQ41877.1	-	GT5(196-377)	-	GT4	N	2
ADQ41878.1	-	GT4(213-350)	-	GT4	N	2
ADQ41879.1	-	GT26(58-228)	GT26	GT26	N	3
ADQ41890.1	4.2.2.23	PL11(41-613)+CBM3(702-783)+CBM3(913-991)	CBM3+PL11	CBM3+PL11_1	N	3
ADQ41898.1	-	SLH(31-73)+SLH(92-131)+SLH(153-195)+CBM54(198-310)	CBM54	CBM54	Y(1-30)	3
ADQ41905.1	-	GT4(197-326)	GT4	GT4	N	3
ADQ41907.1	-	GT4(193-337)	GT4	GT4	N	3
ADQ41908.1	-	GT4(245-321)	GT4	GT4	N	3
ADQ41943.1	-	SLH(462-501)	-	-	N	1
ADQ41950.1	-	GT51(75-250)	GT51	GT51	N	3
ADQ41951.1	3.2.1.4	GH9(34-464)+CBM3(489-574)+CBM3(694-775)	GH9+CBM3+CBM2	CBM3+GH9	Y(1-31)	3
ADQ39735.1	-	-	CBM50	CBM50	N	2
ADQ39919.1	-	-	CE12	-	N	1
ADQ40026.1	-	-	GT41	-	N	1
ADQ40066.1	-	-	CE11	-	N	1
ADQ40281.1	-	-	GT0	GT0	N	2
ADQ40377.1	-	-	GT4	GT4	N	2
ADQ40804.1	-	-	GT2	GT2	N	2
ADQ40913.1	-	-	GT4	-	N	1
ADQ41083.1	-	-	CBM50	-	N	1
ADQ41464.1	-	-	CBM20	-	N	1
ADQ41507.1	-	-	CBM50	CBM50	Y(1-28)	2
ADQ41526.1	-	-	CBM50	CBM50	N	2
ADQ41665.1	-	-	GT2	-	N	1
ADQ41666.1	-	-	GT4	GT4	N	2
ADQ41701.1	-	-	GT1	GT1	N	2
ADQ41733.1	-	-	GT0	GT0	N	2
ADQ41736.1	-	-	GT4	GT4	N	2
ADQ41933.1	-	-	GH18	-	N	1
ADQ39726.1	-	-	-	CBM35	N	1
ADQ39832.1	-	-	-	GH84	N	1
ADQ39914.1	-	-	-	CE12	N	1
ADQ39993.1	-	-	-	GH13	N	1
ADQ40371.1	-	-	-	GT4	N	1
ADQ40459.1	-	-	-	GT2	N	1
ADQ40480.1	-	-	-	GT2	N	1
ADQ40548.1	-	-	-	GT2	N	1
ADQ40554.1	-	-	-	GH13	N	1
ADQ40557.1	-	-	-	GH13_11	N	1
ADQ40568.1	-	-	-	GH23	N	1
ADQ40727.1	-	-	-	GT4	N	1
ADQ40744.1	-	-	-	GH13_26	N	1
ADQ40751.1	-	-	-	GH13_30	N	1
ADQ40809.1	-	-	-	GH101	N	1
ADQ40883.1	-	-	-	CBM50	N	1
ADQ40891.1	-	-	-	GH13_31	N	1
ADQ40896.1	-	-	-	GT1	N	1
ADQ40911.1	-	-	-	GT58	N	1
ADQ40932.1	-	-	-	GH13_23	N	1
ADQ40934.1	-	-	-	GH13_31	N	1
ADQ40978.1	-	-	-	GH5_11	N	1
ADQ40995.1	-	-	-	GT4	N	1
ADQ41042.1	-	-	-	GT4	N	1
ADQ41047.1	-	-	-	CBM50	N	1
ADQ41078.1	-	-	-	GH28	N	1
ADQ41272.1	-	-	-	CE0	N	1
ADQ41348.1	-	-	-	GH1	N	1
ADQ41381.1	-	-	-	GH38	N	1
ADQ41385.1	-	-	-	GH1	N	1
ADQ41389.1	-	-	-	GH28	N	1
ADQ41480.1	-	-	-	GT83	N	1
ADQ41493.1	-	-	-	CBM50+GH25	N	1
ADQ41511.1	-	-	-	CBM48+GH13_9	N	1
ADQ41559.1	-	-	-	GH23	N	1
ADQ41657.1	-	-	-	GH130	N	1
ADQ41715.1	-	-	-	GH27	N	1
ADQ41735.1	-	-	-	GT4	N	1
ADQ41750.1	-	-	-	CBM50	N	1
ADQ41844.1	-	-	-	CBM50	N	1
ADQ41881.1	-	-	-	GT2	N	1
ADQ41884.1	-	-	-	GT2	N	1
ADQ41913.1	-	-	-	GT47	N	1
