# Supplementary material for: Whither the genus Caldicellulosiruptor and the order Thermoanaerobacterales: phylogeny, taxonomy, ecology, and phenotype
Source: Front Microbiol. 2023 Aug 3;14:1212538. doi: 10.3389/fmicb.2023.1212538 (PMC10434631; doi:10.3389/fmicb.2023.1212538)
Supplement: Supplementary file 1 [file Data_Sheet_1.ZIP › File_S1/Caldicellulosiruptor_acetigenus_lactoaceticus_6A.txt]

Gene ID	EC#	HMMER	eCAMI	DIAMOND	Signalp	#ofTools
AEM72711.1	3.2.1.151|3.2.1.150|3.2.1.-|3.2.1.4	GH74(86-202)+GH74(496-599)+GH74(598-701)+CBM3(822-903)+CBM3(1033-1111)+CBM3(1182-1260)+GH48(1367-1988)	CBM3+GH48+GH74	CBM3+GH48+GH74+3.2.1.151	N	3
AEM72713.1	4.2.2.23	PL11(41-613)+CBM3(702-783)+CBM3(913-991)+CBM3(1062-1140)+GH44(1249-1765)	CBM3+GH9+GH44+PL11	CBM3+GH44+PL11_1	N	3
AEM72714.1	3.2.1.4	GH9(36-466)	CBM3+GH9+CBM2	GH9	Y(1-33)	3
AEM72744.1	3.2.1.-	GH105(13-356)	GH105	GH105	N	3
AEM72745.1	-	GH28(27-367)	GH28	GH28	N	3
AEM72746.1	3.2.1.23	GH2(35-901)	GH2	GH2	N	3
AEM72760.1	3.2.1.37|3.2.1.55|3.2.1.21	GH3(80-306)	GH3	GH3	N	3
AEM72780.1	-	GH109(1-179)	-	-	Y(1-22)	1
AEM72789.1	3.-.-.-	CE12(122-328)	CE12	CE12	N	3
AEM72830.1	-	GH28(27-369)	GH28	GH28	N	3
AEM72847.1	-	SLH(21-57)+SLH(75-113)+SLH(134-176)+CBM54(179-292)	-	CBM54	Y(1-20)	2
AEM72860.1	-	GT4(238-373)	GT4	GT4	N	3
AEM72886.1	3.2.1.8|3.2.1.-|3.2.1.55|3.2.1.4	CBM22(42-168)+CBM22(194-327)+CBM22(352-482)+GH10(520-850)+CBM9(870-1025)+CBM9(1041-1218)	CBM9+CBM22+GH10	CBM22+CBM9+GH10	Y(1-34)	3
AEM72919.1	3.2.1.41|3.2.1.1|3.2.1.-|3.2.1.68	GH13_14(376-685)	CBM20+CBM41+CBM48+GH13	CBM48+GH13_14	N	3
AEM72929.1	-	GT2(59-262)+GT2(163-387)	-	GT2	N	2
AEM72933.1	3.2.1.21|3.2.1.-|3.2.1.23|3.2.1.38	GH1(2-451)	GH1	GH1	N	3
AEM72934.1	-	GH94(2-786)	GH94	GH94	N	3
AEM72935.1	2.4.1.20|2.4.1.49	GH94(2-808)	GH94	GH94	N	3
AEM72946.1	2.4.1.319|2.4.1.-|2.4.1.320	GH130(26-323)	GH130	GH130	N	3
AEM72983.1	-	CE9(8-374)	CE9	CE9	N	3
AEM72988.1	2.4.1.1	GT35(101-814)	GT35	GT35	N	3
AEM72989.1	2.4.1.21	GT5(2-473)	GT5	GT5	N	3
AEM72992.1	2.4.1.18	CBM48(30-112)+GH13_9(187-481)	GH13+CBM48	CBM48+GH13_9	N	3
AEM73020.1	3.2.1.4	GH5_2(72-319)+CBM28(352-570)	CBM28+GH5+CBM17	CBM28+GH5_2	Y(1-30)	3
AEM73033.1	3.2.1.41	CBM41(37-135)+GH13_14(536-848)	CBM20+CBM41+CBM48+GH13	CBM20+CBM41+CBM48+GH13_14	N	3
AEM73034.1	-	CBM20(472-558)+CBM20(989-1081)	CBM20	CBM20	Y(1-33)	3
AEM73046.1	3.2.1.-	GH105(28-371)	GH105	GH105	N	3
AEM73047.1	-	GH28(27-364)	GH28	GH28	N	3
AEM73175.1	3.2.1.55	GH51(2-504)	GH51	GH51	N	3
AEM73176.1	3.2.1.22	GH4(3-181)	GH4	GH4	N	3
AEM73280.1	-	GH109(1-188)	-	-	N	1
AEM73284.1	-	GT4(188-331)	GT4	GT4	N	3
AEM73461.1	-	GH23(48-176)	GH23	GH23	N	3
AEM73484.1	-	CE4(49-171)	CE4	CE4	N	3
AEM73548.1	-	GH130(12-307)	GH130	GH130	N	3
AEM73617.1	-	GT4(193-341)	GT4	GT4	N	3
AEM73627.1	-	GH26(137-444)	GH26	GH26	N	3
AEM73667.1	-	GT4(185-348)	GT4	GT4	N	3
AEM73677.1	-	GH23(108-216)	GH23	GH23	N	3
AEM73871.1	3.2.1.22	GH36(12-710)	GH36	GH36	N	3
AEM73874.1	4.2.2.2	CBM66(44-199)+PL3_1(262-428)	CBM66+PL3	CBM66+PL3_1	Y(1-33)	3
AEM73875.1	4.2.2.2	CBM66(44-199)+CBM3(249-327)+CBM3(398-476)+PL9_1(601-977)	CBM66+PL9	CBM3+CBM66+PL9_1	Y(1-33)	3
AEM73879.1	3.2.1.139|3.2.1.131	GH67(13-689)	GH67	GH67	N	3
AEM73948.1	-	CE20(82-227)+CE20(387-511)	-	CE20	N	2
AEM73949.1	-	CE4(13-135)	-	-	N	1
AEM73950.1	3.2.1.8	GH10(33-351)	GH10	GH10	N	3
AEM73956.1	-	GT28(193-356)	GT28	GT28	N	3
AEM74064.1	-	GT28(205-355)	GT28	GT28	N	3
AEM74077.1	-	GT2(8-138)	GT2	GT2	N	3
AEM74098.1	-	CE4(89-216)	CE4	CE4	N	3
AEM74107.1	-	SLH(36-77)	-	-	Y(1-29)	1
AEM74169.1	3.2.1.23	GH42(14-387)	GH42	GH42	N	3
AEM74366.1	3.2.1.8|3.2.1.-	CBM22(196-326)+GH10(358-682)	CBM22+GH10+CBM9	CBM22+GH10	N	3
AEM74391.1	-	GH130(4-284)	GH130	GH130	N	3
AEM74404.1	-	GH4(14-193)	GH4	GH4	N	3
AEM74429.1	3.2.1.177	GH31(238-668)	GH31	GH31	N	3
AEM74434.1	-	GT26(424-593)	GT26	GT26	N	3
AEM74438.1	-	GT4(195-343)	GT4	GT4	N	3
AEM74445.1	3.2.1.63	GH95(4-730)	GH95+CBM51	GH95	N	3
AEM74578.1	2.4.1.64	GH65(336-712)	GH65	GH65	N	3
AEM74583.1	2.4.1.230	GH65(307-696)	GH65	GH65	N	3
AEM74593.1	-	GT2(7-173)	GT2	GT2	N	3
AEM74613.1	-	GH109(1-166)	-	-	N	1
AEM74638.1	-	GT4(226-377)	GT4	GT4	N	3
AEM74681.1	-	GH5_36(9-294)	GH5	GH5_36	N	3
AEM74683.1	-	GT4(206-356)	GT4	GT4	N	3
AEM74684.1	-	GH15(246-606)	GH15	GH15	N	3
AEM74685.1	3.2.1.25	GH2(11-671)	GH2	GH2	N	3
AEM74724.1	3.2.1.78|3.2.1.151|3.2.1.4	CBM27(38-208)+CBM27(253-418)+CBM35(445-563)+GH26(583-893)	CBM27+CBM35+GH26	CBM27+CBM35+GH26	Y(1-28)	3
AEM74734.1	3.2.1.78	CBM27(38-211)+CBM27(240-417)+CBM27(475-657)+CBM27(704-886)	CBM27	CBM27	N	3
AEM74741.1	-	GT2(37-200)	GT2	GT2	N	3
AEM74746.1	5.4.99.11|3.2.1.10|3.2.1.20|3.2.1.70|3.2.1.-|2.4.1.-	GH13_31(28-375)	GH13	GH13_31	N	3
AEM74759.1	2.4.1.-|2.4.1.25	GH13(132-529)	GH13	GH13	N	3
AEM74765.1	-	GT35(160-478)	GT35	GT35	N	3
AEM74768.1	3.2.1.-|3.2.1.54	GH13_20(167-462)	GH13	GH13_20	N	3
AEM74781.1	3.2.1.1|3.2.1.54	GH13_36(59-368)	GH13	GH13_36	N	3
AEM74843.1	-	GT39(174-372)	CBM0+GT39	GT39	N	3
AEM74844.1	3.2.1.151|3.2.1.150|3.2.1.-|3.2.1.4	GH74(96-198)+GH74(217-346)+CBM3(789-870)+CBM3(1000-1078)+CBM3(1149-1227)	CBM3+GH74	CBM3+GH74+3.2.1.151	Y(1-36)	3
AEM74847.1	4.2.2.23	PL11(41-613)+CBM3(702-783)+CBM3(913-991)+CBM3(1062-1140)	CBM3+PL11	CBM3+PL11_1	N	3
AEM74856.1	-	SLH(31-73)+SLH(153-195)+CBM54(198-310)	CBM54	CBM54	Y(1-30)	3
AEM74867.1	-	GT2(8-182)	GT2	GT2	N	3
AEM74870.1	-	GT4(195-329)	GT4	GT4	N	3
AEM74903.1	-	SLH(462-501)	-	-	N	1
AEM74911.1	-	GT51(75-250)	GT51	GT51	N	3
AEM74912.1	3.2.1.4	GH9(34-464)+CBM3(489-574)+CBM3(694-775)	GH9+CBM3+CBM2	CBM3+GH9	Y(1-31)	3
AEM72761.1	-	-	PL0	-	N	1
AEM72856.1	-	-	GT4	GT4	N	2
AEM72859.1	-	-	GT0	GT0	N	2
AEM72892.1	-	-	GT1	GT1	N	2
AEM72936.1	-	-	GT4	GT4	N	2
AEM72937.1	-	-	GT2	-	N	1
AEM72975.1	-	-	CBM50	CBM50	N	2
AEM72994.1	-	-	CBM50	CBM50	Y(1-28)	2
AEM73352.1	-	-	GT2	GT2	N	2
AEM73448.1	-	-	GT4	-	N	1
AEM73620.1	-	-	CBM50	-	N	1
AEM74088.1	-	-	GT4	GT4	N	2
AEM74184.1	-	-	GT0	GT0	N	2
AEM74418.1	-	-	CE11	-	N	1
AEM74456.1	-	-	GT41	-	N	1
AEM74566.1	-	-	CE12	-	N	1
AEM74723.1	-	-	CBM50	CBM50	N	2
AEM74866.1	-	-	GT2	-	N	1
AEM74893.1	-	-	GH18	-	N	1
AEM72753.1	-	-	-	CBM50	N	1
AEM72840.1	-	-	-	CBM50	N	1
AEM72848.1	-	-	-	CBM54	N	1
AEM72857.1	-	-	-	GT4	N	1
AEM72877.1	-	-	-	GH27	N	1
AEM72945.1	-	-	-	GH130	N	1
AEM72991.1	-	-	-	CBM48+GH13_9	N	1
AEM73006.1	-	-	-	CBM50+GH25	N	1
AEM73019.1	-	-	-	GT83	N	1
AEM73122.1	-	-	-	GT2	N	1
AEM73128.1	-	-	-	GH13	N	1
AEM73131.1	-	-	-	GH13_11	N	1
AEM73143.1	-	-	-	GH23	N	1
AEM73279.1	-	-	-	GT4	N	1
AEM73295.1	-	-	-	GH13_26	N	1
AEM73302.1	-	-	-	GH13_30	N	1
AEM73356.1	-	-	-	GH101	N	1
AEM73418.1	-	-	-	CBM50	N	1
AEM73426.1	-	-	-	GH13_31	N	1
AEM73431.1	-	-	-	GT1	N	1
AEM73446.1	-	-	-	GT58	N	1
AEM73467.1	-	-	-	GH13_23	N	1
AEM73469.1	-	-	-	GH13_31	N	1
AEM73516.1	-	-	-	GH5_11	N	1
AEM73532.1	-	-	-	GT4	N	1
AEM73579.1	-	-	-	GT4	N	1
AEM73614.1	-	-	-	GH28	N	1
AEM73891.1	-	-	-	GH1	N	1
AEM73925.1	-	-	-	GH38	N	1
AEM73929.1	-	-	-	GH1	N	1
AEM73933.1	-	-	-	GH28	N	1
AEM73983.1	-	-	-	GT2	N	1
AEM74009.1	-	-	-	GT2	N	1
AEM74094.1	-	-	-	GT4	N	1
AEM74493.1	-	-	-	GH13	N	1
AEM74572.1	-	-	-	CE12	N	1
AEM74645.1	-	-	-	GH84	N	1
AEM74732.1	-	-	-	CBM35	N	1
AEM74862.1	-	-	-	GT2	N	1
AEM74865.1	-	-	-	GT2	N	1
AEM74868.1	-	-	-	GT4	N	1
AEM74875.1	-	-	-	GT47	N	1
