# Supplementary material for: Whither the genus Caldicellulosiruptor and the order Thermoanaerobacterales: phylogeny, taxonomy, ecology, and phenotype
Source: Front Microbiol. 2023 Aug 3;14:1212538. doi: 10.3389/fmicb.2023.1212538 (PMC10434631; doi:10.3389/fmicb.2023.1212538)
Supplement: Supplementary file 1 [file Data_Sheet_1.ZIP › File_S1/Caldicellulosiruptor_bescii_DSM_6725.txt]

Gene ID	EC#	HMMER	eCAMI	DIAMOND	Signalp	#ofTools
ACM59178.1	-	SLH(110-150)	-	-	N	1
ACM59219.1	-	GT2(442-619)	GT2+GT4	GT2	N	3
ACM59223.1	-	GT2(4-191)	GT2	GT2	N	3
ACM59237.1	-	SLH(32-73)+SLH(92-131)+CBM54(197-309)	CBM54	CBM54	Y(1-30)	3
ACM59249.1	3.2.1.8|3.1.1.72	GH11(40-220)+CBM36(242-354)	CBM36+GH11+CE4	CBM36+GH11	Y(1-28)	3
ACM59256.1	-	CE9(8-374)	CE9	CE9	N	3
ACM59257.1	3.2.1.21|3.2.1.37	GH30_1(35-443)	GH30	GH30_1	N	3
ACM59297.1	2.4.1.-|2.4.1.25	GH13(133-530)	GH13	GH13+2.4.1.-	N	3
ACM59304.1	3.1.1.72|3.1.1.-	CE7(3-313)	CE7	CE7+3.1.1.72	N	3
ACM59306.1	-	GT2(13-180)	-	GT2	N	2
ACM59308.1	-	GT4(184-321)	-	GT4	N	2
ACM59317.1	5.4.99.11|3.2.1.10|3.2.1.20|3.2.1.70|3.2.1.-|2.4.1.-	GH13_31(30-376)	GH13	GH13_31	N	3
ACM59319.1	-	GT2(38-201)	GT2	GT2	N	3
ACM59334.1	3.2.1.55|3.2.1.8|3.2.1.-|3.2.1.37	GH43_10(47-313)+CBM22(370-492)+CBM91(531-713)+GH43_16(880-1189)+CBM6(1213-1338)	CBM22+CBM6+GH43	CBM22+CBM6+GH43_10+GH43_16	N	3
ACM59335.1	3.2.1.8|3.2.1.-|3.2.1.55|3.2.1.4	CBM22(40-154)+CBM22(191-321)+GH10(351-674)	CBM22+GH10	CBM22+GH10+3.2.1.8	Y(1-34)	3
ACM59336.1	3.2.1.37	GH39(14-437)	GH39	GH39	N	3
ACM59337.1	3.2.1.8	GH10(13-336)	GH10	GH10+3.2.1.8	N	3
ACM59338.1	-	CE1(10-262)	-	-	N	1
ACM59339.1	3.2.1.37	GH39(12-386)	GH39	GH39	N	3
ACM59377.1	3.2.1.25	GH2(2-645)	GH2	GH2+3.2.1.25	N	3
ACM59378.1	-	GH15(245-606)	GH15	GH15	N	3
ACM59382.1	-	GT4(205-357)	GT4	GT4	N	3
ACM59384.1	-	GH5_36(9-294)	GH5	GH5_36	N	3
ACM59452.1	-	CE14(72-231)	-	-	N	1
ACM59456.1	-	GT4(228-377)	GT4	GT4	N	3
ACM59480.1	-	GH109(1-166)	-	-	N	1
ACM59521.1	-	GT2(7-173)	GT2	GT2	N	3
ACM59532.1	2.4.1.230	GH65(307-696)	GH65	GH65	N	3
ACM59537.1	2.4.1.64	GH65(336-712)	GH65	GH65	N	3
ACM59555.1	-	GT1(205-382)	GT1	GT1	N	3
ACM59580.1	3.2.1.41|3.2.1.1|3.2.1.-|3.2.1.68	GH13_14(376-685)	CBM20+CBM41+CBM48+GH13	CBM48+GH13_14	N	3
ACM59584.1	-	GT2(59-265)+GT2(164-390)	GT2	GT2	N	3
ACM59590.1	3.2.1.21|3.2.1.-|3.2.1.23|3.2.1.38	GH1(2-451)	GH1	GH1+3.2.1.21	N	3
ACM59591.1	-	GH94(2-786)	GH94	GH94	N	3
ACM59592.1	2.4.1.20|2.4.1.49	GH94(2-808)	GH94	GH94	N	3
ACM59600.1	3.2.1.22	GH36(12-710)	GH36	GH36	N	3
ACM59662.1	-	GH130(4-294)	GH130	GH130	N	3
ACM59679.1	-	CE3(55-212)	-	-	N	1
ACM59680.1	2.4.1.1	GT35(101-814)	GT35	GT35	N	3
ACM59681.1	2.4.1.21	GT5(2-473)	GT5	GT5	N	3
ACM59684.1	2.4.1.18	CBM48(33-113)+GH13_9(187-481)	GH13+CBM48	CBM48+GH13_9	N	3
ACM59720.1	3.2.1.4	GH5_2(72-319)+CBM28(352-570)	CBM28+GH5+CBM17	CBM28+GH5_2+3.2.1.4	Y(1-30)	3
ACM59732.1	-	CBM61(88-225)	CBM32	CBM61+GH53	N	3
ACM59734.1	3.2.1.41	CBM41(37-135)+GH13_14(536-848)+CBM20(1026-1120)	CBM20+CBM41+CBM48+GH13	CBM20+CBM41+CBM48+GH13_14	N	3
ACM59742.1	3.2.1.8|3.2.1.-	CBM22(196-325)+GH10(358-682)	CBM22+GH10+CBM9	CBM22+GH10	N	3
ACM59798.1	-	GH130(12-307)	GH130	GH130	N	3
ACM59893.1	-	GT28(193-356)	GT28	GT28	N	3
ACM59969.1	3.2.1.139|3.2.1.131	GH67(13-689)	GH67	GH67+3.2.1.139	N	3
ACM59972.1	-	GH2(22-596)	GH2	GH2	N	3
ACM60204.1	3.2.1.55	GH51(2-504)	GH51	GH51+3.2.1.55	N	3
ACM60205.1	3.2.1.22	GH4(3-181)	GH4	GH4	N	3
ACM60339.1	-	GH109(1-187)	-	-	N	1
ACM60343.1	-	GT4(188-331)	GT4	GT4	N	3
ACM60537.1	-	GH23(48-176)	GH23	GH23	N	3
ACM60560.1	-	CE4(49-171)	CE4	CE4	N	3
ACM60656.1	-	GT4(193-341)	GT4	GT4	N	3
ACM60667.1	-	GH28(27-366)	GH28	GH28	N	3
ACM60717.1	-	GT4(185-348)	GT4	GT4	N	3
ACM60726.1	-	GH23(108-212)	GH23	GH23	N	3
ACM60887.1	-	GT28(205-355)	GT28	GT28	N	3
ACM60900.1	-	GT2(8-137)	GT2	GT2	N	3
ACM60922.1	-	CE4(88-215)	CE4	CE4	Y(1-12)	3
ACM60932.1	-	SLH(37-78)	-	-	Y(1-30)	1
ACM60941.1	4.2.2.23	PL11(43-613)+CBM3(688-768)	CBM3+PL11	CBM3+PL11_1	N	3
ACM60942.1	4.2.2.2	CBM66(57-212)+PL3_1(274-442)	CBM66+PL3	CBM66+PL3_1+4.2.2.2	Y(1-46)	3
ACM60943.1	4.2.2.2	CBM66(44-199)+PL9_1(271-647)	CBM66+PL9	CBM66+PL9_1	Y(1-33)	3
ACM60945.1	3.2.1.8|3.2.1.-	GH10(45-372)+CBM3(437-517)+CBM3(636-716)+GH48(853-1474)	CBM3+GH48+GH10+CBM22	CBM3+GH10+GH48+3.2.1.-	N	3
ACM60947.1	3.2.1.4|3.2.1.151|3.2.1.78	GH5_8(53-294)+CBM3(363-443)+CBM3(574-654)+GH44(770-1286)	CBM3+GH9+GH5+GH44	CBM3+GH44+GH5_8+3.2.1.4+3.2.1.78	Y(1-39)	3
ACM60948.1	3.2.1.151|3.2.1.150|3.2.1.-|3.2.1.4	GH74(84-200)+GH74(227-338)+GH74(494-598)+GH74(592-698)+CBM3(841-921)+CBM3(1062-1142)+GH48(1279-1900)	CBM3+GH48+GH74	CBM3+GH48+GH74+3.2.1.151	N	3
ACM60952.1	-	GT39(166-372)	CBM0+GT39	GT39	N	3
ACM60953.1	3.2.1.78|3.2.1.4	GH9(42-460)+CBM3(489-571)+CBM3(704-784)+CBM3(915-995)+GH5_8(1098-1339)	CBM3+GH9+GH5	CBM3+GH5_8+GH9+3.2.1.4+3.2.1.78	Y(1-38)	3
ACM60954.1	3.2.1.78|3.2.1.4	GH5_8(53-294)+CBM3(389-469)+CBM3(590-670)+CBM3(791-871)+GH5_1(1014-1351)	CBM3+GH5	CBM3+GH5_1+GH5_8	Y(1-39)	3
ACM60955.1	3.2.1.4|3.2.1.176|3.2.1.73|3.2.1.78|3.2.1.-	GH9(36-466)+CBM3(491-576)+CBM3(724-804)+CBM3(923-1003)+GH48(1134-1755)	CBM3+GH48+GH9	CBM3+GH48+GH9+3.2.1.176+3.2.1.4	N	3
ACM61015.1	3.2.1.23	GH42(14-387)	GH42	GH42	N	3
ACM61017.1	-	CE19(215-374)	-	-	N	1
ACM61105.1	-	GH4(13-192)	GH4	GH4	N	3
ACM61134.1	3.2.1.177	GH31(238-668)	GH31	GH31	N	3
ACM61139.1	-	GT26(423-593)	GT26	GT26	N	3
ACM61143.1	-	GT4(195-343)	GT4	GT4	N	3
ACM61149.1	-	GH29(6-378)	GH29	GH29	N	3
ACM61153.1	-	GH106(6-757)	GH0	GH106	N	3
ACM61159.1	-	GH109(4-154)	-	-	N	1
ACM61163.1	3.2.1.31	GH2(17-498)	GH2	GH2	N	3
ACM61167.1	-	PL26(5-865)	PL26	PL26	N	3
ACM61171.1	-	GH106(15-841)	GH0	GH106	N	3
ACM61313.1	-	CE4(91-224)	-	-	N	1
ACM61314.1	3.2.1.185	GH127(19-564)	GH127	GH127	N	3
ACM61395.1	3.-.-.-	CE12(122-328)	CE12	CE12	N	3
ACM61404.1	-	GH109(1-179)	-	-	Y(1-22)	1
ACM61423.1	-	PL11(278-637)	PL0	CBM66+PL0	N	3
ACM61424.1	3.2.1.37|3.2.1.55|3.2.1.21	GH3(80-306)	GH3	GH3+3.2.1.37	N	3
ACM61440.1	3.2.1.23	GH2(39-901)	GH2	GH2	N	3
ACM61441.1	-	GH43_17(7-273)	GH43	GH43_17	N	3
ACM61449.1	-	GH28(27-368)	GH28	GH28	N	3
ACM61450.1	3.2.1.-	GH105(29-371)	GH105	GH105	N	3
ACM61623.1	2.4.1.319|2.4.1.-|2.4.1.320	GH130(26-323)	GH130	GH130	N	3
ACM61641.1	-	GT35(160-478)	GT35	GT35	N	3
ACM61644.1	3.2.1.-|3.2.1.54	GH13_20(167-461)	GH13	GH13_20	N	3
ACM61646.1	-	GH106(6-663)	GH0	GH106+3.2.1.40	N	3
ACM61658.1	3.2.1.1|3.2.1.54	GH13_36(59-257)	GH13	GH13_36	N	3
ACM61713.1	-	GT51(75-250)	GT51	GT51	N	3
ACM61775.1	-	CE20(82-198)+CE20(382-514)	-	CE20	N	2
ACM61776.1	-	CE4(12-134)	-	-	N	1
ACM61777.1	3.2.1.8	GH10(68-354)	GH10	GH10	N	3
ACM59187.1	-	-	GH18	-	N	1
ACM59221.1	-	-	GT2	GT2	N	2
ACM59341.1	-	-	CBM50	CBM50	N	2
ACM59593.1	-	-	GT4	GT4	N	2
ACM59594.1	-	-	GT2	-	N	1
ACM59634.1	-	-	CBM50	CBM50	Y(1-22)	2
ACM59686.1	-	-	CBM50	CBM50	Y(1-28)	2
ACM59735.1	-	-	CBM20	CBM20	Y(1-33)	2
ACM60412.1	-	-	GT2	GT2	N	2
ACM60524.1	-	-	GT4	-	N	1
ACM60658.1	-	-	CBM50	-	N	1
ACM60912.1	-	-	GT4	GT4	N	2
ACM61033.1	-	-	GT0	GT0	N	2
ACM61124.1	-	-	CE11	-	N	1
ACM61180.1	-	-	GT41	-	N	1
ACM61287.1	-	-	CE12	-	N	1
ACM61470.1	-	-	CBM50	CBM50	N	2
ACM59208.1	-	-	-	GT47	N	1
ACM59220.1	-	-	-	GT4	N	1
ACM59309.1	-	-	-	GT2	N	1
ACM59326.1	-	-	-	CBM35	Y(1-34)	1
ACM59447.1	-	-	-	GH84	N	1
ACM59547.1	-	-	-	GH65	N	1
ACM59554.1	-	-	-	CE12	N	1
ACM59651.1	-	-	-	CE0	N	1
ACM59683.1	-	-	-	CBM48+GH13_9	N	1
ACM59698.1	-	-	-	CBM50+GH25	N	1
ACM59719.1	-	-	-	GT83	N	1
ACM59916.1	-	-	-	GH28	N	1
ACM59920.1	-	-	-	GH1	N	1
ACM59924.1	-	-	-	GH38	N	1
ACM59958.1	-	-	-	GH1	N	1
ACM60045.1	-	-	-	GT2	N	1
ACM60082.1	-	-	-	GT2	N	1
ACM60152.1	-	-	-	GT2	N	1
ACM60158.1	-	-	-	GH13	N	1
ACM60161.1	-	-	-	GH13_11	N	1
ACM60172.1	-	-	-	GH23	N	1
ACM60338.1	-	-	-	GT4	N	1
ACM60354.1	-	-	-	GH13_26	N	1
ACM60362.1	-	-	-	GH13_30	N	1
ACM60416.1	-	-	-	GH101	N	1
ACM60487.1	-	-	-	CBM50	N	1
ACM60501.1	-	-	-	GH13_31	N	1
ACM60507.1	-	-	-	GT1	N	1
ACM60522.1	-	-	-	GT58	N	1
ACM60543.1	-	-	-	GH13_23	N	1
ACM60545.1	-	-	-	GH13_31	N	1
ACM60589.1	-	-	-	GH5_11	N	1
ACM60606.1	-	-	-	GT4	N	1
ACM60617.1	-	-	-	GT4	N	1
ACM60622.1	-	-	-	CBM50	N	1
ACM60653.1	-	-	-	GH28	N	1
ACM60918.1	-	-	-	GT4	N	1
ACM61156.1	-	-	-	GH105	N	1
ACM61212.1	-	-	-	GH13	N	1
ACM61325.1	-	-	-	GH27	N	1
ACM61351.1	-	-	-	CBM50	N	1
ACM61433.1	-	-	-	CBM50	N	1
ACM61509.1	-	-	-	GH23	N	1
ACM61625.1	-	-	-	GH130	N	1
