# Supplementary material for: Whither the genus Caldicellulosiruptor and the order Thermoanaerobacterales: phylogeny, taxonomy, ecology, and phenotype
Source: Front Microbiol. 2023 Aug 3;14:1212538. doi: 10.3389/fmicb.2023.1212538 (PMC10434631; doi:10.3389/fmicb.2023.1212538)
Supplement: Supplementary file 1 [file Data_Sheet_1.ZIP › File_S1/Caldicellulosiruptor_changbaiensis_CBS-Z.txt]

Gene ID	EC#	HMMER	eCAMI	DIAMOND	Signalp	#ofTools
AZT89311.1	3.2.1.25	GH2(2-669)	GH2	GH2	N	3
AZT89318.1	-	GH15(246-606)	GH15	GH15	N	3
AZT89324.1	-	GH5_36(9-294)	GH5	GH5_36	N	3
AZT89367.1	-	CE14(73-232)	-	-	N	1
AZT89371.1	-	GT4(226-378)	GT4	GT4	N	3
AZT89378.1	2.4.1.-|2.4.1.25	GH13(134-469)	GH13	GH13	N	3
AZT89379.1	3.2.1.8	GH10(34-353)	GH10	GH10	N	3
AZT89380.1	-	CE4(11-134)	-	-	N	1
AZT89381.1	-	CE20(82-202)+CE20(383-515)	-	CE20	N	2
AZT89434.1	-	GT2(7-173)	GT2	GT2	N	3
AZT89457.1	2.4.1.319|2.4.1.-|2.4.1.320	GH130(26-323)	GH130	GH130	N	3
AZT89471.1	-	CBM50(468-509)	CBM50	CBM50	N	3
AZT89491.1	-	GH43_10(16-284)+CBM91(319-520)	GH43+GH28	GH43_10	N	3
AZT89492.1	3.2.1.-	GH105(28-371)	GH105	GH105	N	3
AZT89493.1	-	GH28(30-368)	GH28	GH28	N	3
AZT89494.1	3.2.1.23	GH2(35-901)	GH2	GH2	N	3
AZT89525.1	3.2.1.1|3.2.1.54	GH13_36(59-368)	GH13	GH13_36	N	3
AZT89540.1	-	GH106(6-663)	GH0	GH106	N	3
AZT89542.1	3.2.1.-|3.2.1.54	GH13_20(167-462)	GH13	GH13_20	N	3
AZT89545.1	-	GT35(160-480)	GT35	GT35	N	3
AZT89550.1	2.4.1.230	GH65(308-697)	GH65	GH65	N	3
AZT89555.1	2.4.1.64	GH65(336-711)	GH65	GH65	N	3
AZT89561.1	-	GT1(207-386)	GT1	GT1	N	3
AZT89593.1	3.2.1.21|3.2.1.-|3.2.1.23|3.2.1.38	GH1(2-451)	GH1	GH1	N	3
AZT89594.1	-	GH94(2-786)	GH94	GH94	N	3
AZT89595.1	2.4.1.20|2.4.1.49	GH94(2-808)	GH94	GH94	N	3
AZT89613.1	-	GH32(30-333)	GH32	GH32	N	3
AZT89614.1	3.2.1.22	GH36(12-710)	GH36	GH36	N	3
AZT89632.1	-	GH24(107-263)	GH24	GH24	Y(1-27)	3
AZT89672.1	-	GH109(3-166)	-	-	N	1
AZT89831.1	-	GH106(15-841)	GH0	GH106	N	3
AZT89835.1	-	PL26(5-865)	PL26	PL26	N	3
AZT89836.1	3.2.1.63	GH95(5-733)	CBM13+GH95	GH95	N	3
AZT89837.1	3.2.1.31	GH2(6-589)	GH2	GH2	N	3
AZT89844.1	-	GH109(4-156)	-	-	N	1
AZT89847.1	-	GH106(6-757)	GH0	GH106	N	3
AZT89850.1	-	GH29(6-378)	GH29	GH29	N	3
AZT89857.1	-	GT4(194-340)	GT4	GT4	N	3
AZT89861.1	-	GT26(423-593)	GT26	GT26	N	3
AZT89866.1	3.2.1.177	GH31(238-668)	GH31	GH31	N	3
AZT89895.1	-	GH4(14-193)	GH4	GH4	N	3
AZT89919.1	3.2.1.139|3.2.1.131	GH67(16-692)	GH67	GH67	N	3
AZT89922.1	-	GH2(4-555)	GH2	GH2	N	3
AZT90247.1	-	CE4(50-171)	CE4	CE4	N	3
AZT90270.1	-	GH23(44-176)	GH23	GH23	N	3
AZT90395.1	-	GT81(2-199)	GT2	GT2	N	3
AZT90464.1	-	GT4(186-331)	GT4	GT4	N	3
AZT90468.1	-	GH109(1-189)	-	-	N	1
AZT90520.1	-	GT4(190-342)	GT4	GT4	N	3
AZT90536.1	-	GT4(185-349)	GT4	GT4	N	3
AZT90545.1	-	GH23(109-215)	GH23	GH23	N	3
AZT90702.1	3.2.1.22	GH4(3-181)	GH4	GH4	N	3
AZT90703.1	3.2.1.55	GH51(2-504)	GH51	GH51	N	3
AZT90704.1	3.2.1.99	GH43_4(75-380)	GH43	GH43_4	N	3
AZT90705.1	3.2.1.55	GH51(173-839)	GH51	GH51	N	3
AZT90795.1	-	GT28(205-356)	GT28	GT28	N	3
AZT90808.1	-	GT81(3-117)	GT2	GT2	N	3
AZT90827.1	-	CE4(112-218)	CE4	CE4	Y(1-27)	3
AZT90837.1	-	SLH(37-78)	-	-	Y(1-30)	1
AZT90846.1	-	GT39(161-371)	CBM0+GT39	GT39	N	3
AZT90847.1	3.2.1.78|3.2.1.4	GH9(42-460)+CBM3(489-571)+GH5_8(690-931)	CBM3+GH9+GH5	CBM3+GH5_8+GH9	Y(1-38)	3
AZT90849.1	3.2.1.8|3.2.1.-	GH10(45-372)+CBM3(420-500)+CBM3(623-703)+GH48(826-1447)	CBM3+GH48+GH10+CBM22	CBM3+GH10+GH48	Y(1-29)	3
AZT90850.1	3.2.1.4|3.2.1.151|3.2.1.78	GH5_8(53-294)+CBM3(371-451)+CBM3(588-668)+GH44(786-1302)	CBM3+GH9+GH5+GH44	CBM3+GH44+GH5_8	Y(1-39)	3
AZT90851.1	3.2.1.4|3.2.1.176|3.2.1.73|3.2.1.78|3.2.1.-	GH9(36-466)+CBM3(491-576)+CBM3(716-796)+CBM3(905-985)+GH48(1108-1729)	CBM3+GH48+GH9	CBM3+GH48+GH9	N	3
AZT90904.1	3.2.1.23	GH42(14-387)	GH42	GH42	N	3
AZT90906.1	-	CE19(218-371)	-	-	N	1
AZT90994.1	-	GT28(194-356)	GT28	GT28	N	3
AZT91060.1	-	GH130(12-307)	GH130	GH130	N	3
AZT91107.1	2.4.1.18	CBM48(30-113)+GH13_9(187-481)	GH13+CBM48	CBM48+GH13_9	N	3
AZT91110.1	2.4.1.21	GT5(2-474)	GT5	GT5	N	3
AZT91111.1	2.4.1.1	GT35(101-814)	GT35	GT35	N	3
AZT91128.1	-	GH130(4-294)	GH130	GH130	N	3
AZT91167.1	-	CE4(93-227)	-	-	N	1
AZT91169.1	3.2.1.185	GH127(18-564)	GH127	GH127	N	3
AZT91192.1	3.2.1.8|3.2.1.-	CBM22(196-326)+GH10(358-679)	CBM22+GH10+CBM9	CBM22+GH10	Y(1-36)	3
AZT91199.1	3.2.1.41	CBM41(37-135)+GH13_14(536-848)+CBM20(1026-1120)	CBM20+CBM41+CBM48+GH13	CBM20+CBM41+CBM48+GH13_14	Y(1-32)	3
AZT91215.1	3.2.1.4	GH5_2(70-318)+CBM28(352-571)	CBM28+GH5+CBM17	CBM28+GH5_2	Y(1-29)	3
AZT91223.1	3.2.1.41|3.2.1.1|3.2.1.-|3.2.1.68	GH13_14(375-685)	CBM20+CBM41+CBM48+GH13	CBM48+GH13_14	N	3
AZT91228.1	-	GH28(27-366)	GH28	GH28	N	3
AZT91229.1	-	GH26(137-445)	GH26	GH26	N	3
AZT91282.1	3.-.-.-	CE12(122-328)	CE12	CE12	N	3
AZT91291.1	-	GH109(1-179)	-	-	Y(1-22)	1
AZT91302.1	3.2.1.37|3.2.1.55|3.2.1.21	GH3(80-306)	GH3	GH3	N	3
AZT91374.1	-	GT51(82-257)	GT51	GT51	N	3
AZT91388.1	3.2.1.37	GH39(12-435)	GH39	GH39	N	3
AZT91389.1	3.2.1.8|3.2.1.-	GH10(70-415)	CBM9	GH10	Y(1-30)	3
AZT91391.1	-	CE1(10-261)	-	-	N	1
AZT91392.1	3.2.1.37	GH39(14-437)	GH39	GH39	N	3
AZT91393.1	3.2.1.8|3.2.1.-	CBM22(43-154)+CBM22(194-325)+GH10(354-677)	GH10+CBM22+CBM9	CBM22+GH10	Y(1-37)	3
AZT91394.1	3.2.1.55|3.2.1.8|3.2.1.-|3.2.1.37	GH43_10(56-321)+CBM22(378-503)+CBM91(541-722)+GH43_16(889-1199)+CBM6(1222-1347)	CBM22+CBM6+GH43	CBM22+CBM6+GH43_10+GH43_16	Y(1-36)	3
AZT91409.1	-	GT2(38-201)	GT2	GT2	Y(1-25)	3
AZT91414.1	-	GT83(45-491)	-	-	N	1
AZT91425.1	-	GT4(183-306)	-	GT4	N	2
AZT91427.1	-	GT2(13-180)	-	GT2	N	2
AZT91452.1	-	GT2(43-269)	GT2	GT2	N	3
AZT91498.1	3.2.1.21|3.2.1.37	GH30_1(33-443)	GH30	GH30_1	N	3
AZT91499.1	-	CE9(8-374)	CE9	CE9	N	3
AZT91510.1	-	GH161(8-1077)	GH0	GH161	N	3
AZT91524.1	-	SLH(32-73)+SLH(152-193)+CBM54(197-309)	CBM54	CBM54	Y(1-30)	3
AZT91535.1	-	GT2(9-183)	-	GT2	N	2
AZT91543.1	-	GT4(198-329)	GT4	GT4	N	3
AZT91604.1	-	GH130(4-302)	GH130	GH130	N	3
AZT91609.1	-	GH159(9-226)	GH0	GH159	N	3
AZT91699.1	-	GH42(79-251)	-	-	N	1
AZT91715.1	3.2.1.8	GH10(6-329)	GH10	GH10	N	3
AZT91717.1	5.4.99.11|3.2.1.10|3.2.1.20|3.2.1.70|3.2.1.-|2.4.1.-	GH13_31(28-375)	GH13	GH13_31	N	3
AZT89596.1	-	-	GT4	GT4	N	2
AZT89597.1	-	-	GT2	-	N	1
AZT89647.1	-	-	CBM50	CBM50	Y(1-22)	2
AZT89819.1	-	-	GT41	-	N	1
AZT89876.1	-	-	CE11	-	N	1
AZT90283.1	-	-	GT4	-	N	1
AZT90522.1	-	-	CBM50	-	N	1
AZT90800.1	-	-	CBM50	-	Y(1-24)	1
AZT90818.1	-	-	GT4	GT4	N	2
AZT90921.1	-	-	GT0	GT0	N	2
AZT91103.1	-	-	CBM50	CBM50	Y(1-28)	2
AZT91387.1	-	-	CBM50	CBM50	N	2
AZT91511.1	3.2.1.73|3.2.1.6	-	CBM6+CBM4+GH16	-	N	1
AZT91539.1	-	-	GT2	-	N	1
AZT91605.1	-	-	GH130	-	N	1
AZT89363.1	-	-	-	GH84	N	1
AZT89399.1	-	-	-	CBM50	N	1
AZT89455.1	-	-	-	GH130	N	1
AZT89560.1	-	-	-	CE12	N	1
AZT89788.1	-	-	-	GH13	N	1
AZT89840.1	-	-	-	GH105	N	1
AZT89908.1	-	-	-	GH1	N	1
AZT90074.1	-	-	-	CBM50	N	1
AZT90079.1	-	-	-	GT4	N	1
AZT90127.1	-	-	-	GT2	N	1
AZT90188.1	-	-	-	GT2	N	1
AZT90194.1	-	-	-	GH13	N	1
AZT90197.1	-	-	-	GH13_11	N	1
AZT90202.1	-	-	-	GT4	N	1
AZT90219.1	-	-	-	GH5_11	N	1
AZT90262.1	-	-	-	GH13_31	N	1
AZT90264.1	-	-	-	GH13_23	N	1
AZT90285.1	-	-	-	GT58	N	1
AZT90299.1	-	-	-	GT1	N	1
AZT90303.1	-	-	-	GH13_31	N	1
AZT90323.1	-	-	-	CBM50	N	1
AZT90391.1	-	-	-	GH101	N	1
AZT90443.1	-	-	-	GH13_30	N	1
AZT90450.1	-	-	-	GH13_26	N	1
AZT90469.1	-	-	-	GT4	N	1
AZT90517.1	-	-	-	GH28	N	1
AZT90737.1	-	-	-	GH23	N	1
AZT90746.1	-	-	-	GT2	N	1
AZT90823.1	-	-	-	GT4	N	1
AZT90968.1	-	-	-	GH38	N	1
AZT90971.1	-	-	-	GH1	N	1
AZT90976.1	-	-	-	GH28	N	1
AZT91091.1	-	-	-	CBM50+GH25	N	1
AZT91108.1	-	-	-	CBM48+GH13_9	N	1
AZT91137.1	-	-	-	CE0	N	1
AZT91179.1	-	-	-	GH27	N	1
AZT91216.1	-	-	-	GT83	N	1
AZT91224.1	-	-	-	CBM50	Y(1-26)	1
AZT91312.1	-	-	-	CBM50	N	1
AZT91424.1	-	-	-	GT2	N	1
AZT91538.1	-	-	-	GT2	N	1
AZT91541.1	-	-	-	GT4	N	1
AZT91550.1	-	-	-	GT47	N	1
AZT91607.1	-	-	-	CBM50	N	1
AZT91716.1	-	-	-	CBM35	N	1
AZT91725.1	-	-	-	GT2	N	1
