# Supplementary material for: Whither the genus Caldicellulosiruptor and the order Thermoanaerobacterales: phylogeny, taxonomy, ecology, and phenotype
Source: Front Microbiol. 2023 Aug 3;14:1212538. doi: 10.3389/fmicb.2023.1212538 (PMC10434631; doi:10.3389/fmicb.2023.1212538)
Supplement: Supplementary file 1 [file Data_Sheet_1.ZIP › File_S1/Caldicellulosiruptor_danielii_Wai35.B1.txt]

Gene ID	EC#	HMMER	eCAMI	DIAMOND	Signalp	#ofTools
WP_045173182.1	-	GT35(160-478)	GT35	GT35	N	3
WP_045173186.1	3.2.1.-|3.2.1.54	GH13_20(167-462)	GH13	GH13_20	N	3
WP_045173190.1	-	GH106(6-658)	GH0	GH106	N	3
WP_045173196.1	3.2.1.1	GH13_7(66-345)	GH13	GH13_7	N	3
WP_045173205.1	3.2.1.1|3.2.1.54	GH13_36(59-368)	GH13	GH13_36	N	3
WP_045173233.1	-	GH18(433-748)	-	GH18	Y(1-24)	2
WP_045173290.1	-	GT51(75-250)	GT51	GT51	N	3
WP_045173345.1	-	CE20(82-203)+CE20(382-515)	-	CE20	N	2
WP_045173347.1	-	CE4(12-134)	-	-	N	1
WP_045173348.1	3.2.1.8	GH10(34-354)	GH10	GH10	N	3
WP_045173449.1	-	GT4(198-329)	GT4	GT4	N	3
WP_045173451.1	-	GT4(191-339)	GT4	GT4	N	3
WP_045173453.1	-	GT4(171-327)	GT4	GT4	N	3
WP_045173454.1	-	GT4(198-329)	GT4	GT4	N	3
WP_045173463.1	-	SLH(31-73)+SLH(92-131)+SLH(153-195)+CBM54(198-310)	CBM54	CBM54	Y(1-30)	3
WP_045173479.1	3.2.1.73|3.2.1.6	SLH(34-74)+CBM54(201-314)+GH16_3(508-745)+CBM4(777-920)+CBM4(952-1086)+CBM4(1215-1337)+CBM4(1394-1524)+CBM4(1567-1698)	CBM6+CBM4+GH16+CBM54	CBM4+CBM54+CBM6+GH16_3	Y(1-29)	3
WP_045173481.1	-	GH161(8-1077)	GH0	GH161	N	3
WP_045173487.1	-	GH20(91-400)	GH20	GH20	N	3
WP_045173488.1	-	CE9(8-374)	CE9	CE9	N	3
WP_045173498.1	3.2.1.21|3.2.1.37	GH30_1(32-442)	GH30	GH30_1	N	3
WP_045173547.1	2.4.1.-|2.4.1.25	GH13_38(155-452)	GH13	GH13	N	3
WP_045173555.1	-	GT2(13-180)	-	GT2	N	2
WP_045173557.1	-	GT4(184-320)	-	GT4	N	2
WP_045173567.1	-	GT83(45-491)	-	-	N	1
WP_045173576.1	-	GT2(38-201)	GT2	GT2	N	3
WP_045173593.1	3.2.1.37	GH39(12-434)	GH39	GH39+3.2.1.37	N	3
WP_045173635.1	3.2.1.25	GH2(2-639)	GH2	GH2	N	3
WP_045173636.1	-	GH15(246-606)	GH15	GH15	N	3
WP_045173641.1	-	GT4(206-355)	GT4	GT4	N	3
WP_045173644.1	-	GH5_36(9-294)	GH5	GH5_36	N	3
WP_045173719.1	-	GT4(226-378)	GT4	GT4	N	3
WP_045173735.1	-	GH109(1-165)	-	-	N	1
WP_045173768.1	-	GT2(7-173)	GT2	GT2	N	3
WP_045173780.1	2.4.1.230	GH65(307-696)	GH65	GH65	N	3
WP_045173786.1	2.4.1.64	GH65(336-712)	GH65	GH65	N	3
WP_045173838.1	3.2.1.41|3.2.1.1|3.2.1.-|3.2.1.68	GH13_14(376-685)	CBM20+CBM41+CBM48+GH13	CBM48+GH13_14	N	3
WP_045173846.1	3.2.1.21|3.2.1.-|3.2.1.23|3.2.1.38	GH1(2-451)	GH1	GH1	N	3
WP_045173847.1	-	GH94(2-785)	GH94	GH94	N	3
WP_045173849.1	2.4.1.20|2.4.1.49	GH94(2-808)	GH94	GH94	N	3
WP_045173872.1	-	GH32(30-333)	GH32	GH32	N	3
WP_045173877.1	3.2.1.22	GH36(12-710)	GH36	GH36	N	3
WP_045173963.1	-	GH130(4-294)	GH130	GH130	N	3
WP_045173986.1	2.4.1.1	GT35(101-814)	GT35	GT35	N	3
WP_045173987.1	2.4.1.21	GT5(2-474)	GT5	GT5	N	3
WP_045173992.1	2.4.1.18	CBM48(30-113)+GH13_9(187-481)	GH13+CBM48	CBM48+GH13_9	N	3
WP_045174042.1	3.2.1.4	GH5_2(72-319)+CBM28(352-570)	CBM28+GH5+CBM17	CBM28+GH5_2	Y(1-30)	3
WP_045174073.1	3.2.1.41	CBM41(37-135)+GH13_14(536-848)+CBM20(1026-1120)	CBM20+CBM41+CBM48+GH13	CBM20+CBM41+CBM48+GH13_14	N	3
WP_045174074.1	-	CBM20(472-563)+CBM20(988-1080)	CBM20	CBM20	Y(1-33)	3
WP_045174087.1	3.2.1.8|3.2.1.-	CBM22(196-325)+GH10(358-682)	CBM22+GH10+CBM9	CBM22+GH10	N	3
WP_045174165.1	-	GH130(12-307)	GH130	GH130	N	3
WP_045174302.1	-	GT28(193-356)	GT28	GT28	N	3
WP_045174392.1	3.2.1.139|3.2.1.131	GH67(13-689)	GH67	GH67	N	3
WP_045174395.1	-	GH2(2-569)	GH2	GH2	N	3
WP_045174577.1	3.2.1.55	GH51(2-503)	GH51	GH51+3.2.1.55	N	3
WP_045174578.1	3.2.1.22	GH4(3-181)	GH4	GH4	N	3
WP_045174579.1	-	GH31(205-658)	GH31	GH31	N	3
WP_045174715.1	-	GH109(1-188)	-	-	N	1
WP_045174907.1	-	GH23(48-176)	GH23	GH23	N	3
WP_045174936.1	-	CE4(49-171)	CE4	CE4	N	3
WP_045175036.1	-	GT4(193-341)	GT4	GT4	N	3
WP_045175048.1	-	GH28(27-373)	GH28	GH28	N	3
WP_045175049.1	-	GH26(136-444)	GH26	GH26	N	3
WP_045175086.1	-	GT4(185-348)	GT4	GT4	N	3
WP_045175093.1	-	GH23(109-215)	GH23	GH23	N	3
WP_045175127.1	-	GT4(167-319)	-	GT4	N	2
WP_045175128.1	-	GT2(4-104)	GT2	GT2	N	3
WP_045175257.1	-	GT28(205-355)	GT28	GT28	N	3
WP_045175268.1	-	GT2(8-138)	GT2	GT2	N	3
WP_045175290.1	-	CE4(91-213)	CE4	CE4	N	3
WP_045175305.1	-	SLH(37-78)	-	-	Y(1-30)	1
WP_045175312.1	4.2.2.2	CBM66(44-199)+PL3_1(265-433)	CBM66+PL3	CBM66+PL3_1	Y(1-33)	3
WP_045175313.1	4.2.2.2	CBM66(44-199)+PL9_1(274-651)	CBM66+PL9	CBM66+PL9_1	Y(1-33)	3
WP_045175315.1	3.2.1.151|3.2.1.150|3.2.1.-|3.2.1.4	GH74(84-199)+GH74(227-343)+GH74(492-597)+GH74(591-699)+CBM3(833-913)+CBM3(1024-1104)+GH48(1239-1860)	CBM3+GH48+GH74	CBM3+GH48+GH74	N	3
WP_045175319.1	-	GT39(161-371)	CBM0+GT39	GT39	N	3
WP_045175320.1	3.2.1.8|3.2.1.-	CBM22(42-164)+CBM22(192-325)+GH10(357-677)+CBM3(764-844)+CBM3(969-1049)+GH5_1(1194-1531)	CBM3+GH5+GH10+CBM22	CBM3+GH10+GH5_1	Y(1-37)	3
WP_045175321.1	3.2.1.8|3.2.1.-	GH10(45-372)+CBM3(420-500)+GH12(688-836)+GH48(886-1507)	CBM3+GH48+GH10+CBM22	CBM3+GH10+GH48	Y(1-37)	3
WP_045175322.1	3.2.1.4|3.2.1.151|3.2.1.78	GH5_8(53-294)+CBM3(377-457)+CBM3(582-662)+GH44(786-1302)	CBM3+GH9+GH5+GH44	CBM3+GH44+GH5_8	Y(1-39)	3
WP_045175323.1	3.2.1.4|3.2.1.176|3.2.1.73|3.2.1.78|3.2.1.-	GH9(36-466)+CBM3(491-576)+CBM3(712-792)+CBM3(903-983)+GH48(1118-1739)	CBM3+GH48+GH9	CBM3+GH48+GH9	N	3
WP_045175381.1	3.2.1.23	GH42(14-387)	GH42	GH42	N	3
WP_045175461.1	-	GT2(5-127)	-	GT2	N	2
WP_045175534.1	-	GH4(14-193)	GH4	GH4	N	3
WP_045175558.1	3.2.1.177	GH31(238-668)	GH31	GH31	N	3
WP_045175563.1	-	GT26(423-593)	GT26	GT26	N	3
WP_045175566.1	-	GT4(196-341)	GT4	GT4	N	3
WP_045175572.1	-	GH29(6-378)	GH29	GH29	N	3
WP_045175580.1	3.2.1.-	GH95(3-732)	CBM13+GH95	GH95	N	3
WP_045175581.1	-	GH106(6-757)	GH0	GH106	N	3
WP_045175587.1	-	GH109(4-156)	-	-	N	1
WP_045175594.1	3.2.1.31	GH2(6-589)	GH2	GH2	N	3
WP_045175595.1	-	PL26(5-865)	PL26	PL26	N	3
WP_045175599.1	-	GH106(23-841)	GH0	GH106	N	3
WP_045175737.1	3.2.1.185	GH127(18-564)	GH127	GH127	N	3
WP_045175770.1	-	GT4(161-283)	-	GT4	N	2
WP_045175774.1	-	GT26(56-227)	GT26	GT26	N	3
WP_045175820.1	3.-.-.-	CE12(122-328)	CE12	CE12	N	3
WP_045175829.1	-	GH109(1-179)	-	-	Y(1-22)	1
WP_045175840.1	3.2.1.37|3.2.1.55|3.2.1.21	GH3(80-306)	GH3	GH3	N	3
WP_045175861.1	3.2.1.23	GH2(35-901)	GH2	GH2	N	3
WP_045175862.1	-	GH28(30-369)	GH28	GH28	N	3
WP_045175863.1	3.2.1.-	GH105(28-371)	GH105	GH105	N	3
WP_045175875.1	-	CE8(121-394)	CE8	CE8	N	3
WP_045175898.1	2.4.1.319|2.4.1.-|2.4.1.320	GH130(26-322)	GH130	GH130	N	3
WP_052661777.1	3.2.1.78|3.2.1.151|3.2.1.4	CBM27(39-208)+CBM27(253-418)+CBM35(445-563)+GH26(583-893)	CBM27+CBM35+GH26	CBM27+CBM35+GH26	Y(1-29)	3
WP_052661780.1	3.2.1.4|3.2.1.-	GH5_4(86-377)	GH5	GH5_4	Y(1-33)	3
WP_052661807.1	-	GT4(268-383)	GT4+GT2	GT4	N	3
WP_052661825.1	3.2.1.8|3.2.1.-|3.2.1.55|3.2.1.4	CBM22(42-165)+CBM22(192-325)+CBM22(350-482)+GH10(517-849)+CBM9(869-1024)+CBM9(1040-1217)	CBM9+CBM22+GH10	CBM22+CBM9+GH10+3.2.1.8	Y(1-34)	3
WP_052661828.1	-	GT4(210-348)	-	GT4	N	2
WP_052661835.1	-	CBM32(58-174)+GH53(184-531)+CBM61(612-748)+CBM61(836-973)	CBM32+GH53+CBM61	CBM32+CBM61+GH53	Y(1-29)	3
WP_082054675.1	-	GH159(9-226)	GH0	GH159	N	3
WP_082054726.1	3.2.1.78|3.2.1.4	GH9(42-460)+CBM3(489-571)+CBM3(706-786)+CBM3(911-991)+GH5_8(1120-1361)	CBM3+GH9+GH5	CBM3+GH5_8+GH9+3.2.1.4+3.2.1.78	Y(1-38)	3
WP_082054747.1	-	SLH(613-654)	-	-	Y(1-24)	1
WP_082054751.1	3.2.1.55	GH43_10(14-282)+CBM91(317-515)	GH43	GH43_10	N	3
WP_108721022.1	4.2.2.23	PL11(43-638)	CBM35+PL11+CBM2	CBM3+PL11_1	Y(1-33)	3
WP_235375120.1	-	GH35(39-382)	GH35	GH35	N	3
WP_235375244.1	3.2.1.8|3.1.1.72	GH11(41-220)	CBM36+GH11+CE4	-	Y(1-28)	2
WP_235375270.1	-	PL11(33-266)	PL0	CBM66+PL0	N	3
WP_235375290.1	-	GT4(185-328)	GT4	GT4	N	3
WP_235375307.1	3.2.1.4|3.2.1.78|3.2.1.176|3.2.1.8|3.2.1.-|3.2.1.55|3.2.1.73	CBM3(87-167)	CBM3	-	N	2
WP_045173594.1	-	-	CBM50	CBM50	N	2
WP_045173793.1	-	-	GT1	-	N	1
WP_045173852.1	-	-	GT4	GT4	N	2
WP_045173853.1	-	-	GT2	-	N	1
WP_045173920.1	-	-	CBM50	CBM50	Y(1-22)	2
WP_045173996.1	-	-	CBM50	CBM50	Y(1-28)	2
WP_045174781.1	-	-	GT2	GT2	N	2
WP_045174889.1	-	-	GT4	-	N	1
WP_045175038.1	-	-	CBM50	-	N	1
WP_045175279.1	-	-	GT4	GT4	N	2
WP_045175396.1	-	-	GT0	GT0	N	2
WP_045175550.1	-	-	CE11	-	N	1
WP_045175723.1	-	-	CE12	-	N	1
WP_045176145.1	-	-	GT41	-	N	1
WP_082054700.1	-	-	GH130	-	N	1
WP_235375142.1	-	-	GT51	-	N	1
WP_235375269.1	-	-	PL0	CBM66+PL0	N	2
WP_235375271.1	-	-	CBM50	CBM50	N	2
WP_045173440.1	-	-	-	GT47	N	1
WP_045173455.1	-	-	-	GT2	N	1
WP_045173559.1	-	-	-	GT2	N	1
WP_045173584.1	-	-	-	CBM0	N	1
WP_045173707.1	-	-	-	GH84	N	1
WP_045173792.1	-	-	-	CE12	N	1
WP_045173990.1	-	-	-	CBM48+GH13_9	N	1
WP_045174017.1	-	-	-	CBM50+GH25	N	1
WP_045174330.1	-	-	-	GH28	N	1
WP_045174334.1	-	-	-	GH1	N	1
WP_045174337.1	-	-	-	GH38	N	1
WP_045174375.1	-	-	-	GH1	N	1
WP_045174457.1	-	-	-	GT2	N	1
WP_045174527.1	-	-	-	GT2	N	1
WP_045174532.1	-	-	-	GH13	N	1
WP_045174534.1	-	-	-	GH13_11	N	1
WP_045174545.1	-	-	-	GH23	N	1
WP_045174714.1	-	-	-	GT4	N	1
WP_045174731.1	-	-	-	GH13_26	N	1
WP_045174736.1	-	-	-	GH13_30	N	1
WP_045174784.1	-	-	-	GH101	N	1
WP_045174848.1	-	-	-	CBM50	N	1
WP_045174866.1	-	-	-	GH13_31	N	1
WP_045174886.1	-	-	-	GT58	N	1
WP_045174912.1	-	-	-	GH13_23	N	1
WP_045174914.1	-	-	-	GH13_31	N	1
WP_045174973.1	-	-	-	GH5_11	N	1
WP_045174990.1	-	-	-	GT4	N	1
WP_045174999.1	-	-	-	GT4	N	1
WP_045175004.1	-	-	-	CBM50	N	1
WP_045175033.1	-	-	-	GH28	N	1
WP_045175118.1	-	-	-	GT9	N	1
WP_045175286.1	-	-	-	GT4	N	1
WP_045175451.1	-	-	-	GH23	N	1
WP_045175634.1	-	-	-	GH13	N	1
WP_045175748.1	-	-	-	GH27	N	1
WP_045175776.1	-	-	-	GT2	N	1
WP_045175786.1	-	-	-	CBM50	N	1
WP_045175854.1	-	-	-	CBM50	N	1
WP_045175900.1	-	-	-	GH130	N	1
WP_045175990.1	-	-	-	GT83	N	1
WP_045176141.1	-	-	-	GH43_35	N	1
WP_082054716.1	-	-	-	GT1	N	1
WP_167333836.1	-	-	-	GT4	N	1
WP_235375202.1	-	-	-	GT2	N	1
WP_235375254.1	-	-	-	GH105	N	1
