# Supplementary material for: Whither the genus Caldicellulosiruptor and the order Thermoanaerobacterales: phylogeny, taxonomy, ecology, and phenotype
Source: Front Microbiol. 2023 Aug 3;14:1212538. doi: 10.3389/fmicb.2023.1212538 (PMC10434631; doi:10.3389/fmicb.2023.1212538)
Supplement: Supplementary file 1 [file Data_Sheet_1.ZIP › File_S1/Caldicellulosiruptor_diazatrophicus_YA01.txt]

Gene ID	EC#	HMMER	eCAMI	DIAMOND	Signalp	#ofTools
BCS80070.1	-	GT4(198-325)	GT4	GT4	N	3
BCS80071.1	-	GT4(191-339)	GT4	GT4	N	3
BCS80073.1	-	GT4(110-261)	GT4	GT4	N	3
BCS80074.1	-	GT4(198-329)	GT4	GT4	N	3
BCS80083.1	-	SLH(31-73)+SLH(92-131)+SLH(153-195)+CBM54(198-310)	CBM54	CBM54	Y(1-30)	3
BCS80096.1	3.2.1.73|3.2.1.6	CBM54(201-315)+GH16_3(516-753)+CBM4(785-928)+CBM4(960-1094)+CBM4(1223-1345)+CBM4(1402-1532)+CBM4(1575-1706)	CBM6+CBM4+GH16+CBM54	CBM4+CBM54+CBM6+GH16_3	Y(1-29)	3
BCS80097.1	-	GH161(8-1077)	GH0	GH161	N	3
BCS80104.1	3.2.1.39	GH81(51-681)+CBM32(770-884)	CBM6+GH81+CBM56	CBM32+GH81	Y(1-31)	3
BCS80109.1	-	GH20(91-389)	GH20	GH20	N	3
BCS80110.1	-	CE9(8-374)	CE9	CE9	N	3
BCS80120.1	3.2.1.21|3.2.1.37	GH30_1(33-443)	GH30	GH30_1	N	3
BCS80128.1	3.2.1.31	GH2(10-394)	GH2	GH2	N	3
BCS80130.1	-	GH88(3-267)	GH88	GH88	N	3
BCS80153.1	-	CE8(125-395)	CE8	CE8	N	3
BCS80165.1	3.2.1.-	GH105(29-371)	GH105	GH105	N	3
BCS80166.1	-	GH28(27-367)	GH28	GH28	N	3
BCS80168.1	-	PL1_2(82-268)+CE8(940-1242)	PL1+CE8	CE8+PL1_2	Y(1-27)	3
BCS80171.1	3.2.1.55	GH43_10(7-275)+CBM91(310-508)	GH43	GH43_10	N	3
BCS80177.1	-	GH43_17(9-273)	GH43	GH43_17	N	3
BCS80178.1	3.2.1.23	GH2(35-899)	GH2	GH2	N	3
BCS80181.1	-	GH109(4-147)	-	-	N	1
BCS80182.1	-	GH109(2-157)	-	-	N	1
BCS80194.1	3.2.1.23	GH2(36-901)	GH2	GH2	N	3
BCS80210.1	3.2.1.37|3.2.1.55|3.2.1.21	GH3(80-306)	GH3	GH3	N	3
BCS80211.1	-	PL11(375-637)	PL0	CBM66	N	3
BCS80233.1	-	GH109(1-179)	-	-	Y(1-22)	1
BCS80244.1	3.-.-.-	CE12(122-328)	CE12	CE12	N	3
BCS80273.1	3.2.1.1|3.2.1.54	GH13_36(59-368)	GH13	GH13_36	N	3
BCS80282.1	-	GH106(6-658)	GH0	GH106	N	3
BCS80284.1	3.2.1.-|3.2.1.54	GH13_20(167-461)	GH13	GH13_20	N	3
BCS80287.1	-	GT35(160-480)	GT35	GT35	N	3
BCS80292.1	-	GH159(9-225)	GH0	GH159	N	3
BCS80298.1	2.4.1.319|2.4.1.-|2.4.1.320	GH130(26-323)	GH130	GH130	N	3
BCS80355.1	-	SLH(615-656)	-	-	Y(1-26)	1
BCS80360.1	-	GT26(56-227)	GT26	GT26	N	3
BCS80361.1	-	GT4(210-348)	-	GT4	N	2
BCS80366.1	-	GT4(166-284)	-	GT4	N	2
BCS80404.1	3.1.1.72	CBM22(42-164)+CBM22(192-325)+CBM22(350-482)+GH10(517-849)+CBM9(869-1023)+CBM9(1040-1217)+CBM9(1237-1407)+CE15(1496-1840)	CBM9+CBM22+GH10+CE15	CBM22+CBM9+CE15+GH10	Y(1-34)	3
BCS80406.1	3.2.1.185	GH127(19-564)	GH127	GH127	N	3
BCS80408.1	-	CE4(26-158)	-	-	N	1
BCS80534.1	-	GH106(15-841)	GH0	GH106	N	3
BCS80538.1	-	PL26(5-865)	PL26	PL26	N	3
BCS80539.1	3.2.1.63	GH95(3-732)	CBM13+GH95	GH95	N	3
BCS80540.1	3.2.1.31	GH2(6-587)	GH2	GH2	N	3
BCS80547.1	-	GH109(4-154)	-	-	N	1
BCS80548.1	-	PL11(661-1270)	PL11+CBM2+CBM35	PL11_1	Y(1-26)	3
BCS80552.1	4.2.2.23	PL11(36-618)	CBM35+PL11+CBM2	PL11_1	Y(1-36)	3
BCS80557.1	3.2.1.89	GH53(41-329)	GH53	GH53	N	3
BCS80561.1	-	GH106(6-757)	GH0	GH106	N	3
BCS80564.1	-	GH29(6-378)	GH29	GH29	N	3
BCS80570.1	-	GT4(195-343)	GT4	GT4	N	3
BCS80574.1	-	GT26(423-593)	GT26	GT26	N	3
BCS80579.1	3.2.1.177	GH31(237-667)	GH31	GH31	N	3
BCS80608.1	-	GH4(13-192)	GH4	GH4	N	3
BCS80673.1	-	CE19(221-374)	-	-	N	1
BCS80675.1	3.2.1.23	GH42(14-387)	GH42	GH42	N	3
BCS80734.1	-	SLH(36-77)	-	-	Y(1-31)	1
BCS80744.1	-	CE4(83-191)	CE4	CE4	N	3
BCS80764.1	-	GT2(8-137)	GT2	GT2	N	3
BCS80782.1	-	GT28(205-356)	GT28	GT28	N	3
BCS80910.1	-	GT2(7-114)	-	GT2	N	2
BCS80911.1	-	GT4(270-385)	GT4+GT2	GT4	N	3
BCS80941.1	-	GH23(109-215)	GH23	GH23	N	3
BCS80950.1	-	GT4(185-348)	GT4	GT4	N	3
BCS80993.1	-	GT4(211-359)	GT4	GT4	N	3
BCS81097.1	-	CE4(49-171)	CE4	CE4	N	3
BCS81120.1	-	GH23(48-176)	GH23	GH23	N	3
BCS81305.1	-	GT4(188-331)	GT4	GT4	N	3
BCS81309.1	-	GH109(1-187)	-	-	N	1
BCS81434.1	3.2.1.22	GH4(3-181)	GH4	GH4	N	3
BCS81435.1	3.2.1.55	GH51(2-504)	GH51	GH51	N	3
BCS81436.1	3.2.1.99	GH43_4(75-380)	GH43	GH43_4	Y(1-34)	3
BCS81437.1	3.2.1.55	GH51(148-814)	GH51	CBM66+GH51	N	3
BCS81441.1	3.2.1.99	CBM54(197-309)+GH43_4(482-811)	GH43	CBM54+GH43_4	Y(1-32)	3
BCS81655.1	-	GH2(2-563)	GH2	GH2	N	3
BCS81658.1	3.2.1.139|3.2.1.131	GH67(13-689)	GH67	GH67	N	3
BCS81733.1	-	GT28(194-356)	GT28	GT28	N	3
BCS81813.1	-	GH130(12-307)	GH130	GH130	N	3
BCS81876.1	3.2.1.8|3.2.1.-	CBM22(196-325)+GH10(358-682)	CBM22+GH10+CBM9	CBM22+GH10	Y(1-30)	3
BCS81885.1	-	CBM20(472-562)+CBM20(988-1080)	CBM20	CBM20	Y(1-33)	3
BCS81886.1	3.2.1.41	CBM41(37-135)+GH13_14(536-848)+CBM20(1026-1121)	CBM20+CBM41+CBM48+GH13	CBM20+CBM41+CBM48+GH13_14	N	3
BCS81888.1	-	CBM32(58-173)+GH53(184-531)+CBM61(612-748)+CBM61(836-973)	CBM32+GH53+CBM61	CBM32+CBM61+GH53	Y(1-29)	3
BCS81905.1	3.2.1.4	GH5_2(72-319)+CBM28(352-570)	CBM28+GH5+CBM17	CBM28+GH5_2	Y(1-30)	3
BCS81935.1	2.4.1.18	CBM48(30-113)+GH13_9(187-481)	GH13+CBM48	CBM48+GH13_9	N	3
BCS81938.1	2.4.1.21	GT5(2-473)	GT5	GT5	N	3
BCS81939.1	2.4.1.1	GT35(101-814)	GT35	GT35	N	3
BCS81956.1	-	GH130(4-294)	GH130	GH130	N	3
BCS82021.1	3.2.1.22	GH36(12-710)	GH36	GH36	N	3
BCS82032.1	2.4.1.20|2.4.1.49	GH94(2-808)	GH94	GH94	N	3
BCS82033.1	-	GH94(2-786)	GH94	GH94	N	3
BCS82034.1	3.2.1.21|3.2.1.-|3.2.1.23|3.2.1.38	GH1(2-452)	GH1	GH1	N	3
BCS82035.1	3.2.1.1	GH13_7(69-348)	GH13	GH13_7	N	3
BCS82042.1	-	GT2(56-325)	GT2	GT2	N	3
BCS82046.1	3.2.1.1|3.2.1.41	GH13_14(376-685)	CBM20+CBM41+CBM48+GH13	CBM48+GH13_14	N	3
BCS82073.1	2.4.1.64	GH65(336-712)	GH65	GH65	N	3
BCS82078.1	-	GH65(307-696)	GH65	GH65	N	3
BCS82085.1	-	GH2(2-564)	CBM35+GH2	GH2	N	3
BCS82104.1	-	GH130(5-294)	GH130	GH130	N	3
BCS82105.1	-	GH130(4-302)	GH130	GH130	N	3
BCS82126.1	-	GH109(1-164)	-	-	N	1
BCS82141.1	-	GT4(229-378)	GT4	GT4	N	3
BCS82145.1	-	CE14(72-231)	-	-	N	1
BCS82172.1	2.4.1.-|3.2.1.26|3.2.1.7	CBM38(47-192)+CBM38(232-365)+CBM38(386-522)+CBM38(574-654)+CBM38(682-795)+GH32(1078-1384)+CBM38(1595-1731)	CBM38+GH32	CBM38+GH32	Y(1-28)	3
BCS82174.1	-	GH32(27-335)	GH32	GH32	N	3
BCS82175.1	-	GH32(262-583)	-	GH32	N	2
BCS82199.1	-	GH5_36(9-294)	GH5	GH5_36	N	3
BCS82201.1	-	GT4(205-356)	GT4	GT4	N	3
BCS82207.1	-	GH15(246-606)	GH15	GH15	N	3
BCS82208.1	3.2.1.25	GH2(2-678)	GH2	GH2	N	3
BCS82248.1	-	GH2(19-580)	GH2	GH2	N	3
BCS82259.1	3.2.1.37	GH39(12-435)	GH39	GH39	N	3
BCS82260.1	3.2.1.8|3.2.1.-	GH10(70-415)	CBM9	GH10	Y(1-31)	3
BCS82261.1	-	CE1(10-262)	-	-	N	1
BCS82262.1	3.2.1.8	GH10(12-335)	GH10	GH10	N	3
BCS82263.1	3.2.1.37	GH39(14-437)	GH39	GH39	N	3
BCS82264.1	3.2.1.8|3.2.1.-	CBM22(43-153)+CBM22(194-326)+GH10(354-677)	GH10+CBM22+CBM9	CBM22+GH10	Y(1-37)	3
BCS82265.1	3.2.1.55|3.2.1.8|3.2.1.-|3.2.1.37	GH43_10(58-323)+CBM22(380-505)+CBM91(543-724)+GH43_16(891-1200)+CBM6(1224-1349)	CBM22+CBM6+GH43	CBM22+CBM6+GH43_10+GH43_16	N	3
BCS82282.1	-	GT2(37-200)	GT2	GT2	N	3
BCS82284.1	5.4.99.11|3.2.1.10|3.2.1.20|3.2.1.70|3.2.1.-|2.4.1.-	GH13_31(1-345)	GH13	GH13_31	N	3
BCS82296.1	-	GT2(5-135)	-	GT2	N	2
BCS82297.1	-	GT4(184-320)	-	GT4	N	2
BCS82299.1	-	GT2(13-180)	-	GT2	N	2
BCS82303.1	-	CE4(40-160)	-	-	N	1
BCS82304.1	2.4.1.-|2.4.1.25	GH13(133-530)	GH13	GH13	N	3
BCS82381.1	-	GT51(75-250)	GT51	GT51	N	3
BCS82429.1	-	CE20(82-198)+CE20(382-514)	-	CE20	N	2
BCS82430.1	-	CE4(12-134)	-	-	N	1
BCS82431.1	3.2.1.8	GH10(35-354)	GH10	GH10	N	3
BCS80049.1	-	-	GH18	-	N	1
BCS80072.1	-	-	GT4	-	N	1
BCS80114.1	-	-	CE9	-	N	1
BCS80310.1	-	-	CBM50	CBM50	N	2
BCS80524.1	-	-	GT41	-	N	1
BCS80589.1	-	-	CE11	-	N	1
BCS80652.1	-	-	GT0	GT0	N	2
BCS80753.1	-	-	GT4	GT4	N	2
BCS80991.1	-	-	CBM50	-	N	1
BCS81133.1	-	-	GT4	-	N	1
BCS81235.1	-	-	GT2	GT2	N	2
BCS81933.1	-	-	CBM50	CBM50	Y(1-30)	2
BCS81995.1	-	-	CBM50	CBM50	Y(1-22)	2
BCS82030.1	-	-	GT2	-	N	1
BCS82031.1	-	-	GT4	GT4	N	2
BCS82258.1	-	-	CBM50	CBM50	N	2
BCS80062.1	-	-	-	GT47	N	1
BCS80201.1	-	-	-	CBM50	N	1
BCS80296.1	-	-	-	GH130	N	1
BCS80344.1	-	-	-	CBM50	N	1
BCS80357.1	-	-	-	GT2	N	1
BCS80367.1	-	-	-	GT4	N	1
BCS80396.1	-	-	-	GH27	N	1
BCS80496.1	-	-	-	GH13	N	1
BCS80543.1	-	-	-	GH105	N	1
BCS80748.1	-	-	-	GT4	N	1
BCS80986.1	-	-	-	CBM50	Y(1-23)	1
BCS80996.1	-	-	-	GH28	N	1
BCS81027.1	-	-	-	CBM50	N	1
BCS81032.1	-	-	-	GT4	N	1
BCS81050.1	-	-	-	GT4	N	1
BCS81067.1	-	-	-	GH5_11	N	1
BCS81112.1	-	-	-	GH13_31	N	1
BCS81114.1	-	-	-	GH13_23	N	1
BCS81135.1	-	-	-	GT58	N	1
BCS81150.1	-	-	-	GT1	N	1
BCS81155.1	-	-	-	GH13_31	N	1
BCS81163.1	-	-	-	CBM50	N	1
BCS81231.1	-	-	-	GH101	N	1
BCS81287.1	-	-	-	GH13_30	N	1
BCS81294.1	-	-	-	GH13_26	N	1
BCS81310.1	-	-	-	GT4	N	1
BCS81479.1	-	-	-	GH23	N	1
BCS81490.1	-	-	-	GH13_11	N	1
BCS81493.1	-	-	-	GH13	N	1
BCS81499.1	-	-	-	GT2	N	1
BCS81562.1	-	-	-	GT2	N	1
BCS81587.1	-	-	-	GT2	N	1
BCS81669.1	-	-	-	GH1	N	1
BCS81704.1	-	-	-	GH38	N	1
BCS81708.1	-	-	-	GH1	N	1
BCS81712.1	-	-	-	GH28	N	1
BCS81906.1	-	-	-	GT83	N	1
BCS81916.1	-	-	-	CBM50+GH25	N	1
BCS81936.1	-	-	-	CBM48+GH13_9	N	1
BCS82070.1	-	-	-	CE12	N	1
BCS82148.1	-	-	-	GH84	N	1
BCS82275.1	-	-	-	CBM35	Y(1-33)	1
