# Supplementary material for: Whither the genus Caldicellulosiruptor and the order Thermoanaerobacterales: phylogeny, taxonomy, ecology, and phenotype
Source: Front Microbiol. 2023 Aug 3;14:1212538. doi: 10.3389/fmicb.2023.1212538 (PMC10434631; doi:10.3389/fmicb.2023.1212538)
Supplement: Supplementary file 1 [file Data_Sheet_1.ZIP › File_S1/Caldicellulosiruptor_hydrothermalis_108.txt]

Gene ID	EC#	HMMER	eCAMI	DIAMOND	Signalp	#ofTools
ADQ05794.1	-	GT4(199-325)	GT4	GT4	N	3
ADQ05796.1	-	GT4(191-339)	GT4	GT4	N	3
ADQ05797.1	-	GT4(171-327)	GT4	GT4	N	3
ADQ05798.1	-	GT4(198-330)	GT4	GT4	N	3
ADQ05809.1	-	SLH(5-47)+CBM54(50-162)	CBM54	CBM54	N	3
ADQ05822.1	3.2.1.73|3.2.1.6	SLH(34-74)+CBM54(201-315)+GH16_3(516-753)+CBM4(785-928)+CBM4(960-1094)+CBM4(1223-1345)+CBM4(1402-1532)+CBM4(1575-1706)	CBM6+CBM4+GH16+CBM54	CBM4+CBM54+CBM6+GH16_3	Y(1-29)	3
ADQ05823.1	-	GH161(8-1077)	GH0	GH161	N	3
ADQ05832.1	-	GH65(318-694)	GH65	GH65	N	3
ADQ05833.1	2.4.1.279	GH65(290-685)	GH65	GH65	N	3
ADQ05836.1	-	CBM9(493-672)+GH87(693-924)+CBM35(915-1030)+GH87(1046-1345)	CBM35	CBM35+CBM9+GH87	N	3
ADQ05847.1	2.4.1.-	GH94(2-796)	GH94	GH94	N	3
ADQ05849.1	-	GH20(91-401)	GH20	GH20	N	3
ADQ05850.1	-	CE9(8-374)	CE9	CE9	N	3
ADQ05856.1	3.2.1.21|3.2.1.37	GH30_1(33-443)	GH30	GH30_1	N	3
ADQ05861.1	3.2.1.31	GH2(6-591)	GH2	GH2	N	3
ADQ05886.1	-	CE8(121-394)	CE8	CE8	N	3
ADQ05897.1	3.2.1.-	GH105(28-371)	GH105	GH105	N	3
ADQ05898.1	-	GH28(27-368)	GH28	GH28	N	3
ADQ05906.1	-	GH43_17(7-273)	GH43	GH43_17	N	3
ADQ05928.1	3.2.1.20	GH4(2-189)	GH4	GH4	N	3
ADQ05929.1	3.2.1.37|3.2.1.55|3.2.1.21	GH3(80-306)	GH3	GH3	N	3
ADQ05930.1	-	PL11(278-637)	PL0	CBM66	N	3
ADQ05950.1	-	GH109(1-179)	-	-	Y(1-22)	1
ADQ05959.1	3.-.-.-	CE12(122-328)	CE12	CE12	N	3
ADQ06000.1	3.2.1.1|3.2.1.54	GH13_36(59-368)	GH13	GH13_36	N	3
ADQ06017.1	-	GH106(6-658)	GH0	GH106	N	3
ADQ06019.1	-	GH13_20(167-461)	GH13	GH13_20	N	3
ADQ06022.1	-	GT35(160-478)	GT35	GT35	N	3
ADQ06026.1	-	GH35(41-384)	GH35	GH35	N	3
ADQ06027.1	-	GH159(9-225)	GH0	GH159	N	3
ADQ06033.1	2.4.1.319|2.4.1.-|2.4.1.320	GH130(26-323)	GH130	GH130	N	3
ADQ06136.1	-	GT2(5-157)	-	GT2	N	2
ADQ06238.1	3.2.1.185	GH127(20-566)	GH127	GH127	N	3
ADQ06275.1	3.2.1.185	GH127(18-564)	GH127	GH127	N	3
ADQ06408.1	-	GH35(19-317)	GH35	GH35	N	3
ADQ06412.1	-	GH30_4(49-483)	GH30	GH30_4	N	3
ADQ06421.1	-	GH29(7-379)	GH29	GH29	N	3
ADQ06427.1	-	GT4(195-343)	GT4	GT4	N	3
ADQ06431.1	-	GT26(424-593)	GT26	GT26	N	3
ADQ06440.1	-	GH31(206-661)	GH31	GH31	N	3
ADQ06441.1	3.2.1.177	GH31(238-668)	GH31	GH31	N	3
ADQ06528.1	-	GH4(14-193)	GH4	GH4	N	3
ADQ06585.1	-	CE19(80-375)	-	-	N	1
ADQ06587.1	3.2.1.23	GH42(14-387)	GH42	GH42	N	3
ADQ06647.1	-	CE4(89-216)	CE4	CE4	N	3
ADQ06668.1	-	GT2(8-137)	GT2	GT2	N	3
ADQ06681.1	-	GT28(205-355)	GT28	GT28	N	3
ADQ06810.1	-	GT2(7-145)	-	GT2	N	2
ADQ06811.1	-	GT4(269-385)	GT2+GT4	GT4	N	3
ADQ06812.1	-	GT4(167-319)	-	GT4	N	2
ADQ06841.1	-	GH23(109-217)	GH23	GH23	N	3
ADQ06850.1	-	GT4(185-348)	GT4	GT4	N	3
ADQ06885.1	-	GH26(137-445)	GH26	GH26	N	3
ADQ06886.1	-	GH28(38-377)	GH28	GH28	N	3
ADQ06899.1	-	GT4(193-341)	GT4	GT4	N	3
ADQ06993.1	-	CE4(49-171)	CE4	CE4	N	3
ADQ07016.1	-	GH23(48-176)	GH23	GH23	N	3
ADQ07199.1	-	GT4(188-331)	GT4	GT4	N	3
ADQ07203.1	-	GH109(1-187)	-	-	N	1
ADQ07337.1	3.2.1.22	GH4(3-181)	GH4	GH4	N	3
ADQ07338.1	3.2.1.55	GH51(2-504)	GH51	GH51	N	3
ADQ07339.1	3.2.1.99	GH43_4(75-380)	GH43	GH43_4	N	3
ADQ07340.1	3.2.1.55	GH51(174-839)	GH51	GH51	N	3
ADQ07344.1	3.2.1.99	CBM54(197-309)+GH43_4(482-811)	GH43	CBM54+GH43_4	Y(1-32)	3
ADQ07538.1	-	GH2(2-575)	GH2	GH2	N	3
ADQ07541.1	3.2.1.139|3.2.1.131	GH67(13-689)	GH67	GH67	N	3
ADQ07612.1	-	CE20(82-226)+CE20(386-511)	-	CE20	N	2
ADQ07613.1	-	CE4(13-135)	-	-	N	1
ADQ07614.1	3.2.1.8	GH10(33-352)	GH10	GH10	N	3
ADQ07620.1	-	GT28(193-356)	GT28	GT28	N	3
ADQ07698.1	-	GH130(12-307)	GH130	GH130	N	3
ADQ07748.1	3.2.1.8|3.2.1.-	CBM22(196-325)+GH10(358-682)	CBM22+GH10+CBM9	CBM22+GH10	Y(1-33)	3
ADQ07755.1	3.2.1.41	CBM41(37-135)+GH13_14(536-848)+CBM20(1026-1121)	CBM20+CBM41+CBM48+GH13	CBM20+CBM41+CBM48+GH13_14	N	3
ADQ07757.1	-	CBM32(58-174)+GH53(184-531)+CBM61(612-748)+CBM61(836-973)	CBM32+GH53+CBM61	CBM32+CBM61+GH53	Y(1-29)	3
ADQ07774.1	3.2.1.4	GH5_2(72-319)+CBM28(352-569)	CBM28+GH5+CBM17	CBM28+GH5_2	N	3
ADQ07803.1	2.4.1.18	CBM48(30-112)+GH13_9(187-481)	GH13+CBM48	CBM48+GH13_9	N	3
ADQ07806.1	2.4.1.21	GT5(2-473)	GT5	GT5	N	3
ADQ07807.1	2.4.1.1	GT35(101-814)	GT35	GT35	N	3
ADQ07826.1	-	GH130(4-294)	GH130	GH130	N	3
ADQ07891.1	3.2.1.22	GH36(12-710)	GH36	GH36	N	3
ADQ07892.1	-	GH32(30-333)	GH32	GH32	N	3
ADQ07902.1	3.2.1.40|3.1.1.73	CBM67(117-295)+GH78(322-841)	CBM67+GH78	GH78	N	3
ADQ07913.1	2.4.1.20|2.4.1.49	GH94(2-808)	GH94	GH94	N	3
ADQ07914.1	-	GH94(2-785)	GH94	GH94	N	3
ADQ07915.1	3.2.1.21|3.2.1.-|3.2.1.23|3.2.1.38	GH1(2-451)	GH1	GH1	N	3
ADQ07922.1	3.2.1.1|3.2.1.41	GH13_14(376-685)	CBM20+CBM41+CBM48+GH13	CBM48+GH13_14	N	3
ADQ07951.1	2.4.1.64	GH65(336-712)	GH65	GH65	N	3
ADQ07956.1	2.4.1.230	GH65(307-696)	GH65	GH65	N	3
ADQ07967.1	-	GT2(7-173)	GT2	GT2	N	3
ADQ07975.1	-	GH130(5-294)	GH130	GH130	N	3
ADQ07976.1	-	GH130(4-302)	GH130	GH130	N	3
ADQ07995.1	-	GH109(1-166)	-	-	N	1
ADQ08011.1	-	GT4(227-377)	GT4	GT4	N	3
ADQ08042.1	2.4.1.-|3.2.1.21|3.2.1.52	GH3(84-318)	GH3	GH3	N	3
ADQ08048.1	-	GH1(11-410)	-	GH1	N	2
ADQ08066.1	-	GH5_36(9-294)	GH5	GH5_36	N	3
ADQ08068.1	-	GT4(206-356)	GT4	GT4	N	3
ADQ08069.1	-	GH15(245-606)	GH15	GH15	N	3
ADQ08070.1	3.2.1.1	GH13(62-341)	GH13	GH13	N	3
ADQ08077.1	-	GH15(315-615)	-	-	N	1
ADQ08079.1	-	CBM35(179-301)+GH87(305-822)	-	CBM32+CBM35+GH87	Y(1-32)	2
ADQ08082.1	-	CBM35(818-940)+GH87(948-1480)	CBM35+GH87	CBM35+GH87	Y(1-30)	3
ADQ08083.1	3.2.1.25	GH2(2-669)	GH2	GH2	N	3
ADQ08136.1	3.2.1.78|3.2.1.100	CBM27(38-209)+CBM27(253-418)+CBM35(445-563)+GH26(583-893)	CBM27+CBM35+GH26	CBM27+CBM35+GH26	Y(1-28)	3
ADQ08156.1	-	GT2(38-201)	GT2	GT2	N	3
ADQ08158.1	5.4.99.11|3.2.1.10|3.2.1.20|3.2.1.70|3.2.1.-|2.4.1.-	GH13_31(30-376)	GH13	GH13_31	N	3
ADQ08164.1	-	GT83(46-492)	GT0	-	N	2
ADQ08169.1	3.1.1.72|3.1.1.-	CE7(3-313)	CE7	CE7	N	3
ADQ08178.1	-	CE4(17-137)	-	-	N	1
ADQ08179.1	2.4.1.-|2.4.1.25	GH13(133-529)	GH13	GH13	N	3
ADQ08224.1	-	GT51(75-250)	GT51	GT51	N	3
ADQ05778.1	-	-	GH18	-	N	1
ADQ06189.1	-	-	CBM50	CBM50	N	2
ADQ06389.1	-	-	GT41	-	N	1
ADQ06446.1	-	-	CE11	-	N	1
ADQ06565.1	-	-	GT0	GT0	N	2
ADQ06657.1	-	-	GT4	GT4	N	2
ADQ06897.1	-	-	CBM50	-	N	1
ADQ07029.1	-	-	GT4	-	N	1
ADQ07131.1	-	-	GT2	GT2	N	2
ADQ07797.1	-	-	CBM50	CBM50	Y(1-28)	2
ADQ07869.1	-	-	CBM50	CBM50	Y(1-22)	2
ADQ07911.1	-	-	GT2	-	N	1
ADQ07912.1	-	-	GT4	GT4	N	2
ADQ08135.1	-	-	CBM50	CBM50	N	2
ADQ05788.1	-	-	-	GT47	N	1
ADQ05799.1	-	-	-	GT2	N	1
ADQ05914.1	-	-	-	CBM50	N	1
ADQ06031.1	-	-	-	GH130	N	1
ADQ06150.1	-	-	-	GH23	N	1
ADQ06220.1	-	-	-	CBM50	N	1
ADQ06265.1	-	-	-	GH27	N	1
ADQ06360.1	-	-	-	GH13	N	1
ADQ06516.1	-	-	-	CBM50	N	1
ADQ06651.1	-	-	-	GT4	N	1
ADQ06816.1	-	-	-	GT9	N	1
ADQ06892.1	-	-	-	CBM50	Y(1-28)	1
ADQ06902.1	-	-	-	GH28	N	1
ADQ06933.1	-	-	-	CBM50	N	1
ADQ06938.1	-	-	-	GT4	N	1
ADQ06948.1	-	-	-	GT4	N	1
ADQ06965.1	-	-	-	GH5_11	N	1
ADQ07008.1	-	-	-	GH13_31	N	1
ADQ07010.1	-	-	-	GH13_23	N	1
ADQ07031.1	-	-	-	GT58	N	1
ADQ07046.1	-	-	-	GT1	N	1
ADQ07051.1	-	-	-	GH13_31	N	1
ADQ07060.1	-	-	-	CBM50	N	1
ADQ07127.1	-	-	-	GH101	N	1
ADQ07181.1	-	-	-	GH13_30	N	1
ADQ07188.1	-	-	-	GH13_26	N	1
ADQ07204.1	-	-	-	GT4	N	1
ADQ07380.1	-	-	-	GH23	N	1
ADQ07391.1	-	-	-	GH13_11	N	1
ADQ07394.1	-	-	-	GH13	N	1
ADQ07400.1	-	-	-	GT2	N	1
ADQ07465.1	-	-	-	GT2	N	1
ADQ07481.1	-	-	-	GT2	N	1
ADQ07552.1	-	-	-	GH1	N	1
ADQ07588.1	-	-	-	GH38	N	1
ADQ07592.1	-	-	-	GH1	N	1
ADQ07596.1	-	-	-	GH28	N	1
ADQ07665.1	-	-	-	CBM50	N	1
ADQ07775.1	-	-	-	GT83	N	1
ADQ07785.1	-	-	-	CBM50+GH25	N	1
ADQ07804.1	-	-	-	CBM48+GH13_9	N	1
ADQ07838.1	-	-	-	CE0	N	1
ADQ07947.1	-	-	-	CE12	N	1
ADQ08018.1	-	-	-	GH84	N	1
ADQ08144.1	-	-	-	CBM35	N	1
