# Supplementary material for: Whither the genus Caldicellulosiruptor and the order Thermoanaerobacterales: phylogeny, taxonomy, ecology, and phenotype
Source: Front Microbiol. 2023 Aug 3;14:1212538. doi: 10.3389/fmicb.2023.1212538 (PMC10434631; doi:10.3389/fmicb.2023.1212538)
Supplement: Supplementary file 1 [file Data_Sheet_1.ZIP › File_S1/Caldicellulosiruptor_kronotskyensis_2002.txt]

Gene ID	EC#	HMMER	eCAMI	DIAMOND	Signalp	#ofTools
ADQ44961.1	-	GT4(191-337)	-	GT4	N	2
ADQ44962.1	-	GT2(6-203)	-	GT2	N	2
ADQ44964.1	-	GT2(6-168)	-	GT2	N	2
ADQ44988.1	3.2.1.73|3.2.1.6	CBM54(201-314)+GH16_3(516-753)+CBM4(785-928)+CBM4(960-1094)+CBM4(1223-1345)+CBM4(1402-1532)+CBM4(1575-1706)	CBM6+CBM4+GH16+CBM54	CBM4+CBM54+CBM6+GH16_3	Y(1-29)	3
ADQ44989.1	-	GH161(8-1077)	GH0	GH161	N	3
ADQ44995.1	3.2.1.39	GH81(51-691)+CBM32(770-884)	CBM6+GH81+CBM56	CBM32+GH81	N	3
ADQ44997.1	3.2.1.8|3.1.1.72	GH11(40-220)+CBM36(244-357)	CBM36+GH11+CE4	CBM36+GH11+3.2.1.8	Y(1-28)	3
ADQ45003.1	-	GH65(318-693)	GH65	GH65	N	3
ADQ45004.1	2.4.1.279	GH65(288-683)	GH65	GH65	N	3
ADQ45007.1	-	CBM9(493-672)+GH87(701-958)+CBM35(916-1030)+GH87(1046-1347)	CBM35	CBM35+CBM9+GH87	N	3
ADQ45018.1	2.4.1.-	GH94(2-796)	GH94	GH94	N	3
ADQ45020.1	-	GH20(91-389)	GH20	GH20	N	3
ADQ45021.1	-	CE9(8-374)	CE9	CE9	N	3
ADQ45027.1	-	SLH(34-72)+SLH(90-131)+CBM54(197-310)+GH16_3(579-817)+GH55(1703-1984)+CBM32(2108-2224)+CBM32(2318-2430)	CBM54+CBM32+GH55+GH16	CBM32+CBM54+GH16_3+GH55+3.2.1.39+3.2.1.58	N	3
ADQ45029.1	3.2.1.-|3.2.1.39|3.2.1.58	CBM32(39-154)+CBM32(175-290)+GH55(717-983)+CBM32(1126-1236)	CBM13+GH55	CBM32+GH55	Y(1-31)	3
ADQ45030.1	-	CBM32(51-176)+CBM32(203-320)+GH81(364-1024)+CBM32(1250-1365)+CBM32(1386-1501)+CBM32(1522-1637)	CBM32	CBM32+CBM6+GH81	N	3
ADQ45031.1	3.2.1.21|3.2.1.37	GH30_1(33-443)	GH30	GH30_1	N	3
ADQ45036.1	3.2.1.31	GH2(5-586)	GH2	GH2	N	3
ADQ45037.1	3.2.1.39|3.2.1.6|3.2.1.73	SLH(31-70)+CBM54(195-305)+GH16_3(561-798)+GH55(1692-1974)+CBM32(2099-2221)	CBM54+CBM32+GH55+GH16	CBM32+CBM54+GH16_3+GH55	Y(1-26)	3
ADQ45038.1	-	GH88(69-393)	GH88	GH88	N	3
ADQ45055.1	-	CE8(119-394)	CE8	CE8	N	3
ADQ45067.1	3.2.1.-	GH105(29-371)	GH105	GH105	N	3
ADQ45068.1	-	GH28(27-368)	GH28	GH28	N	3
ADQ45070.1	-	PL1_2(82-268)+CE8(942-1243)	PL1+CE8	CE8+PL1_2	Y(1-28)	3
ADQ45073.1	-	GH43_10(7-275)+CBM91(310-508)	GH43+GH28	GH43_10	N	3
ADQ45079.1	-	GH43_17(7-273)	GH43	GH43_17	N	3
ADQ45080.1	3.2.1.23	GH2(39-901)	GH2	GH2	N	3
ADQ45097.1	3.2.1.37|3.2.1.55|3.2.1.21	GH3(80-306)	GH3	GH3	N	3
ADQ45131.1	-	GH109(1-179)	-	-	N	1
ADQ45141.1	3.-.-.-	CE12(122-328)	CE12	CE12	N	3
ADQ45176.1	3.2.1.1|3.2.1.54	GH13_36(59-368)	GH13	GH13_36	N	3
ADQ45187.1	-	GH109(1-148)	-	-	N	1
ADQ45191.1	-	GH106(6-658)	GH0	GH106	N	3
ADQ45193.1	-	GH13_20(167-462)	GH13	GH13_20	N	3
ADQ45196.1	-	GT35(160-480)	GT35	GT35	N	3
ADQ45200.1	-	GH35(39-382)	GH35	GH35	N	3
ADQ45201.1	-	GH159(9-226)	GH0	GH159	N	3
ADQ45207.1	2.4.1.319|2.4.1.-|2.4.1.320	GH130(27-323)	GH130	GH130	N	3
ADQ45245.1	-	GH28(27-369)	GH28	GH28	N	3
ADQ45263.1	-	SLH(615-656)	-	-	Y(1-26)	1
ADQ45268.1	-	GT26(56-227)	GT26	GT26	N	3
ADQ45269.1	-	GT4(193-328)	GT4	GT4	N	3
ADQ45270.1	-	GT4(211-359)	-	GT4	N	2
ADQ45275.1	-	GT32(18-94)	GT32	GT32	N	3
ADQ45302.1	3.2.1.8|3.2.1.-|3.2.1.55|3.2.1.4	CBM22(42-164)+CBM22(192-325)+CBM22(350-482)+GH10(517-849)+CBM9(869-1023)+CBM9(1040-1217)	CBM9+CBM22+GH10	CBM22+CBM9+GH10+3.2.1.37	Y(1-34)	3
ADQ45304.1	3.2.1.185	GH127(18-564)	GH127	GH127	N	3
ADQ45305.1	-	CE4(91-224)	-	-	N	1
ADQ45437.1	-	GH106(15-841)	GH0	GH106	N	3
ADQ45441.1	-	PL26(5-865)	PL26	PL26	N	3
ADQ45447.1	-	GH109(14-164)	-	-	N	1
ADQ45448.1	-	PL11(660-1267)	PL11+CBM2+CBM13+CBM35	PL11_1	Y(1-26)	3
ADQ45454.1	-	GH106(6-757)	GH0	GH106	N	3
ADQ45467.1	3.2.1.20	GH31(284-716)	GH31	GH31	N	3
ADQ45468.1	3.2.1.37	GH39(12-435)	GH39	GH39	N	3
ADQ45469.1	3.2.1.63	GH95(3-730)	GH95+CBM51	GH95	N	3
ADQ45470.1	3.2.1.63	GH95(3-745)	GH95	GH95	N	3
ADQ45471.1	-	GH146(16-525)	GH146	GH146	N	3
ADQ45472.1	3.2.1.55	GH51(2-504)	GH51	GH51	N	3
ADQ45473.1	3.2.1.22	GH4(3-181)	GH4	GH4	N	3
ADQ45474.1	-	GH31(205-659)	GH31	GH31	N	3
ADQ45479.1	-	GH29(6-378)	GH29	GH29	N	3
ADQ45485.1	-	GT4(195-343)	GT4	GT4	N	3
ADQ45489.1	-	GT26(423-593)	GT26	GT26	N	3
ADQ45494.1	3.2.1.177	GH31(238-668)	GH31	GH31	N	3
ADQ45564.1	-	GT2(4-162)	-	GT2	N	2
ADQ45599.1	-	GH4(13-192)	GH4	GH4	N	3
ADQ45668.1	-	CE19(215-374)	-	-	N	1
ADQ45670.1	3.2.1.23	GH42(14-387)	GH42	GH42	N	3
ADQ45727.1	3.2.1.4|3.2.1.176|3.2.1.73|3.2.1.78|3.2.1.-	GH9(36-466)+CBM3(491-576)+CBM3(724-804)+CBM3(905-985)+GH48(1104-1725)	CBM3+GH48+GH9	CBM3+GH48+GH9	N	3
ADQ45728.1	3.2.1.4|3.2.1.151|3.2.1.78	GH5_8(53-294)+CBM3(363-443)+CBM3(566-646)+GH44(766-1282)	CBM3+GH9+GH5+GH44	CBM3+GH44+GH5_8	Y(1-39)	3
ADQ45729.1	3.2.1.8|3.2.1.-	GH10(45-372)+CBM3(439-519)+CBM3(632-712)+GH48(851-1472)	CBM3+GH48+GH10+CBM22	CBM3+GH10+GH48	Y(1-29)	3
ADQ45730.1	3.2.1.78|3.2.1.4	GH5_8(53-294)+CBM3(363-443)+CBM3(580-660)+GH5_1(821-1158)	CBM3+GH5	CBM3+GH5_1+GH5_8	Y(1-39)	3
ADQ45731.1	3.2.1.4|3.2.1.176|3.2.1.73|3.2.1.78|3.2.1.-	GH9(42-460)+CBM3(489-571)+CBM3(698-767)	CBM3+GH9	CBM3+GH9	Y(1-38)	3
ADQ45732.1	3.2.1.78|3.2.1.4	CBM3(138-218)+GH5_8(317-558)	CBM3+GH5	CBM3+GH5_8	N	3
ADQ45733.1	-	GT39(166-372)	CBM0+GT39	GT39	N	3
ADQ45737.1	3.2.1.151|3.2.1.150|3.2.1.-|3.2.1.4	GH74(84-200)+GH74(227-338)+GH74(494-597)+GH74(593-698)+CBM3(805-885)+CBM3(1010-1090)+GH48(1211-1832)	CBM3+GH48+GH74	CBM3+GH48+GH74	N	3
ADQ45739.1	4.2.2.2	CBM66(44-199)+PL3_1(261-429)	CBM66+PL3	CBM66+PL3_1	Y(1-33)	3
ADQ45740.1	4.2.2.23	PL11(43-613)+CBM3(698-778)	CBM3+PL11	CBM3+PL11_1	N	3
ADQ45747.1	-	SLH(37-78)	-	-	Y(1-30)	1
ADQ45757.1	-	CE4(88-215)	CE4	CE4	Y(1-12)	3
ADQ45778.1	-	GT2(8-137)	GT2	GT2	N	3
ADQ45791.1	-	GT28(205-355)	GT28	GT28	N	3
ADQ45923.1	-	GT2(13-110)	GT2	GT2	N	3
ADQ45924.1	-	GT2(869-969)	GT2+GT4	GT2+GT4	N	3
ADQ45925.1	-	GT4(173-319)	-	GT4	N	2
ADQ45959.1	-	GH23(108-212)	GH23	GH23	N	3
ADQ45968.1	-	GT4(185-348)	GT4	GT4	N	3
ADQ46006.1	-	GH26(137-445)	GH26	GH26	N	3
ADQ46017.1	-	GT4(191-341)	GT4	GT4	N	3
ADQ46109.1	-	CE4(49-171)	CE4	CE4	N	3
ADQ46132.1	-	GH23(48-176)	GH23	GH23	N	3
ADQ46313.1	-	GT4(188-331)	GT4	GT4	N	3
ADQ46317.1	-	GH109(1-187)	-	-	N	1
ADQ46442.1	3.2.1.22	GH4(3-181)	GH4	GH4	N	3
ADQ46443.1	3.2.1.55	GH51(2-504)	GH51	GH51	N	3
ADQ46642.1	-	GH2(2-578)	GH2	GH2	N	3
ADQ46645.1	3.2.1.139|3.2.1.131	GH67(13-689)	GH67	GH67	N	3
ADQ46719.1	-	GT28(193-356)	GT28	GT28	N	3
ADQ46794.1	-	GH130(12-307)	GH130	GH130	N	3
ADQ46852.1	3.2.1.8|3.2.1.-	CBM22(196-325)+GH10(358-682)	CBM22+GH10+CBM9	CBM22+GH10	N	3
ADQ46860.1	3.2.1.41	CBM41(37-135)+GH13_14(536-848)	CBM20+CBM41+CBM48+GH13	CBM20+CBM41+CBM48+GH13_14	N	3
ADQ46862.1	-	CBM32(60-176)+GH53(186-533)+CBM61(614-750)+CBM61(838-975)	CBM32+GH53+CBM61	CBM32+CBM61+GH53	Y(1-31)	3
ADQ46879.1	3.2.1.4	GH5_2(72-319)+CBM28(352-570)	CBM28+GH5+CBM17	CBM28+GH5_2	Y(1-30)	3
ADQ46919.1	2.4.1.18	CBM48(30-113)+GH13_9(187-481)	GH13+CBM48	CBM48+GH13_9	N	3
ADQ46922.1	2.4.1.21	GT5(2-473)	GT5	GT5	N	3
ADQ46923.1	2.4.1.1	GT35(101-814)	GT35	GT35	N	3
ADQ46940.1	-	GH130(4-294)	GH130	GH130	N	3
ADQ47003.1	3.2.1.22	GH36(12-710)	GH36	GH36	N	3
ADQ47012.1	2.4.1.20|2.4.1.49	GH94(2-808)	GH94	GH94	N	3
ADQ47013.1	-	GH94(2-786)	GH94	GH94	N	3
ADQ47014.1	3.2.1.21|3.2.1.-|3.2.1.23|3.2.1.38	GH1(2-451)	GH1	GH1	N	3
ADQ47015.1	3.2.1.1	GH13_7(69-348)	GH13	GH13_7	N	3
ADQ47022.1	-	GT2(56-325)	GT2	GT2	N	3
ADQ47026.1	3.2.1.1|3.2.1.41	GH13_14(376-685)	CBM20+CBM41+CBM48+GH13	CBM48+GH13_14	N	3
ADQ47050.1	-	GT1(204-382)	GT1	GT1	N	3
ADQ47064.1	-	GH24(236-395)	GH24	GH24	N	3
ADQ47065.1	-	GT4(188-329)	-	GT4	N	2
ADQ47067.1	2.4.1.64	GH65(336-712)	GH65	GH65	N	3
ADQ47072.1	2.4.1.230	GH65(307-696)	GH65	GH65	N	3
ADQ47083.1	-	GT2(7-173)	GT2	GT2	N	3
ADQ47105.1	-	GH109(1-166)	-	-	N	1
ADQ47129.1	-	GT4(228-377)	GT4	GT4	N	3
ADQ47167.1	-	GH5_36(9-294)	GH5	GH5_36	N	3
ADQ47169.1	-	GT4(205-356)	GT4	GT4	N	3
ADQ47174.1	-	GH15(245-606)	GH15	GH15	N	3
ADQ47175.1	3.2.1.25	GH2(11-675)	GH2	GH2	N	3
ADQ47204.1	3.2.1.37	GH39(12-435)	GH39	GH39	N	3
ADQ47205.1	-	CE1(10-262)	-	-	N	1
ADQ47206.1	3.2.1.8	GH10(13-336)	GH10	GH10	N	3
ADQ47207.1	3.2.1.37	GH39(14-437)	GH39	GH39	N	3
ADQ47208.1	3.2.1.8|3.2.1.-|3.2.1.55|3.2.1.4	CBM22(40-154)+CBM22(191-321)+GH10(351-674)	CBM22+GH10	CBM22+GH10	Y(1-34)	3
ADQ47209.1	3.2.1.55|3.2.1.8|3.2.1.-|3.2.1.37	GH43_10(47-313)+CBM22(370-493)+CBM91(531-713)+GH43_16(880-1189)+CBM6(1213-1338)	CBM22+CBM6+GH43	CBM22+CBM6+GH43_10+GH43_16	N	3
ADQ47224.1	-	GT2(38-201)	GT2	GT2	N	3
ADQ47227.1	5.4.99.11|3.2.1.10|3.2.1.20|3.2.1.70|3.2.1.-|2.4.1.-	GH13_31(30-376)	GH13	GH13_31	N	3
ADQ47234.1	3.1.1.72|3.1.1.-	CE7(3-313)	CE7	CE7	N	3
ADQ47241.1	2.4.1.-|2.4.1.25	GH13_38(154-452)	GH13	GH13	N	3
ADQ47292.1	-	GT51(75-250)	GT51	GT51	N	3
ADQ47342.1	-	CE20(82-198)+CE20(384-514)	-	CE20	N	2
ADQ47343.1	-	CE4(12-134)	-	-	N	1
ADQ47344.1	3.2.1.8	GH10(65-354)	GH10	GH10	N	3
ADQ44938.1	-	-	GH18	-	N	1
ADQ44975.1	-	-	CBM54	-	N	1
ADQ45223.1	-	-	CBM50	CBM50	N	2
ADQ45328.1	-	-	CE12	-	N	1
ADQ45427.1	-	-	GT41	-	N	1
ADQ45504.1	-	-	CE11	-	N	1
ADQ45576.1	-	-	CBM50	GH23	N	2
ADQ45637.1	-	-	GT0	GT0	N	2
ADQ45767.1	-	-	GT4	GT4	N	2
ADQ46015.1	-	-	CBM50	-	N	1
ADQ46145.1	-	-	GT4	-	N	1
ADQ46245.1	-	-	GT2	GT2	N	2
ADQ46859.1	-	-	CBM20	CBM20	Y(1-33)	2
ADQ46917.1	-	-	CBM50	CBM50	Y(1-28)	2
ADQ46980.1	-	-	CBM50	CBM50	Y(1-22)	2
ADQ47010.1	-	-	GT2	-	N	1
ADQ47011.1	-	-	GT4	GT4	N	2
ADQ47203.1	-	-	CBM50	CBM50	N	2
ADQ44954.1	-	-	-	GT47	N	1
ADQ44966.1	-	-	-	GT4	N	1
ADQ45087.1	-	-	-	CBM50	N	1
ADQ45253.1	-	-	-	CBM50	Y(1-19)	1
ADQ45265.1	-	-	-	GT2	N	1
ADQ45295.1	-	-	-	GH27	N	1
ADQ45398.1	-	-	-	GH13	N	1
ADQ45451.1	-	-	-	GH105	N	1
ADQ45475.1	-	-	-	GH43_35	N	1
ADQ45761.1	-	-	-	GT4	N	1
ADQ45931.1	-	-	-	GT9	N	1
ADQ46020.1	-	-	-	GH28	N	1
ADQ46051.1	-	-	-	CBM50	N	1
ADQ46056.1	-	-	-	GT4	N	1
ADQ46063.1	-	-	-	GT4	N	1
ADQ46080.1	-	-	-	GH5_11	N	1
ADQ46124.1	-	-	-	GH13_31	N	1
ADQ46126.1	-	-	-	GH13_23	N	1
ADQ46147.1	-	-	-	GT58	N	1
ADQ46162.1	-	-	-	GT1	N	1
ADQ46167.1	-	-	-	GH13_31	N	1
ADQ46176.1	-	-	-	CBM50	N	1
ADQ46241.1	-	-	-	GH101	N	1
ADQ46295.1	-	-	-	GH13_30	N	1
ADQ46302.1	-	-	-	GH13_26	N	1
ADQ46318.1	-	-	-	GT4	N	1
ADQ46475.1	-	-	-	GH23	N	1
ADQ46486.1	-	-	-	GH13_11	N	1
ADQ46489.1	-	-	-	GH13	N	1
ADQ46495.1	-	-	-	GT2	N	1
ADQ46553.1	-	-	-	GT2	N	1
ADQ46584.1	-	-	-	GT2	N	1
ADQ46656.1	-	-	-	GH1	N	1
ADQ46690.1	-	-	-	GH38	N	1
ADQ46694.1	-	-	-	GH1	N	1
ADQ46698.1	-	-	-	GH28	N	1
ADQ46760.1	-	-	-	CBM50	N	1
ADQ46880.1	-	-	-	GT83	N	1
ADQ46903.1	-	-	-	CBM50+GH25	N	1
ADQ46920.1	-	-	-	CBM48+GH13_9	N	1
ADQ47052.1	-	-	-	CE12	N	1
ADQ47136.1	-	-	-	GH84	N	1
ADQ47217.1	-	-	-	CBM35	Y(1-34)	1
