# Supplementary material for: Whither the genus Caldicellulosiruptor and the order Thermoanaerobacterales: phylogeny, taxonomy, ecology, and phenotype
Source: Front Microbiol. 2023 Aug 3;14:1212538. doi: 10.3389/fmicb.2023.1212538 (PMC10434631; doi:10.3389/fmicb.2023.1212538)
Supplement: Supplementary file 1 [file Data_Sheet_1.ZIP › File_S1/Caldicellulosiruptor_morganii_DSM_8990.txt]

Gene ID	EC#	HMMER	eCAMI	DIAMOND	Signalp	#ofTools
WAM32865.1	-	GT81(2-199)	-	GT2	N	2
WAM32932.1	-	GT4(186-331)	GT4	GT4	N	3
WAM32936.1	-	GH109(1-187)	-	-	N	1
WAM32991.1	-	GT4(171-317)	GT4	GT4	N	3
WAM33007.1	-	GT4(180-348)	GT4	GT4	N	3
WAM33015.1	-	GH23(108-215)	GH23	GH23	N	3
WAM33049.1	-	GT4(268-380)	GT4+GT2	GT4	N	3
WAM33050.1	-	GT2(2-97)	-	GT2	N	2
WAM33135.1	3.2.1.55	GH51(2-503)	GH51	GH51	N	3
WAM33191.1	3.2.1.8|3.2.1.-|3.2.1.55|3.2.1.4	CBM22(35-156)+CBM22(188-319)+GH10(349-670)+CBM3(729-809)+CBM3(943-1022)+CBM3(1094-1173)+GH5_1(1335-1672)	CBM9+CBM22+GH10	CBM3+GH10+GH5_1+3.2.1.4	Y(1-32)	3
WAM33240.1	-	GH2(2-555)	GH2	GH2	N	3
WAM33242.1	3.2.1.139|3.2.1.131	GH67(15-691)	GH67	GH67	N	3
WAM33355.1	3.2.1.177	GH31(238-668)	GH31	GH31	N	3
WAM33360.1	-	GT26(424-593)	GT26	GT26	N	3
WAM33364.1	-	GT4(194-339)	GT4	GT4	N	3
WAM33372.1	3.2.1.63	GH95(3-732)	CBM13+GH95	GH95	N	3
WAM33545.1	-	GH109(1-157)	-	-	Y(1-26)	1
WAM33576.1	3.2.1.8|3.2.1.-	CBM22(196-325)+GH10(356-677)	CBM22+GH10+CBM9	CBM22+GH10+3.2.1.8	Y(1-35)	3
WAM33583.1	3.2.1.41	CBM41(37-135)+GH13_14(536-848)+CBM20(1026-1121)	CBM20+CBM41+CBM48+GH13	CBM20+CBM41+CBM48+GH13_14	N	3
WAM33594.1	3.2.1.4	GH5_2(66-314)	CBM28+GH5+CBM17	CBM28+GH5_2	Y(1-25)	3
WAM33602.1	3.2.1.41|3.2.1.1|3.2.1.-|3.2.1.68	GH13_14(376-685)	CBM20+CBM48+GH13	CBM48+GH13_14	N	3
WAM33610.1	-	GH28(27-375)	GH28	GH28	N	3
WAM33611.1	-	GH26(137-444)	GH26	GH26	N	3
WAM33625.1	-	GT4(227-353)	-	-	N	1
WAM33632.1	-	GT2(6-176)	GT2	-	N	2
WAM33634.1	-	GT4(208-313)	GT4	GT4	N	3
WAM33635.1	-	GT4(216-356)	GT4	GT4	N	3
WAM33636.1	-	GT4(192-343)	GT4	GT4	N	3
WAM33646.1	-	GT4(211-352)	GT4	GT4	N	3
WAM33648.1	-	GT26(59-228)	GT26	GT26	N	3
WAM33658.1	-	GT39(163-367)	CBM0+GT39	GT39	N	3
WAM33659.1	3.2.1.4	GH9(37-455)+CBM3(484-566)+CBM3(690-770)+CBM3(906-985)+CBM3(1057-1136)+GH44(1240-1757)	GH44+CBM3+CBM35+GH26+CBM44+GH9+CBM30	CBM3+GH44+GH9	Y(1-31)	3
WAM33660.1	3.2.1.8|3.2.1.-	GH10(45-371)+CBM3(422-502)+CBM3(646-725)+CBM3(797-876)+GH48(995-1616)	CBM3+GH48+GH10+CBM22	CBM3+GH10+GH48	Y(1-37)	3
WAM33661.1	3.2.1.78|3.2.1.4	GH12(119-267)+GH5_8(302-543)+CBM3(621-701)+CBM3(835-914)+CBM3(986-1065)+GH48(1184-1805)	CBM3+GH48+GH5	CBM3+GH48+GH74+3.2.1.151	Y(1-33)	3
WAM33662.1	3.2.1.4|3.2.1.176|3.2.1.73|3.2.1.78|3.2.1.-	GH9(36-466)+CBM3(491-576)+CBM3(708-788)+CBM3(932-1011)+CBM3(1083-1162)+GH48(1281-1902)	CBM3+GH48+GH9	CBM3+GH48+GH9	Y(1-33)	3
WAM33669.1	2.4.1.319|2.4.1.-|2.4.1.320	GH130(26-323)	GH130	GH130	N	3
WAM33677.1	-	GT35(160-473)	GT35	GT35	N	3
WAM33680.1	-	GH13_20(167-462)	-	GH13_20	N	2
WAM33722.1	-	GT51(81-255)	GT51	GT51	N	3
WAM33743.1	-	CE20(82-198)+CE20(389-514)	-	CE20	N	2
WAM33744.1	-	CE4(12-134)	-	-	N	1
WAM33745.1	3.2.1.8	GH10(32-354)	GH10	GH10	N	3
WAM33764.1	-	GT2(37-200)	GT2	GT2	N	3
WAM33785.1	3.2.1.21|3.2.1.37	GH30_1(33-443)	GH30	GH30_1	N	3
WAM33786.1	-	CE9(8-374)	CE9	CE9	N	3
WAM33790.1	3.2.1.8|3.1.1.72	GH11(40-220)+CBM36(244-357)	CBM36+GH11+CE4	CBM36+GH11+3.2.1.8	Y(1-28)	3
WAM33792.1	3.2.1.39	GH81(51-691)+CBM32(769-884)	CBM6+GH81+CBM56	CBM32+GH81	Y(1-31)	3
WAM33813.1	-	GH161(7-1076)	GH0	GH161	N	3
WAM33814.1	3.2.1.73|3.2.1.6	CBM54(202-316)+GH16_3(514-751)+CBM4(783-926)+CBM4(958-1092)+CBM4(1221-1343)+CBM4(1400-1530)+CBM4(1573-1704)	CBM6+CBM4+GH16+CBM54	CBM4+CBM54+CBM6+GH16_3	Y(1-29)	3
WAM33826.1	-	SLH(92-131)+CBM54(197-309)	CBM54	CBM54	Y(1-30)	3
WAM33833.1	-	GT4(198-329)	GT4	GT4	N	3
WAM33834.1	-	GT4(178-327)	GT4	GT4	N	3
WAM33835.1	-	GT4(191-341)	GT4	GT4	N	3
WAM33837.1	-	GT4(199-313)	GT4	GT4	N	3
WAM33945.1	3.2.1.25	GH2(2-640)	GH2	GH2	N	3
WAM33946.1	-	GH15(245-606)	GH15	GH15	N	3
WAM33947.1	-	GT4(206-355)	GT4	GT4	N	3
WAM33949.1	-	GH5_36(9-294)	GH5	GH5_36	N	3
WAM34001.1	-	CE14(72-231)	-	-	N	1
WAM34005.1	-	GT4(229-379)	GT4	GT4	N	3
WAM34056.1	-	GT2(6-173)	GT2	GT2	N	3
WAM34167.1	3.2.1.37|3.2.1.55|3.2.1.21	GH3(80-306)	GH3	GH3	N	3
WAM34181.1	3.2.1.21|3.2.1.-|3.2.1.23|3.2.1.38	GH1(2-451)	GH1	GH1	N	3
WAM34182.1	-	GH94(2-784)	GH94	GH94	N	3
WAM34183.1	2.4.1.20|2.4.1.49	GH94(11-817)	GH94	GH94	N	3
WAM34202.1	3.2.1.22	GH36(12-710)	GH36	GH36	N	3
WAM34271.1	-	GH130(4-293)	GH130	GH130	N	3
WAM34282.1	3.2.1.8|3.2.1.-|3.2.1.55|3.2.1.4	CBM22(43-169)+CBM22(196-329)+CBM22(354-487)+GH10(522-854)+CBM9(874-1029)+CBM9(1045-1222)	CBM9+CBM22+GH10	CBM22+CBM9+GH10+3.2.1.8	Y(1-34)	3
WAM34305.1	2.4.1.1	GT35(101-814)	GT35	GT35	N	3
WAM34306.1	2.4.1.21	GT5(2-474)	GT5	GT5	N	3
WAM34309.1	2.4.1.18	CBM48(30-112)+GH13_9(187-481)	GH13+CBM48	CBM48+GH13_9	N	3
WAM34351.1	-	GH130(12-307)	GH130	GH130	N	3
WAM34402.1	-	GT28(194-356)	GT28	GT28	N	3
WAM34516.1	-	CE19(221-368)	-	-	N	1
WAM34518.1	3.2.1.23	GH42(14-387)	GH42	GH42	N	3
WAM34557.1	3.2.1.151	GH74(85-201)+GH74(193-321)+GH74(588-699)+CBM3(832-912)+CBM3(1048-1127)+CBM3(1199-1278)+GH44(1372-1889)	GH44+CBM3+CBM35+GH26+CBM44+GH9+CBM30+CBM2	CBM3+GH44+GH74	Y(1-29)	3
WAM34558.1	4.2.2.2	PL11(42-612)+CBM3(706-786)+CBM3(920-999)+CBM3(1071-1150)+PL9_1(1298-1675)	CBM66+PL9	CBM3+GH44+PL11_1	N	3
WAM34563.1	-	SLH(36-77)	-	-	Y(1-31)	1
WAM34572.1	-	CE4(100-222)	CE4	CE4	N	3
WAM34593.1	-	GT2(8-138)	GT2	GT2	N	3
WAM34604.1	-	GT28(205-356)	GT28	GT28	N	3
WAM34861.1	-	GH23(47-175)	GH23	GH23	N	3
WAM35028.1	2.4.1.-|2.4.1.25	GH13_38(156-439)	GH13	GH13	N	3
WAM33134.1	3.2.1.22	-	GH4	-	N	1
WAM33302.1	-	-	CBM50	GH23	N	2
WAM33382.1	-	-	GT41	-	N	1
WAM33474.1	-	-	CE9	-	N	1
WAM33759.1	-	-	CBM50	CBM50	N	2
WAM33887.1	-	-	GH18	-	N	1
WAM34184.1	-	-	GT4	GT4	N	2
WAM34185.1	-	-	GT2	-	N	1
WAM34280.1	-	-	CE12	-	N	1
WAM34433.1	-	-	CE11	-	N	1
WAM34582.1	-	-	GT4	GT4	N	2
WAM34601.1	-	-	CBM50	-	N	1
WAM34873.1	-	-	GT4	-	N	1
WAM34954.1	-	-	GH130	-	N	1
WAM34964.1	-	-	GT0	GT0	N	2
WAM32786.1	-	-	-	GH13_31	N	1
WAM32862.1	-	-	-	GH101	N	1
WAM32915.1	-	-	-	GH13_30	N	1
WAM32922.1	-	-	-	GH13_26	N	1
WAM32937.1	-	-	-	GT4	N	1
WAM32988.1	-	-	-	GH28	N	1
WAM33165.1	-	-	-	GH23	N	1
WAM33173.1	-	-	-	GT2	N	1
WAM33253.1	-	-	-	GH1	N	1
WAM33420.1	-	-	-	GH13	N	1
WAM33572.1	-	-	-	GH27	N	1
WAM33595.1	-	-	-	GT83	N	1
WAM33649.1	-	-	-	GT4	N	1
WAM33652.1	-	-	-	GT2	N	1
WAM33671.1	-	-	-	GH130	N	1
WAM33997.1	-	-	-	GH84	N	1
WAM34067.1	-	-	-	CE12	N	1
WAM34124.1	-	-	-	CBM50	N	1
WAM34177.1	-	-	-	GT2	N	1
WAM34308.1	-	-	-	CBM48+GH13_9	N	1
WAM34321.1	-	-	-	CBM50+GH25	N	1
WAM34418.1	-	-	-	GH28	N	1
WAM34420.1	-	-	-	GH1	N	1
WAM34424.1	-	-	-	GH38	N	1
WAM34576.1	-	-	-	GT4	N	1
WAM34711.1	-	-	-	GT4	N	1
WAM34734.1	-	-	-	GT2	N	1
WAM34783.1	-	-	-	GT2	N	1
WAM34789.1	-	-	-	GH13	N	1
WAM34792.1	-	-	-	GH13_11	N	1
WAM34797.1	-	-	-	GT4	N	1
WAM34815.1	-	-	-	GH5_11	N	1
WAM34853.1	-	-	-	GH13_31	N	1
WAM34855.1	-	-	-	GH13_23	N	1
WAM34875.1	-	-	-	GT58	N	1
WAM34889.1	-	-	-	GT1	N	1
WAM34893.1	-	-	-	GH13_31	N	1
WAM34938.1	-	-	-	GH13_31	N	1
WAM35023.1	-	-	-	GT2	N	1
WAM35035.1	-	-	-	GT47	N	1
