# Supplementary material for: Whither the genus Caldicellulosiruptor and the order Thermoanaerobacterales: phylogeny, taxonomy, ecology, and phenotype
Source: Front Microbiol. 2023 Aug 3;14:1212538. doi: 10.3389/fmicb.2023.1212538 (PMC10434631; doi:10.3389/fmicb.2023.1212538)
Supplement: Supplementary file 1 [file Data_Sheet_1.ZIP › File_S1/Caldicellulosiruptor_naganoensis_DSM_8991.txt]

Gene ID	EC#	HMMER	eCAMI	DIAMOND	Signalp	#ofTools
WAM30509.1	-	CE4(50-171)	CE4	CE4	N	3
WAM30532.1	-	GH23(46-176)	GH23	GH23	N	3
WAM30720.1	-	GT4(187-332)	GT4	GT4	N	3
WAM30724.1	-	GH109(1-188)	-	-	N	1
WAM30780.1	-	GT4(55-202)	GT4	GT4	N	3
WAM30796.1	-	GT4(180-348)	GT4	GT4	N	3
WAM30806.1	-	GH23(109-214)	GH23	GH23	N	3
WAM30839.1	-	GT4(269-388)	GT4+GT2	GT4	N	3
WAM30840.1	-	GT2(3-105)	-	GT2	N	2
WAM31113.1	-	GT28(194-356)	GT28	GT28	N	3
WAM31171.1	-	GH130(12-307)	GH130	GH130	N	3
WAM31217.1	2.4.1.18	CBM48(30-113)+GH13_9(187-481)	GH13+CBM48	CBM48+GH13_9	N	3
WAM31220.1	2.4.1.21	GT5(2-474)	GT5	GT5	N	3
WAM31221.1	2.4.1.1	GT35(101-814)	GT35	GT35	N	3
WAM31242.1	-	CE4(93-225)	-	-	N	1
WAM31244.1	3.2.1.8|3.2.1.-|3.2.1.55|3.2.1.4	CBM22(42-169)+CBM22(196-327)+GH10(360-692)+CBM9(712-867)+CBM9(883-1060)	CBM9+CBM22+GH10	CBM22+CBM9+GH10	Y(1-34)	3
WAM31257.1	-	GH130(4-294)	GH130	GH130	N	3
WAM31302.1	3.2.1.22	GH36(12-710)	GH36	GH36	N	3
WAM31303.1	-	GH32(30-333)	GH32	GH32	N	3
WAM31315.1	2.4.1.20|2.4.1.49	GH94(2-808)	GH94	GH94	N	3
WAM31316.1	-	GH94(2-786)	GH94	GH94	N	3
WAM31317.1	3.2.1.21|3.2.1.-|3.2.1.23|3.2.1.38	GH1(2-452)	GH1	GH1	N	3
WAM31326.1	3.2.1.37|3.2.1.55|3.2.1.21	GH3(80-306)	GH3	GH3	N	3
WAM31334.1	-	GT51(66-240)	GT51	GT51	N	3
WAM31376.1	-	GT2(7-173)	GT2	GT2	N	3
WAM31455.1	-	GT4(226-377)	GT4	GT4	N	3
WAM31459.1	-	CE14(73-232)	-	-	N	1
WAM31498.1	3.2.1.21|3.2.1.37	GH30_1(33-443)	GH30	GH30_1	N	3
WAM31499.1	-	CE9(1-132)	CE9	-	N	2
WAM31502.1	-	CE9(8-374)	CE9	CE9	N	3
WAM31518.1	-	CBM54(37-149)	CBM54	CBM54	N	3
WAM31519.1	-	SLH(32-73)+SLH(92-131)	-	-	Y(1-30)	1
WAM31530.1	-	GT4(198-329)	GT4	GT4	N	3
WAM31531.1	-	GT4(171-326)	GT4	GT4	N	3
WAM31532.1	-	GT4(191-339)	GT4	GT4	N	3
WAM31534.1	-	GT4(198-314)	GT4	GT4	N	3
WAM31643.1	3.2.1.25	GH2(3-668)	GH2	GH2	N	3
WAM31644.1	-	GH15(246-606)	GH15	GH15	N	3
WAM31664.1	-	GT4(206-355)	GT4	GT4	N	3
WAM31666.1	-	GH5_36(9-294)	GH5	GH5_36	N	3
WAM31725.1	2.4.1.-|2.4.1.25	GH13_38(156-453)	GH13	GH13	N	3
WAM31726.1	-	CE4(14-134)	-	-	N	1
WAM31742.1	5.4.99.11|3.2.1.10|3.2.1.20|3.2.1.70|3.2.1.-|2.4.1.-	GH13_31(28-374)	GH13	GH13_31	N	3
WAM31744.1	-	GT2(38-200)	GT2	GT2	N	3
WAM31759.1	2.4.1.-|2.4.1.25	GH13_38(156-440)	GH13	GH13	N	3
WAM31760.1	-	CE4(12-134)	-	-	N	1
WAM31767.1	-	GT51(82-257)	GT51	GT51	N	3
WAM31810.1	-	SLH(25-65)	-	-	N	1
WAM31829.1	3.2.1.1|3.2.1.54	GH13_36(59-368)	GH13	GH13_36	N	3
WAM31849.1	-	GH13_20(168-463)	GH13	GH13_20	N	3
WAM31851.1	-	GT35(160-476)	GT35	GT35	N	3
WAM31854.1	2.4.1.230	GH65(308-697)	GH65	GH65	N	3
WAM31860.1	2.4.1.64	GH65(336-711)	GH65	GH65	N	3
WAM31890.1	-	GH109(2-179)	-	-	Y(1-22)	1
WAM31937.1	-	GH26(12-290)	GH26	GH26	N	3
WAM31938.1	-	GH28(3-206)	GH28	GH28	N	3
WAM31942.1	3.2.1.41|3.2.1.1|3.2.1.-|3.2.1.68	GH13_14(376-685)	CBM20+CBM41+GH13	CBM48+GH13_14	N	3
WAM31965.1	3.2.1.41	CBM41(37-135)+GH13_14(536-848)+CBM20(1026-1120)	CBM20+CBM41+CBM48+GH13	CBM20+CBM41+CBM48+GH13_14	Y(1-32)	3
WAM31968.1	-	CBM20(29-121)	CBM20	-	N	2
WAM31979.1	3.2.1.8|3.2.1.-	CBM22(197-326)+GH10(357-679)	CBM22+GH10+CBM9	CBM22+GH10	Y(1-32)	3
WAM32174.1	-	GH29(6-378)	GH29	GH29	N	3
WAM32180.1	-	GT4(195-339)	GT4	GT4	N	3
WAM32183.1	-	GT26(423-593)	GT26	GT26	N	3
WAM32188.1	3.2.1.177	GH31(238-668)	GH31	GH31	N	3
WAM32262.1	3.2.1.23	GH42(14-387)	GH42	GH42	N	3
WAM32298.1	-	GT2(7-173)	GT2	GT2	N	3
WAM32318.1	3.2.1.4|3.2.1.176|3.2.1.73|3.2.1.78|3.2.1.-	GH9(36-466)+CBM3(491-576)+CBM3(726-806)+CBM3(909-989)+GH48(1124-1745)	CBM3+GH48+GH9	CBM3+GH48+GH9	N	3
WAM32319.1	3.2.1.8|3.2.1.-	GH10(45-372)+CBM3(424-504)+CBM3(615-695)+GH12(893-1041)+GH48(1093-1714)	CBM3+GH48+GH10+CBM22	CBM3+GH10+GH48	Y(1-29)	3
WAM32320.1	3.2.1.8|3.2.1.-	CBM22(42-165)+CBM22(192-325)+GH10(357-677)+CBM3(756-836)+CBM3(953-1033)+GH5_1(1174-1511)	CBM3+GH5+GH10+CBM22	CBM3+GH10+GH5_1	Y(1-37)	3
WAM32321.1	3.2.1.78|3.2.1.4	GH9(42-460)+CBM3(489-571)+CBM3(692-772)+CBM3(885-965)+GH5_8(1086-1327)	CBM3+GH9+GH5	CBM3+GH5_8+GH9+3.2.1.4+3.2.1.78	Y(1-38)	3
WAM32322.1	-	GT39(166-372)	CBM0+GT39	GT39	N	3
WAM32326.1	3.2.1.151|3.2.1.150|3.2.1.-|3.2.1.4	GH74(84-200)+GH74(227-338)+GH74(494-597)+GH74(593-698)+CBM3(833-913)+CBM3(1038-1118)+GH48(1249-1870)	CBM3+GH48+GH74	CBM3+GH48+GH74	N	3
WAM32327.1	4.2.2.2	CBM66(44-199)+PL3_1(261-429)	CBM66+PL3	CBM66+PL3_1	Y(1-33)	3
WAM32338.1	-	SLH(37-78)	-	-	Y(1-30)	1
WAM32347.1	-	CE4(95-219)	CE4	CE4	N	3
WAM32367.1	-	GT2(8-131)	GT2	GT2	N	3
WAM32657.1	3.2.1.4	GH5_2(70-318)+CBM28(352-571)	CBM28+GH5+CBM17	CBM28+GH5_2+3.2.1.4	Y(1-29)	3
WAM32678.1	3.2.1.4|3.2.1.151|3.2.1.78	GH5_8(53-294)+CBM3(367-447)+CBM3(556-636)+GH44(754-1270)	CBM3+GH9+GH5+GH44	CBM3+GH44+GH5_8	Y(1-39)	3
WAM32679.1	4.2.2.2	GH5_8(53-294)+CBM3(367-447)+CBM3(580-660)+PL9_1(794-1170)	CBM66+PL9	CBM3+GH44+GH5_8	Y(1-39)	3
WAM32680.1	3.2.1.4|3.2.1.78|3.2.1.176|3.2.1.8|3.2.1.-|3.2.1.55|3.2.1.73	CBM3(10-90)	CBM3	-	N	2
WAM32682.1	-	GT28(29-179)	GT28	GT28	N	3
WAM32755.1	-	GH20(8-306)	GH20	GH20	N	3
WAM30544.1	-	-	GT4	-	N	1
WAM30779.1	-	-	GT4	-	N	1
WAM31067.1	-	-	CE11	-	N	1
WAM31213.1	-	-	CBM50	CBM50	Y(1-28)	2
WAM31279.1	-	-	CBM50	-	Y(1-22)	1
WAM31313.1	-	-	GT2	-	N	1
WAM31314.1	-	-	GT4	GT4	N	2
WAM31357.1	-	-	CBM50	CBM50	N	2
WAM31503.1	-	-	GH20	-	N	1
WAM31508.1	-	-	GH18	-	N	1
WAM31750.1	-	-	CBM50	CBM50	N	2
WAM31783.1	-	-	GT4	-	N	1
WAM31936.1	-	-	GH26	-	N	1
WAM31939.1	-	-	GH28	-	N	1
WAM31966.1	-	-	CBM20	CBM20	N	2
WAM32158.1	-	-	GT41	-	N	1
WAM32202.1	-	-	CE11	-	N	1
WAM32254.1	-	-	GT0	GT0	N	2
WAM32356.1	-	-	GT4	GT4	N	2
WAM32375.1	-	-	CBM50	-	Y(1-23)	1
WAM32706.1	-	-	GT2	GT2	N	2
WAM30483.1	-	-	-	GH5_11	N	1
WAM30524.1	-	-	-	GH13_31	N	1
WAM30526.1	-	-	-	GH13_23	N	1
WAM30546.1	-	-	-	GT58	N	1
WAM30561.1	-	-	-	GT1	N	1
WAM30565.1	-	-	-	GH13_31	N	1
WAM30592.1	-	-	-	CBM50	N	1
WAM30648.1	-	-	-	GH101	N	1
WAM30698.1	-	-	-	GH13_30	N	1
WAM30707.1	-	-	-	GH13_26	N	1
WAM30725.1	-	-	-	GT4	N	1
WAM30776.1	-	-	-	GH28	N	1
WAM30963.1	-	-	-	GH23	N	1
WAM30974.1	-	-	-	GT2	N	1
WAM31040.1	-	-	-	GH1	N	1
WAM31082.1	-	-	-	GH38	N	1
WAM31087.1	-	-	-	GH1	N	1
WAM31090.1	-	-	-	GH28	N	1
WAM31199.1	-	-	-	CBM50+GH25	N	1
WAM31218.1	-	-	-	CBM48+GH13_9	N	1
WAM31268.1	-	-	-	CE0	N	1
WAM31335.1	-	-	-	CBM50	N	1
WAM31463.1	-	-	-	GH84	N	1
WAM31529.1	-	-	-	GT2	N	1
WAM31538.1	-	-	-	GT47	N	1
WAM31869.1	-	-	-	CE12	N	1
WAM31949.1	-	-	-	GT83	N	1
WAM31982.1	-	-	-	GH27	N	1
WAM32132.1	-	-	-	GH13	N	1
WAM32351.1	-	-	-	GT4	N	1
WAM32501.1	-	-	-	CBM50	N	1
WAM32507.1	-	-	-	GT4	N	1
WAM32554.1	-	-	-	GT2	N	1
WAM32611.1	-	-	-	GT2	N	1
WAM32617.1	-	-	-	GH13	N	1
WAM32620.1	-	-	-	GH13_11	N	1
WAM32626.1	-	-	-	GT4	N	1
