# Supplementary material for: Whither the genus Caldicellulosiruptor and the order Thermoanaerobacterales: phylogeny, taxonomy, ecology, and phenotype
Source: Front Microbiol. 2023 Aug 3;14:1212538. doi: 10.3389/fmicb.2023.1212538 (PMC10434631; doi:10.3389/fmicb.2023.1212538)
Supplement: Supplementary file 1 [file Data_Sheet_1.ZIP › File_S1/Caldicellulosiruptor_obsidiansis_OB47.txt]

Gene ID	EC#	HMMER	eCAMI	DIAMOND	Signalp	#ofTools
ADL41432.1	-	GT2(6-151)	-	GT2	N	2
ADL41435.1	-	GT2(4-191)	GT2	GT2	N	3
ADL41439.1	-	SLH(31-73)+SLH(92-131)+SLH(153-195)+CBM54(198-310)	CBM54	CBM54	Y(1-30)	3
ADL41452.1	3.2.1.73|3.2.1.6	SLH(34-74)+CBM54(201-315)+GH16_3(516-753)+CBM4(785-928)+CBM4(960-1094)+CBM4(1223-1345)+CBM4(1402-1532)+CBM4(1575-1706)	CBM6+CBM4+GH16+CBM54	CBM4+CBM54+CBM6+GH16_3	Y(1-29)	3
ADL41453.1	-	GH161(8-1077)	GH0	GH161	N	3
ADL41461.1	-	CE9(8-374)	CE9	CE9	N	3
ADL41462.1	3.2.1.21|3.2.1.37	GH30_1(34-443)	GH30	GH30_1	N	3
ADL41501.1	2.4.1.-|2.4.1.25	GH13_38(155-452)	GH13	GH13	N	3
ADL41502.1	-	CE4(2-117)	-	-	N	1
ADL41507.1	-	GT2(13-180)	-	GT2	N	2
ADL41509.1	-	GT4(184-320)	-	GT4	N	2
ADL41520.1	5.4.99.11|3.2.1.10|3.2.1.20|3.2.1.70|3.2.1.-|2.4.1.-	GH13_31(30-377)	GH13	GH13_31	N	3
ADL41522.1	-	GT2(37-200)	GT2	GT2	N	3
ADL41529.1	3.2.1.78	CBM27(38-215)+CBM27(273-455)+CBM27(502-684)	CBM27	CBM27	N	3
ADL41540.1	3.2.1.78|3.2.1.151|3.2.1.4	CBM27(38-208)+CBM27(253-418)+CBM35(445-563)+GH26(583-893)	CBM27+CBM35+GH26	CBM27+CBM35+GH26	Y(1-28)	3
ADL41554.1	-	GH2(7-562)	GH2	GH2	N	3
ADL41577.1	3.2.1.25	GH2(2-639)	GH2	GH2	N	3
ADL41578.1	-	GH15(245-606)	GH15	GH15	N	3
ADL41584.1	-	GT4(206-356)	GT4	GT4	N	3
ADL41624.1	-	CE14(72-231)	-	-	N	1
ADL41628.1	-	GT4(227-378)	GT4	GT4	N	3
ADL41643.1	-	GH109(1-164)	-	-	N	1
ADL41684.1	-	GT2(7-173)	GT2	GT2	N	3
ADL41694.1	2.4.1.230	GH65(307-696)	GH65	GH65	N	3
ADL41699.1	2.4.1.64	GH65(336-712)	GH65	GH65	N	3
ADL41701.1	-	GH73(116-253)	GH73	GH73	N	3
ADL41706.1	-	GH24(108-264)	GH24	GH24	N	3
ADL41735.1	3.2.1.41|3.2.1.1|3.2.1.-|3.2.1.68	GH13_14(376-685)	CBM20+CBM48+GH13	CBM48+GH13_14	N	3
ADL41739.1	-	GT2(59-201)+GT2(163-390)	GT2	GT2	N	3
ADL41746.1	3.2.1.21|3.2.1.-|3.2.1.23|3.2.1.38	GH1(2-451)	GH1	GH1	N	3
ADL41747.1	-	GH94(2-782)	GH94	GH94	N	3
ADL41748.1	2.4.1.20|2.4.1.49	GH94(2-808)	GH94	GH94	N	3
ADL41759.1	3.2.1.22	GH36(12-709)	GH36	GH36	N	3
ADL41804.1	-	GH130(4-294)	GH130	GH130	N	3
ADL41822.1	2.4.1.1	GT35(101-814)	GT35	GT35	N	3
ADL41823.1	2.4.1.21	GT5(2-473)	GT5	GT5	N	3
ADL41826.1	2.4.1.18	CBM48(33-112)+GH13_9(187-481)	GH13+CBM48	CBM48+GH13_9	N	3
ADL41864.1	3.2.1.4	GH5_2(72-319)	CBM28+GH5+CBM17	GH5_2	Y(1-30)	3
ADL41879.1	-	CBM32(58-174)+GH53(184-533)+CBM61(614-750)+CBM61(838-975)	CBM32+GH53+CBM61	CBM32+CBM61+GH53	Y(1-29)	3
ADL41881.1	3.2.1.41	CBM41(37-135)+GH13_14(536-848)+CBM20(1026-1121)	CBM20+CBM41+CBM48+GH13	CBM20+CBM41+CBM48+GH13_14	N	3
ADL41882.1	-	CBM20(472-558)+CBM20(989-1081)	CBM20	CBM20	Y(1-33)	3
ADL41891.1	3.2.1.8|3.2.1.-	CBM22(47-170)+CBM22(195-325)+GH10(359-681)	CBM22+GH10+CBM9	CBM22+GH10	Y(1-40)	3
ADL41945.1	-	GH130(12-307)	GH130	GH130	N	3
ADL42019.1	-	GT28(193-356)	GT28	GT28	N	3
ADL42025.1	3.2.1.8	GH10(33-352)	GH10	GH10	N	3
ADL42026.1	-	CE4(13-135)	-	-	N	1
ADL42027.1	-	CE20(82-215)+CE20(389-514)	-	CE20	N	2
ADL42103.1	3.2.1.139|3.2.1.131	GH67(13-689)	GH67	GH67	N	3
ADL42106.1	-	GH2(2-575)	GH2	GH2	N	3
ADL42254.1	-	GH23(103-213)	GH23	GH23	N	3
ADL42263.1	-	GT4(185-348)	GT4	GT4	N	3
ADL42284.1	-	GH26(137-445)	GH26	GH26	N	3
ADL42285.1	-	GH28(38-377)	GH28	GH28	N	3
ADL42297.1	-	GT4(193-341)	GT4	GT4	N	3
ADL42391.1	-	CE4(49-171)	CE4	CE4	N	3
ADL42414.1	-	GH23(48-176)	GH23	GH23	N	3
ADL42605.1	-	GT4(188-331)	GT4	GT4	N	3
ADL42609.1	-	GH109(1-188)	-	-	N	1
ADL42711.1	3.2.1.22	GH4(3-181)	GH4	GH4	N	3
ADL42712.1	3.2.1.55	GH51(2-504)	GH51	GH51	N	3
ADL42890.1	-	GT28(205-355)	GT28	GT28	N	3
ADL42903.1	-	GT2(8-137)	GT2	GT2	N	3
ADL42924.1	-	CE4(88-197)	CE4	CE4	N	3
ADL42934.1	-	SLH(36-77)	-	-	Y(1-31)	1
ADL42943.1	4.2.2.2	CBM66(44-199)+PL3_1(257-425)	CBM66+PL3	CBM66+PL3_1	Y(1-33)	3
ADL42945.1	3.2.1.151|3.2.1.150|3.2.1.-|3.2.1.4	GH74(84-200)+GH74(227-338)+GH74(494-598)+GH74(593-699)+CBM3(840-920)+CBM3(1059-1139)+GH48(1272-1893)	CBM3+GH48+GH74	CBM3+GH48+GH74	N	3
ADL42949.1	-	GT39(166-372)	CBM0+GT39	GT39	N	3
ADL42950.1	3.2.1.78|3.2.1.4	GH9(42-460)+CBM3(489-571)+CBM3(694-774)+CBM3(913-993)+GH5_8(1122-1363)	CBM3+GH9+GH5	CBM3+GH5_8+GH9	Y(1-38)	3
ADL42951.1	3.2.1.8|3.2.1.-	GH10(45-372)+CBM3(427-507)+CBM3(646-726)+GH5_1(865-1202)	CBM3+GH5+GH10+CBM22	CBM3+GH10+GH5_1	N	3
ADL42953.1	3.2.1.4|3.2.1.176|3.2.1.73|3.2.1.78|3.2.1.-	GH9(36-466)+CBM3(491-576)+CBM3(718-798)+CBM3(915-995)+GH48(1128-1749)	CBM3+GH48+GH9	CBM3+GH48+GH9	N	3
ADL42974.1	-	GT2(7-173)	GT2	GT2	N	3
ADL43014.1	3.2.1.23	GH42(14-387)	GH42	GH42	N	3
ADL43016.1	-	CE19(82-380)	-	-	N	1
ADL43073.1	-	GH4(14-193)	GH4	GH4	N	3
ADL43104.1	3.2.1.177	GH31(238-668)	GH31	GH31	N	3
ADL43109.1	-	GT26(426-593)	GT26	GT26	N	3
ADL43113.1	-	GT4(195-343)	GT4	GT4	N	3
ADL43119.1	-	GH29(6-378)	GH29	GH29	N	3
ADL43124.1	-	CBM13(45-179)+CE1(217-427)	-	CBM13+CE0	Y(1-27)	2
ADL43125.1	3.2.1.63	GH95(4-731)	GH95+CBM51	GH95	N	3
ADL43126.1	-	GH146(18-525)	GH146	GH146	N	3
ADL43128.1	-	GH106(6-757)	GH0	GH106	N	3
ADL43131.1	-	GH109(4-156)	-	-	N	1
ADL43135.1	-	GH154(4-362)	-	GH154	N	2
ADL43136.1	3.2.1.31	GH2(6-590)	GH2	GH2	N	3
ADL43137.1	-	PL26(5-864)	PL26	PL26	N	3
ADL43140.1	-	GH106(25-843)	GH0	GH106	N	3
ADL43349.1	3.-.-.-	CE12(122-328)	CE12	CE12	N	3
ADL43359.1	-	GH109(1-179)	-	-	Y(1-22)	1
ADL43373.1	-	PL11(375-637)	PL0	CBM66+PL0	N	3
ADL43374.1	3.2.1.37|3.2.1.55|3.2.1.21	GH3(80-306)	GH3	GH3	N	3
ADL43389.1	3.2.1.23	GH2(35-901)	GH2	GH2	N	3
ADL43390.1	-	GH43_10(7-275)+CBM91(310-508)	GH43+GH28	GH43_10	N	3
ADL43391.1	-	GH28(27-368)	GH28	GH28	N	3
ADL43392.1	3.2.1.-	GH105(28-371)	GH105	GH105	N	3
ADL43413.1	-	CBM50(468-509)	CBM50	CBM50	N	3
ADL43426.1	2.4.1.319|2.4.1.-|2.4.1.320	GH130(26-323)	GH130	GH130	N	3
ADL43435.1	-	GT35(160-477)	GT35	GT35	N	3
ADL43438.1	-	GH13_20(167-462)	GH13	GH13_20	N	3
ADL43440.1	-	GH106(6-658)	GH0	GH106	N	3
ADL43488.1	-	GT51(75-250)	GT51	GT51	N	3
ADL41394.1	-	-	GH18	-	N	1
ADL41433.1	-	-	GT2	GT2	N	2
ADL41541.1	-	-	CBM50	CBM50	N	2
ADL41749.1	-	-	GT4	GT4	N	2
ADL41750.1	-	-	GT2	-	N	1
ADL41828.1	-	-	CBM50	CBM50	N	2
ADL41830.1	-	-	CBM50	-	Y(1-28)	1
ADL42230.1	-	-	GT0	-	N	1
ADL42295.1	-	-	CBM50	-	N	1
ADL42427.1	-	-	GT4	-	N	1
ADL42537.1	-	-	GT2	GT2	N	2
ADL42914.1	-	-	GT4	GT4	N	2
ADL43033.1	-	-	GT0	GT0	N	2
ADL43093.1	-	-	CE11	-	N	1
ADL43150.1	-	-	GT41	-	N	1
ADL43256.1	-	-	CE12	-	N	1
ADL43279.1	3.2.1.185	-	GH127	GH127	N	2
ADL41419.1	-	-	-	GT47	N	1
ADL41431.1	-	-	-	GT4	N	1
ADL41510.1	-	-	-	GT2	N	1
ADL41531.1	-	-	-	CBM35	N	1
ADL41621.1	-	-	-	GH84	N	1
ADL41711.1	-	-	-	CE12	N	1
ADL41793.1	-	-	-	CE0	N	1
ADL41825.1	-	-	-	CBM48+GH13_9	N	1
ADL41845.1	-	-	-	CBM50+GH25	N	1
ADL41863.1	-	-	-	GT83	N	1
ADL42043.1	-	-	-	GH28	N	1
ADL42047.1	-	-	-	GH1	N	1
ADL42051.1	-	-	-	GH38	N	1
ADL42092.1	-	-	-	GH1	N	1
ADL42300.1	-	-	-	GH28	N	1
ADL42331.1	-	-	-	CBM50	N	1
ADL42336.1	-	-	-	GT4	N	1
ADL42345.1	-	-	-	GT4	N	1
ADL42362.1	-	-	-	GH5_11	N	1
ADL42406.1	-	-	-	GH13_31	N	1
ADL42408.1	-	-	-	GH13_23	N	1
ADL42429.1	-	-	-	GT58	N	1
ADL42444.1	-	-	-	GT1	N	1
ADL42449.1	-	-	-	GH13_31	N	1
ADL42464.1	-	-	-	CBM50	N	1
ADL42533.1	-	-	-	GH101	N	1
ADL42587.1	-	-	-	GH13_30	N	1
ADL42594.1	-	-	-	GH13_26	N	1
ADL42610.1	-	-	-	GT4	N	1
ADL42744.1	-	-	-	GH23	N	1
ADL42754.1	-	-	-	GH13_11	N	1
ADL42757.1	-	-	-	GH13	N	1
ADL42763.1	-	-	-	GT2	N	1
ADL42821.1	-	-	-	GT2	N	1
ADL42838.1	-	-	-	GT2	N	1
ADL42920.1	-	-	-	GT4	N	1
ADL43122.1	-	-	-	GH43_35	N	1
ADL43186.1	-	-	-	GH13	N	1
ADL43288.1	-	-	-	GH27	N	1
ADL43305.1	-	-	-	CBM50	Y(1-20)	1
ADL43428.1	-	-	-	GH130	N	1
