# Supplementary material for: Whither the genus Caldicellulosiruptor and the order Thermoanaerobacterales: phylogeny, taxonomy, ecology, and phenotype
Source: Front Microbiol. 2023 Aug 3;14:1212538. doi: 10.3389/fmicb.2023.1212538 (PMC10434631; doi:10.3389/fmicb.2023.1212538)
Supplement: Supplementary file 1 [file Data_Sheet_1.ZIP › File_S1/Caldicellulosiruptor_owensensis_OL.txt]

Gene ID	EC#	HMMER	eCAMI	DIAMOND	Signalp	#ofTools
ADQ03644.1	-	GT4(199-315)	GT4	GT4	N	3
ADQ03646.1	-	GT4(191-339)	GT4	GT4	N	3
ADQ03647.1	-	GT4(171-326)	GT4	GT4	N	3
ADQ03648.1	-	GT4(197-329)	GT4	GT4	N	3
ADQ03654.1	-	SLH(31-73)+SLH(92-131)+SLH(153-195)+CBM54(198-310)	CBM54	CBM54	Y(1-30)	3
ADQ03663.1	3.2.1.8|3.1.1.72	GH11(40-220)+CBM36(238-350)	CBM36+GH11+CE4	CBM36+GH11	Y(1-28)	3
ADQ03665.1	-	GH20(91-389)	GH20	GH20	N	3
ADQ03666.1	-	CE9(8-374)	CE9	CE9	N	3
ADQ03689.1	2.4.1.-|2.4.1.25	GH13(133-529)	GH13	GH13	N	3
ADQ03690.1	-	CE4(14-134)	-	-	N	1
ADQ03698.1	-	GT2(13-180)	-	GT2	N	2
ADQ03700.1	-	GT4(184-320)	-	GT4	N	2
ADQ03709.1	5.4.99.11|3.2.1.10|3.2.1.20|3.2.1.70|3.2.1.-|2.4.1.-	GH13_31(30-377)	GH13	GH13_31	N	3
ADQ03711.1	-	GT2(38-201)	GT2	GT2	N	3
ADQ03729.1	3.2.1.55|3.2.1.8|3.2.1.-|3.2.1.37	GH43_10(60-325)+CBM22(382-504)+CBM91(545-726)+GH43_16(893-1202)+CBM6(1224-1351)	CBM22+CBM6+GH43	CBM22+CBM6+GH43_10+GH43_16	N	3
ADQ03730.1	3.2.1.8|3.2.1.-|3.2.1.55|3.2.1.4	CBM22(41-156)+CBM22(194-324)+GH10(354-676)	CBM22+GH10	CBM22+GH10	Y(1-35)	3
ADQ03731.1	3.2.1.37	GH39(14-437)	GH39	GH39	N	3
ADQ03732.1	3.2.1.8	GH10(12-336)	GH10	GH10+3.2.1.8	N	3
ADQ03733.1	-	CE1(10-262)	-	-	N	1
ADQ03734.1	3.2.1.37	GH39(11-435)	GH39	GH39+3.2.1.37	N	3
ADQ03735.1	-	GH10(109-455)	-	GH10	N	2
ADQ03769.1	3.2.1.25	GH2(2-639)	GH2	GH2	N	3
ADQ03770.1	-	GH15(246-606)	GH15	GH15	N	3
ADQ03775.1	-	GT4(206-356)	GT4	GT4	N	3
ADQ03814.1	-	GT4(227-381)	GT4	GT4	N	3
ADQ03828.1	-	GH109(2-164)	-	-	N	1
ADQ03883.1	3.2.1.41|3.2.1.1|3.2.1.-|3.2.1.68	GH13_14(376-685)	CBM20+CBM48+GH13	CBM48+GH13_14	N	3
ADQ03888.1	-	GT2(56-325)	-	GT2	N	2
ADQ03895.1	3.2.1.1	GH13_7(68-347)	GH13	GH13_7	Y(1-12)	3
ADQ03897.1	3.2.1.21|3.2.1.-|3.2.1.23|3.2.1.38	GH1(2-451)	GH1	GH1	N	3
ADQ03898.1	-	GH94(2-786)	GH94	GH94	N	3
ADQ03899.1	2.4.1.20|2.4.1.49	GH94(2-808)	GH94	GH94	N	3
ADQ03922.1	-	GH140(99-362)	-	-	N	1
ADQ03926.1	3.2.1.22	GH36(12-709)	GH36	GH36	N	3
ADQ03977.1	-	GH130(4-294)	GH130	GH130	N	3
ADQ03995.1	2.4.1.1	GT35(101-814)	GT35	GT35	N	3
ADQ03996.1	2.4.1.21	GT5(2-473)	GT5	GT5	N	3
ADQ03999.1	2.4.1.18	CBM48(30-112)+GH13_9(187-481)	GH13+CBM48	CBM48+GH13_9	N	3
ADQ04043.1	3.2.1.4	GH5_2(72-319)	CBM28+GH5+CBM17	GH5_2	Y(1-30)	3
ADQ04061.1	-	CBM32(58-174)	CBM32	CBM32+GH53	Y(1-29)	3
ADQ04064.1	-	GH53(1-271)+CBM61(352-488)+CBM61(576-713)	CBM32+GH53+CBM61	CBM61+GH53	N	3
ADQ04066.1	3.2.1.41	CBM41(37-135)+GH13_14(536-848)	CBM20+CBM41+CBM48+GH13	CBM20+CBM41+CBM48+GH13_14	N	3
ADQ04067.1	-	CBM20(472-558)+CBM20(989-1081)	CBM20	CBM20	Y(1-33)	3
ADQ04077.1	3.2.1.8|3.2.1.-	CBM22(47-170)+CBM22(195-318)+GH10(358-682)	CBM22+GH10+CBM9	CBM22+GH10	Y(1-40)	3
ADQ04126.1	-	GH130(12-307)	GH130	GH130	N	3
ADQ04199.1	-	GT28(193-356)	GT28	GT28	N	3
ADQ04205.1	3.2.1.8	GH10(33-352)	GH10	GH10	N	3
ADQ04206.1	-	CE4(13-134)	-	-	N	1
ADQ04207.1	-	CE20(82-215)+CE20(390-514)	-	CE20	N	2
ADQ04276.1	3.2.1.139|3.2.1.131	GH67(13-689)	GH67	GH67	N	3
ADQ04279.1	-	GH2(2-575)	GH2	GH2	N	3
ADQ04491.1	3.2.1.99	GH43_4(69-374)	GH43	GH43_4	Y(1-27)	3
ADQ04492.1	3.2.1.55	GH51(2-504)	GH51	GH51	N	3
ADQ04493.1	3.2.1.22	GH4(3-181)	GH4	GH4	N	3
ADQ04593.1	-	GH109(1-188)	-	-	N	1
ADQ04597.1	-	GT4(188-331)	GT4	GT4	N	3
ADQ04666.1	-	GT2(5-133)	GT2	GT2	N	3
ADQ04776.1	-	GH23(48-176)	GH23	GH23	N	3
ADQ04799.1	-	CE4(51-173)	CE4	CE4	N	3
ADQ04893.1	-	GT4(193-341)	GT4	GT4	N	3
ADQ04919.1	-	GT4(185-348)	GT4	GT4	N	3
ADQ04928.1	-	GH23(109-217)	GH23	GH23	N	3
ADQ04955.1	-	GT2(13-110)	GT2	GT2	N	3
ADQ05083.1	-	GT28(205-355)	GT28	GT28	N	3
ADQ05098.1	-	GT2(8-137)	GT2	GT2	N	3
ADQ05119.1	-	CE4(79-187)	CE4	CE4	N	3
ADQ05129.1	-	SLH(36-77)	-	-	Y(1-31)	1
ADQ05189.1	3.2.1.23	GH42(14-387)	GH42	GH42	N	3
ADQ05191.1	-	CE19(83-375)	-	-	N	1
ADQ05245.1	-	GH4(14-193)	GH4	GH4	N	3
ADQ05277.1	3.2.1.177	GH31(238-668)	GH31	GH31	N	3
ADQ05282.1	-	GT26(424-593)	GT26	GT26	N	3
ADQ05286.1	-	GT4(192-343)	GT4	GT4	N	3
ADQ05292.1	-	GH29(6-378)	GH29	GH29	N	3
ADQ05297.1	-	CBM13(45-179)+CE1(217-428)	-	CBM13+CE0	Y(1-27)	2
ADQ05298.1	-	GH31(205-656)	GH31	GH31	N	3
ADQ05299.1	3.2.1.22	GH4(3-181)	GH4	GH4	N	3
ADQ05300.1	3.2.1.55	GH51(2-504)	GH51	GH51	N	3
ADQ05301.1	3.2.1.63	GH95(3-731)	GH95+CBM51	GH95	N	3
ADQ05302.1	-	GH146(17-525)	GH146	GH146	N	3
ADQ05304.1	-	GH106(6-757)	GH0	GH106	N	3
ADQ05306.1	-	PL11(661-1268)	PL11+CBM2+CBM13+CBM35	PL11_1	Y(1-26)	3
ADQ05307.1	-	GH109(4-155)	-	-	N	1
ADQ05311.1	-	PL26(5-865)	PL26	PL26	N	3
ADQ05452.1	3.2.1.185	GH127(18-564)	GH127	GH127	N	3
ADQ05453.1	3.2.1.8|3.2.1.-|3.2.1.55|3.2.1.4	CBM22(42-166)+CBM22(192-325)+CBM22(350-481)+GH10(516-848)+CBM9(868-1022)+CBM9(1039-1216)	CBM9+CBM22+GH10	CBM22+CBM9+GH10	Y(1-34)	3
ADQ05468.1	3.2.1.185	GH127(22-569)	GH127	GH127	N	3
ADQ05484.1	-	GT2(7-123)	-	GT2	N	2
ADQ05487.1	-	GT32(26-101)	-	GT32	N	2
ADQ05491.1	-	SLH(505-546)	-	-	N	1
ADQ05565.1	3.-.-.-	CE12(122-328)	CE12	CE12	N	3
ADQ05574.1	-	GH109(1-179)	-	-	Y(1-22)	1
ADQ05593.1	-	PL11(278-637)	PL0	CBM66+PL0	N	3
ADQ05594.1	3.2.1.37|3.2.1.55|3.2.1.21	GH3(80-306)	GH3	GH3	N	3
ADQ05608.1	3.2.1.23	GH2(35-901)	GH2	GH2	N	3
ADQ05609.1	-	GH43_17(9-273)	GH43	GH43_17+3.2.1.55	N	3
ADQ05616.1	-	GH43_10(7-275)+CBM91(310-507)	GH43+GH28	GH43_10	N	3
ADQ05619.1	3.-.-.-	PL9_1(913-1281)	PL9+CBM35+CE8	PL9_1	N	3
ADQ05621.1	-	PL1_2(83-269)+CE8(941-1244)	PL1+CE8	CE8+PL1_2	Y(1-29)	3
ADQ05623.1	-	GH28(27-367)	GH28	GH28	N	3
ADQ05624.1	3.2.1.-	GH105(28-371)	GH105	GH105	N	3
ADQ05636.1	-	CE8(119-395)	CE8	CE8	N	3
ADQ05655.1	-	GH159(9-226)	GH0	GH159	N	3
ADQ05660.1	-	GT35(160-476)	GT35	GT35	N	3
ADQ05663.1	-	GH13_20(167-462)	GH13	GH13_20	N	3
ADQ05665.1	-	GH106(6-519)	GH0	GH106	N	3
ADQ05672.1	-	GH18(469-749)	-	GH18	Y(1-25)	2
ADQ05709.1	-	GT51(77-252)	GT51	GT51	N	3
ADQ03633.1	-	-	GH18	-	N	1
ADQ03736.1	-	-	CBM50	CBM50	N	2
ADQ03900.1	-	-	GT4	GT4	N	2
ADQ03901.1	-	-	GT2	-	N	1
ADQ04008.1	-	-	CBM50	CBM50	Y(1-28)	2
ADQ04762.1	-	-	GT4	-	N	1
ADQ04895.1	-	-	CBM50	-	N	1
ADQ04952.1	-	-	GT4+GT2	GT4	N	2
ADQ05109.1	-	-	GT4	GT4	N	2
ADQ05214.1	-	-	GT0	GT0	N	2
ADQ05271.1	-	-	CE11	-	N	1
ADQ05324.1	-	-	GT41	-	N	1
ADQ05428.1	-	-	CE12	-	N	1
ADQ05485.1	-	-	GT1	GT1	N	2
ADQ05486.1	-	-	GT1	GT1	N	2
ADQ05645.1	-	-	CBM50	CBM50	N	2
ADQ03638.1	-	-	-	GT47	N	1
ADQ03701.1	-	-	-	GT2	N	1
ADQ03720.1	-	-	-	CBM35	Y(1-31)	1
ADQ03807.1	-	-	-	GH84	N	1
ADQ03966.1	-	-	-	CE0	N	1
ADQ03998.1	-	-	-	CBM48+GH13_9	N	1
ADQ04020.1	-	-	-	CBM50+GH25	N	1
ADQ04042.1	-	-	-	GT83	N	1
ADQ04223.1	-	-	-	GH28	N	1
ADQ04227.1	-	-	-	GH1	N	1
ADQ04231.1	-	-	-	GH38	N	1
ADQ04266.1	-	-	-	GH1	N	1
ADQ04318.1	-	-	-	GT2	N	1
ADQ04334.1	-	-	-	GT2	N	1
ADQ04436.1	-	-	-	GT2	N	1
ADQ04442.1	-	-	-	GH13	N	1
ADQ04445.1	-	-	-	GH13_11	N	1
ADQ04456.1	-	-	-	GH23	N	1
ADQ04592.1	-	-	-	GT4	N	1
ADQ04608.1	-	-	-	GH13_26	N	1
ADQ04616.1	-	-	-	GH13_30	N	1
ADQ04670.1	-	-	-	GH101	N	1
ADQ04732.1	-	-	-	CBM50	N	1
ADQ04740.1	-	-	-	GH13_31	N	1
ADQ04745.1	-	-	-	GT1	N	1
ADQ04760.1	-	-	-	GT58	N	1
ADQ04782.1	-	-	-	GH13_23	N	1
ADQ04784.1	-	-	-	GH13_31	N	1
ADQ04828.1	-	-	-	GH5_11	N	1
ADQ04845.1	-	-	-	GT4	N	1
ADQ04852.1	-	-	-	GT4	N	1
ADQ04857.1	-	-	-	CBM50	N	1
ADQ04890.1	-	-	-	GH28	N	1
ADQ05115.1	-	-	-	GT4	N	1
ADQ05295.1	-	-	-	GH43_35	N	1
ADQ05356.1	-	-	-	GH13	N	1
ADQ05460.1	-	-	-	GH27	N	1
ADQ05501.1	-	-	-	CBM50	Y(1-20)	1
ADQ05601.1	-	-	-	CBM50	N	1
