# Supplementary material for: Whither the genus Caldicellulosiruptor and the order Thermoanaerobacterales: phylogeny, taxonomy, ecology, and phenotype
Source: Front Microbiol. 2023 Aug 3;14:1212538. doi: 10.3389/fmicb.2023.1212538 (PMC10434631; doi:10.3389/fmicb.2023.1212538)
Supplement: Supplementary file 1 [file Data_Sheet_1.ZIP › File_S1/Caldicellulosiruptor_saccharolyticus_DSM_8903.txt]

Gene ID	EC#	HMMER	eCAMI	DIAMOND	Signalp	#ofTools
ABP65782.1	3.2.1.25	GH2(2-639)	GH2	GH2	N	3
ABP65787.1	-	GT4(206-356)	GT4	GT4	N	3
ABP65789.1	-	GH5_36(9-294)	GH5	GH5_36	N	3
ABP65838.1	-	CE14(73-232)	-	-	N	1
ABP65842.1	-	GT4(226-378)	GT4	GT4	N	3
ABP65851.1	2.4.1.-|2.4.1.25	GH13_38(155-439)	GH13	GH13	N	3
ABP65852.1	3.2.1.8	GH10(76-353)	GH10	GH10	N	3
ABP65853.1	-	CE4(12-134)	-	-	N	1
ABP65854.1	-	CE20(82-198)+CE20(383-515)	-	CE20	N	2
ABP65905.1	-	GH130(5-302)	GH130	GH130	N	3
ABP65906.1	-	GH130(5-293)	GH130	GH130	N	3
ABP65915.1	-	GT2(7-173)	GT2	GT2	N	3
ABP65942.1	2.4.1.319|2.4.1.-|2.4.1.320	GH130(26-322)	GH130	GH130	N	3
ABP65979.1	-	CBM50(468-509)	CBM50	CBM50	N	3
ABP66000.1	-	GH43_10(16-284)+CBM91(319-520)	GH43+GH28	GH43_10	N	3
ABP66001.2	3.2.1.-	GH105(28-371)	GH105	GH105	N	3
ABP66002.1	-	GH28(30-368)	GH28	GH28	N	3
ABP66003.1	3.2.1.23	GH2(35-901)	GH2	GH2	N	3
ABP66012.1	-	GT51(66-240)	GT51	GT51	N	3
ABP66036.1	-	GH109(1-160)	-	-	N	1
ABP66047.1	3.2.1.1|3.2.1.54	GH13_36(59-368)	GH13	GH13_36	N	3
ABP66063.1	-	GH106(6-659)	GH0	GH106	N	3
ABP66065.1	3.2.1.-|3.2.1.54	GH13_20(167-461)	GH13	GH13_20	N	3
ABP66068.1	-	GT35(160-480)	GT35	GT35	N	3
ABP66075.1	-	GH159(9-226)	GH0	GH159	N	3
ABP66077.1	2.4.1.230	GH65(308-697)	GH65	GH65+2.4.1.230	N	3
ABP66082.1	2.4.1.64	GH65(336-711)	GH65	GH65	N	3
ABP66127.1	-	GT51(82-257)	GT51	GT51	N	3
ABP66212.1	3.2.1.37|3.2.1.55|3.2.1.21	GH3(80-306)	GH3	GH3	N	3
ABP66225.1	-	GH109(1-179)	-	-	Y(1-22)	1
ABP66283.1	-	GH26(137-445)	GH26	GH26	N	3
ABP66284.1	-	GH28(38-377)	GH28	GH28	N	3
ABP66290.1	3.2.1.41|3.2.1.1|3.2.1.-|3.2.1.68	GH13_14(376-685)	CBM20+CBM41+CBM48+GH13	CBM48+GH13_14	N	3
ABP66297.1	3.2.1.4	GH5_2(70-318)+CBM28(352-571)	CBM28+GH5+CBM17	CBM28+GH5_2+3.2.1.4	Y(1-29)	3
ABP66308.1	3.2.1.41	CBM41(37-135)+GH13_14(536-848)+CBM20(1026-1120)	CBM20+CBM41+CBM48+GH13	CBM20+CBM41+CBM48+GH13_14	Y(1-32)	3
ABP66315.1	3.2.1.8|3.2.1.-	CBM22(47-173)+CBM22(197-326)+GH10(357-679)	CBM22+GH10+CBM9	CBM22+GH10	Y(1-36)	3
ABP66336.1	3.2.1.185	GH127(18-564)	GH127	GH127	N	3
ABP66338.1	-	CE4(93-227)	-	-	N	1
ABP66381.1	-	GH130(4-294)	GH130	GH130	N	3
ABP66399.1	2.4.1.1	GT35(101-814)	GT35	GT35	N	3
ABP66400.1	2.4.1.21	GT5(2-474)	GT5	GT5	N	3
ABP66403.1	2.4.1.18	CBM48(30-113)+GH13_9(187-481)	GH13+CBM48	CBM48+GH13_9	N	3
ABP66470.1	-	GH130(12-307)	GH130	GH130	N	3
ABP66539.1	-	GT28(194-356)	GT28	GT28	N	3
ABP66632.1	3.2.1.23	GH42(14-387)	GH42	GH42+3.2.1.23	N	3
ABP66671.1	-	GT2(7-173)	GT2	GT2	N	3
ABP66690.1	3.2.1.4|3.2.1.176|3.2.1.73|3.2.1.78|3.2.1.-	GH9(36-466)+CBM3(491-576)+CBM3(720-800)+CBM3(923-1003)+GH48(1126-1747)	CBM3+GH48+GH9	CBM3+GH48+GH9	N	3
ABP66691.1	3.2.1.4|3.2.1.151|3.2.1.78	GH5_8(53-294)+CBM3(371-451)+CBM3(574-654)+GH44(786-1302)	CBM3+GH9+GH5+GH44	CBM3+GH44+GH5_8	Y(1-39)	3
ABP66692.1	3.2.1.8|3.2.1.-	GH10(45-372)+CBM3(426-506)+GH5_1(639-976)	CBM3+GH5+GH10+CBM22	CBM3+GH10+GH5_1+3.2.1.4	Y(1-29)	3
ABP66693.1	3.2.1.4|3.2.1.176|3.2.1.73|3.2.1.78|3.2.1.-	GH9(42-460)+CBM3(489-571)+CBM3(696-776)+CBM3(901-981)	CBM3+GH9	CBM3+GH9	Y(1-38)	3
ABP66694.1	3.2.1.78|3.2.1.4	GH5_8(1-213)	CBM2+GH5	GH5_8	N	3
ABP66695.1	-	GT39(161-371)	CBM0+GT39	GT39	N	3
ABP66699.1	3.2.1.151|3.2.1.150|3.2.1.-|3.2.1.4	GH74(84-199)+GH74(226-343)+GH74(492-597)+GH74(595-699)+CBM3(835-913)	CBM3+GH74	CBM3+GH74	N	3
ABP66702.1	3.2.1.21|3.2.1.-|3.2.1.23|3.2.1.38	GH1(2-452)	GH1	GH1+3.2.1.21	N	3
ABP66703.1	-	GH94(2-786)	GH94	GH94	N	3
ABP66704.1	2.4.1.20|2.4.1.49	GH94(2-808)	GH94	GH94	N	3
ABP66714.1	3.2.1.21|3.2.1.-|3.2.1.45	GH3(30-247)	GH3	GH3	N	3
ABP66728.1	3.2.1.22	GH36(12-710)	GH36	GH36	N	3
ABP66777.1	-	GH109(1-165)	-	-	N	1
ABP66942.1	-	GH29(6-378)	GH29	GH29	N	3
ABP66948.1	-	GT4(194-341)	GT4	GT4	N	3
ABP66951.1	-	GT26(423-593)	GT26	GT26	N	3
ABP66956.1	3.2.1.177	GH31(238-668)	GH31	GH31	N	3
ABP67152.1	3.2.1.99	GH43_4(65-370)	GH43	GH43_4+3.2.1.99	Y(1-31)	3
ABP67153.1	3.2.1.55	GH51(2-504)	GH51	GH51+3.2.1.55	N	3
ABP67154.1	3.2.1.22	GH4(3-181)	GH4	GH4	N	3
ABP67271.1	-	GT2(7-114)	-	GT2	N	2
ABP67272.1	-	GT4(270-385)	GT4+GT2	GT4	N	3
ABP67307.1	-	GH23(108-214)	GH23	GH23	N	3
ABP67316.1	-	GT4(185-349)	GT4	GT4	N	3
ABP67332.1	-	GT4(190-342)	GT4	GT4	N	3
ABP67389.1	-	GH109(1-188)	-	-	N	1
ABP67393.1	-	GT4(186-331)	GT4	GT4	N	3
ABP67462.1	-	GT81(2-194)	GT2	GT2	N	3
ABP67571.1	-	GH23(44-176)	GH23	GH23	N	3
ABP67594.1	-	CE4(50-171)	CE4	CE4	N	3
ABP67915.1	-	GT28(205-355)	GT28	GT28	N	3
ABP67928.1	-	GT81(3-162)	GT2	GT2	N	3
ABP67949.1	-	CE4(112-218)	CE4	CE4	Y(1-27)	3
ABP67959.1	-	SLH(37-78)	-	-	Y(1-30)	1
ABP67981.1	3.2.1.37	GH39(12-435)	GH39	GH39+3.2.1.37	N	3
ABP67982.1	3.2.1.8|3.2.1.-	GH10(18-300)	CBM9	GH10	N	3
ABP67984.1	-	CE1(10-262)	-	-	N	1
ABP67985.1	3.2.1.8	GH10(12-335)	GH10	GH10+3.2.1.8	N	3
ABP67986.2	3.2.1.37	GH39(19-442)	GH39	GH39+3.2.1.37	N	3
ABP67987.1	3.2.1.8|3.2.1.-	CBM22(45-157)+CBM22(194-326)+GH10(354-677)	GH10+CBM22+CBM9	CBM22+GH10+3.2.1.8	Y(1-37)	3
ABP67988.1	3.2.1.55|3.2.1.8|3.2.1.-|3.2.1.37	GH43_10(56-321)+CBM22(378-503)+CBM91(541-722)+GH43_16(889-1198)+CBM6(1220-1347)	CBM22+CBM6+GH43	CBM22+CBM6+GH43_10+GH43_16+3.2.1.55	Y(1-36)	3
ABP68003.1	-	GT2(38-201)	GT2	GT2	N	3
ABP68005.1	5.4.99.11|3.2.1.10|3.2.1.20|3.2.1.70|3.2.1.-|2.4.1.-	GH13_31(28-375)	GH13	GH13_31	N	3
ABP68013.1	3.1.1.72|3.1.1.-	CE7(3-313)	CE7	CE7	N	3
ABP68090.1	3.2.1.21|3.2.1.37	GH30_1(32-442)	GH30	GH30_1	N	3
ABP68096.1	-	GH173(91-338)+CBM32(512-625)	-	CBM32	Y(1-29)	2
ABP68102.1	2.4.1.-	GH130(3-328)	GH130	GH130	N	3
ABP68103.1	3.2.1.4	GH5(205-477)	GH5	GH5	N	3
ABP68111.1	-	CE9(8-374)	CE9	CE9	N	3
ABP68112.1	-	GH20(91-400)	GH20	GH20	N	3
ABP68120.1	-	GH161(31-1107)	GH0	GH161	N	3
ABP68121.2	3.2.1.73|3.2.1.6	GH16_3(2-142)+CBM4(174-317)+CBM4(349-483)+CBM4(612-734)+CBM4(791-921)+CBM4(963-1095)	CBM6+CBM4+GH16+CBM54	CBM4+CBM6+GH16	N	3
ABP68122.1	-	CBM54(201-315)	-	CBM54	Y(1-32)	2
ABP68141.1	-	GT4(198-330)	GT4	GT4	N	3
ABP68142.2	-	GT4(171-326)	GT4	GT4	N	3
ABP68143.1	-	GT4(189-339)	GT4	GT4	N	3
ABP68145.1	-	GT4(198-333)	GT4	GT4	N	3
ABP68202.1	-	GT2(5-158)	-	GT2	N	2
ABP68255.2	-	GH2(27-552)	GH2	GH2	N	3
ABP68258.1	3.2.1.139|3.2.1.131	GH67(16-692)	GH67	GH67	N	3
ABP68289.1	-	PL39(352-740)	PL0	-	N	2
ABP68290.1	-	SLH(2409-2449)	-	-	N	1
ABP68298.1	-	GH88(50-370)	-	GH88	N	2
ABP68299.1	3.2.1.23	GH2(37-899)	GH2	GH2	N	3
ABP68302.1	-	GH109(4-148)	-	-	N	1
ABP68303.1	-	GH109(2-157)	-	-	N	1
ABP68313.1	-	GH4(13-192)	GH4	GH4	N	3
ABP66407.1	-	-	CBM50	CBM50	Y(1-28)	2
ABP66620.1	-	-	GT0	GT0	N	2
ABP66705.1	-	-	GT4	GT4	N	2
ABP66706.1	-	-	GT2	-	N	1
ABP66757.1	-	-	CBM50	CBM50	Y(1-22)	2
ABP66927.1	-	-	GT41	-	N	1
ABP66966.1	-	-	CE11	-	N	1
ABP67330.1	-	-	CBM50	-	N	1
ABP67557.1	-	-	GT4	-	N	1
ABP67939.1	-	-	GT4	GT4	N	2
ABP67980.1	-	-	CBM50	CBM50	N	2
ABP65833.1	-	-	-	GH84	N	1
ABP65873.1	-	-	-	CBM50	N	1
ABP65941.1	-	-	-	GH130	N	1
ABP66010.1	-	-	-	CBM50	N	1
ABP66024.1	-	-	-	GH23	N	1
ABP66084.1	-	-	-	CE12	N	1
ABP66296.1	-	-	-	GT83	N	1
ABP66327.1	-	-	-	GH27	N	1
ABP66402.1	-	-	-	CBM48+GH13_9	N	1
ABP66422.1	-	-	-	CBM50+GH25	N	1
ABP66561.1	-	-	-	GH28	N	1
ABP66566.2	-	-	-	GH1	N	1
ABP66571.1	-	-	-	GH38	N	1
ABP66894.1	-	-	-	GH13	N	1
ABP67037.2	-	-	-	GH23	N	1
ABP67105.1	-	-	-	GT2	N	1
ABP67116.1	-	-	-	GH23	N	1
ABP67335.1	-	-	-	GH28	N	1
ABP67387.1	-	-	-	GT4	N	1
ABP67388.1	-	-	-	GT4	N	1
ABP67404.1	-	-	-	GH13_26	N	1
ABP67412.1	-	-	-	GH13_30	N	1
ABP67466.1	-	-	-	GH101	N	1
ABP67527.1	-	-	-	CBM50	N	1
ABP67535.1	-	-	-	GH13_31	N	1
ABP67540.1	-	-	-	GT1	N	1
ABP67555.1	-	-	-	GT58	N	1
ABP67577.1	-	-	-	GH13_23	N	1
ABP67579.1	-	-	-	GH13_31	N	1
ABP67623.1	-	-	-	GH5_11	N	1
ABP67640.1	-	-	-	GT4	N	1
ABP67646.1	-	-	-	GH13_11	N	1
ABP67649.1	-	-	-	GH13	N	1
ABP67655.1	-	-	-	GT2	N	1
ABP67727.1	-	-	-	GT2	N	1
ABP67780.1	-	-	-	CBM50	N	1
ABP67945.1	-	-	-	GT4	N	1
ABP67996.1	-	-	-	CBM35	N	1
ABP68140.1	-	-	-	GT2	N	1
ABP68151.1	-	-	-	GT47	N	1
ABP68193.1	-	-	-	GH23	N	1
ABP68269.1	-	-	-	GH1	N	1
