# Supplementary material for: Whither the genus Caldicellulosiruptor and the order Thermoanaerobacterales: phylogeny, taxonomy, ecology, and phenotype
Source: Front Microbiol. 2023 Aug 3;14:1212538. doi: 10.3389/fmicb.2023.1212538 (PMC10434631; doi:10.3389/fmicb.2023.1212538)
Supplement: Supplementary file 1 [file Data_Sheet_1.ZIP › File_S1/Caldicellulosiruptor_sp._F32.txt]

Gene ID	EC#	HMMER	eCAMI	DIAMOND	Signalp	#ofTools
WP_011915934.1	-	CBM50(468-509)	CBM50	CBM50	N	3
WP_011915955.1	3.2.1.-	GH105(28-371)	GH105	GH105	N	3
WP_011915956.1	-	GH28(30-368)	GH28	GH28	N	3
WP_011916232.1	-	GH26(137-445)	GH26	GH26	N	3
WP_011916416.1	-	GH130(12-307)	GH130	GH130	N	3
WP_011916618.1	-	GT2(7-173)	GT2	GT2	N	3
WP_011917327.1	-	GT4(186-331)	GT4	GT4	N	3
WP_011917841.1	-	GT28(205-355)	GT28	GT28	N	3
WP_011917935.1	3.1.1.72|3.1.1.-	CE7(3-313)	CE7	CE7	N	3
WP_011918059.1	-	GT4(198-330)	GT4	GT4	N	3
WP_011918060.1	-	GT4(171-326)	GT4	GT4	N	3
WP_011918061.1	-	GT4(189-339)	GT4	GT4	N	3
WP_039763633.1	-	GT35(160-480)	GT35	GT35	N	3
WP_039763644.1	-	GH159(12-229)	GH0	GH159	N	3
WP_039763650.1	2.4.1.230	GH65(307-696)	GH65	GH65+2.4.1.230	N	3
WP_039763658.1	2.4.1.64	GH65(336-711)	GH65	GH65	N	3
WP_039763687.1	3.2.1.8|3.2.1.-	CBM22(196-326)+GH10(357-679)	CBM22+GH10+CBM9	CBM22+GH10+3.2.1.8	Y(1-36)	3
WP_039763698.1	-	CBM20(8-102)	CBM20	-	N	2
WP_039763978.1	-	GH23(44-176)	GH23	GH23	N	3
WP_039764141.1	3.2.1.22	GH36(12-710)	GH36	GH36	N	3
WP_039764154.1	3.2.1.21|3.2.1.37|3.2.1.23|3.2.1.-	GH3(30-247)	GH3	GH3	N	3
WP_039764233.1	-	CE4(93-227)	-	-	N	1
WP_039764235.1	3.2.1.185	GH127(18-564)	GH127	GH127	N	3
WP_039764245.1	3.2.1.21|3.2.1.37	GH30_1(33-443)	GH30	GH30_1	N	3
WP_039764362.1	-	CE4(50-171)	CE4	CE4	N	3
WP_039764707.1	-	SLH(37-78)	-	-	Y(1-30)	1
WP_039764726.1	-	CE4(112-218)	CE4	CE4	Y(1-27)	3
WP_039764760.1	-	GT2(8-137)	GT2	GT2	N	3
WP_039764817.1	-	GT2(7-173)	GT2	GT2	N	3
WP_039764990.1	-	GH109(1-179)	-	-	Y(1-22)	1
WP_039765014.1	3.2.1.37|3.2.1.55|3.2.1.21	GH3(80-306)	GH3	GH3	N	3
WP_039765074.1	-	GT4(195-341)	GT4	GT4	N	3
WP_039765081.1	-	GT26(423-593)	GT26	GT26	N	3
WP_039765090.1	3.2.1.177	GH31(238-668)	GH31	GH31	N	3
WP_039765141.1	-	GH4(14-193)	GH4	GH4	N	3
WP_039765215.1	-	GH29(6-378)	GH29	GH29	N	3
WP_039765285.1	-	GT28(194-356)	GT28	GT28	N	3
WP_039765450.1	3.2.1.22	GH4(3-181)	GH4	GH4	N	3
WP_039765452.1	3.2.1.55	GH51(2-504)	GH51	GH51	N	3
WP_039765703.1	3.2.1.1|3.2.1.54	GH13_36(59-368)	GH13	GH13_36	N	3
WP_039765858.1	-	GT4(199-312)	GT4	GT4	N	3
WP_039765913.1	2.4.1.319|2.4.1.-|2.4.1.320	GH130(26-322)	GH130	GH130	N	3
WP_039766173.1	-	GT51(66-240)	GT51	GT51	N	3
WP_039766199.1	3.2.1.21|3.2.1.-|3.2.1.74	GH3(116-342)	CBM2+GH3	CBM6+GH3+GH30_3	Y(1-30)	3
WP_039766211.1	-	CE9(8-374)	CE9	CE9	N	3
WP_039766213.1	-	GH20(91-401)	GH20	GH20	N	3
WP_039766265.1	2.4.1.18	CBM48(33-113)+GH13_9(187-481)	GH13+CBM48	CBM48+GH13_9	N	3
WP_039766272.1	2.4.1.21	GT5(2-474)	GT5	GT5	N	3
WP_039766274.1	2.4.1.1	GT35(101-814)	GT35	GT35	N	3
WP_039766337.1	-	GH130(4-294)	GH130	GH130	N	3
WP_039766402.1	-	GH23(108-214)	GH23	GH23	N	3
WP_039766408.1	-	GT4(185-349)	GT4	GT4	N	3
WP_039766435.1	-	GT4(190-342)	GT4	GT4	N	3
WP_039766526.1	-	GH109(1-188)	-	-	N	1
WP_039766620.1	3.2.1.4|3.2.1.176|3.2.1.73|3.2.1.78|3.2.1.-	GH9(36-466)+CBM3(491-576)+CBM3(714-791)	CBM3+GH9	CBM3+GH48+GH9	N	3
WP_039766640.1	-	GT51(82-257)	GT51	GT51	N	3
WP_039766707.1	5.4.99.11|3.2.1.10|3.2.1.20|3.2.1.70|3.2.1.-|2.4.1.-	GH13_31(28-375)	GH13	GH13_31	N	3
WP_039766709.1	-	GT2(38-201)	GT2	GT2	N	3
WP_039766941.1	3.2.1.23	GH42(14-387)	GH42	GH42+3.2.1.23	N	3
WP_039766947.1	-	CE19(220-371)	-	-	N	1
WP_039766986.1	3.2.1.8|3.1.1.72	GH11(40-220)+CBM36(242-354)	CBM36+GH11+CE4	CBM36+GH11+3.2.1.8	Y(1-28)	3
WP_039766996.1	-	GT4(206-356)	GT4	GT4	N	3
WP_039767005.1	-	GH15(245-606)	GH15	GH15	N	3
WP_039767008.1	3.2.1.25	GH2(2-669)	GH2	GH2	N	3
WP_039767162.1	3.2.1.4	GH5_2(70-318)+CBM28(352-571)	CBM28+GH5+CBM17	CBM28+GH5_2+3.2.1.4	Y(1-29)	3
WP_039767172.1	3.2.1.41|3.2.1.1|3.2.1.-|3.2.1.68	GH13_14(376-685)	CBM20+CBM41+CBM48+GH13	CBM48+GH13_14	N	3
WP_039767252.1	-	GH106(5-422)	GH0	GH106	N	3
WP_039767466.1	-	CE20(82-198)+CE20(371-515)	-	CE20	N	2
WP_039767468.1	-	CE4(12-134)	-	-	N	1
WP_039767471.1	3.2.1.8	GH10(32-353)	GH10	GH10	N	3
WP_039767473.1	2.4.1.-|2.4.1.25	GH13(134-467)	GH13	GH13	N	3
WP_039767485.1	-	GT4(226-378)	GT4	GT4	N	3
WP_039767496.1	-	CE14(73-232)	-	-	N	1
WP_039767596.1	-	GH109(1-166)	-	-	N	1
WP_039767827.1	3.2.1.21|3.2.1.-|3.2.1.23|3.2.1.38	GH1(2-452)	GH1	GH1+3.2.1.21	N	3
WP_039767828.1	-	GH94(2-785)	GH94	GH94	N	3
WP_039767830.1	2.4.1.20|2.4.1.49	GH94(2-808)	GH94	GH94	N	3
WP_051109299.1	3.2.1.4|3.2.1.-	GH5_4(86-377)	GH5	GH5_4	Y(1-33)	3
WP_051109316.1	-	GH43_10(16-284)+CBM91(319-520)	GH43+GH28	GH43_10	N	3
WP_083931413.1	-	GH5_36(9-294)	GH5	GH5_36	N	3
WP_156823683.1	3.2.1.78|3.2.1.151|3.2.1.4	GH26(124-434)	CBM27+CBM35+GH26	CBM27+CBM35+GH26	N	3
WP_237738149.1	-	GH13_20(170-464)	GH13	GH13_20	N	3
WP_237738159.1	3.2.1.73|3.2.1.6	CBM54(1-113)+GH16_3(307-544)+CBM4(576-719)+CBM4(751-885)+CBM4(1014-1136)+CBM4(1193-1323)+CBM4(1366-1497)	CBM6+CBM4+GH16+CBM54	CBM4+CBM54+CBM6+GH16_3	N	3
WP_237738161.1	3.2.1.40	CBM67(2-147)+GH78(172-700)	GH78+CBM67	GH78	N	3
WP_237738199.1	-	GH18(126-289)	GH18	-	N	2
WP_237738234.1	3.2.1.23	GH2(35-703)	GH2	GH2	N	3
WP_237738270.1	3.2.1.41	CBM41(37-135)+GH13_14(536-848)	CBM20+CBM41+CBM48+GH13	CBM20+CBM41+CBM48+GH13_14	Y(1-32)	3
WP_237738272.1	-	GH28(27-366)	GH28	GH28	N	3
WP_011917264.1	-	-	CBM50	-	N	1
WP_039763885.1	-	-	GT2	-	N	1
WP_039763947.1	-	-	GT4	-	N	1
WP_039764745.1	-	-	GT4	GT4	N	2
WP_039765113.1	-	-	CE11	-	N	1
WP_039765192.1	-	-	GT41	-	N	1
WP_039766261.1	-	-	CBM50	CBM50	Y(1-28)	2
WP_039766967.1	-	-	GT0	GT0	N	2
WP_039767124.1	-	-	CBM50	CBM50	N	2
WP_039767616.1	-	-	CBM50	CBM50	Y(1-22)	2
WP_039767832.1	-	-	GT4	GT4	N	2
WP_051109298.1	-	-	CBM50	-	Y(1-23)	1
WP_237738289.1	-	-	GT2	GT2	N	2
WP_011916245.1	-	-	-	GT83	N	1
WP_011917040.1	-	-	-	GT2	N	1
WP_011917051.1	-	-	-	GH23	N	1
WP_011918058.1	-	-	-	GT2	N	1
WP_039763662.1	-	-	-	GH27	N	1
WP_039763755.1	-	-	-	GH13	N	1
WP_039763914.1	-	-	-	GH13_31	N	1
WP_039763939.1	-	-	-	GT58	N	1
WP_039764208.1	-	-	-	GH1	N	1
WP_039764337.1	-	-	-	GH13_23	N	1
WP_039764339.1	-	-	-	GH13_31	N	1
WP_039764414.1	-	-	-	GT4	N	1
WP_039764421.1	-	-	-	GH13_11	N	1
WP_039764424.1	-	-	-	GH13	N	1
WP_039764432.1	-	-	-	GT2	N	1
WP_039764485.1	-	-	-	GT2	N	1
WP_039764535.1	-	-	-	GT4	N	1
WP_039764544.1	-	-	-	CBM50	N	1
WP_039764664.1	-	-	-	CE12	N	1
WP_039764731.1	-	-	-	GT4	N	1
WP_039765254.1	-	-	-	GH28	N	1
WP_039765688.1	-	-	-	GH23	N	1
WP_039765872.1	-	-	-	GT47	N	1
WP_039765908.1	-	-	-	GH130	N	1
WP_039766170.1	-	-	-	CBM50	N	1
WP_039766267.1	-	-	-	CBM48+GH13_9	N	1
WP_039766443.1	-	-	-	GH28	N	1
WP_039766524.1	-	-	-	GT4	N	1
WP_039766568.1	-	-	-	GT4	N	1
WP_039766796.1	-	-	-	CBM50+GH25	N	1
WP_039766831.1	-	-	-	CBM50	N	1
WP_039767174.1	-	-	-	CBM50	Y(1-26)	1
WP_039767328.1	-	-	-	GH38	N	1
WP_039767334.1	-	-	-	GH1	N	1
WP_039767516.1	-	-	-	GH84	N	1
WP_039767652.1	-	-	-	GH13_26	N	1
WP_039767664.1	-	-	-	GH13_30	N	1
WP_039767729.1	-	-	-	GH101	N	1
WP_083931410.1	-	-	-	GT1	N	1
WP_202804061.1	-	-	-	CBM50	N	1
WP_237738179.1	-	-	-	GH5_11	N	1
WP_237738209.1	-	-	-	CBM50	Y(1-19)	1
WP_237738233.1	-	-	-	GH2	N	1
