# Supplementary material for: Whither the genus Caldicellulosiruptor and the order Thermoanaerobacterales: phylogeny, taxonomy, ecology, and phenotype
Source: Front Microbiol. 2023 Aug 3;14:1212538. doi: 10.3389/fmicb.2023.1212538 (PMC10434631; doi:10.3389/fmicb.2023.1212538)
Supplement: Supplementary file 1 [file Data_Sheet_1.ZIP › File_S1/T_brockii_subsp._finnii_Ako-1.txt]

Gene ID	EC#	HMMER	eCAMI	DIAMOND	Signalp	#ofTools
ADV78639.1	3.2.1.20	GH31(202-645)	GH31	GH31	N	3
ADV78894.1	3.2.1.11	GH66(46-609)	GH66	GH66+3.2.1.11	N	3
ADV78895.1	-	GH15(8-349)	GH15	GH15	N	3
ADV78896.1	-	GH66(2-557)	GH66	GH66	N	3
ADV79069.1	-	CBM50(125-168)+CBM50(258-302)	CBM50	CBM50	N	3
ADV79124.1	2.4.1.-	GT84(1348-1562)+GH94(1803-2884)	GH94+GT84	GH0+GH94+GT84	N	3
ADV79150.1	-	CE4(99-223)	CE4	CE4	Y(1-25)	3
ADV79206.1	-	GH109(4-276)	-	-	N	1
ADV79207.1	-	GH109(1-155)	-	-	N	1
ADV79227.1	3.2.1.22	GH36(12-710)	GH36	GH36	N	3
ADV79228.1	3.2.1.23	GH2(4-533)	GH2	GH2+3.2.1.23	N	3
ADV79229.1	3.2.1.24	GH38(237-500)	GH38	GH38	N	3
ADV79244.1	-	GH32(29-339)	GH32	GH32	N	3
ADV79280.1	-	GH13_2(75-391)	GH13+CBM20	GH13_2	Y(1-27)	3
ADV79284.1	3.2.1.116|2.4.1.19	GH13_2(86-434)+CBM20(658-746)	GH13	CBM20+GH13_2	Y(1-34)	3
ADV79288.1	3.2.1.54|3.2.1.133|3.2.1.135	CBM34(6-122)+GH13_20(169-466)	CBM34+GH13	CBM34+GH13_20	N	3
ADV79308.1	2.4.1.1	GT35(164-486)	GT35	GT35	N	3
ADV79321.1	-	GT2(37-198)	GT2	GT2	N	3
ADV79423.1	-	GT28(190-351)	GT28	GT28	N	3
ADV79591.1	-	CBM50(30-72)	CBM50	CBM50	N	3
ADV79715.1	-	GT81(2-193)	GT2	GT2	N	3
ADV79750.1	-	CBM50(35-79)+CBM50(94-138)	CBM50	-	N	2
ADV79805.1	-	CE4(45-169)	CE4	CE4	N	3
ADV79818.1	-	GT2(3-130)	GT2	GT2	N	3
ADV80068.1	-	GH23(79-181)	GH23	GH23	N	3
ADV80073.1	-	GH23(49-178)	GH23	GH23	N	3
ADV80078.1	-	GH18(68-296)	GH18	GH18	N	3
ADV80108.1	2.4.1.64	GH65(335-710)	GH65	GH65	N	3
ADV80117.1	2.4.1.230	GH65(326-715)	GH65	GH65	N	3
ADV80219.1	-	GT2(11-185)	GT2	GT2	N	3
ADV80220.1	-	GT2(4-169)	GT2	GT2	N	3
ADV80221.1	-	GT4(201-347)	GT4	GT4	N	3
ADV80493.1	3.2.1.21|3.2.1.-	GH1(3-444)	GH1	GH1	N	3
ADV80494.1	-	GH2(2-693)	GH2	GH2	N	3
ADV80509.1	3.2.1.21|3.2.1.85|3.2.1.86	GH1(4-461)	GH1	GH1	N	3
ADV80510.1	3.2.1.86	GH4(7-186)	GH4	GH4	N	3
ADV80542.1	-	GT51(80-260)	GT51	GT51	N	3
ADV80565.1	-	GT5(87-380)	GT4	GT4	N	3
ADV80592.1	-	CE9(7-377)	CE9	CE9	N	3
ADV80605.1	3.2.1.21|3.2.1.-	GH1(2-441)	GH1	GH1	N	3
ADV80606.1	3.2.1.37|3.2.1.55|3.2.1.21	GH3(89-315)	GH3	GH3	N	3
ADV80725.1	3.2.1.1|3.2.1.41	CBM34(258-375)+GH13_39(450-795)	CBM20+CBM34+GH13+CBM48	CBM20+CBM34+GH13_39+3.2.1.1+3.2.1.41	Y(1-32)	3
ADV80729.1	-	GT4(189-349)	GT4	GT4	N	3
ADV80731.1	-	GH130(4-294)	GH130	GH130	N	3
ADV80732.1	-	GH130(5-299)	GH130	GH130	N	3
ADV80733.1	-	GH5_19(10-288)	GH5	GH5_19	N	3
ADV80773.1	-	GH23(423-536)	GH23	GH23	N	3
ADV78740.1	-	-	CBM50	CBM50	N	2
ADV79096.1	-	-	CBM50	CBM50	N	2
ADV79181.1	-	-	CBM50	-	Y(1-28)	1
ADV79392.1	-	-	CBM50	-	Y(1-25)	1
ADV79593.1	-	-	CE14	-	N	1
ADV79941.1	-	-	CBM50	-	N	1
ADV80089.1	-	-	CBM50	-	N	1
ADV80106.1	-	-	CBM50	CBM50	N	2
ADV80335.1	-	-	GT41	-	N	1
ADV80570.1	-	-	GH18	-	N	1
ADV80640.1	-	-	CE11	-	N	1
ADV80688.1	-	-	CBM50	-	N	1
ADV80758.1	-	-	GH128	-	N	1
ADV78809.1	-	-	-	CBM50	N	1
ADV78864.1	-	-	-	CBM50	N	1
ADV78909.1	-	-	-	CBM50	N	1
ADV78916.1	-	-	-	GT2	N	1
ADV78931.1	-	-	-	GH101	N	1
ADV78967.1	-	-	-	GT4	N	1
ADV78974.1	-	-	-	CBM50+GH25	N	1
ADV78978.1	-	-	-	GH27	N	1
ADV78992.1	-	-	-	GH1	N	1
ADV78996.1	-	-	-	GH38	N	1
ADV79142.1	-	-	-	GH13_11	N	1
ADV79215.1	-	-	-	GT30	N	1
ADV79221.1	-	-	-	GT2	N	1
ADV79245.1	-	-	-	GH32	N	1
ADV79293.1	-	-	-	GH13_30	N	1
ADV79335.1	-	-	-	GT4	N	1
ADV79348.1	-	-	-	GH13_31	N	1
ADV79375.1	-	-	-	GH28	N	1
ADV79584.1	-	-	-	CBM50	N	1
ADV79589.1	-	-	-	GH1	N	1
ADV79639.1	-	-	-	GT83	N	1
ADV79758.1	-	-	-	CE8	N	1
ADV79798.1	-	-	-	GT2	N	1
ADV79806.1	-	-	-	GH13	N	1
ADV79812.1	-	-	-	GT2	N	1
ADV79924.1	-	-	-	GH92	N	1
ADV79959.1	-	-	-	GT1	N	1
ADV80001.1	-	-	-	GH28	N	1
ADV80126.1	-	-	-	GH5_11	N	1
ADV80145.1	-	-	-	CBM50	N	1
ADV80152.1	-	-	-	GT4	N	1
ADV80216.1	-	-	-	GT2	N	1
ADV80217.1	-	-	-	GT2	N	1
ADV80286.1	-	-	-	GH13_23	N	1
ADV80288.1	-	-	-	GH13_31	N	1
ADV80298.1	-	-	-	GH13	N	1
ADV80422.1	-	-	-	GT2	N	1
ADV80504.1	-	-	-	CBM50	Y(1-33)	1
ADV80522.1	-	-	-	GT4	N	1
ADV80615.1	-	-	-	GT30	N	1
ADV80662.1	-	-	-	GH23	N	1
ADV80690.1	-	-	-	GH84	N	1
ADV80795.1	-	-	-	GT47	N	1
ADV80805.1	-	-	-	GH130	N	1
