# Supplementary material for: Whither the genus Caldicellulosiruptor and the order Thermoanaerobacterales: phylogeny, taxonomy, ecology, and phenotype
Source: Front Microbiol. 2023 Aug 3;14:1212538. doi: 10.3389/fmicb.2023.1212538 (PMC10434631; doi:10.3389/fmicb.2023.1212538)
Supplement: Supplementary file 1 [file Data_Sheet_1.ZIP › File_S1/T_ethanolicus_JW200.txt]

Gene ID	EC#	HMMER	eCAMI	DIAMOND	Signalp	#ofTools
WP_003869018.1	3.2.1.37|3.2.1.55|3.2.1.21	GH3(89-315)	GH3	GH3+3.2.1.37+3.2.1.55	N	3
WP_003869035.1	-	GH171(21-379)	-	GH171	N	2
WP_003869040.1	-	CE14(8-117)	-	-	N	1
WP_003869045.1	-	AA4(8-243)	-	-	N	1
WP_003869046.1	-	CE9(7-377)	CE9	CE9	N	3
WP_003869091.1	-	GT5(87-380)	GT4	GT4	N	3
WP_003869128.1	-	CE4(45-169)	CE4	CE4	N	3
WP_003869138.1	-	GT2(3-130)	GT2	GT2	N	3
WP_003869374.1	3.2.1.23	GH2(2-533)	GH2	GH2	N	3
WP_003869375.1	3.2.1.22	GH36(12-710)	GH36	GH36	N	3
WP_003869401.1	-	GH109(2-155)	-	-	N	1
WP_003869402.1	-	GH109(4-276)	-	-	N	1
WP_003869453.1	-	CBM50(30-72)	CBM50	CBM50	Y(1-28)	3
WP_003869523.1	-	GT4(192-341)	GT4	GT4	N	3
WP_003869870.1	3.2.1.21|3.2.1.-	GH1(3-444)	GH1	GH1+3.2.1.21	N	3
WP_003869871.1	3.2.1.25	GH2(2-693)	GH2	GH2	N	3
WP_003869888.1	3.2.1.21|3.2.1.85|3.2.1.86	GH1(4-461)	GH1	GH1	N	3
WP_003869889.1	3.2.1.86	GH4(7-185)	GH4	GH4	N	3
WP_003869925.1	-	GT51(93-264)	GT51	GT51	N	3
WP_003869990.1	3.2.1.20	GH31(202-645)	GH31	GH31+3.2.1.20	N	3
WP_003870018.1	-	GT26(56-225)	GT26	GT26	N	3
WP_003870063.1	-	CBM50(125-168)+CBM50(258-302)	CBM50	CBM50	N	3
WP_003870112.1	-	GT2(49-274)	-	GT2	N	2
WP_003870188.1	-	GH18(78-345)	GH18	GH18	Y(1-30)	3
WP_003870278.1	-	GH18(54-296)	GH18	GH18	N	3
WP_003870318.1	2.4.1.64	GH65(335-710)	GH65	GH65	N	3
WP_003870327.1	2.4.1.230	GH65(326-715)	GH65	GH65	N	3
WP_003870459.1	-	CE4(90-252)+SLH(360-401)	CE4	CE4	Y(1-29)	3
WP_003870525.1	3.2.1.54|3.2.1.133|3.2.1.135	CBM34(6-122)+GH13_20(169-466)	CBM34+GH13	CBM34+GH13_20	N	3
WP_003870532.1	-	GH13_2(75-391)	GH13+CBM20	GH13_2	Y(1-27)	3
WP_003870605.1	-	GH109(4-290)	-	-	N	1
WP_003870608.1	2.4.1.-	GT84(1349-1563)+GH94(1804-2885)	GH94+GT84	GH0+GH94+GT84	N	3
WP_003870618.1	-	GH109(1-281)	-	-	N	1
WP_003870654.1	-	CBM50(35-79)+CBM50(94-138)+CBM50(153-197)	CBM50	CBM50	N	3
WP_003870828.1	-	GH32(29-340)	GH32	GH32	N	3
WP_003870944.1	-	GT2(37-198)	GT2	GT2	N	3
WP_003870956.1	-	CE14(49-206)	CE14	-	N	2
WP_003871135.1	-	CE4(103-227)	CE4	CE4	Y(1-25)	3
WP_003871156.1	-	GT35(164-486)	GT35	GT35	N	3
WP_003871206.1	-	GT28(190-352)	GT28	GT28	N	3
WP_003871240.1	-	GT2(6-158)	GT2	GT2	N	3
WP_003871277.1	-	GH23(48-178)	GH23	GH23	N	3
WP_003871318.1	3.2.1.3	GH15(319-679)	GH15	GH15+3.2.1.3	N	3
WP_003871338.1	-	GT4(190-350)	GT4	GT4	N	3
WP_003871340.1	-	GH130(4-294)	GH130	GH130	N	3
WP_003871341.1	-	GH130(5-299)	GH130	GH130	N	3
WP_003871342.1	-	GH5_19(10-288)	GH5	GH5_19	N	3
WP_003871350.1	-	GT4(201-347)	GT4	GT4	N	3
WP_003871351.1	-	GT2(4-169)	GT2	GT2	N	3
WP_003871352.1	-	GT4(174-322)	-	GT4	N	2
WP_003871506.1	-	GH23(79-182)	GH23	GH23	N	3
WP_003871654.1	3.1.1.72	CE4(157-279)	CE4	CE4	N	3
WP_042835386.1	3.2.1.-|3.2.1.52	GH3(67-293)	GH3	GH3	N	3
WP_129545081.1	3.2.1.1|3.2.1.41	CBM34(258-375)+GH13_39(450-796)	CBM20+CBM34+GH13+CBM48	CBM20+CBM34+GH13_39	Y(1-32)	3
WP_003868407.1	-	-	CBM50	-	N	1
WP_003868963.1	-	-	GT0	GT0	N	2
WP_003868981.1	-	-	CE11	-	N	1
WP_003869087.1	-	-	GH18	-	N	1
WP_003869306.1	-	-	GT41	-	N	1
WP_003870032.1	-	-	GH18	-	N	1
WP_003870298.1	-	-	CBM50	-	N	1
WP_003870315.1	-	-	CBM50	CBM50	N	2
WP_003870388.1	-	-	CBM50	-	N	1
WP_003870592.1	-	-	GT4	-	N	1
WP_003870745.1	-	-	CBM50	CBM50	N	2
WP_003871498.1	-	-	CBM50	-	Y(1-25)	1
WP_019907921.1	-	-	CBM50	-	Y(1-28)	1
WP_033426665.1	-	-	CBM50	CBM50	N	2
WP_129545073.1	3.2.1.8|3.2.1.-	-	CBM22+GH10+CBM9	CBM20+CBM34+GH13_39	Y(1-24)	2
WP_164995794.1	-	-	GH0	-	N	1
WP_208638265.1	3.2.1.21|3.2.1.-	-	GH1	-	N	1
WP_003866631.1	-	-	-	GT30	N	1
WP_003868957.1	-	-	-	GH23	N	1
WP_003869103.1	-	-	-	CE14	N	1
WP_003869121.1	-	-	-	GT2	N	1
WP_003869129.1	-	-	-	GH13	N	1
WP_003869226.1	-	-	-	GH92	N	1
WP_003869384.1	-	-	-	GT2	N	1
WP_003869457.1	-	-	-	GH1	N	1
WP_003869462.1	-	-	-	CBM50	N	1
WP_003869497.1	-	-	-	GT1	N	1
WP_003869522.1	-	-	-	GH28	N	1
WP_003869780.1	-	-	-	GT83	N	1
WP_003869883.1	-	-	-	CBM50	Y(1-33)	1
WP_003869900.1	-	-	-	GT4	N	1
WP_003870070.1	-	-	-	CBM50	N	1
WP_003870196.1	-	-	-	GH13_31	N	1
WP_003870209.1	-	-	-	GT4	N	1
WP_003870266.1	-	-	-	GH38	N	1
WP_003870269.1	-	-	-	GH1	N	1
WP_003870336.1	-	-	-	GH5_11	N	1
WP_003870431.1	-	-	-	CBM50	N	1
WP_003870501.1	-	-	-	GH13_23	N	1
WP_003870503.1	-	-	-	GH13_31	N	1
WP_003870513.1	-	-	-	GH13	N	1
WP_003870520.1	-	-	-	GH13_30	N	1
WP_003870548.1	-	-	-	CBM50	N	1
WP_003870594.1	-	-	-	GT58	N	1
WP_003870662.1	-	-	-	CE8	N	1
WP_003870684.1	-	-	-	GH27	N	1
WP_003870688.1	-	-	-	CBM50+GH25	N	1
WP_003870696.1	-	-	-	GT4	N	1
WP_003870712.1	-	-	-	GH101	N	1
WP_003870731.1	-	-	-	GT2	N	1
WP_003870829.1	-	-	-	GH32	N	1
WP_003871051.1	-	-	-	CBM50	N	1
WP_003871122.1	-	-	-	GH13_11	N	1
WP_003871182.1	-	-	-	GT47	N	1
WP_003871189.1	-	-	-	GT2	N	1
WP_003871359.1	-	-	-	GT2	N	1
WP_003871367.1	-	-	-	GT2	N	1
WP_003871368.1	-	-	-	GT2	N	1
WP_003871461.1	-	-	-	GH28	N	1
WP_003871550.1	-	-	-	GH23	N	1
WP_129545084.1	-	-	-	GH84	N	1
WP_208638253.1	-	-	-	GT2	N	1
