# Supplementary material for: Whither the genus Caldicellulosiruptor and the order Thermoanaerobacterales: phylogeny, taxonomy, ecology, and phenotype
Source: Front Microbiol. 2023 Aug 3;14:1212538. doi: 10.3389/fmicb.2023.1212538 (PMC10434631; doi:10.3389/fmicb.2023.1212538)
Supplement: Supplementary file 1 [file Data_Sheet_1.ZIP › File_S1/T_indiensis_BSB-33.txt]

Gene ID	EC#	HMMER	eCAMI	DIAMOND	Signalp	#ofTools
WP_003869523.1	-	GT4(192-341)	GT4	GT4	N	3
WP_003870018.1	-	GT26(56-225)	GT26	GT26	N	3
WP_003870654.1	-	CBM50(35-79)+CBM50(94-138)+CBM50(153-197)	CBM50	CBM50	N	3
WP_003870944.1	-	GT2(37-198)	GT2	GT2	N	3
WP_003871156.1	-	GT35(164-486)	GT35	GT35	N	3
WP_003871341.1	-	GH130(5-299)	GH130	GH130	N	3
WP_004396211.1	-	GT2(3-130)	GT2	GT2	N	3
WP_004396342.1	-	GT2(6-158)	GT2	GT2	N	3
WP_004397102.1	2.4.1.64	GH65(335-710)	GH65	GH65	N	3
WP_004397115.1	2.4.1.230	GH65(326-715)	GH65	GH65	N	3
WP_004398766.1	2.4.1.248	GH66(49-434)+CBM35(426-549)+CBM35(755-875)+GH15(1183-1525)	CBM35+GH66	CBM35	N	3
WP_004398768.1	-	GH15(8-349)	GH15	GH15	N	3
WP_004398769.1	3.2.1.11	GH66(46-609)	GH66	GH66	N	3
WP_004399079.1	-	CE4(90-252)+SLH(360-401)	CE4	CE4	Y(1-29)	3
WP_004400270.1	-	GT5(87-380)	GT4	GT4	N	3
WP_004400324.1	-	CE9(7-377)	CE9	CE9	N	3
WP_004400326.1	-	AA4(8-243)	-	-	N	1
WP_004400557.1	-	CE4(103-227)	CE4	CE4	Y(1-25)	3
WP_004401571.1	3.2.1.3	GH15(319-679)	GH15	GH15+3.2.1.3	N	3
WP_004401699.1	3.1.1.72	CE4(157-279)	CE4	CE4	N	3
WP_004401859.1	-	CE14(49-206)	CE14	-	N	2
WP_004402111.1	-	GH18(74-345)	GH18	GH18	Y(1-30)	3
WP_004402388.1	-	GT28(190-352)	GT28	GT28	N	3
WP_004403488.1	3.2.1.22	GH36(12-708)	GH36	GH36	N	3
WP_004403490.1	3.2.1.23	GH2(4-533)	GH2	GH2	N	3
WP_004404048.1	-	CBM50(30-72)	CBM50	CBM50	Y(1-28)	3
WP_006569474.1	-	GH109(1-155)	-	-	N	1
WP_006569878.1	-	GT4(190-350)	GT4	GT4	N	3
WP_009051876.1	3.2.1.21|3.2.1.85|3.2.1.86	GH1(4-461)	GH1	GH1	N	3
WP_012269673.1	3.2.1.86	GH4(7-186)	GH4	GH4	N	3
WP_012269735.1	3.2.1.37|3.2.1.55|3.2.1.21	GH3(89-315)	GH3	GH3	N	3
WP_019907103.1	3.2.1.20	GH31(202-645)	GH31	GH31+3.2.1.20	N	3
WP_019907169.1	-	GH5_19(10-288)	GH5	GH5_19	N	3
WP_019907170.1	-	GH130(4-294)	GH130	GH130	N	3
WP_019907173.1	3.2.1.1|3.2.1.41	CBM34(258-376)+GH13_39(450-796)	CBM20+CBM34+GH13+CBM48	CBM20+CBM34+GH13_39	Y(1-32)	3
WP_019907224.1	3.2.1.21|3.2.1.-	GH1(2-441)	GH1	GH1	N	3
WP_019907231.1	-	GH171(21-379)	-	GH171	N	2
WP_019907236.1	-	CE14(8-117)	-	-	N	1
WP_019907281.1	-	GT51(93-264)	GT51	GT51	N	3
WP_019907309.1	-	GH2(2-697)	GH2	GH2	N	3
WP_019907310.1	3.2.1.21|3.2.1.-	GH1(3-444)	GH1	GH1	N	3
WP_019907389.1	-	GT4(178-339)+GT4(701-839)+GT2(885-992)	GT2+GT4	GT2+GT4	N	3
WP_019907470.1	-	GT4(210-358)	GT4	-	N	2
WP_019907472.1	-	GT4(194-347)	GT4	GT4	N	3
WP_019907535.1	-	GH18(55-296)	GH18	GH18	N	3
WP_019907544.1	-	GH23(48-178)	GH23	GH23	N	3
WP_019907549.1	-	GH23(79-181)	GH23	GH23	N	3
WP_019907857.1	3.2.1.54|3.2.1.133|3.2.1.135	CBM34(6-122)+GH13_20(169-466)	CBM34+GH13	CBM34+GH13_20	N	3
WP_019907858.1	-	GH13_2(75-391)	GH13+CBM20	GH13_2	Y(1-27)	3
WP_019907907.1	-	GH109(4-276)	-	-	N	1
WP_019907946.1	2.4.1.-	GT84(1349-1563)+GH94(1804-2885)	GH94+GT84	GH0+GH94+GT84	N	3
WP_019907970.1	-	CBM50(125-168)+CBM50(258-302)	CBM50	CBM50	N	3
WP_019908009.1	-	GH109(2-161)	-	-	N	1
WP_019908020.1	3.2.1.22	GH4(3-178)	GH4	GH4	N	3
WP_019908027.1	-	GH109(1-154)	-	-	N	1
WP_019908028.1	-	GH109(1-152)	-	-	N	1
WP_019908030.1	-	PL15(638-757)	-	-	N	1
WP_019908052.1	-	GH66(5-562)	GH66	GH66	N	3
WP_028986072.1	3.2.1.-|3.2.1.52	GH3(67-293)	GH3	GH3	N	3
WP_155987156.1	-	GT4(171-310)	-	GT4	N	2
WP_196801172.1	-	GT4(134-275)	-	GT4	N	2
WP_231368343.1	-	CE4(1-70)	CE4	-	N	2
WP_003868407.1	-	-	CBM50	-	N	1
WP_003870033.1	-	-	CBM50	CBM50	N	2
WP_003870315.1	-	-	CBM50	CBM50	N	2
WP_004399949.1	-	-	CE11	-	N	1
WP_004399972.1	-	-	GT0	GT0	N	2
WP_004400278.1	-	-	GH18	-	N	1
WP_004400828.1	-	-	GT41	-	N	1
WP_004403267.1	-	-	GH18	-	N	1
WP_019907149.1	-	-	CBM50	-	N	1
WP_019907459.1	-	-	GT4	-	N	1
WP_019907524.1	-	-	CBM50	-	N	1
WP_019907804.1	-	-	CBM50	-	Y(1-25)	1
WP_019907921.1	-	-	CBM50	-	Y(1-28)	1
WP_019908149.1	-	-	CBM50	CBM50	N	2
WP_231368306.1	-	-	CE4	-	N	1
WP_003866547.1	-	-	-	GH13_11	N	1
WP_003869780.1	-	-	-	GT83	N	1
WP_003870196.1	-	-	-	GH13_31	N	1
WP_003870513.1	-	-	-	GH13	N	1
WP_003870662.1	-	-	-	CE8	N	1
WP_003870696.1	-	-	-	GT4	N	1
WP_003871182.1	-	-	-	GT47	N	1
WP_003871461.1	-	-	-	GH28	N	1
WP_004396147.1	-	-	-	GH92	N	1
WP_004396213.1	-	-	-	GT2	N	1
WP_004396216.1	-	-	-	GH13	N	1
WP_004396224.1	-	-	-	GT2	N	1
WP_004397132.1	-	-	-	GH5_11	N	1
WP_004397195.1	-	-	-	CBM50	N	1
WP_004400967.1	-	-	-	GH101	N	1
WP_004401580.1	-	-	-	GH13_30	N	1
WP_004402016.1	-	-	-	GT2	N	1
WP_004402357.1	-	-	-	GH1	N	1
WP_004402430.1	-	-	-	GH13_31	N	1
WP_004403790.1	-	-	-	GT1	N	1
WP_004404019.1	-	-	-	CBM50	N	1
WP_004404037.1	-	-	-	GH1	N	1
WP_004404778.1	-	-	-	GT30	N	1
WP_004404864.1	-	-	-	GH27	N	1
WP_004404875.1	-	-	-	CBM50+GH25	N	1
WP_004405732.1	-	-	-	GT2	N	1
WP_014063493.1	-	-	-	GH38	N	1
WP_019907189.1	-	-	-	GH23	N	1
WP_019907292.1	-	-	-	GT4	N	1
WP_019907299.1	-	-	-	CBM50	Y(1-33)	1
WP_019907425.1	-	-	-	GH13_23	N	1
WP_019907461.1	-	-	-	GT58	N	1
WP_019907506.1	-	-	-	GH23	N	1
WP_019907577.1	-	-	-	GH28	N	1
WP_019907780.1	-	-	-	CBM50	N	1
WP_019907824.1	-	-	-	GT4	N	1
WP_019907871.1	-	-	-	CBM50	N	1
WP_019907977.1	-	-	-	CBM50	N	1
WP_019908002.1	-	-	-	GT2	N	1
WP_019908113.1	-	-	-	CBM50	N	1
WP_019908138.1	-	-	-	GH23	N	1
WP_019908166.1	-	-	-	GT2	N	1
WP_074592786.1	-	-	-	GH84	N	1
