# Supplementary material for: Whither the genus Caldicellulosiruptor and the order Thermoanaerobacterales: phylogeny, taxonomy, ecology, and phenotype
Source: Front Microbiol. 2023 Aug 3;14:1212538. doi: 10.3389/fmicb.2023.1212538 (PMC10434631; doi:10.3389/fmicb.2023.1212538)
Supplement: Supplementary file 1 [file Data_Sheet_1.ZIP › File_S1/T_italicus_Ab9.txt]

Gene ID	EC#	HMMER	eCAMI	DIAMOND	Signalp	#ofTools
ADD01336.1	3.2.1.20	GH31(201-644)	GH31	GH31	N	3
ADD01381.1	-	GH5_19(10-288)	GH5	GH5_19	N	3
ADD01382.1	-	GH130(5-299)	GH130	GH130	N	3
ADD01383.1	-	GH130(4-295)	GH130	GH130	N	3
ADD01385.1	-	GT4(189-349)	GT4	GT4	N	3
ADD01391.1	3.2.1.1|3.2.1.41	CBM34(257-375)+GH13_39(449-795)+CBM20(1259-1347)	CBM20+CBM34+GH13+CBM48	CBM20+CBM34+GH13_39	Y(1-32)	3
ADD01506.1	-	GH109(2-152)	-	-	N	1
ADD01516.1	3.2.1.8	GH10(11-337)	GH10	GH10	N	3
ADD01517.1	3.2.1.139|3.2.1.131	GH67(13-686)	GH67	GH67	N	3
ADD01518.1	3.2.1.37	GH52(19-418)	GH52	GH52	N	3
ADD01519.1	-	CE7(4-315)	-	CE7	N	2
ADD01520.1	3.2.1.8|3.2.1.-	CBM22(40-183)+CBM22(206-339)+GH10(376-686)+CBM9(707-857)+CBM9(877-1051)	GH10+CBM22+CBM9	CBM22+CBM9+GH10	N	3
ADD01525.1	3.2.1.37|3.2.1.55|3.2.1.21	GH3(91-317)	GH3	GH3	N	3
ADD01527.1	3.2.1.-|3.2.1.52	GH3(66-293)	GH3	GH3	N	3
ADD01529.1	-	CE9(7-377)	CE9	CE9	N	3
ADD01558.1	-	GT5(89-380)	GT4	GT4	N	3
ADD01592.1	-	GT51(93-264)	GT51	GT51	N	3
ADD01615.1	3.2.1.86	GH4(7-186)	GH4	GH4	N	3
ADD01617.1	3.2.1.21|3.2.1.23|3.2.1.-	GH1(7-466)	GH1	GH1+3.2.1.-	N	3
ADD01634.1	-	GH2(2-694)	GH2	GH2	N	3
ADD01635.1	3.2.1.21|3.2.1.-	GH1(3-442)	GH1	GH1	N	3
ADD01730.1	5.4.99.11|3.2.1.10|3.2.1.20|3.2.1.70|3.2.1.-|2.4.1.-	GH13_31(28-375)	GH13	GH13_31	N	3
ADD01829.1	-	GH38(4-260)	GH38	GH38	N	3
ADD01944.1	-	GT4(201-347)	GT4	GT4	N	3
ADD01945.1	-	GT4(192-326)	GT4	GT4	N	3
ADD01946.1	-	GT2(8-183)	GT2	GT2	N	3
ADD01949.1	-	GT2(10-148)	GT2	GT2	N	3
ADD01950.1	-	GT4(184-323)	-	GT4	N	2
ADD02036.1	2.4.1.230	GH65(326-715)	GH65	GH65	N	3
ADD02045.1	2.4.1.64	GH65(335-710)	GH65	GH65	N	3
ADD02083.1	-	GH18(68-296)	GH18	GH18	N	3
ADD02091.1	-	GH23(47-176)	GH23	GH23	N	3
ADD02097.1	-	GH23(79-181)	GH23	GH23	N	3
ADD02166.1	-	GT4(191-343)	GT4	GT4	N	3
ADD02247.1	-	CBM50(30-72)+CBM50(78-120)	CBM50	CBM50	N	3
ADD02368.1	-	GT2(6-157)	GT2	GT2	N	3
ADD02399.1	-	CBM50(35-79)+CBM50(94-138)+CBM50(153-197)	CBM50	CBM50	N	3
ADD02444.1	-	CE4(45-169)	CE4	CE4	N	3
ADD02457.1	-	GT2(3-131)	GT2	GT2	N	3
ADD02631.1	-	GH18(18-247)	-	GH18	N	2
ADD02738.1	-	GT28(190-350)	GT28	GT28	N	3
ADD02854.1	-	GT35(164-486)	GT35	GT35	N	3
ADD02888.1	3.2.1.54|3.2.1.133|3.2.1.135	CBM34(6-122)+GH13_20(169-466)	CBM34+GH13	CBM34+GH13_20	N	3
ADD02895.1	-	GH13_2(75-391)	GH13+CBM20	GH13_2	Y(1-28)	3
ADD02937.1	-	GH32(29-340)	GH32	GH32	N	3
ADD02959.1	3.2.1.24	GH38(237-501)	GH38	GH38	N	3
ADD02961.1	3.2.1.23	GH2(4-533)	GH2	GH2	N	3
ADD02962.1	3.2.1.22	GH36(12-711)	GH36	GH36	N	3
ADD02971.1	-	CE19(38-344)	-	-	N	1
ADD02972.1	3.-.-.-	PL9_1(896-1264)+SLH(1603-1645)	PL9+CBM35+CE8	PL9_1	Y(1-30)	3
ADD02978.1	-	GH4(12-186)	GH4	GH4	N	3
ADD02980.1	-	GH28(108-466)	GH28	GH28	N	3
ADD02984.1	-	GH105(19-369)	GH105	GH105	N	3
ADD02996.1	-	GH109(1-155)	-	-	N	1
ADD02997.1	-	GH109(4-276)	-	-	N	1
ADD03047.1	-	CE4(99-223)	CE4	CE4	Y(1-25)	3
ADD03073.1	2.4.1.-	GT84(1348-1562)+GH94(1803-2884)	GH94+GT84	GH0+GH94+GT84	N	3
ADD03075.1	-	GH109(4-292)	-	-	N	1
ADD03092.1	-	GT26(56-225)	GT26	GT26	N	3
ADD03162.1	-	CBM50(8-51)+CBM50(125-168)+CBM50(258-302)	CBM50	CBM50	N	3
ADD03329.1	-	GH32(33-329)	GH32	GH32	N	3
ADD03330.1	3.2.1.26	GH32(48-353)	GH32	GH32	N	3
ADD03331.1	2.4.1.-|3.2.1.26	GH32(298-608)	GH32+CBM38	GH32	N	3
ADD03468.1	-	GH26(132-259)	GH26	GH26	Y(1-27)	3
ADD03470.1	-	CE4(6-165)	CE4	CE4	N	3
ADD03498.1	-	GH18(234-375)	GH18	GH18	Y(1-30)	3
ADD01428.1	-	-	CBM50	-	N	1
ADD01461.1	-	-	GT0	GT0	N	2
ADD01474.1	-	-	CE11	-	N	1
ADD01552.1	-	-	GH18	-	N	1
ADD01820.1	-	-	GT41	-	N	1
ADD01896.1	-	-	CBM50	-	Y(1-24)	1
ADD01927.1	-	-	GT4	-	N	1
ADD02051.1	-	-	CBM50	CBM50	N	2
ADD02068.1	-	-	CBM50	-	N	1
ADD02594.1	-	-	CBM50	-	N	1
ADD02628.1	-	-	CBM50	-	N	1
ADD02763.1	-	-	CBM50	-	Y(1-25)	1
ADD03019.1	-	-	CBM50	-	Y(1-28)	1
ADD03108.1	-	-	CBM50	CBM50	N	2
ADD03520.1	-	-	CBM50	CBM50	N	2
ADD01426.1	-	-	-	GH84	N	1
ADD01454.1	-	-	-	GH23	N	1
ADD01500.1	-	-	-	GT30	N	1
ADD01603.1	-	-	-	GT4	N	1
ADD01623.1	-	-	-	CBM50	Y(1-33)	1
ADD01723.1	-	-	-	GT2	N	1
ADD01865.1	-	-	-	GH13	N	1
ADD01875.1	-	-	-	GH13_31	N	1
ADD01877.1	-	-	-	GH13_23	N	1
ADD01912.1	-	-	-	CBM50	N	1
ADD01929.1	-	-	-	GT58	N	1
ADD01948.1	-	-	-	GT4	N	1
ADD01951.1	-	-	-	GT2	N	1
ADD01952.1	-	-	-	GT2	N	1
ADD02009.1	-	-	-	CBM50	N	1
ADD02024.1	-	-	-	GH5_11	N	1
ADD02168.1	-	-	-	GH28	N	1
ADD02204.1	-	-	-	GT1	N	1
ADD02241.1	-	-	-	CBM50	N	1
ADD02246.1	-	-	-	GH1	N	1
ADD02300.1	-	-	-	GT83	N	1
ADD02405.1	-	-	-	CE8	N	1
ADD02436.1	-	-	-	GT2	N	1
ADD02445.1	-	-	-	GH13	N	1
ADD02451.1	-	-	-	GT2	N	1
ADD02577.1	-	-	-	GH92	N	1
ADD02780.1	-	-	-	GH28	N	1
ADD02804.1	-	-	-	GH13_31	N	1
ADD02883.1	-	-	-	GH13_30	N	1
ADD02904.1	-	-	-	CBM50	N	1
ADD02936.1	-	-	-	GH32	N	1
ADD02968.1	-	-	-	GT2	N	1
ADD02988.1	-	-	-	GT30	N	1
ADD03055.1	-	-	-	GH13_11	N	1
ADD03213.1	-	-	-	GH38	N	1
ADD03217.1	-	-	-	GH1	N	1
ADD03231.1	-	-	-	GH27	N	1
ADD03235.1	-	-	-	CBM50+GH25	N	1
ADD03248.1	-	-	-	GT4	N	1
ADD03286.1	-	-	-	GH101	N	1
ADD03328.1	-	-	-	GH32	N	1
ADD03373.1	-	-	-	CBM50	N	1
ADD03439.1	-	-	-	CBM50	N	1
ADD03485.1	-	-	-	GH23	N	1
ADD03527.1	-	-	-	GT47	N	1
ADD03538.1	-	-	-	GH130	N	1
