# Supplementary material for: Whither the genus Caldicellulosiruptor and the order Thermoanaerobacterales: phylogeny, taxonomy, ecology, and phenotype
Source: Front Microbiol. 2023 Aug 3;14:1212538. doi: 10.3389/fmicb.2023.1212538 (PMC10434631; doi:10.3389/fmicb.2023.1212538)
Supplement: Supplementary file 1 [file Data_Sheet_1.ZIP › File_S1/T_kivui_LKT-1.txt]

Gene ID	EC#	HMMER	eCAMI	DIAMOND	Signalp	#ofTools
AIS51277.1	-	GH5_19(10-288)	GH5	GH5_19	N	3
AIS51278.1	-	GH130(5-299)	GH130	GH130	N	3
AIS51279.1	-	GH130(4-294)	GH130	GH130	N	3
AIS51281.1	-	GT4(189-349)	GT4	GT4	N	3
AIS51397.1	-	CE9(7-377)	CE9	CE9	N	3
AIS51431.1	-	GT5(83-380)	-	GT4	N	2
AIS51466.1	-	GT51(93-264)	GT51	GT51	N	3
AIS51849.1	-	GH109(3-187)	-	-	N	1
AIS51851.1	-	GT4(166-315)	-	GT4	N	2
AIS51855.1	-	GT4(200-352)	GT4	GT4	N	3
AIS52012.1	2.4.1.230	GH65(326-715)	GH65	GH65	N	3
AIS52027.1	2.4.1.64	GH65(335-710)	GH65	GH65	N	3
AIS52065.1	3.1.1.72	CE4(158-279)	CE4	CE4	Y(1-34)	3
AIS52076.1	-	GH23(49-177)	GH23	GH23	N	3
AIS52083.1	-	GH23(71-181)	GH23	GH23	N	3
AIS52162.1	-	GT4(191-341)	GT4	GT4	N	3
AIS52234.1	-	GT2(56-130)	-	-	N	1
AIS52243.1	-	GT2(6-181)	GT2	GT2	N	3
AIS52265.1	-	CBM50(30-72)	CBM50	CBM50	Y(1-28)	3
AIS52267.1	-	CE14(49-206)	CE14	-	N	2
AIS52276.1	3.2.1.41	GH13_14(169-480)	CBM48+GH13	CBM48+GH13_14	N	3
AIS52277.1	2.4.1.18	CBM48(38-114)+GH13_9(183-474)	GH13+CBM48	CBM48+GH13_9	N	3
AIS52280.1	2.4.1.21	GT5(2-473)	GT5	GT5	N	3
AIS52398.1	-	GT2(6-152)	GT2	GT2	N	3
AIS52430.1	-	CBM50(24-68)+CBM50(83-127)	CBM50	-	N	2
AIS52474.1	-	CE4(45-169)	CE4	CE4	N	3
AIS52487.1	-	GT2(3-130)	GT2	GT2	N	3
AIS52707.1	-	GT28(190-352)	GT28	GT28	N	3
AIS52831.1	2.4.1.1	GT35(164-486)	GT35	GT35	N	3
AIS52851.1	3.2.1.54|3.2.1.133|3.2.1.135	CBM34(6-122)+GH13_20(169-466)	CBM34+GH13	CBM34+GH13_20	N	3
AIS52860.1	-	GH13_2(75-391)	GH13+CBM20	GH13_2	Y(1-27)	3
AIS52978.1	-	CE4(114-238)	CE4	CE4	Y(1-32)	3
AIS53008.1	2.4.1.-	GT84(1348-1562)+GH94(1803-2884)	GH94+GT84	GH0+GH94+GT84	N	3
AIS53035.1	-	GT26(56-225)	GT26	GT26	N	3
AIS53089.1	-	CBM50(8-51)+CBM50(125-168)+CBM50(258-302)	CBM50	CBM50	N	3
AIS53445.1	-	GH26(132-259)	GH26	GH26	Y(1-27)	3
AIS53446.1	-	CE4(90-252)+SLH(360-401)	CE4	CE4	Y(1-29)	3
AIS53471.1	-	GH130(9-305)	-	GH130	N	2
AIS51362.1	-	-	GT0	GT0	N	2
AIS51380.1	-	-	CE11	-	N	1
AIS51426.1	-	-	GH18	-	N	1
AIS51706.1	-	-	GT41	-	N	1
AIS51711.1	-	-	GH18	-	Y(1-30)	1
AIS51830.1	-	-	GT4	-	N	1
AIS51852.1	-	-	GT2	GT2	N	2
AIS52033.1	-	-	CBM50	CBM50	N	2
AIS52049.1	-	-	CBM50	-	N	1
AIS52955.1	-	-	CBM50	-	Y(1-28)	1
AIS53050.1	-	-	CBM50	CBM50	N	2
AIS53146.1	-	-	CBM50	-	N	1
AIS53462.1	3.2.1.8|3.2.1.-	-	CBM22+GH10+CBM9	CBM20+CBM34+GH13_39	N	2
AIS53521.1	-	-	CBM50	CBM50	N	2
AIS51317.1	-	-	-	GH84	N	1
AIS51354.1	-	-	-	GH23	N	1
AIS51479.1	-	-	-	GT4	N	1
AIS51492.1	-	-	-	CBM50	Y(1-33)	1
AIS51636.1	-	-	-	GT2	N	1
AIS51715.1	-	-	-	GT2	N	1
AIS51759.1	-	-	-	GH13	N	1
AIS51769.1	-	-	-	GH13_31	N	1
AIS51771.1	-	-	-	GH13_23	N	1
AIS51813.1	-	-	-	CBM50	N	1
AIS51832.1	-	-	-	GT58	N	1
AIS51847.1	-	-	-	GT4	N	1
AIS51848.1	-	-	-	GT4	N	1
AIS51853.1	-	-	-	GT0	N	1
AIS51899.1	-	-	-	GH23	N	1
AIS51902.1	-	-	-	GT4	N	1
AIS51909.1	-	-	-	CBM50	N	1
AIS51987.1	-	-	-	GH5_11	N	1
AIS52151.1	-	-	-	CBM50	N	1
AIS52164.1	-	-	-	GH28	N	1
AIS52193.1	-	-	-	GT1	N	1
AIS52257.1	-	-	-	CBM50	N	1
AIS52262.1	-	-	-	GH1	N	1
AIS52278.1	-	-	-	CBM48+GH13_9	N	1
AIS52323.1	-	-	-	GT83	N	1
AIS52446.1	-	-	-	CE14	N	1
AIS52467.1	-	-	-	GT2	N	1
AIS52475.1	-	-	-	GH13	N	1
AIS52481.1	-	-	-	GT2	N	1
AIS52593.1	-	-	-	GH92	N	1
AIS52756.1	-	-	-	GH28	N	1
AIS52784.1	-	-	-	GH13_31	N	1
AIS52797.1	-	-	-	GT4	N	1
AIS52846.1	-	-	-	GH13_30	N	1
AIS52875.1	-	-	-	CBM50	N	1
AIS52928.1	-	-	-	GT2	N	1
AIS52988.1	-	-	-	GH13_11	N	1
AIS53194.1	-	-	-	GH38	N	1
AIS53198.1	-	-	-	GH1	N	1
AIS53211.1	-	-	-	GH27	N	1
AIS53215.1	-	-	-	CBM50+GH25	N	1
AIS53224.1	-	-	-	GT4	N	1
AIS53260.1	-	-	-	GH101	N	1
AIS53277.1	-	-	-	GT2	N	1
AIS53419.1	-	-	-	CBM50	N	1
AIS53469.1	-	-	-	GH23	N	1
AIS53541.1	-	-	-	GT47	N	1
