# Supplementary material for: Whither the genus Caldicellulosiruptor and the order Thermoanaerobacterales: phylogeny, taxonomy, ecology, and phenotype
Source: Front Microbiol. 2023 Aug 3;14:1212538. doi: 10.3389/fmicb.2023.1212538 (PMC10434631; doi:10.3389/fmicb.2023.1212538)
Supplement: Supplementary file 1 [file Data_Sheet_1.ZIP › File_S1/T_mathranii_subsp._mathranii_str._A3.txt]

Gene ID	EC#	HMMER	eCAMI	DIAMOND	Signalp	#ofTools
ADH59795.1	3.2.1.20	GH31(201-644)	GH31	GH31	N	3
ADH59896.1	-	GH5_19(9-162)	GH5	GH5_19	N	3
ADH59897.1	-	GH130(5-299)	GH130	GH130	N	3
ADH59898.1	-	GH130(4-295)	GH130	GH130	N	3
ADH59900.1	-	GT4(190-350)	GT4	GT4	N	3
ADH59906.1	3.2.1.1|3.2.1.41	CBM34(257-374)+GH13_39(449-794)+SLH(1778-1820)	CBM20+CBM34+GH13+CBM48	CBM20+CBM34+GH13_39	Y(1-32)	3
ADH60019.1	-	GH109(2-152)	-	-	N	1
ADH60029.1	3.2.1.8|3.1.1.73	GH2(14-643)	GH2+CBM6	GH2	N	3
ADH60030.1	3.2.1.8	GH10(14-340)	GH10	GH10	N	3
ADH60031.1	3.2.1.139|3.2.1.131	GH67(14-686)	GH67	GH67	N	3
ADH60032.1	3.2.1.37	GH52(19-418)	GH52	GH52	N	3
ADH60033.1	-	CE7(4-315)	-	CE7	N	2
ADH60034.1	3.2.1.8|3.2.1.-	CBM22(40-183)+CBM22(206-339)+GH10(376-686)+CBM9(707-857)+CBM9(877-1051)	GH10+CBM22+CBM9	CBM22+CBM9+GH10	N	3
ADH60039.1	3.2.1.37|3.2.1.55|3.2.1.21	GH3(91-317)	GH3	GH3	N	3
ADH60056.1	-	GH171(21-379)	-	GH171	N	2
ADH60057.1	3.2.1.-|3.2.1.52	GH3(67-294)	GH3	GH3	N	3
ADH60061.1	-	CE14(8-117)	-	-	N	1
ADH60065.1	-	CE9(7-377)	CE9	CE9	N	3
ADH60095.1	-	GT5(89-380)	GT4	GT4	N	3
ADH60128.1	-	GT51(93-264)	GT51	GT51	N	3
ADH60150.1	3.2.1.86	GH4(7-186)	GH4	GH4	N	3
ADH60151.1	3.2.1.21|3.2.1.85|3.2.1.86	GH1(4-461)	GH1	GH1	N	3
ADH60166.1	-	GH2(2-693)	GH2	GH2	N	3
ADH60167.1	3.2.1.21|3.2.1.-	GH1(3-442)	GH1	GH1	N	3
ADH60262.1	5.4.99.11|3.2.1.10|3.2.1.20|3.2.1.70|3.2.1.-|2.4.1.-	GH13_31(28-375)	GH13	GH13_31	N	3
ADH60419.1	3.2.1.21|3.2.1.23|3.2.1.-	GH1(5-463)	GH1	GH1	N	3
ADH60467.1	-	GT4(193-324)	GT4	GT4	N	3
ADH60534.1	2.4.1.230	GH65(326-715)	GH65	GH65	N	3
ADH60543.1	2.4.1.64	GH65(335-710)	GH65	GH65	N	3
ADH60581.1	-	GH18(68-296)	GH18	GH18	N	3
ADH60594.1	-	GH23(79-181)	GH23	GH23	N	3
ADH60665.1	-	GT4(191-343)	GT4	GT4	N	3
ADH60686.1	-	GT2(7-167)	GT2	GT2	N	3
ADH60688.1	-	GT83(14-228)	GT0	GT83	Y(1-14)	3
ADH60754.1	-	CBM50(30-72)+CBM50(78-120)	CBM50	CBM50	N	3
ADH60874.1	-	GT2(6-157)	GT2	GT2	N	3
ADH60904.1	-	CBM50(35-79)+CBM50(94-138)+CBM50(153-197)	CBM50	CBM50	N	3
ADH60946.1	-	CE4(45-169)	CE4	CE4	N	3
ADH60959.1	-	GT2(3-131)	GT2	GT2	N	3
ADH61112.1	3.2.1.8|3.1.1.73	CE1(81-281)	CE1	CE1	Y(1-27)	3
ADH61184.1	-	GT28(190-350)	GT28	GT28	N	3
ADH61301.1	-	GT35(164-486)	GT35	GT35	N	3
ADH61334.1	3.2.1.54|3.2.1.133|3.2.1.135	CBM34(6-122)+GH13_20(169-466)	CBM34+GH13	CBM34+GH13_20	N	3
ADH61341.1	-	GH13_2(75-391)	GH13+CBM20	GH13_2	Y(1-28)	3
ADH61378.1	-	GH32(29-340)	GH32	GH32	N	3
ADH61394.1	-	GH127(17-559)	GH127	GH127	N	3
ADH61395.1	3.2.1.55	GH51(4-501)	GH51	GH51	N	3
ADH61396.1	3.2.1.55	GH51(3-491)	GH51	GH51	N	3
ADH61400.1	3.2.1.99	GH43_4(336-721)+SLH(1480-1522)	GH43+CBM13	GH43_4	N	3
ADH61407.1	3.2.1.24	GH38(237-501)	GH38	GH38	N	3
ADH61409.1	3.2.1.23	GH2(4-533)	GH2	GH2	N	3
ADH61410.1	3.2.1.22	GH36(12-709)	GH36	GH36	N	3
ADH61420.1	-	GH31(242-688)	GH31	GH31	N	3
ADH61434.1	-	GH109(2-155)	-	-	N	1
ADH61435.1	-	GH109(4-276)	-	-	N	1
ADH61483.1	-	CE4(99-223)	CE4	CE4	Y(1-25)	3
ADH61505.1	2.4.1.-	GT84(1348-1562)+GH94(1803-2884)	GH94+GT84	GH0+GH94+GT84	N	3
ADH61507.1	-	GH109(4-292)	-	-	N	1
ADH61523.1	-	GT26(56-225)	GT26	GT26	N	3
ADH61576.1	-	CBM50(8-51)+CBM50(125-168)+CBM50(258-302)	CBM50	CBM50	N	3
ADH61639.1	3.2.1.116|2.4.1.19	GH13_2(86-434)+CBM20(658-745)	GH13	CBM20+GH13_2	Y(1-34)	3
ADH61836.1	-	CE4(90-252)+SLH(360-401)	CE4	CE4	Y(1-29)	3
ADH61868.1	-	GH18(233-375)	GH18	GH18	Y(1-30)	3
ADH59870.1	-	-	CBM50	-	N	1
ADH59942.1	-	-	CBM50	-	N	1
ADH59974.1	-	-	GT0	GT0	N	2
ADH59987.1	-	-	CE11	-	N	1
ADH60063.1	-	-	GH0	-	Y(1-26)	1
ADH60090.1	-	-	GH18	-	N	1
ADH60340.1	-	-	GT41	-	N	1
ADH60442.1	-	-	GT4	-	N	1
ADH60464.1	-	-	GT0	GT0	N	2
ADH60547.1	-	-	CBM50	CBM50	N	2
ADH61095.1	-	-	CBM50	-	N	1
ADH61457.1	-	-	CBM50	-	Y(1-28)	1
ADH61539.1	-	-	CBM50	CBM50	N	2
ADH61857.1	-	-	GH18	GH18	Y(1-26)	2
ADH61890.1	-	-	CBM50	CBM50	N	2
ADH59940.1	-	-	-	GH84	N	1
ADH59967.1	-	-	-	GH23	N	1
ADH60013.1	-	-	-	GT30	N	1
ADH60137.1	-	-	-	GT4	N	1
ADH60156.1	-	-	-	CBM50	Y(1-33)	1
ADH60258.1	-	-	-	GT2	N	1
ADH60378.1	-	-	-	GH13	N	1
ADH60388.1	-	-	-	GH13_31	N	1
ADH60390.1	-	-	-	GH13_23	N	1
ADH60429.1	-	-	-	CBM50	N	1
ADH60444.1	-	-	-	GT58	N	1
ADH60463.1	-	-	-	GT0	N	1
ADH60508.1	-	-	-	CBM50	N	1
ADH60525.1	-	-	-	GH5_11	N	1
ADH60667.1	-	-	-	GH28	N	1
ADH60705.1	-	-	-	GT1	N	1
ADH60747.1	-	-	-	CBM50	N	1
ADH60752.1	-	-	-	GH1	N	1
ADH60806.1	-	-	-	GT83	N	1
ADH60908.1	-	-	-	CE8	N	1
ADH60939.1	-	-	-	GT2	N	1
ADH60947.1	-	-	-	GH13	N	1
ADH60953.1	-	-	-	GT2	N	1
ADH61078.1	-	-	-	GH92	N	1
ADH61240.1	-	-	-	GH28	N	1
ADH61267.1	-	-	-	GH13_31	N	1
ADH61329.1	-	-	-	GH13_30	N	1
ADH61350.1	-	-	-	CBM50	N	1
ADH61377.1	-	-	-	GH32	N	1
ADH61416.1	-	-	-	GT2	N	1
ADH61426.1	-	-	-	GT30	N	1
ADH61489.1	-	-	-	GH13_11	N	1
ADH61627.1	-	-	-	GH27	N	1
ADH61631.1	-	-	-	CBM50+GH25	N	1
ADH61644.1	-	-	-	GT4	N	1
ADH61692.1	-	-	-	GH101	N	1
ADH61705.1	-	-	-	GT2	N	1
ADH61749.1	-	-	-	CBM50	N	1
ADH61806.1	-	-	-	CBM50	N	1
ADH61852.1	-	-	-	GH23	N	1
ADH61897.1	-	-	-	GT47	N	1
ADH61908.1	-	-	-	GH130	N	1
