# Supplementary material for: Whither the genus Caldicellulosiruptor and the order Thermoanaerobacterales: phylogeny, taxonomy, ecology, and phenotype
Source: Front Microbiol. 2023 Aug 3;14:1212538. doi: 10.3389/fmicb.2023.1212538 (PMC10434631; doi:10.3389/fmicb.2023.1212538)
Supplement: Supplementary file 1 [file Data_Sheet_1.ZIP › File_S1/T_pseudethanolicus_ATCC_33223.txt]

Gene ID	EC#	HMMER	eCAMI	DIAMOND	Signalp	#ofTools
ABY93679.1	3.2.1.20	GH31(202-645)	GH31	GH31	N	3
ABY93933.1	3.2.1.11	GH66(46-609)	GH66	GH66+3.2.1.11	N	3
ABY93934.1	-	GH15(8-349)	GH15	GH15	N	3
ABY93935.1	-	GH66(5-562)	GH66	GH66	N	3
ABY94113.1	-	CBM50(125-168)+CBM50(258-302)	CBM50	CBM50	N	3
ABY94171.1	2.4.1.-	GT84(1348-1562)+GH94(1803-2884)	GH94+GT84	GH0+GH94+GT84	N	3
ABY94197.1	-	CE4(99-223)	CE4	CE4	Y(1-25)	3
ABY94253.1	-	GH109(4-276)	-	-	N	1
ABY94254.1	-	GH109(1-155)	-	-	N	1
ABY94274.1	3.2.1.22	GH36(12-710)	GH36	GH36	N	3
ABY94275.1	3.2.1.23	GH2(4-533)	GH2	GH2+3.2.1.23	N	3
ABY94276.1	3.2.1.24	GH38(237-500)	GH38	GH38	N	3
ABY94292.1	-	GH32(29-339)	GH32	GH32	N	3
ABY94331.1	-	GH13_2(75-391)	GH13+CBM20	GH13_2	Y(1-27)	3
ABY94335.1	3.2.1.116|2.4.1.19	GH13_2(86-434)+CBM20(658-746)	GH13	CBM20+GH13_2	Y(1-34)	3
ABY94339.1	3.2.1.54|3.2.1.133|3.2.1.135	CBM34(6-122)+GH13_20(169-466)	CBM34+GH13	CBM34+GH13_20	N	3
ABY94357.1	2.4.1.1	GT35(164-486)	GT35	GT35	N	3
ABY94368.1	-	GT2(37-198)	GT2	GT2	N	3
ABY94470.1	-	GT28(190-351)	GT28	GT28	N	3
ABY94643.1	-	CBM50(30-72)	CBM50	CBM50	N	3
ABY94767.1	-	GT81(2-193)	GT2	GT2	N	3
ABY94801.1	-	CBM50(35-79)+CBM50(94-138)	CBM50	-	N	2
ABY94856.1	-	CE4(45-169)	CE4	CE4	N	3
ABY94869.1	-	GT2(3-130)	GT2	GT2	N	3
ABY95117.1	-	GH23(79-181)	GH23	GH23	N	3
ABY95122.1	-	GH23(64-193)	GH23	GH23	N	3
ABY95127.1	-	GH18(68-296)	GH18	GH18	N	3
ABY95159.1	2.4.1.64	GH65(335-710)	GH65	GH65	N	3
ABY95168.1	2.4.1.230	GH65(326-715)	GH65	GH65	N	3
ABY95272.1	-	GT2(11-185)	GT2	GT2	N	3
ABY95273.1	-	GT2(4-169)	GT2	GT2	N	3
ABY95274.1	-	GT4(201-347)	GT4	GT4	N	3
ABY95558.1	3.2.1.21|3.2.1.-	GH1(3-444)	GH1	GH1	N	3
ABY95559.1	-	GH2(2-693)	GH2	GH2	N	3
ABY95574.1	3.2.1.21|3.2.1.85|3.2.1.86	GH1(4-461)	GH1	GH1	N	3
ABY95575.1	3.2.1.86	GH4(7-186)	GH4	GH4	N	3
ABY95604.1	-	GT51(80-260)	GT51	GT51	N	3
ABY95627.1	-	GT5(87-380)	GT4	GT4	N	3
ABY95654.1	-	CE9(7-377)	CE9	CE9	N	3
ABY95678.1	3.2.1.21|3.2.1.-	GH1(2-441)	GH1	GH1	N	3
ABY95679.1	3.2.1.37|3.2.1.55|3.2.1.21	GH3(89-315)	GH3	GH3	N	3
ABY95795.1	3.2.1.1|3.2.1.41	CBM34(258-375)+GH13_39(450-795)	CBM20+CBM34+GH13+CBM48	CBM20+CBM34+GH13_39+3.2.1.1+3.2.1.41	Y(1-32)	3
ABY95800.1	-	GT4(190-350)	GT4	GT4	N	3
ABY95802.1	-	GH130(4-294)	GH130	GH130	N	3
ABY95803.1	-	GH130(5-299)	GH130	GH130	N	3
ABY95804.1	-	GH5_19(10-288)	GH5	GH5_19	N	3
ABY95850.1	-	GH23(423-536)	GH23	GH23	N	3
ABY93747.1	-	-	GH128	-	N	1
ABY93774.1	-	-	CBM50	CBM50	N	2
ABY94143.1	-	-	CBM50	CBM50	N	2
ABY94229.1	-	-	CBM50	-	Y(1-28)	1
ABY94439.1	-	-	CBM50	-	Y(1-25)	1
ABY94645.1	-	-	CE14	-	N	1
ABY94993.1	-	-	CBM50	-	N	1
ABY95140.1	-	-	CBM50	-	N	1
ABY95157.1	-	-	CBM50	CBM50	N	2
ABY95392.1	-	-	GT41	-	N	1
ABY95632.1	-	-	GH18	-	N	1
ABY95712.1	-	-	CE11	-	N	1
ABY95758.1	-	-	CBM50	-	N	1
ABY95836.1	-	-	GH128	-	N	1
ABY93848.1	-	-	-	CBM50	N	1
ABY93903.1	-	-	-	CBM50	N	1
ABY93951.1	-	-	-	CBM50	N	1
ABY93958.1	-	-	-	GT2	N	1
ABY93974.1	-	-	-	GH101	N	1
ABY94011.1	-	-	-	GT4	N	1
ABY94018.1	-	-	-	CBM50+GH25	N	1
ABY94022.1	-	-	-	GH27	N	1
ABY94036.1	-	-	-	GH1	N	1
ABY94040.1	-	-	-	GH38	N	1
ABY94189.1	-	-	-	GH13_11	N	1
ABY94262.1	-	-	-	GT30	N	1
ABY94268.1	-	-	-	GT2	N	1
ABY94280.1	-	-	-	GH38	N	1
ABY94296.1	-	-	-	GH32	N	1
ABY94344.1	-	-	-	GH13_30	N	1
ABY94382.1	-	-	-	GT4	N	1
ABY94395.1	-	-	-	GH13_31	N	1
ABY94423.1	-	-	-	GH28	N	1
ABY94636.1	-	-	-	CBM50	N	1
ABY94641.1	-	-	-	GH1	N	1
ABY94691.1	-	-	-	GT83	N	1
ABY94809.1	-	-	-	CE8	N	1
ABY94849.1	-	-	-	GT2	N	1
ABY94857.1	-	-	-	GH13	N	1
ABY94863.1	-	-	-	GT2	N	1
ABY94975.1	-	-	-	GH92	N	1
ABY95010.1	-	-	-	GT1	N	1
ABY95048.1	-	-	-	GH28	N	1
ABY95177.1	-	-	-	GH5_11	N	1
ABY95194.1	-	-	-	CBM50	N	1
ABY95201.1	-	-	-	GT4	N	1
ABY95269.1	-	-	-	GT2	N	1
ABY95270.1	-	-	-	GT2	N	1
ABY95346.1	-	-	-	GH13_23	N	1
ABY95348.1	-	-	-	GH13_31	N	1
ABY95358.1	-	-	-	GH13	N	1
ABY95478.1	-	-	-	GT2	N	1
ABY95569.1	-	-	-	CBM50	Y(1-33)	1
ABY95587.1	-	-	-	GT4	N	1
ABY95687.1	-	-	-	GT30	N	1
ABY95732.1	-	-	-	GH23	N	1
ABY95760.1	-	-	-	GH84	N	1
ABY95869.1	-	-	-	GT47	N	1
ABY95879.1	-	-	-	GH130	N	1
