# Supplementary material for: Whither the genus Caldicellulosiruptor and the order Thermoanaerobacterales: phylogeny, taxonomy, ecology, and phenotype
Source: Front Microbiol. 2023 Aug 3;14:1212538. doi: 10.3389/fmicb.2023.1212538 (PMC10434631; doi:10.3389/fmicb.2023.1212538)
Supplement: Supplementary file 1 [file Data_Sheet_1.ZIP › File_S1/T_siderophilus_SR4.txt]

Gene ID	EC#	HMMER	eCAMI	DIAMOND	Signalp	#ofTools
EIV99088.1	-	GT2(526-646)	GT2	GT2+GT4	N	3
EIV99244.1	3.2.1.21|3.2.1.-	GH1(3-444)	GH1	GH1	N	3
EIV99245.1	3.2.1.25	GH2(2-693)	GH2	GH2	N	3
EIV99260.1	3.2.1.21|3.2.1.23|3.2.1.-	GH1(7-466)	GH1	GH1	N	3
EIV99261.1	3.2.1.21|3.2.1.85|3.2.1.86	GH1(4-461)	GH1	GH1	N	3
EIV99262.1	3.2.1.86	GH4(7-186)	GH4	GH4	N	3
EIV99288.1	-	GT51(93-264)	GT51	GT51	N	3
EIV99339.1	-	GT5(88-380)	GT4	GT4	N	3
EIV99375.1	-	CE9(7-377)	CE9	CE9	N	3
EIV99377.1	3.2.1.-|3.2.1.52	GH3(61-288)	GH3	GH3	N	3
EIV99389.1	-	GH170(3-358)	-	GH170	N	2
EIV99447.1	3.2.1.3	GH15(319-679)	GH15	GH15+3.2.1.3	N	3
EIV99457.1	3.2.1.54|3.2.1.133|3.2.1.135	CBM34(6-122)+GH13_20(169-466)	CBM34+GH13	CBM34+GH13_20	N	3
EIV99464.1	-	GH13_2(75-391)	GH13+CBM20	GH13_2	Y(1-27)	3
EIV99516.1	-	GH32(29-340)	GH32	GH32	N	3
EIV99539.1	3.2.1.23	GH2(3-533)	GH2	GH2	N	3
EIV99540.1	3.2.1.22	GH36(12-710)	GH36	GH36	N	3
EIV99550.1	3.2.1.15	GH28(214-597)	GH28	GH28	Y(1-32)	3
EIV99556.1	-	GH4(12-186)	GH4	GH4	N	3
EIV99558.1	-	GH28(108-472)	GH28	GH28	N	3
EIV99562.1	-	GH105(20-370)	GH105	GH105	N	3
EIV99575.1	-	GH109(1-155)	-	-	N	1
EIV99576.1	-	GH109(4-276)	-	-	N	1
EIV99632.1	-	CE4(103-227)	CE4	CE4	Y(1-25)	3
EIV99663.1	2.4.1.-	GT84(1349-1563)+GH94(1804-2885)	GH94+GT84	GH0+GH94+GT84	N	3
EIV99666.1	-	GH109(4-290)	-	-	N	1
EIV99679.1	-	GT26(56-225)	GT26	GT26	N	3
EIV99725.1	-	CBM50(125-168)+CBM50(258-302)	CBM50	CBM50	N	3
EIV99888.1	2.4.1.248	GH66(49-434)+CBM35(426-549)+CBM35(755-875)+GH15(1183-1525)	CBM35+GH66	CBM35	N	3
EIV99889.1	-	GH66(2-557)	GH66	GH66	N	3
EIV99890.1	-	GH15(8-349)	GH15	GH15	N	3
EIV99891.1	3.2.1.11	GH66(46-609)	GH66	GH66+3.2.1.11	N	3
EIW00108.1	-	CE4(90-252)+SLH(360-401)	CE4	CE4	Y(1-29)	3
EIW00134.1	-	GH18(240-375)	GH18	GH18	Y(1-30)	3
EIW00221.1	3.2.1.20	GH31(202-645)	GH31	GH31+3.2.1.20	N	3
EIW00281.1	-	GH5_19(10-288)	GH5	GH5_19	N	3
EIW00282.1	-	GH130(5-299)	GH130	GH130	N	3
EIW00283.1	-	GH130(4-294)	GH130	GH130	N	3
EIW00285.1	-	GT4(190-350)	GT4	GT4	N	3
EIW00291.1	3.2.1.1|3.2.1.41	CBM34(258-375)+GH13_39(450-796)	CBM20+CBM34+GH13+CBM48	CBM20+CBM34+GH13_39	Y(1-32)	3
EIW00410.1	-	GT35(164-486)	GT35	GT35	N	3
EIW00427.1	-	GT2(37-198)	GT2	GT2	N	3
EIW00465.1	-	GH18(76-345)	GH18	GH18	Y(1-30)	3
EIW00662.1	-	GH109(3-187)	-	-	N	1
EIW00664.1	-	GT4(210-353)	-	GT4	N	2
EIW00666.1	-	GT4(186-341)	-	GT4	N	2
EIW00668.1	-	GT4(228-379)	GT4	GT4	N	3
EIW00707.1	-	GH23(79-182)	GH23	GH23	N	3
EIW00796.1	2.4.1.230	GH65(326-715)	GH65	GH65	N	3
EIW00805.1	2.4.1.64	GH65(335-710)	GH65	GH65	N	3
EIW00838.1	-	GH18(54-296)	GH18	GH18	N	3
EIW00841.1	3.1.1.72	CE4(52-174)	CE4	CE4	N	3
EIW00853.1	-	GH23(62-192)	GH23	GH23	N	3
EIW00878.1	-	GT28(190-352)	GT28	GT28	N	3
EIW01142.1	-	GT2(3-130)	GT2	GT2	N	3
EIW01155.1	-	CE4(45-169)	CE4	CE4	N	3
EIW01204.1	-	CBM50(35-79)+CBM50(94-138)+CBM50(153-197)	CBM50	CBM50	N	3
EIW01237.1	-	GT2(6-158)	GT2	GT2	N	3
EIW01368.1	-	CE14(49-206)	CE14	-	N	2
EIW01379.1	-	CBM50(30-72)	CBM50	CBM50	Y(1-28)	3
EIW01450.1	-	GT4(192-341)	GT4	GT4	N	3
EIV99069.1	-	-	GT41	-	N	1
EIV99344.1	-	-	GH18	-	N	1
EIV99599.1	-	-	CBM50	-	N	1
EIV99695.1	-	-	GH18	-	N	1
EIV99696.1	-	-	CBM50	CBM50	N	2
EIV99927.1	-	-	CBM50	-	N	1
EIW00114.1	3.2.1.8|3.2.1.-	-	CBM22+GH10+CBM9	CBM20+CBM34+GH13_39	N	2
EIW00157.1	-	-	CBM50	CBM50	N	2
EIW00367.1	-	-	GT0	GT0	N	2
EIW00385.1	-	-	CE11	-	N	1
EIW00499.1	-	-	CBM50	-	Y(1-25)	1
EIW00645.1	-	-	GT4	-	N	1
EIW00670.1	-	-	GT4	GT4	N	2
EIW00808.1	-	-	CBM50	CBM50	N	2
EIW00825.1	-	-	CBM50	-	N	1
EIW01019.1	-	-	CBM50	-	N	1
EIV99143.1	-	-	-	GT2	N	1
EIV99169.1	-	-	-	GH1	N	1
EIV99255.1	-	-	-	CBM50	Y(1-33)	1
EIV99274.1	-	-	-	GT4	N	1
EIV99452.1	-	-	-	GH13_30	N	1
EIV99481.1	-	-	-	CBM50	Y(1-26)	1
EIV99515.1	-	-	-	GH32	N	1
EIV99546.1	-	-	-	GT2	N	1
EIV99566.1	-	-	-	GT30	N	1
EIV99646.1	-	-	-	GH13_11	N	1
EIV99733.1	-	-	-	CBM50	N	1
EIV99772.1	-	-	-	GH38	N	1
EIV99776.1	-	-	-	GH1	N	1
EIV99791.1	-	-	-	GH27	N	1
EIV99795.1	-	-	-	CBM50+GH25	N	1
EIV99803.1	-	-	-	GT4	N	1
EIV99840.1	-	-	-	GH101	N	1
EIV99861.1	-	-	-	GT2	N	1
EIW00082.1	-	-	-	CBM50	N	1
EIW00121.1	-	-	-	GH23	N	1
EIW00168.1	-	-	-	GT47	N	1
EIW00175.1	-	-	-	GT2	N	1
EIW00328.1	-	-	-	GH84	N	1
EIW00360.1	-	-	-	GH23	N	1
EIW00456.1	-	-	-	GH13_31	N	1
EIW00482.1	-	-	-	GH28	N	1
EIW00560.1	-	-	-	GH13	N	1
EIW00572.1	-	-	-	GH13_31	N	1
EIW00574.1	-	-	-	GH13_23	N	1
EIW00632.1	-	-	-	CBM50	N	1
EIW00647.1	-	-	-	GT58	N	1
EIW00660.1	-	-	-	GT4	N	1
EIW00661.1	-	-	-	GT4	N	1
EIW00679.1	-	-	-	GH1	N	1
EIW00755.1	-	-	-	GH23	N	1
EIW00765.1	-	-	-	CBM50	N	1
EIW00787.1	-	-	-	GH5_11	N	1
EIW01036.1	-	-	-	GH92	N	1
EIW01148.1	-	-	-	GT2	N	1
EIW01154.1	-	-	-	GH13	N	1
EIW01163.1	-	-	-	GT2	N	1
EIW01196.1	-	-	-	CE8	N	1
EIW01314.1	-	-	-	GT83	N	1
EIW01383.1	-	-	-	GH1	N	1
EIW01388.1	-	-	-	CBM50	N	1
EIW01422.1	-	-	-	GT1	N	1
EIW01448.1	-	-	-	GH28	N	1
