# Supplementary material for: Whither the genus Caldicellulosiruptor and the order Thermoanaerobacterales: phylogeny, taxonomy, ecology, and phenotype
Source: Front Microbiol. 2023 Aug 3;14:1212538. doi: 10.3389/fmicb.2023.1212538 (PMC10434631; doi:10.3389/fmicb.2023.1212538)
Supplement: Supplementary file 1 [file Data_Sheet_1.ZIP › File_S1/T_sp._RKWS2.txt]

Gene ID	EC#	HMMER	eCAMI	DIAMOND	Signalp	#ofTools
UZQ81878.1	-	GH23(213-330)	-	-	Y(1-24)	1
UZQ82076.1	-	GT28(190-352)	GT28	GT28	N	3
UZQ82142.1	-	GH18(79-345)	GH18	GH18	Y(1-30)	3
UZQ82198.1	-	GT2(37-198)	GT2	GT2	N	3
UZQ82213.1	-	GH18(45-295)	GH18	GH18	N	3
UZQ82260.1	2.4.1.1	GT35(164-486)	GT35	GT35	N	3
UZQ82291.1	3.2.1.3	GH15(319-679)	GH15	GH15+3.2.1.3	N	3
UZQ82303.1	-	GH13_2(75-391)	GH13+CBM20	GH13_2	Y(1-27)	3
UZQ82370.1	3.2.1.22	GH36(12-710)	GH36	GH36	N	3
UZQ82375.1	-	GH2(58-615)+GH2(797-1152)+CBM51(1371-1508)	CBM51+GH2	CBM51+GH2	Y(1-28)	3
UZQ82401.1	-	GH109(2-155)	-	-	N	1
UZQ82402.1	-	GH109(4-276)	-	-	N	1
UZQ82455.1	-	CE4(103-227)	CE4	CE4	Y(1-25)	3
UZQ82483.1	2.4.1.-	GT84(510-724)+GH94(965-2046)	GH94+GT84	GH0+GH94+GT84	N	3
UZQ82499.1	-	GT26(56-225)	GT26	GT26	N	3
UZQ82542.1	-	CBM50(125-168)+CBM50(258-302)	CBM50	CBM50	N	3
UZQ82684.1	-	GH66(5-562)	GH66	GH66	N	3
UZQ82685.1	-	GH15(8-349)	GH15	GH15	N	3
UZQ82686.1	3.2.1.11	GH66(46-609)	GH66	GH66	N	3
UZQ82881.1	-	GH26(132-259)	GH26	GH26	Y(1-27)	3
UZQ82884.1	-	CE4(90-252)+SLH(360-401)	CE4	CE4	Y(1-29)	3
UZQ82892.1	3.2.1.8|3.2.1.-	SLH(102-144)	CBM22+GH10+CBM9	-	N	2
UZQ83023.1	3.2.1.20	GH31(202-645)	GH31	GH31+3.2.1.20	N	3
UZQ83080.1	-	GH5_19(1-221)	GH5	GH5_19	N	3
UZQ83081.1	-	GH130(5-299)	GH130	GH130	N	3
UZQ83082.1	-	GH130(4-294)	GH130	GH130	N	3
UZQ83084.1	-	GT4(190-350)	GT4	GT4	N	3
UZQ83090.1	3.2.1.1|3.2.1.41	CBM34(258-375)+GH13_39(450-796)	CBM20+CBM34+GH13+CBM48	CBM20+CBM34+GH13_39	Y(1-32)	3
UZQ83209.1	3.2.1.21|3.2.1.-	GH1(3-441)	GH1	GH1	N	3
UZQ83216.1	-	GH170(3-358)	-	GH170	N	2
UZQ83260.1	-	GT5(89-380)	GT4	GT4	N	3
UZQ83294.1	-	GT51(93-264)	GT51	GT51	N	3
UZQ83319.1	3.2.1.21|3.2.1.85|3.2.1.86	GH1(4-461)	GH1	GH1	N	3
UZQ83341.1	-	GH2(2-697)	GH2	GH2	N	3
UZQ83342.1	3.2.1.21|3.2.1.-	GH1(3-444)	GH1	GH1	N	3
UZQ83487.1	-	GT2(526-648)	GT2	GT2+GT4	N	3
UZQ83660.1	-	GT2(6-114)	GT2	-	N	2
UZQ83661.1	-	GT4(201-343)	GT4	GT4	N	3
UZQ83664.1	-	GT4(43-195)	-	-	N	1
UZQ83772.1	2.4.1.230	GH65(326-715)	GH65	GH65	N	3
UZQ83780.1	2.4.1.64	GH65(335-710)	GH65	GH65	N	3
UZQ83816.1	-	GH18(54-296)	GH18	GH18	N	3
UZQ83819.1	3.1.1.72	CE4(157-279)	CE4	CE4	N	3
UZQ83831.1	-	GH23(79-181)	GH23	GH23	N	3
UZQ83994.1	-	CBM50(30-72)	CBM50	CBM50	Y(1-28)	3
UZQ84003.1	-	CE14(49-206)	CE14	-	N	2
UZQ84122.1	-	GT81(3-190)	GT2	GT2	N	3
UZQ84149.1	-	CBM50(35-79)+CBM50(94-138)+CBM50(153-197)	CBM50	CBM50	N	3
UZQ84204.1	-	GT2(3-130)	GT2	GT2	N	3
UZQ84274.1	3.2.1.86	GH4(7-186)	GH4	GH4	N	3
UZQ84291.1	-	GT4(47-201)	-	GT4	N	2
UZQ84324.1	-	CE4(4-89)	CE4	CE4	N	3
UZQ84359.1	-	GH32(29-340)	GH32	GH32	N	3
UZQ84362.1	3.2.1.23	GH2(3-390)	GH2	GH2	N	3
UZQ84386.1	2.4.1.248	GH66(49-434)+CBM35(426-549)+CBM35(755-875)+GH15(1183-1525)	CBM35+GH66	CBM35	N	3
UZQ81813.1	-	-	CBM48	-	Y(1-32)	1
UZQ81886.1	-	-	CBM48	-	Y(1-26)	1
UZQ81978.1	-	-	CBM50	-	N	1
UZQ82110.1	-	-	CBM50	-	Y(1-25)	1
UZQ82211.1	-	-	CBM50	CBM50	N	2
UZQ82423.1	-	-	CBM50	-	Y(1-28)	1
UZQ82484.1	2.4.1.-	-	GT84+GH94	GH0+GH94+GT84	N	2
UZQ82515.1	-	-	GH18	-	N	1
UZQ82516.1	-	-	CBM50	CBM50	N	2
UZQ83079.1	-	-	GH5	-	N	1
UZQ83156.1	-	-	GT0	GT0	N	2
UZQ83175.1	-	-	CE11	-	N	1
UZQ83254.1	-	-	GH18	-	N	1
UZQ83644.1	-	-	GT4	-	N	1
UZQ83799.1	-	-	CBM50	-	N	1
UZQ84303.1	-	-	CBM50	CBM50	N	2
UZQ84387.1	-	-	CBM50	-	N	1
UZQ81962.1	-	-	-	GH92	N	1
UZQ82045.1	-	-	-	CBM50	N	1
UZQ82125.1	-	-	-	GH28	N	1
UZQ82152.1	-	-	-	GH13_31	N	1
UZQ82164.1	-	-	-	GT4	N	1
UZQ82317.1	-	-	-	CBM50	N	1
UZQ82353.1	-	-	-	GH32	N	1
UZQ82378.1	-	-	-	GT2	N	1
UZQ82393.1	-	-	-	GT30	N	1
UZQ82465.1	-	-	-	GH13_11	N	1
UZQ82586.1	-	-	-	GH1	N	1
UZQ82600.1	-	-	-	GH27	N	1
UZQ82604.1	-	-	-	CBM50+GH25	N	1
UZQ82645.1	-	-	-	GH101	N	1
UZQ82663.1	-	-	-	GT2	N	1
UZQ82856.1	-	-	-	CBM50	N	1
UZQ82896.1	-	-	-	CBM20+CBM34+GH13_39	Y(1-24)	1
UZQ82902.1	-	-	-	GH23	N	1
UZQ82959.1	-	-	-	GT47	N	1
UZQ82967.1	-	-	-	GT2	N	1
UZQ83124.1	-	-	-	GH84	N	1
UZQ83309.1	-	-	-	GT4	N	1
UZQ83328.1	-	-	-	CBM50	Y(1-33)	1
UZQ83442.1	-	-	-	GT2	N	1
UZQ83574.1	-	-	-	GH13	N	1
UZQ83584.1	-	-	-	GH13_31	N	1
UZQ83646.1	-	-	-	GT58	N	1
UZQ83733.1	-	-	-	GH23	N	1
UZQ83743.1	-	-	-	CBM50	N	1
UZQ83763.1	-	-	-	GH5_11	N	1
UZQ83898.1	-	-	-	GH28	N	1
UZQ83924.1	-	-	-	GT1	N	1
UZQ83990.1	-	-	-	GH1	N	1
UZQ84055.1	-	-	-	GT83	N	1
UZQ84157.1	-	-	-	CE8	N	1
UZQ84184.1	-	-	-	GT2	N	1
UZQ84191.1	-	-	-	GH13	N	1
UZQ84198.1	-	-	-	GT2	N	1
UZQ84377.1	-	-	-	GT4	N	1
