# Supplementary material for: Whither the genus Caldicellulosiruptor and the order Thermoanaerobacterales: phylogeny, taxonomy, ecology, and phenotype
Source: Front Microbiol. 2023 Aug 3;14:1212538. doi: 10.3389/fmicb.2023.1212538 (PMC10434631; doi:10.3389/fmicb.2023.1212538)
Supplement: Supplementary file 1 [file Data_Sheet_1.ZIP › File_S1/T_sp._X514.txt]

Gene ID	EC#	HMMER	eCAMI	DIAMOND	Signalp	#ofTools
ABY91330.1	3.2.1.20	GH31(202-645)	GH31	GH31	N	3
ABY91490.1	-	GH170(3-358)	-	GH170	N	2
ABY91501.1	3.2.1.-|3.2.1.52	GH3(62-288)	GH3	GH3	N	3
ABY91503.1	-	CE9(7-377)	CE9	CE9	N	3
ABY91530.1	-	GT5(87-380)	GT4	GT4	N	3
ABY91560.1	-	GT51(80-260)	GT51	GT51	N	3
ABY91583.1	3.2.1.86	GH4(7-186)	GH4	GH4	N	3
ABY91584.1	3.2.1.21|3.2.1.85|3.2.1.86	GH1(4-461)	GH1	GH1	N	3
ABY91706.1	3.2.1.20	GH4(5-184)	GH4	GH4	N	3
ABY92024.1	-	GH23(423-536)	GH23	GH23	N	3
ABY92061.1	3.2.1.11	GH66(46-609)	GH66	GH66	N	3
ABY92062.1	-	GH15(8-349)	GH15	GH15	N	3
ABY92063.1	-	GH66(5-562)	GH66	GH66	N	3
ABY92226.1	-	CBM50(125-168)+CBM50(258-302)	CBM50	CBM50	N	3
ABY92279.1	-	GH109(4-290)	-	-	N	1
ABY92281.1	2.4.1.-	GT84(1348-1562)+GH94(1803-2884)	GH94+GT84	GH0+GH94+GT84	N	3
ABY92289.1	-	GH109(1-386)	-	-	N	1
ABY92294.1	-	GH109(1-279)	-	-	N	1
ABY92309.1	-	CE14(49-208)	-	-	N	1
ABY92315.1	-	CE4(103-227)	CE4	CE4	Y(1-25)	3
ABY92372.1	-	GH109(4-276)	-	-	N	1
ABY92373.1	-	GH109(1-155)	-	-	N	1
ABY92392.1	3.2.1.22	GH36(12-709)	GH36	GH36	N	3
ABY92393.1	3.2.1.23	GH2(4-533)	GH2	GH2	N	3
ABY92394.1	3.2.1.24	GH38(237-500)	GH38	GH38	N	3
ABY92416.1	-	GH32(29-340)	GH32	GH32	N	3
ABY92474.1	-	GH13_2(75-391)	GH13+CBM20	GH13_2	Y(1-27)	3
ABY92481.1	3.2.1.54|3.2.1.133|3.2.1.135	CBM34(6-122)+GH13_20(169-466)	CBM34+GH13	CBM34+GH13_20	N	3
ABY92503.1	2.4.1.1	GT35(164-486)	GT35	GT35	N	3
ABY92561.1	-	GH18(50-275)	GH18	GH18	N	3
ABY92622.1	-	GT83(14-228)	GT0	GT83	Y(1-14)	3
ABY92718.1	-	CBM50(30-72)	CBM50	CBM50	N	3
ABY92836.1	-	GT81(2-193)	GT2	GT2	N	3
ABY92870.1	-	CBM50(35-79)+CBM50(94-138)	CBM50	-	N	2
ABY92924.1	-	CE4(45-169)	CE4	CE4	N	3
ABY92937.1	-	GT2(3-130)	GT2	GT2	N	3
ABY93066.1	3.2.1.1|3.2.1.41	CBM34(258-375)+GH13_39(450-795)	CBM20+CBM34+GH13+CBM48	CBM20+CBM34+GH13_39	Y(1-32)	3
ABY93071.1	-	GT4(190-350)	GT4	GT4	N	3
ABY93073.1	-	GH130(4-294)	GH130	GH130	N	3
ABY93074.1	-	GH130(5-299)	GH130	GH130	N	3
ABY93075.1	-	GH5_19(10-288)	GH5	GH5_19	N	3
ABY93084.1	-	GH130(1-176)	GH130	GH130	N	3
ABY93281.1	-	GT28(190-351)	GT28	GT28	N	3
ABY93421.1	-	GH23(83-186)	GH23	GH23	N	3
ABY93426.1	-	GH23(64-193)	GH23	GH23	N	3
ABY93431.1	-	GH18(68-296)	GH18	GH18	N	3
ABY93465.1	2.4.1.64	GH65(335-710)	GH65	GH65	N	3
ABY93474.1	2.4.1.230	GH65(326-715)	GH65	GH65	N	3
ABY93544.1	-	GT4(191-326)	GT4	GT4	N	3
ABY93547.1	-	GT4(211-360)	-	GT4	N	2
ABY93548.1	-	GT4(185-346)	GT4	GT4	N	3
ABY91390.1	-	-	CBM50	-	N	1
ABY91435.1	-	-	CE11	-	N	1
ABY91525.1	-	-	GH18	-	N	1
ABY91787.1	-	-	GT41	-	N	1
ABY92036.1	-	-	GH128	-	N	1
ABY92255.1	-	-	CBM50	CBM50	N	2
ABY92347.1	-	-	CBM50	-	Y(1-28)	1
ABY92563.1	-	-	CBM50	CBM50	N	2
ABY92686.1	-	-	CBM50	-	N	1
ABY92720.1	-	-	CE14	-	N	1
ABY93094.1	-	-	CBM50	-	N	1
ABY93445.1	-	-	CBM50	-	N	1
ABY93462.1	-	-	CBM50	CBM50	N	2
ABY93546.1	-	-	GT4	GT4	N	2
ABY93605.1	-	-	CBM50	CBM50	N	2
ABY91388.1	-	-	-	GH84	N	1
ABY91416.1	-	-	-	GH23	N	1
ABY91461.1	-	-	-	GT30	N	1
ABY91572.1	-	-	-	GT4	N	1
ABY91589.1	-	-	-	CBM50	Y(1-33)	1
ABY91696.1	-	-	-	GT2	N	1
ABY91821.1	-	-	-	GH13	N	1
ABY91831.1	-	-	-	GH13_31	N	1
ABY91833.1	-	-	-	GH13_23	N	1
ABY91906.1	-	-	-	CBM50	N	1
ABY91973.1	-	-	-	CBM50	N	1
ABY92078.1	-	-	-	CBM50	N	1
ABY92085.1	-	-	-	GT2	N	1
ABY92100.1	-	-	-	GH101	N	1
ABY92138.1	-	-	-	GT4	N	1
ABY92145.1	-	-	-	CBM50+GH25	N	1
ABY92149.1	-	-	-	GH27	N	1
ABY92162.1	-	-	-	GH1	N	1
ABY92166.1	-	-	-	GH38	N	1
ABY92307.1	-	-	-	GH13_11	N	1
ABY92380.1	-	-	-	GT30	N	1
ABY92386.1	-	-	-	GT2	N	1
ABY92400.1	-	-	-	GH38	N	1
ABY92417.1	-	-	-	GH32	N	1
ABY92486.1	-	-	-	GH13_30	N	1
ABY92590.1	-	-	-	GT4	N	1
ABY92602.1	-	-	-	GH13_31	N	1
ABY92641.1	-	-	-	GT1	N	1
ABY92711.1	-	-	-	CBM50	N	1
ABY92716.1	-	-	-	GH1	N	1
ABY92760.1	-	-	-	GT83	N	1
ABY92878.1	-	-	-	CE8	N	1
ABY92917.1	-	-	-	GT2	N	1
ABY92925.1	-	-	-	GH13	N	1
ABY92931.1	-	-	-	GT2	N	1
ABY93044.1	-	-	-	GH92	N	1
ABY93329.1	-	-	-	GH28	N	1
ABY93355.1	-	-	-	GH28	N	1
ABY93483.1	-	-	-	GH5_11	N	1
ABY93499.1	-	-	-	CBM50	N	1
ABY93506.1	-	-	-	GT4	N	1
ABY93543.1	-	-	-	GT2	N	1
ABY93614.1	-	-	-	GT47	N	1
ABY93623.1	-	-	-	GH130	N	1
