# Supplementary material for: Whither the genus Caldicellulosiruptor and the order Thermoanaerobacterales: phylogeny, taxonomy, ecology, and phenotype
Source: Front Microbiol. 2023 Aug 3;14:1212538. doi: 10.3389/fmicb.2023.1212538 (PMC10434631; doi:10.3389/fmicb.2023.1212538)
Supplement: Supplementary file 1 [file Data_Sheet_1.ZIP › File_S1/T_sp._YS13.txt]

Gene ID	EC#	HMMER	eCAMI	DIAMOND	Signalp	#ofTools
KHO61021.1	-	GT2(13-128)	GT2	GT2+GT4	N	3
KHO61189.1	2.4.1.21	GT5(2-473)	GT5	GT5	N	3
KHO61192.1	2.4.1.18	CBM48(34-113)+GH13_9(182-473)	GH13+CBM48	CBM48+GH13_9	N	3
KHO61193.1	3.2.1.41	GH13_14(177-488)	CBM48+GH13	CBM48+GH13_14	N	3
KHO61251.1	3.2.1.39	GH81(52-691)+CBM32(769-883)	CBM6+GH81+CBM56	CBM32+GH81	Y(1-31)	3
KHO61252.1	3.2.1.21|3.2.1.-	GH1(3-443)	GH1	GH1	N	3
KHO61253.1	-	GH2(2-687)	GH2	GH2	N	3
KHO61271.1	3.2.1.21|3.2.1.85|3.2.1.86	GH1(4-461)	GH1	GH1	N	3
KHO61272.1	3.2.1.86	GH4(7-185)	GH4	GH4	N	3
KHO61309.1	-	GT51(93-264)	GT51	GT51	N	3
KHO61345.1	-	GT5(86-380)	GT4	GT4	N	3
KHO61379.1	-	CE9(7-377)	CE9	CE9	N	3
KHO61391.1	-	GH170(3-358)	-	GH170	N	2
KHO61518.1	3.2.1.1|3.2.1.41	CBM34(257-374)+GH13_39(449-795)	CBM20+CBM34+GH13+CBM48	CBM20+CBM34+GH13_39	Y(1-32)	3
KHO61523.1	-	GT4(190-350)	GT4	GT4	N	3
KHO61525.1	-	GH130(4-294)	GH130	GH130	N	3
KHO61526.1	-	GH130(5-299)	GH130	GH130	N	3
KHO61527.1	-	GH5_19(10-288)	GH5	GH5_19	N	3
KHO61573.1	3.2.1.20	GH31(202-645)	GH31	GH31	N	3
KHO61639.1	-	GH23(423-536)	GH23	GH23	N	3
KHO61665.1	2.4.1.19|3.2.1.116|3.2.1.133	GH13_2(78-393)+CBM20(611-702)	GH13+CBM20	CBM20+GH13_2+2.4.1.19	Y(1-28)	3
KHO61869.1	2.4.1.19|3.2.1.116|3.2.1.133	GH13_2(78-393)+CBM20(611-702)	GH13+CBM20	CBM20+GH13_2+2.4.1.19	Y(1-28)	3
KHO61978.1	-	GT4(174-325)	-	-	N	1
KHO61979.1	-	GT4(233-383)	-	-	N	1
KHO61984.1	-	GT4(204-353)	GT4	GT4	N	3
KHO61986.1	-	GT4(194-327)	GT4	GT4	N	3
KHO62071.1	-	GH65(326-715)	GH65	GH65	N	3
KHO62085.1	2.4.1.64	GH65(335-710)	GH65	GH65	N	3
KHO62122.1	-	GH18(68-296)	GH18	GH18	N	3
KHO62125.1	3.1.1.72	CE4(135-257)	CE4	CE4	N	3
KHO62136.1	-	GH23(48-178)	GH23	GH23	N	3
KHO62141.1	-	GH23(78-181)	GH23	GH23	N	3
KHO62207.1	-	GT4(193-341)	GT4	GT4	N	3
KHO62271.1	-	CBM50(30-72)	CBM50	CBM50	Y(1-28)	3
KHO62280.1	-	CE14(49-206)	CE14	-	N	2
KHO62411.1	-	GT2(6-158)	GT2	GT2	N	3
KHO62448.1	-	CBM50(35-79)+CBM50(94-138)+CBM50(153-197)	CBM50	CBM50	N	3
KHO62497.1	-	CE4(45-169)	CE4	CE4	N	3
KHO62510.1	-	GT2(3-130)	GT2	GT2	N	3
KHO62664.1	-	SLH(192-233)	-	-	N	1
KHO62666.1	-	GH18(700-984)	-	GH0	N	2
KHO62703.1	-	GH38(6-260)	GH38	GH38	N	3
KHO62810.1	-	GT28(190-352)	GT28	GT28	N	3
KHO62887.1	-	GH18(84-345)	GH18	GH18	Y(1-24)	3
KHO62938.1	2.4.1.1	GT35(164-486)	GT35	GT35	N	3
KHO62960.1	3.2.1.54|3.2.1.133|3.2.1.135	CBM34(6-122)+GH13_20(169-466)	CBM34+GH13	CBM34+GH13_20	N	3
KHO62967.1	-	GH13_2(75-391)	GH13+CBM20	GH13_2	Y(1-27)	3
KHO63015.1	-	GH32(29-340)	GH32	GH32	N	3
KHO63045.1	3.2.1.23	GH2(2-533)	GH2	GH2	N	3
KHO63046.1	3.2.1.22	GH36(12-711)	GH36	GH36	N	3
KHO63055.1	-	CE14(19-134)	CE14	CE14	N	3
KHO63069.1	-	GH109(1-155)	-	-	N	1
KHO63070.1	-	GH109(4-276)	-	-	N	1
KHO63084.1	-	GH94(5-791)	GH94	GH94	N	3
KHO63085.1	-	GH35(10-198)	GH35	GH35	N	3
KHO63140.1	-	CE4(103-227)	CE4	CE4	Y(1-25)	3
KHO63175.1	-	GT2(49-274)	-	GT2	N	2
KHO63189.1	-	GT2(37-198)	GT2	GT2	N	3
KHO63251.1	-	GH23(445-559)	GH23	GH23	N	3
KHO63301.1	2.4.1.-	GT84(1349-1563)+GH94(1804-2885)	GH94+GT84	GH0+GH94+GT84	N	3
KHO63303.1	-	GH109(4-292)	-	-	N	1
KHO63315.1	-	GT26(56-225)	GT26	GT26	N	3
KHO63359.1	-	CBM50(125-168)+CBM50(258-302)	CBM50	CBM50	N	3
KHO61042.1	-	-	GT41	-	N	1
KHO61169.1	-	-	GT4	-	N	1
KHO61350.1	-	-	GH18	-	N	1
KHO61427.1	-	-	CE11	-	N	1
KHO61445.1	-	-	GT0	GT0	N	2
KHO61682.1	-	-	CBM50	CBM50	N	2
KHO61723.1	3.2.1.8|3.2.1.-	-	CBM22+GH10+CBM9	CBM20+CBM34+GH13_39	Y(1-26)	2
KHO62088.1	-	-	CBM50	CBM50	N	2
KHO62105.1	-	-	CBM50	-	N	1
KHO62630.1	-	-	CBM50	-	N	1
KHO62834.1	-	-	CBM50	-	Y(1-25)	1
KHO63105.1	-	-	CBM50	-	Y(1-29)	1
KHO63331.1	-	-	GH18	-	N	1
KHO60957.1	-	-	-	GT2	N	1
KHO61100.1	-	-	-	GH13	N	1
KHO61110.1	-	-	-	GH13_31	N	1
KHO61112.1	-	-	-	GH13_23	N	1
KHO61156.1	-	-	-	CBM50	N	1
KHO61171.1	-	-	-	GT58	N	1
KHO61191.1	-	-	-	CBM48+GH13_9	N	1
KHO61266.1	-	-	-	CBM50	Y(1-33)	1
KHO61287.1	-	-	-	GT4	N	1
KHO61410.1	-	-	-	GT30	N	1
KHO61452.1	-	-	-	GH23	N	1
KHO61484.1	-	-	-	GH84	N	1
KHO61614.1	-	-	-	GT2	N	1
KHO61621.1	-	-	-	GT47	N	1
KHO61717.1	-	-	-	GH23	N	1
KHO61761.1	-	-	-	CBM50	N	1
KHO61782.1	-	-	-	GT2	N	1
KHO61896.1	-	-	-	GT2	N	1
KHO61916.1	-	-	-	GH101	N	1
KHO61951.1	-	-	-	GT4	N	1
KHO61960.1	-	-	-	CBM50+GH25	N	1
KHO61963.1	-	-	-	GH27	N	1
KHO61980.1	-	-	-	GT2	N	1
KHO61990.1	-	-	-	GT2	N	1
KHO61991.1	-	-	-	GT2	N	1
KHO62023.1	-	-	-	GH23	N	1
KHO62034.1	-	-	-	GT4	N	1
KHO62037.1	-	-	-	CBM50	N	1
KHO62062.1	-	-	-	GH5_11	N	1
KHO62209.1	-	-	-	GH28	N	1
KHO62234.1	-	-	-	GT1	N	1
KHO62263.1	-	-	-	CBM50	N	1
KHO62268.1	-	-	-	GH1	N	1
KHO62323.1	-	-	-	GT83	N	1
KHO62490.1	-	-	-	GT2	N	1
KHO62498.1	-	-	-	GH13	N	1
KHO62504.1	-	-	-	GT2	N	1
KHO62616.1	-	-	-	GH92	N	1
KHO62752.1	-	-	-	CE8	N	1
KHO62759.1	-	-	-	GH101	N	1
KHO62870.1	-	-	-	GH28	N	1
KHO62896.1	-	-	-	GH13_31	N	1
KHO62909.1	-	-	-	GT4	N	1
KHO62955.1	-	-	-	GH13_30	N	1
KHO62982.1	-	-	-	CBM50	N	1
KHO63014.1	-	-	-	GH32	N	1
KHO63052.1	-	-	-	GT2	N	1
KHO63062.1	-	-	-	GT30	N	1
KHO63283.1	-	-	-	GH13_11	N	1
KHO63434.1	-	-	-	GH38	N	1
KHO63438.1	-	-	-	GH1	N	1
