# Supplementary material for: Whither the genus Caldicellulosiruptor and the order Thermoanaerobacterales: phylogeny, taxonomy, ecology, and phenotype
Source: Front Microbiol. 2023 Aug 3;14:1212538. doi: 10.3389/fmicb.2023.1212538 (PMC10434631; doi:10.3389/fmicb.2023.1212538)
Supplement: Supplementary file 1 [file Data_Sheet_1.ZIP › File_S1/T_thermocopriae_JCM_7501.txt]

Gene ID	EC#	HMMER	eCAMI	DIAMOND	Signalp	#ofTools
WP_012994888.1	-	GH18(68-296)	GH18	GH18	N	3
WP_012994902.1	-	GH23(79-181)	GH23	GH23	N	3
WP_012995658.1	-	GH32(29-340)	GH32	GH32	N	3
WP_013150662.1	-	GH109(2-155)	-	-	N	1
WP_013150663.1	-	GH109(4-276)	-	-	N	1
WP_028991329.1	-	GH109(4-292)	-	-	N	1
WP_028991338.1	-	GH109(1-385)	-	-	N	1
WP_028991343.1	-	GH109(1-281)	-	-	N	1
WP_028991357.1	-	CE4(99-223)	CE4	CE4	Y(1-25)	3
WP_028991588.1	3.2.1.21|3.2.1.-	GH1(3-444)	GH1	GH1	N	3
WP_028991602.1	3.2.1.21|3.2.1.23|3.2.1.-	GH1(7-466)	GH1	GH1+3.2.1.-	N	3
WP_028991715.1	-	GT2(3-131)	GT2	GT2	N	3
WP_028991729.1	-	GH170(3-358)	-	GH170	N	2
WP_028991852.1	5.4.99.11|3.2.1.10|3.2.1.20|3.2.1.70|3.2.1.-|2.4.1.-	GH13_31(28-375)	GH13	GH13_31	N	3
WP_028991894.1	-	GH13_2(75-391)	GH13+CBM20	GH13_2	Y(1-28)	3
WP_028992059.1	-	CE19(409-554)	-	-	N	1
WP_028992128.1	-	CE9(7-377)	CE9	CE9	N	3
WP_028992143.1	-	GT28(190-350)	GT28	GT28	N	3
WP_028992273.1	-	CBM50(30-72)+CBM50(78-120)	CBM50	CBM50	N	3
WP_028992287.1	-	GH26(132-259)	GH26	GH26	Y(1-27)	3
WP_028992380.1	-	GH130(5-299)	GH130	GH130	N	3
WP_028992381.1	-	GH130(4-295)	GH130	GH130	N	3
WP_028992383.1	-	GT4(190-350)	GT4	GT4	N	3
WP_028992472.1	-	GT4(191-343)	GT4	GT4	N	3
WP_028992571.1	-	CE4(45-169)	CE4	CE4	N	3
WP_028992613.1	-	GT35(164-486)	GT35	GT35	N	3
WP_038001992.1	-	GH38(3-264)	-	GH38	N	2
WP_038001995.1	3.2.1.122	GH4(6-182)	GH4	GH4	N	3
WP_054644766.1	-	GT51(93-264)	GT51	GT51	N	3
WP_081723111.1	-	GT2(7-172)+GT2(464-589)	GT2	GT2	N	3
WP_154653794.1	-	GT2(7-167)	GT2	GT2	N	3
WP_162199503.1	-	GT4(184-337)	-	GT4	N	2
WP_175576950.1	-	CBM50(52-96)+CBM50(111-155)	CBM50	CBM50	N	3
WP_256200936.1	2.4.1.-	GT84(124-338)	GT84+GH94	GH0+GH94+GT84	N	3
WP_256200953.1	-	GT2(52-221)	-	GT2	N	2
WP_256200984.1	3.2.1.25	GH2(4-443)	GH2	GH2	N	3
WP_256200993.1	2.4.1.248	CBM35(64-187)+CBM35(393-513)+GH15(821-1125)	CBM35+GH66	CBM35	N	3
WP_256200994.1	-	GH66(2-525)	GH66	GH66	N	3
WP_256200996.1	-	GH15(8-316)	GH15	GH15	N	3
WP_256201032.1	2.4.1.248	GH66(49-348)	GH66+CBM35	CBM35+GH66	N	3
WP_256201100.1	3.2.1.23	GH2(4-533)	GH2	GH2	N	3
WP_256201103.1	3.2.1.24	GH38(98-362)	GH38	GH38	N	3
WP_256201266.1	-	GT4(19-165)	GT4	GT4	N	3
WP_256201267.1	-	GT2(4-113)	-	-	N	1
WP_256201357.1	-	GT26(55-163)	GT26	GT26	N	3
WP_256201358.1	-	GT26(2-66)	GT26	-	N	2
WP_256201379.1	-	GH5_19(1-156)	GH5	GH5_19	N	3
WP_256201392.1	3.2.1.116|2.4.1.19	GH13_2(86-377)	GH13	CBM20+GH13_2	Y(1-34)	3
WP_256201394.1	3.2.1.116|2.4.1.19	CBM20(73-160)	GH13	CBM20+GH13_2	N	3
WP_256201414.1	3.2.1.37|3.2.1.55|3.2.1.21	GH3(3-209)	GH3	GH3	N	3
WP_256201432.1	3.2.1.20	GH31(3-446)	GH31	GH31	N	3
WP_003867082.1	-	-	GH18	-	N	1
WP_003868407.1	-	-	CBM50	-	N	1
WP_012994856.1	-	-	CBM50	CBM50	N	2
WP_012994873.1	-	-	CBM50	-	N	1
WP_028991776.1	-	-	CBM50	-	N	1
WP_038002248.1	-	-	CBM50	CBM50	N	2
WP_054644748.1	-	-	GH73	-	N	1
WP_054644798.1	-	-	CE4	-	N	1
WP_211232386.1	-	-	GT0	GT0	N	2
WP_256200934.1	2.4.1.-	-	GT84+GH94	GH0+GH94+GT84	N	2
WP_256200960.1	-	-	CBM50	-	N	1
WP_256201104.1	3.2.1.24	-	GH38	GH38	N	2
WP_256201385.1	-	-	CBM50	CBM50	N	2
WP_256201393.1	3.2.1.116|2.4.1.19	-	GH13	-	N	1
WP_256201415.1	3.2.1.37|3.2.1.55|3.2.1.21	-	GH3	GH3	N	2
WP_256201431.1	-	-	GH18	GH18	N	2
WP_256201433.1	3.2.1.20	-	GH31	GH31	N	2
WP_256201489.1	-	-	GT0	-	Y(1-14)	1
WP_256201490.1	-	-	GT0	GT83	Y(1-28)	2
WP_012994686.1	-	-	-	GH13	N	1
WP_013149951.1	-	-	-	GH13_31	N	1
WP_013150151.1	-	-	-	GH28	N	1
WP_013150644.1	-	-	-	GT2	N	1
WP_013150711.1	-	-	-	GH13_11	N	1
WP_013150810.1	-	-	-	GH27	N	1
WP_028991596.1	-	-	-	CBM50	Y(1-33)	1
WP_028991735.1	-	-	-	GH13_23	N	1
WP_028991880.1	-	-	-	GH32	N	1
WP_028991897.1	-	-	-	GH13_30	N	1
WP_028991971.1	-	-	-	CBM50+GH25	N	1
WP_028991997.1	-	-	-	GT30	N	1
WP_028991998.1	-	-	-	GT30	N	1
WP_028992029.1	-	-	-	GT2	N	1
WP_028992030.1	-	-	-	GT2	N	1
WP_028992081.1	-	-	-	GH101	N	1
WP_028992161.1	-	-	-	CBM50	N	1
WP_028992233.1	-	-	-	CBM50	N	1
WP_028992274.1	-	-	-	GH1	N	1
WP_028992520.1	-	-	-	GH38	N	1
WP_028992709.1	-	-	-	GH28	N	1
WP_156202089.1	-	-	-	GH23	N	1
WP_173571577.1	-	-	-	GH23	N	1
WP_232192642.1	-	-	-	GT4	N	1
WP_256200937.1	-	-	-	GH0+GH94+GT84	N	1
WP_256200983.1	-	-	-	GH2	N	1
WP_256201101.1	-	-	-	GH2	N	1
WP_256201165.1	-	-	-	CBM50	N	1
WP_256201231.1	-	-	-	GT2	N	1
WP_256201386.1	-	-	-	CBM50	N	1
WP_256201475.1	-	-	-	GT2	N	1
