# Supplementary material for: Whither the genus Caldicellulosiruptor and the order Thermoanaerobacterales: phylogeny, taxonomy, ecology, and phenotype
Source: Front Microbiol. 2023 Aug 3;14:1212538. doi: 10.3389/fmicb.2023.1212538 (PMC10434631; doi:10.3389/fmicb.2023.1212538)
Supplement: Supplementary file 1 [file Data_Sheet_1.ZIP › File_S1/T_thermohydro_DSM_569.txt]

Gene ID	EC#	HMMER	eCAMI	DIAMOND	Signalp	#ofTools
SDF03165.1	-	GH23(446-560)	GH23	GH23	N	3
SDF08728.1	3.2.1.37|3.2.1.55|3.2.1.21	GH3(89-315)	GH3	GH3	N	3
SDF08868.1	3.2.1.21|3.2.1.-	GH1(2-441)	GH1	GH1	N	3
SDF21074.1	-	GH109(4-276)	-	-	N	1
SDF21118.1	-	GH109(1-155)	-	-	N	1
SDF25015.1	-	GT2(3-130)	GT2	GT2	N	3
SDF25600.1	-	CE4(45-169)	CE4	CE4	N	3
SDF28800.1	-	GT4(192-341)	GT4	GT4	N	3
SDF31527.1	2.4.1.64	GH65(335-710)	GH65	GH65	N	3
SDF31936.1	2.4.1.230	GH65(326-715)	GH65	GH65	N	3
SDF41731.1	3.2.1.21|3.2.1.-	GH1(3-444)	GH1	GH1	N	3
SDF41817.1	-	GH2(2-620)	GH2	GH2	N	3
SDF42306.1	-	GH4(7-186)	GH4	-	N	2
SDF44507.1	3.2.1.20	GH31(202-645)	GH31	GH31+3.2.1.20	N	3
SDF48638.1	-	GH18(54-296)	GH18	GH18	N	3
SDF48767.1	3.1.1.72	CE4(157-279)	CE4	CE4	N	3
SDF49285.1	-	GH23(48-178)	GH23	GH23	N	3
SDF54237.1	2.4.1.248	GH66(49-434)+CBM35(426-549)+CBM35(755-875)	CBM35+GH66	CBM35+GH66	N	3
SDF54394.1	-	GH66(2-557)	GH66	GH66	N	3
SDF54438.1	-	GH15(8-349)	GH15	GH15	N	3
SDF54584.1	3.2.1.11	GH66(46-609)	GH66	GH66	N	3
SDF67935.1	-	GT26(56-225)	GT26	GT26	N	3
SDF77289.1	-	GT2(6-158)	GT2	GT2	N	3
SDF88439.1	3.2.1.8|3.2.1.-	SLH(134-176)	CBM22+GH10+CBM9	CBM20+CBM34+GH13_39	N	3
SDF88868.1	-	CE4(90-252)+SLH(360-401)	CE4	CE4	Y(1-29)	3
SDF88952.1	-	GH26(132-259)	GH26	GH26	Y(1-27)	3
SDF92956.1	-	GH2(58-615)+GH2(797-1152)+CBM51(1371-1508)	CBM51+GH2	CBM51+GH2	Y(1-28)	3
SDF93079.1	3.2.1.22	GH36(12-709)	GH36	GH36	N	3
SDF93109.1	3.2.1.23	GH2(4-533)	GH2	GH2	N	3
SDF94157.1	-	GH5_19(10-288)	GH5	GH5_19	N	3
SDF94192.1	-	GH130(5-299)	GH130	GH130	N	3
SDF94229.1	-	GH130(4-295)	GH130	GH130	N	3
SDF94303.1	-	GT4(190-350)	GT4	GT4	N	3
SDF94523.1	3.2.1.1|3.2.1.41	CBM34(258-376)+GH13_39(450-796)	CBM20+CBM34+GH13+CBM48	CBM20+CBM34+GH13_39	Y(1-32)	3
SDF97351.1	-	GT28(190-352)	GT28	GT28	N	3
SDG05027.1	-	GT51(93-264)	GT51	GT51	N	3
SDG11599.1	-	GH32(29-340)	GH32	GH32	N	3
SDG17545.1	3.2.1.3	GH15(319-679)	GH15	GH15+3.2.1.3	N	3
SDG17970.1	3.2.1.54|3.2.1.133|3.2.1.135	CBM34(6-122)+GH13_20(169-466)	CBM34+GH13	CBM34+GH13_20	N	3
SDG20196.1	-	GT4(194-347)	GT4	GT4	N	3
SDG20278.1	-	GT4(171-318)	-	-	N	1
SDG20319.1	-	GT4(178-320)	-	GT4	N	2
SDG20359.1	-	GT4(168-308)	-	GT4	N	2
SDG24939.1	2.4.1.-	GT84(1349-1563)+GH94(1804-2885)	GH94+GT84	GH0+GH94+GT84	N	3
SDG25626.1	-	GH170(3-358)	-	GH170	N	2
SDG28361.1	-	CE4(103-227)	CE4	CE4	Y(1-25)	3
SDG33900.1	-	CE9(7-377)	CE9	CE9	N	3
SDG33959.1	-	AA4(8-243)	-	-	N	1
SDG38308.1	-	GH18(74-345)	GH18	GH18	Y(1-30)	3
SDG44342.1	-	CBM50(35-79)+CBM50(94-138)	CBM50	-	N	2
SDG45783.1	-	CBM50(125-168)+CBM50(258-302)	CBM50	CBM50	N	3
SDG52434.1	-	GT35(164-486)	GT35	GT35	N	3
SDG56244.1	-	GH23(79-181)	GH23	GH23	N	3
SDG58400.1	-	GT2(37-198)	GT2	GT2	N	3
SDG58956.1	-	CE14(49-206)	CE14	-	N	2
SDG60238.1	-	GT5(87-380)	GT4	GT4	N	3
SDG67512.1	-	GH13_2(75-391)	GH13+CBM20	GH13_2	Y(1-27)	3
SDG74496.1	-	CBM50(30-72)	CBM50	CBM50	Y(1-28)	3
SDF07064.1	-	-	CE11	-	N	1
SDF19733.1	-	-	CBM50	-	Y(1-28)	1
SDF31375.1	-	-	CBM50	CBM50	N	2
SDF38329.1	-	-	CBM50	CBM50	N	2
SDF47816.1	-	-	CBM50	-	N	1
SDF61854.1	-	-	GT4	-	N	1
SDF69008.1	-	-	GH18	-	N	1
SDF69047.1	-	-	CBM50	CBM50	N	2
SDF71426.1	-	-	GT41	-	N	1
SDF84290.1	-	-	CBM50	-	N	1
SDF92088.1	-	-	CBM50	-	Y(1-25)	1
SDF98368.1	-	-	GT0	GT0	N	2
SDG65360.1	3.2.1.8|3.2.1.-	-	CBM22+GH10+CBM9	CBM20+CBM34+GH13_39	Y(1-24)	2
SDG75985.1	-	-	GH18	-	N	1
SDE96893.1	-	-	-	GT83	N	1
SDF04161.1	-	-	-	GH13_11	N	1
SDF21465.1	-	-	-	GT30	N	1
SDF22025.1	-	-	-	GT2	N	1
SDF25272.1	-	-	-	GT2	N	1
SDF25547.1	-	-	-	GH13	N	1
SDF25907.1	-	-	-	GT2	N	1
SDF27394.1	-	-	-	GT1	N	1
SDF28707.1	-	-	-	GH28	N	1
SDF32376.1	-	-	-	GH5_11	N	1
SDF36056.1	-	-	-	GH101	N	1
SDF37868.1	-	-	-	GT47	N	1
SDF41783.1	-	-	-	GH2	N	1
SDF42821.1	-	-	-	GT4	N	1
SDF58598.1	-	-	-	CBM50	N	1
SDF61150.1	-	-	-	CBM50	N	1
SDF61343.1	-	-	-	CBM50	N	1
SDF62082.1	-	-	-	GT58	N	1
SDF85426.1	-	-	-	CBM50	N	1
SDF90358.1	-	-	-	GH13_31	N	1
SDF90422.1	-	-	-	GH13_23	N	1
SDF95118.1	-	-	-	GT2	N	1
SDF98724.1	-	-	-	GH23	N	1
SDG03882.1	-	-	-	GH13_31	N	1
SDG11558.1	-	-	-	GH32	N	1
SDG17771.1	-	-	-	GH13_30	N	1
SDG20029.1	-	-	-	GT2	N	1
SDG20074.1	-	-	-	GT2	N	1
SDG21718.1	-	-	-	GH92	N	1
SDG22545.1	-	-	-	GH1	N	1
SDG22754.1	-	-	-	CBM50	N	1
SDG23813.1	-	-	-	GT4	N	1
SDG33150.1	-	-	-	GH84	N	1
SDG36146.1	-	-	-	GT2	N	1
SDG37096.1	-	-	-	GH28	N	1
SDG39719.1	-	-	-	GH1	N	1
SDG39870.1	-	-	-	GH38	N	1
SDG40599.1	-	-	-	CBM50+GH25	N	1
SDG40739.1	-	-	-	GH27	N	1
SDG46734.1	-	-	-	CBM50	N	1
SDG50655.1	-	-	-	CBM50	N	1
SDG54252.1	-	-	-	GT2	N	1
SDG54920.1	-	-	-	CE8	N	1
SDG56850.1	-	-	-	GH23	N	1
SDG64097.1	-	-	-	GT4	N	1
SDG69469.1	-	-	-	GH23	N	1
SDG78679.1	-	-	-	GH13	N	1
