# Supplementary material for: Whither the genus Caldicellulosiruptor and the order Thermoanaerobacterales: phylogeny, taxonomy, ecology, and phenotype
Source: Front Microbiol. 2023 Aug 3;14:1212538. doi: 10.3389/fmicb.2023.1212538 (PMC10434631; doi:10.3389/fmicb.2023.1212538)
Supplement: Supplementary file 1 [file Data_Sheet_1.ZIP › File_S1/T_thermohydro_WC1.txt]

Gene ID	EC#	HMMER	eCAMI	DIAMOND	Signalp	#ofTools
EMT37926.1	-	GT26(56-225)	GT26	GT26	N	3
EMT37985.1	-	GT4(192-341)	GT4	GT4	N	3
EMT38059.1	-	GH109(1-155)	-	-	N	1
EMT38061.1	-	GH109(4-276)	-	-	N	1
EMT38074.1	3.2.1.1|3.2.1.41	CBM34(258-376)+GH13_39(450-796)	CBM20+CBM34+GH13+CBM48	CBM20+CBM34+GH13_39	Y(1-32)	3
EMT38075.1	-	GT4(189-349)	GT4	GT4	N	3
EMT38083.1	-	GH130(4-295)	GH130	GH130	N	3
EMT38087.1	-	GH5_19(10-288)	GH5	GH5_19	N	3
EMT38091.1	-	GH130(5-299)	GH130	GH130	N	3
EMT38095.1	-	GH109(4-289)	-	-	N	1
EMT38107.1	2.4.1.-	GT84(1349-1563)+GH94(1804-2885)	GH94+GT84	GH0+GH94+GT84	N	3
EMT38179.1	-	CBM50(30-72)	CBM50	CBM50	Y(1-28)	3
EMT38228.1	3.2.1.23	GH2(4-533)	GH2	GH2	N	3
EMT38239.1	3.2.1.22	GH36(12-708)	GH36	GH36	N	3
EMT38281.1	-	CBM50(125-168)+CBM50(258-302)	CBM50	CBM50	N	3
EMT38372.1	-	GT28(190-352)	GT28	GT28	N	3
EMT38494.1	-	GH18(74-345)	GH18	GH18	Y(1-30)	3
EMT38613.1	-	CE14(49-206)	CE14	-	N	2
EMT38652.1	-	GH18(58-300)	GH18	GH18	N	3
EMT38656.1	-	GH23(48-178)	GH23	GH23	N	3
EMT38660.1	-	GH23(79-181)	GH23	GH23	N	3
EMT38705.1	3.1.1.72	CE4(157-279)	CE4	CE4	N	3
EMT38712.1	-	GH13_2(75-391)	GH13+CBM20	GH13_2	Y(1-27)	3
EMT38717.1	3.2.1.54|3.2.1.133|3.2.1.135	CBM34(6-122)+GH13_20(169-466)	CBM34+GH13	CBM34+GH13_20	N	3
EMT38766.1	3.2.1.3	GH15(319-679)	GH15	GH15+3.2.1.3	N	3
EMT38850.1	-	GH18(18-247)	-	GH18	N	2
EMT39123.1	-	CE4(103-227)	CE4	CE4	Y(1-25)	3
EMT39142.1	-	GH109(1-279)	-	-	N	1
EMT39157.1	-	GH109(1-386)	-	-	N	1
EMT39172.1	-	AA4(8-243)	-	-	N	1
EMT39197.1	-	GT5(87-380)	GT4	GT4	N	3
EMT39211.1	-	GH170(3-358)	-	GH170	N	2
EMT39213.1	-	CE9(7-377)	CE9	CE9	N	3
EMT39270.1	2.4.1.1	GT35(164-486)	GT35	GT35	N	3
EMT39322.1	-	GH18(47-295)	GH18	GH18	N	3
EMT39329.1	-	GT2(37-198)	GT2	GT2	N	3
EMT39342.1	-	CBM50(288-333)	CBM50	CBM50	N	3
EMT39354.1	3.2.1.8|3.2.1.-	CBM22(40-183)+CBM22(206-339)+GH10(375-686)+CBM9(707-857)+CBM9(877-1051)	GH10+CBM22+CBM9	CBM22+CBM9+GH10	N	3
EMT39358.1	3.2.1.37	GH52(19-418)	GH52	GH52	N	3
EMT39360.1	3.2.1.37|3.2.1.55|3.2.1.21	GH3(91-317)	GH3	GH3	N	3
EMT39375.1	-	CE7(4-315)	-	CE7	N	2
EMT39394.1	-	GH109(2-152)	-	-	N	1
EMT39485.1	3.2.1.21|3.2.1.85|3.2.1.86	GH1(4-461)	GH1	GH1	N	3
EMT39493.1	3.2.1.86	GH4(7-186)	GH4	GH4	N	3
EMT39495.1	-	GH2(2-696)	GH2	GH2	N	3
EMT39506.1	-	GT51(93-264)	GT51	GT51	N	3
EMT39530.1	3.2.1.21|3.2.1.23|3.2.1.-	GH1(2-467)	GH1	GH1	N	3
EMT39539.1	3.2.1.21|3.2.1.-	GH1(3-444)	GH1	GH1	N	3
EMT39665.1	3.2.1.20	GH31(202-645)	GH31	GH31+3.2.1.20	N	3
EMT39745.1	-	CE4(90-252)+SLH(360-401)	CE4	CE4	Y(1-29)	3
EMT39855.1	-	GH66(2-557)	GH66	GH66	N	3
EMT39862.1	2.4.1.248	GH66(49-434)+CBM35(426-549)+CBM35(755-875)+GH15(1183-1525)	CBM35+GH66	CBM35	N	3
EMT39884.1	3.2.1.11	GH66(46-609)	GH66	GH66	N	3
EMT39888.1	-	GH15(8-349)	GH15	GH15	N	3
EMT40006.1	2.4.1.64	GH65(335-710)	GH65	GH65	N	3
EMT40024.1	2.4.1.230	GH65(326-715)	GH65	GH65	N	3
EMT40031.1	-	GT4(193-324)	GT4	GT4	N	3
EMT40136.1	-	CBM50(35-79)+CBM50(94-138)	CBM50	-	N	2
EMT40150.1	-	GT2(3-130)	GT2	GT2	N	3
EMT40195.1	-	GT2(6-158)	GT2	GT2	N	3
EMT40201.1	-	CE4(45-169)	CE4	CE4	N	3
EMT38113.1	-	-	CBM50	-	N	1
EMT38258.1	-	-	CBM50	CBM50	N	2
EMT38272.1	-	-	GH18	-	N	1
EMT38584.1	-	-	CBM50	-	Y(1-25)	1
EMT38890.1	-	-	CBM50	-	N	1
EMT38893.1	-	-	CBM50	-	N	1
EMT39000.1	-	-	GT41	-	N	1
EMT39076.1	-	-	CBM50	-	N	1
EMT39230.1	-	-	GH18	-	N	1
EMT39400.1	-	-	CE11	-	N	1
EMT39410.1	-	-	GT0	GT0	N	2
EMT39610.1	-	-	CBM50	CBM50	N	2
EMT39943.1	-	-	GT4	-	N	1
EMT40005.1	-	-	CBM50	CBM50	N	2
EMT40029.1	-	-	GT0	GT0	N	2
EMT40090.1	-	-	CBM50	-	N	1
EMT40410.1	3.2.1.8|3.2.1.-	-	CBM22+GH10+CBM9	CBM20+CBM34+GH13_39	N	2
EMT37880.1	-	-	-	GH13	N	1
EMT37907.1	-	-	-	CBM50	N	1
EMT37922.1	-	-	-	GT2	N	1
EMT37989.1	-	-	-	GH28	N	1
EMT38029.1	-	-	-	GH27	N	1
EMT38034.1	-	-	-	CBM50+GH25	N	1
EMT38045.1	-	-	-	GT4	N	1
EMT38065.1	-	-	-	GT30	N	1
EMT38162.1	-	-	-	GH1	N	1
EMT38166.1	-	-	-	CBM50	N	1
EMT38205.1	-	-	-	GT1	N	1
EMT38331.1	-	-	-	GH13_23	N	1
EMT38343.1	-	-	-	GH13_31	N	1
EMT38387.1	-	-	-	GH38	N	1
EMT38399.1	-	-	-	GH1	N	1
EMT38443.1	-	-	-	GH84	N	1
EMT38491.1	-	-	-	GT4	N	1
EMT38497.1	-	-	-	GH13_31	N	1
EMT38517.1	-	-	-	GT2	N	1
EMT38566.1	-	-	-	GH28	N	1
EMT38729.1	-	-	-	CBM50	N	1
EMT38738.1	-	-	-	GH13_30	N	1
EMT38838.1	-	-	-	CBM50	N	1
EMT38947.1	-	-	-	GT2	N	1
EMT38957.1	-	-	-	GH101	N	1
EMT39085.1	-	-	-	GH13_11	N	1
EMT39419.1	-	-	-	GH23	N	1
EMT39468.1	-	-	-	GT4	N	1
EMT39542.1	-	-	-	CBM50	Y(1-33)	1
EMT39569.1	-	-	-	GH23	N	1
EMT39601.1	-	-	-	GT47	N	1
EMT39657.1	-	-	-	GT2	N	1
EMT39742.1	-	-	-	CBM50	N	1
EMT39924.1	-	-	-	CBM50	N	1
EMT39940.1	-	-	-	GT58	N	1
EMT39960.1	-	-	-	GH5_11	N	1
EMT39974.1	-	-	-	GH23	N	1
EMT40094.1	-	-	-	GT0	N	1
EMT40100.1	-	-	-	CBM50	N	1
EMT40161.1	-	-	-	GT2	N	1
EMT40176.1	-	-	-	GT2	N	1
EMT40276.1	-	-	-	GH13	N	1
EMT40307.1	-	-	-	CE8	N	1
EMT40327.1	-	-	-	GH92	N	1
EMT40364.1	-	-	-	GT83	N	1
