# Supplementary material for: Whither the genus Caldicellulosiruptor and the order Thermoanaerobacterales: phylogeny, taxonomy, ecology, and phenotype
Source: Front Microbiol. 2023 Aug 3;14:1212538. doi: 10.3389/fmicb.2023.1212538 (PMC10434631; doi:10.3389/fmicb.2023.1212538)
Supplement: Supplementary file 1 [file Data_Sheet_1.ZIP › File_S1/T_uzonensis_DSM_18761.txt]

Gene ID	EC#	HMMER	eCAMI	DIAMOND	Signalp	#ofTools
SHE30698.1	3.2.1.37|3.2.1.55|3.2.1.21	GH3(89-315)	GH3	GH3	N	3
SHE30828.1	-	CE9(7-377)	CE9	CE9	N	3
SHE32265.1	-	GT5(86-380)	GT4	GT4	N	3
SHE33898.1	-	GT51(93-264)	GT51	GT51	N	3
SHE35018.1	-	GH170(3-359)	-	GH170	N	2
SHE35612.1	-	GH2(2-678)	GH2	GH2	N	3
SHE35649.1	3.2.1.21|3.2.1.-	GH1(3-444)	GH1	GH1	N	3
SHE37302.1	-	GH13_14(169-480)	CBM41+GH13+CBM48+CBM25+CBM20	CBM48+GH13_14	N	3
SHE37333.1	2.4.1.18	CBM48(31-113)+GH13_9(182-473)	GH13+CBM48	CBM48+GH13_9	N	3
SHE37421.1	2.4.1.21	GT5(2-473)	GT5	GT5	N	3
SHE60887.1	-	GT2(3-130)	GT2	GT2	N	3
SHE61424.1	-	CE4(45-169)	CE4	CE4	N	3
SHE63302.1	-	CBM50(35-79)+CBM50(94-138)+CBM50(153-197)	CBM50	CBM50	N	3
SHE64331.1	-	GT81(3-190)	GT2	GT2	N	3
SHE71149.1	3.2.1.15	GH28(214-597)	GH28	GH28	Y(1-32)	3
SHE71361.1	-	GH4(12-186)	GH4	GH4	N	3
SHE71451.1	-	GH28(105-473)	GH28	GH28	N	3
SHE71603.1	-	GH105(20-370)	GH105	GH105	N	3
SHE71969.1	-	GH109(2-155)	-	-	N	1
SHE71998.1	-	GH109(4-276)	-	-	N	1
SHE73888.1	-	CE4(104-227)	CE4	CE4	Y(1-32)	3
SHE74808.1	2.4.1.-	GT84(1349-1563)+GH94(1804-2885)	GH94+GT84	GH0+GH94+GT84	N	3
SHE74875.1	-	GH109(4-292)	-	-	N	1
SHE75274.1	-	GT26(56-225)	GT26	GT26	N	3
SHE76661.1	-	CBM50(125-168)+CBM50(258-302)	CBM50	CBM50	N	3
SHE80641.1	2.4.1.1	GT35(164-486)	GT35	GT35	N	3
SHE81191.1	-	GT2(37-198)	GT2	GT2	N	3
SHE82605.1	-	GH18(76-345)	GH18	GH18	N	3
SHE84638.1	-	GT28(190-352)	GT28	GT28	N	3
SHE90200.1	-	CE4(90-252)+SLH(360-401)	CE4	CE4	Y(1-29)	3
SHE98159.1	-	CBM50(30-72)	CBM50	CBM50	Y(1-28)	3
SHF00786.1	-	GT4(192-340)	GT4	GT4	N	3
SHF04285.1	3.2.1.20	GH31(202-645)	GH31	GH31	N	3
SHF05329.1	-	GT4(184-332)	-	GT4	N	2
SHF08339.1	-	CE19(406-553)	-	-	N	1
SHF09904.1	2.4.1.19|3.2.1.116|3.2.1.133	CBM20(47-138)	GH13+CBM20	-	N	2
SHF11733.1	-	GH18(56-296)	GH18	GH18	N	3
SHF11829.1	3.1.1.72	CE4(157-279)	CE4	CE4	N	3
SHF12184.1	-	GH23(48-178)	GH23	GH23	N	3
SHF12417.1	-	GH23(79-181)	GH23	GH23	N	3
SHF16122.1	2.4.1.64	GH65(335-710)	GH65	GH65	N	3
SHF16392.1	-	GH65(326-715)	GH65	GH65	N	3
SHF19762.1	-	GH32(29-340)	GH32	GH32	N	3
SHF20473.1	3.2.1.23	GH2(3-537)	GH2	GH2+3.2.1.23	N	3
SHF20505.1	3.2.1.22	GH36(12-710)	GH36	GH36	N	3
SHF22283.1	2.4.1.19|3.2.1.116|3.2.1.133	GH13_2(78-320)	GH13+CBM20	CBM20+GH13_2+2.4.1.19	Y(1-28)	3
SHF23628.1	-	CE14(49-206)	CE14	-	N	2
SHF25167.1	3.2.1.3	GH15(319-679)	GH15	GH15+3.2.1.3	N	3
SHF25469.1	3.2.1.54|3.2.1.133|3.2.1.135	CBM34(6-122)+GH13_20(169-466)	CBM34+GH13	CBM34+GH13_20	N	3
SHF25665.1	-	GH13_2(75-391)	GH13+CBM20	GH13_2	Y(1-27)	3
SHF29033.1	2.4.1.19|3.2.1.116|3.2.1.133	GH13_2(78-253)	GH13+CBM20	CBM20+GH13_2+2.4.1.19	Y(1-28)	3
SHF32130.1	-	GT4(194-346)	GT4	GT4	N	3
SHF36535.1	-	GH130(4-294)	GH130	GH130	N	3
SHF36596.1	-	GT4(189-349)	GT4	GT4	N	3
SHF36769.1	3.2.1.1|3.2.1.41	CBM34(258-375)+GH13_39(450-796)	CBM20+CBM34+GH13+CBM48	CBM20+CBM34+GH13_39	Y(1-32)	3
SHF37566.1	2.4.1.19|3.2.1.116|3.2.1.133	CBM20(18-109)	GH13+CBM20	-	N	2
SHF38412.1	3.2.1.15	SLH(192-234)	GH28	CBM20+CBM34+GH13_39	N	3
SHE29172.1	-	-	GT0	GT0	N	2
SHE29682.1	-	-	CE11	-	N	1
SHE32083.1	-	-	GH18	-	N	1
SHE47971.1	-	-	GT41	-	N	1
SHE52077.1	-	-	GT4	-	N	1
SHE72712.1	-	-	CBM50	-	N	1
SHE75775.1	-	-	GH18	-	N	1
SHE75807.1	-	-	CBM50	CBM50	N	2
SHE83834.1	-	-	CBM50	-	Y(1-25)	1
SHE95747.1	-	-	CBM50	-	N	1
SHF11319.1	-	-	CBM50	-	N	1
SHF16024.1	-	-	CBM50	CBM50	Y(1-29)	2
SHF21906.1	-	-	CBM50	CBM50	N	2
SHF26656.1	-	-	CBM50	-	N	1
SHF30667.1	-	-	GH23	GH23	N	2
SHF32112.1	-	-	GT4	GT4	N	2
SHF36473.1	-	-	GH5	-	N	1
SHE28308.1	-	-	-	GH84	N	1
SHE29007.1	-	-	-	GH23	N	1
SHE34539.1	-	-	-	GT4	N	1
SHE35222.1	-	-	-	CBM50	Y(1-33)	1
SHE37364.1	-	-	-	CBM48+GH13_9	N	1
SHE45000.1	-	-	-	GT2	N	1
SHE49716.1	-	-	-	GH13	N	1
SHE50127.1	-	-	-	GH13_23	N	1
SHE52147.1	-	-	-	GT58	N	1
SHE56996.1	-	-	-	GH92	N	1
SHE61142.1	-	-	-	GT2	N	1
SHE61385.1	-	-	-	GH13	N	1
SHE61720.1	-	-	-	GT2	N	1
SHE62955.1	-	-	-	CE8	N	1
SHE67013.1	-	-	-	GT83	N	1
SHE70952.1	-	-	-	GT2	N	1
SHE71728.1	-	-	-	GT30	N	1
SHE74298.1	-	-	-	GH13_11	N	1
SHE81798.1	-	-	-	GT4	N	1
SHE82229.1	-	-	-	GH13_31	N	1
SHE83267.1	-	-	-	GH28	N	1
SHE89868.1	-	-	-	CBM50	Y(1-28)	1
SHE91191.1	-	-	-	CBM50	N	1
SHE91795.1	-	-	-	GT2	N	1
SHE98275.1	-	-	-	GH1	N	1
SHE98464.1	-	-	-	CBM50	N	1
SHE99879.1	-	-	-	GT1	N	1
SHF00726.1	-	-	-	GH28	N	1
SHF07457.1	-	-	-	GH27	N	1
SHF07564.1	-	-	-	CBM50+GH25	N	1
SHF07853.1	-	-	-	GT4	N	1
SHF09177.1	-	-	-	GH101	N	1
SHF09667.1	-	-	-	GT2	N	1
SHF16752.1	-	-	-	GH5_11	N	1
SHF17951.1	-	-	-	CBM50	N	1
SHF18041.1	-	-	-	GT4	N	1
SHF19729.1	-	-	-	GH32	N	1
SHF25321.1	-	-	-	GH13_30	N	1
SHF29858.1	-	-	-	GH23	N	1
SHF31149.1	-	-	-	GT47	N	1
SHF31353.1	-	-	-	GT2	N	1
SHF35693.1	-	-	-	CBM20+CBM34+GH13_39	Y(1-24)	1
SHF35859.1	-	-	-	GH23	N	1
SHF37205.1	-	-	-	GH1	N	1
SHF37306.1	-	-	-	GH38	N	1
