# Supplementary material for: Whither the genus Caldicellulosiruptor and the order Thermoanaerobacterales: phylogeny, taxonomy, ecology, and phenotype
Source: Front Microbiol. 2023 Aug 3;14:1212538. doi: 10.3389/fmicb.2023.1212538 (PMC10434631; doi:10.3389/fmicb.2023.1212538)
Supplement: Supplementary file 1 [file Data_Sheet_1.ZIP › File_S1/T_wiegelii_Rt8.B1.txt]

Gene ID	EC#	HMMER	eCAMI	DIAMOND	Signalp	#ofTools
AEM77522.1	3.2.1.20	GH31(202-645)	GH31	GH31	N	3
AEM77584.1	-	GH5_19(10-288)	GH5	GH5_19	N	3
AEM77585.1	-	GH130(5-299)	GH130	GH130	N	3
AEM77586.1	-	GH130(4-294)	GH130	GH130	N	3
AEM77588.1	-	GT4(190-350)	GT4	GT4	N	3
AEM77594.1	3.2.1.1|3.2.1.41	CBM34(258-376)+GH13_39(450-796)	CBM20+CBM34+GH13+CBM48	CBM20+CBM34+GH13_39	Y(1-32)	3
AEM77729.1	3.2.1.21|3.2.1.-	GH1(3-444)	GH1	GH1	N	3
AEM77732.1	3.2.1.-|3.2.1.52	GH3(66-293)	GH3	GH3	N	3
AEM77734.1	-	CE9(7-377)	CE9	CE9	N	3
AEM77773.1	-	GT5(87-380)	GT4	GT4	N	3
AEM77825.1	-	GT51(93-264)	GT51	GT51	N	3
AEM77856.1	-	GH4(2-177)	-	GH4	N	2
AEM77894.1	-	GH2(2-692)	GH2	GH2	N	3
AEM77895.1	3.2.1.21|3.2.1.-	GH1(3-443)	GH1	GH1	N	3
AEM78035.1	-	GT4(178-339)+GT4(701-839)+GT2(885-1005)	GT2+GT4	GT2+GT4	N	3
AEM78223.1	-	GT2(7-117)	-	GT2	N	2
AEM78327.1	2.4.1.230	GH65(326-715)	GH65	GH65	N	3
AEM78337.1	2.4.1.64	GH65(335-710)	GH65	GH65	N	3
AEM78378.1	-	GH18(55-296)	GH18	GH18	N	3
AEM78381.1	3.1.1.72	CE4(78-200)	CE4	CE4	N	3
AEM78392.1	-	GH23(48-178)	GH23	GH23	N	3
AEM78398.1	-	GH23(79-181)	GH23	GH23	N	3
AEM78465.1	-	GT4(192-341)	GT4	GT4	N	3
AEM78539.1	-	CBM50(30-72)	CBM50	CBM50	Y(1-28)	3
AEM78548.1	-	CE14(49-206)	CE14	-	N	2
AEM78679.1	-	GT81(3-190)	GT2	GT2	N	3
AEM78714.1	-	CBM50(35-79)+CBM50(94-138)	CBM50	-	N	2
AEM78764.1	-	CE4(45-169)	CE4	CE4	N	3
AEM78777.1	-	GT2(3-130)	GT2	GT2	N	3
AEM79007.1	-	GT28(190-352)	GT28	GT28	N	3
AEM79076.1	-	GH18(74-345)	GH18	GH18	Y(1-30)	3
AEM79145.1	-	GT2(37-198)	GT2	GT2	N	3
AEM79160.1	-	GT35(164-486)	GT35	GT35	N	3
AEM79185.1	3.2.1.54|3.2.1.133|3.2.1.135	CBM34(6-122)+GH13_20(169-466)	CBM34+GH13	CBM34+GH13_20	N	3
AEM79192.1	-	GH13_2(75-391)	GH13+CBM20	GH13_2	Y(1-27)	3
AEM79243.1	-	GH32(29-331)	GH32	GH32	N	3
AEM79274.1	3.2.1.23	GH2(3-533)	GH2	GH2	N	3
AEM79275.1	3.2.1.22	GH36(12-709)	GH36	GH36	N	3
AEM79303.1	-	GH109(1-155)	-	-	N	1
AEM79304.1	-	GH109(4-276)	-	-	N	1
AEM79381.1	-	CE4(103-227)	CE4	CE4	Y(1-25)	3
AEM79409.1	2.4.1.-	GT84(1349-1563)+GH94(1804-2885)	GH94+GT84	GH0+GH94+GT84	N	3
AEM79413.1	-	GH109(4-292)	-	-	N	1
AEM79429.1	-	GT26(56-225)	GT26	GT26	N	3
AEM79549.1	-	CBM50(125-168)+CBM50(258-302)	CBM50	CBM50	N	3
AEM79719.1	-	GH15(20-361)	-	GH15	N	2
AEM79720.1	2.4.1.248	CBM35(2-93)+CBM35(299-419)	CBM35+GH66	CBM35	N	3
AEM79726.1	-	GT2(66-330)	GT2	GT2	N	3
AEM79915.1	-	GH26(132-259)	GH26	GH26	Y(1-27)	3
AEM79917.1	-	CE4(91-252)+SLH(360-401)	CE4	CE4	Y(1-29)	3
AEM79952.1	-	GH18(240-375)	GH18	GH18	Y(1-30)	3
AEM77670.1	-	-	GT0	GT0	N	2
AEM77689.1	-	-	CE11	-	N	1
AEM77767.1	-	-	GH18	-	N	1
AEM78053.1	-	-	GT41	-	N	1
AEM78197.1	-	-	GT4	-	N	1
AEM78224.1	-	-	GT2	GT2	N	2
AEM78340.1	-	-	CBM50	CBM50	N	2
AEM78357.1	-	-	CBM50	-	N	1
AEM78901.1	-	-	CBM50	-	N	1
AEM79040.1	-	-	CBM50	-	Y(1-25)	1
AEM79327.1	-	-	CBM50	-	N	1
AEM79453.1	-	-	GH18	-	N	1
AEM79492.1	-	-	CBM50	CBM50	N	2
AEM79754.1	-	-	CBM50	-	N	1
AEM79928.1	3.2.1.8|3.2.1.-	-	CBM22+GH10+CBM9	PL9_1	Y(1-24)	2
AEM79976.1	-	-	CBM50	CBM50	N	2
AEM77631.1	-	-	-	GH84	N	1
AEM77663.1	-	-	-	GH23	N	1
AEM77843.1	-	-	-	GT4	N	1
AEM77883.1	-	-	-	CBM50	Y(1-33)	1
AEM77965.1	-	-	-	GT2	N	1
AEM78117.1	-	-	-	GH13	N	1
AEM78128.1	-	-	-	GH13_31	N	1
AEM78130.1	-	-	-	GH13_23	N	1
AEM78183.1	-	-	-	CBM50	N	1
AEM78199.1	-	-	-	GT58	N	1
AEM78218.1	-	-	-	GT2	N	1
AEM78221.1	-	-	-	GT4	N	1
AEM78228.1	-	-	-	GT2	N	1
AEM78229.1	-	-	-	GT2	N	1
AEM78287.1	-	-	-	GH23	N	1
AEM78297.1	-	-	-	CBM50	N	1
AEM78317.1	-	-	-	GH5_11	N	1
AEM78467.1	-	-	-	GH28	N	1
AEM78494.1	-	-	-	GT1	N	1
AEM78530.1	-	-	-	CBM50	N	1
AEM78535.1	-	-	-	GH1	N	1
AEM78603.1	-	-	-	GT83	N	1
AEM78722.1	-	-	-	CE8	N	1
AEM78757.1	-	-	-	GT2	N	1
AEM78765.1	-	-	-	GH13	N	1
AEM78771.1	-	-	-	GT2	N	1
AEM78883.1	-	-	-	GH92	N	1
AEM79059.1	-	-	-	GH28	N	1
AEM79085.1	-	-	-	GH13_31	N	1
AEM79099.1	-	-	-	GT4	N	1
AEM79115.1	-	-	-	CBM50	N	1
AEM79180.1	-	-	-	GH13_30	N	1
AEM79204.1	-	-	-	CBM50	N	1
AEM79242.1	-	-	-	GH32	N	1
AEM79281.1	-	-	-	GT2	N	1
AEM79295.1	-	-	-	GT30	N	1
AEM79393.1	-	-	-	GH13_11	N	1
AEM79567.1	-	-	-	CBM50	N	1
AEM79606.1	-	-	-	GH38	N	1
AEM79610.1	-	-	-	GH1	N	1
AEM79624.1	-	-	-	GH27	N	1
AEM79628.1	-	-	-	CBM50+GH25	N	1
AEM79637.1	-	-	-	GT4	N	1
AEM79674.1	-	-	-	GH101	N	1
AEM79696.1	-	-	-	GT2	N	1
AEM79891.1	-	-	-	CBM50	N	1
AEM79935.1	-	-	-	GH23	N	1
AEM79990.1	-	-	-	GT47	N	1
AEM79998.1	-	-	-	GT2	N	1
