# Supplementary material for: Whither the genus Caldicellulosiruptor and the order Thermoanaerobacterales: phylogeny, taxonomy, ecology, and phenotype
Source: Front Microbiol. 2023 Aug 3;14:1212538. doi: 10.3389/fmicb.2023.1212538 (PMC10434631; doi:10.3389/fmicb.2023.1212538)
Supplement: Supplementary file 1 [file Data_Sheet_1.ZIP › File_S1/Th_aotearoense_SCUT27.txt]

Gene ID	EC#	HMMER	eCAMI	DIAMOND	Signalp	#ofTools
WP_014756973.1	-	CE9(6-373)	CE9	CE9	N	3
WP_014757066.1	-	GH170(3-357)	-	GH170	N	2
WP_014757070.1	3.2.1.86	GH4(7-186)	GH4	GH4	N	3
WP_014757072.1	-	GH170(3-359)	-	GH170	N	2
WP_014757105.1	-	CBM61(32-174)	-	CBM61	Y(1-29)	2
WP_014757127.1	-	GH105(16-358)	GH105	GH105	N	3
WP_014757152.1	-	GT5(84-380)	GT4	GT4	N	3
WP_014757159.1	-	GH4(13-192)	GH4	GH4	N	3
WP_014757163.1	-	GH43_17(8-273)	GH43	GH43_17	N	3
WP_014757239.1	-	GT2(8-107)	GT2	GT2	N	3
WP_014757289.1	3.2.1.4	GH5_2(75-327)	CBM28+GH5+CBM17	GH5_2	N	3
WP_014757290.1	3.2.1.21|3.2.1.-	GH1(3-441)	GH1	GH1	N	3
WP_014757295.1	3.2.1.15	GH28(207-600)+CE8(1329-1697)	GH28	CE8+GH28	Y(1-31)	3
WP_014757305.1	-	GT2(6-163)	GT2	GT2	N	3
WP_014757307.1	-	GT2(7-167)	GT2	GT2	N	3
WP_014757308.1	-	GT83(15-228)	GT0	GT83	N	3
WP_014757314.1	-	CE4(87-245)	CE4	-	N	2
WP_014757443.1	-	GH109(5-178)	-	-	N	1
WP_014757533.1	-	GT2(8-113)	-	GT2	N	2
WP_014757534.1	-	GT4(189-328)	GT4	GT4	N	3
WP_014757561.1	-	GT4(185-354)	GT4	GT4	N	3
WP_014757630.1	2.4.1.319|2.4.1.-|2.4.1.320	GH130(26-323)	GH130	GH130	N	3
WP_014757631.1	-	CE7(6-312)	-	CE7	N	2
WP_014757632.1	3.2.1.22	GH36(12-710)	GH36	GH36	N	3
WP_014757691.1	3.2.1.20	GH31(203-646)	GH31	GH31	N	3
WP_014757716.1	-	GT28(204-348)	GT28	GT28	N	3
WP_014757858.1	3.2.1.37	GH120(308-398)	GH120	GH120+3.2.1.37	N	3
WP_014757954.1	-	CBM50(8-51)+CBM50(143-186)+CBM50(211-255)	CBM50	CBM50	N	3
WP_014758061.1	3.2.1.78|3.2.1.100	CBM35(56-171)+GH26(189-504)	CBM35+GH26	CBM35+GH26	Y(1-26)	3
WP_014758063.1	2.4.1.-	GT84(1324-1538)+GH94(1778-2864)	GT84+GH94	GH0+GH94+GT84	N	3
WP_014758076.1	-	CE14(48-207)	-	-	N	1
WP_014758084.1	-	CE4(129-252)	CE4	CE4	Y(1-33)	3
WP_014758090.1	-	GT2(37-200)	GT2	GT2	N	3
WP_014758149.1	-	GH109(3-156)	-	-	N	1
WP_014758152.1	-	GH109(3-148)	-	-	N	1
WP_014758153.1	3.2.1.25	GH2(2-682)	GH2	GH2	N	3
WP_014758159.1	3.2.1.21|3.2.1.85|3.2.1.86	GH1(4-461)	GH1	GH1	N	3
WP_014758165.1	3.2.1.51	GH29(4-331)	GH29	GH29	N	3
WP_014758166.1	3.2.1.23	GH42(19-392)	GH42	GH42	N	3
WP_014758167.1	3.2.1.177	GH31(238-668)	GH31	GH31	N	3
WP_014758168.1	3.2.1.55	GH51(2-489)	GH51	GH51	N	3
WP_014758191.1	-	CE4(38-158)	CE4	CE4	N	3
WP_014758225.1	3.2.1.15	CBM34(261-383)+GH13_39(453-796)	GH28	CBM20+CBM34+GH13_39	Y(1-36)	3
WP_014758229.1	2.4.1.19|3.2.1.116|3.2.1.133	GH13_2(78-393)+CBM20(612-702)	GH13+CBM20	CBM20+GH13_2	Y(1-29)	3
WP_014758236.1	3.2.1.1|3.2.1.41	CBM34(6-122)+GH13_20(169-466)	CBM34+GH13+CBM20+CBM48	CBM34+GH13_20	N	3
WP_014758237.1	-	GT35(162-484)	GT35	GT35	N	3
WP_014758246.1	3.2.1.3	GH15(320-680)	GH15	GH15	Y(1-15)	3
WP_014758327.1	-	GH109(2-152)	-	-	N	1
WP_014758329.1	3.2.1.37	GH52(19-418)	GH52	GH52+3.2.1.37	N	3
WP_014758330.1	3.2.1.37	GH39(12-436)	GH39	GH39+3.2.1.37	N	3
WP_014758331.1	3.1.1.72|3.1.1.-	CE7(3-314)	CE7	CE7+3.1.1.72	N	3
WP_014758337.1	3.2.1.8|3.2.1.-	CBM22(38-172)+CBM22(195-325)+GH10(359-673)+CBM9(694-852)+CBM9(868-1041)	CBM22+GH10+CBM9	CBM22+CBM9+GH10+3.2.1.8	Y(1-33)	3
WP_014758338.1	3.2.1.8	GH10(39-358)	GH10	GH10	N	3
WP_014758343.1	-	CE4(11-135)	-	-	N	1
WP_014758386.1	2.4.1.230	GH65(324-713)	GH65	GH65	N	3
WP_014758394.1	2.4.1.64	GH65(331-704)	GH65	GH65	N	3
WP_014758396.1	-	CE4(52-173)	CE4	CE4	N	3
WP_014758414.1	-	GH18(35-334)	GH18	GH18	Y(1-31)	3
WP_014758425.1	-	GT4(179-331)	GT4	GT4	N	3
WP_014758446.1	-	GT28(190-352)	GT28	GT28	N	3
WP_014758496.1	-	CBM50(30-72)+CBM50(78-120)	CBM50	CBM50	Y(1-28)	3
WP_014758743.1	-	CBM50(15-59)+CBM50(72-116)	CBM50	-	N	2
WP_014758773.1	-	GT81(2-188)	GT2	GT2	N	3
WP_014758912.1	-	GT4(197-342)	GT4	GT4	N	3
WP_014758980.1	-	GH23(84-189)	GH23	GH23	N	3
WP_014758986.1	-	GH23(50-180)	GH23	GH23	Y(1-13)	3
WP_014758995.1	-	GH18(57-296)	GH18	GH18	N	3
WP_014759050.1	3.2.1.21|3.2.1.-	GH1(3-442)	GH1	GH1	N	3
WP_014759094.1	3.2.1.4	GH5_2(70-323)+CBM17(356-557)+CBM28(566-752)	CBM28+GH5+CBM17	CBM17+CBM28+GH5_2	N	3
WP_014759130.1	-	GH84(117-408)	GH84+CBM32	GH84	N	3
WP_014759141.1	-	GH66(5-564)	GH66	GH66	N	3
WP_014759142.1	-	GH15(12-350)	GH15	GH15	N	3
WP_014759158.1	-	GH130(4-294)	GH130	GH130	N	3
WP_014759159.1	-	GH130(5-300)	GH130	GH130	N	3
WP_014759160.1	-	GH5_19(14-292)	GH5	GH5_19	N	3
WP_014759165.1	3.2.1.78	GH5_36(5-294)	GH5	GH5_36	N	3
WP_014759166.1	2.4.1.281	GH130(51-360)	GH130	GH130	N	3
WP_014759213.1	-	CE14(53-212)	-	-	N	1
WP_014759228.1	-	GT76(55-226)	-	GT0	N	2
WP_014759229.1	-	GT51(65-244)	GT51	GT51	N	3
WP_014759244.1	-	GH25(4-171)	-	GH25	N	2
WP_014759297.1	-	GH18(41-340)	GH18	GH18	Y(1-25)	3
WP_014759371.1	-	GT2(3-100)	GT2	GT2	N	3
WP_038068366.1	-	GT51(91-262)	GT51	GT51	N	3
WP_038068422.1	3.2.1.23	GH2(2-534)	GH2	GH2	N	3
WP_038068785.1	-	CE4(47-169)	CE4	CE4	N	3
WP_038069279.1	-	GT2(3-123)	GT2	GT2	N	3
WP_038069454.1	3.2.1.139|3.2.1.131	GH67(11-685)	GH67	GH67	N	3
WP_038070092.1	-	GT26(57-226)	GT26	GT26	N	3
WP_160175240.1	-	CE14(53-212)	-	-	N	1
WP_233432512.1	-	GT4(195-347)	GT4	GT4	N	3
WP_235062537.1	-	GH28(108-470)	GH28	GH28	N	3
WP_235062580.1	-	SLH(46-86)+CBM54(210-322)+GH26(430-749)+CBM27(904-1072)+CBM23(1086-1248)+CBM59(1275-1419)	CBM27+CBM23+GH26+CBM54+CBM59	CBM23+CBM27+CBM54+CBM59+GH26	Y(1-32)	3
WP_269089279.1	-	GH53(38-391)+CBM61(481-620)	CBM32+GH53+CBM61	CBM61+GH53	N	3
WP_014757064.1	-	-	CBM50	CBM50	Y(1-33)	2
WP_014757132.1	-	-	CBM50	-	N	1
WP_014757265.1	-	-	GT0	GT0	N	2
WP_014757285.1	3.2.1.4|3.2.1.91	-	CBM5	-	Y(1-29)	1
WP_014757395.1	-	-	CBM50	CBM50	N	2
WP_014758026.1	-	-	CBM50	CBM50	N	2
WP_014758130.1	-	-	CBM50	-	Y(1-28)	1
WP_014758197.1	-	-	CBM50	-	Y(1-25)	1
WP_014758301.1	-	-	GT4	-	N	1
WP_014758346.1	-	-	GT4	-	N	1
WP_014758416.1	-	-	CBM50	-	N	1
WP_014758417.1	-	-	GT4	GT4	N	2
WP_014759030.1	-	-	CBM50	-	Y(1-28)	1
WP_014759453.1	-	-	GT41	-	N	1
WP_160175241.1	-	-	GT2	-	N	1
WP_014757008.1	-	-	-	GT2	N	1
WP_014757082.1	-	-	-	GT4	N	1
WP_014757113.1	-	-	-	GT30	N	1
WP_014757164.1	-	-	-	GH43_17	N	1
WP_014757191.1	-	-	-	GH105	N	1
WP_014757273.1	-	-	-	GH23	N	1
WP_014757370.1	-	-	-	CE12	N	1
WP_014757457.1	-	-	-	GT47	N	1
WP_014757588.1	-	-	-	GH84	N	1
WP_014757675.1	-	-	-	CBM50	N	1
WP_014757835.1	-	-	-	GT2	N	1
WP_014757862.1	-	-	-	GH101	N	1
WP_014757905.1	-	-	-	CBM50+GH25	N	1
WP_014757908.1	-	-	-	GH27	N	1
WP_014757919.1	-	-	-	GH1	N	1
WP_014757921.1	-	-	-	GH38	N	1
WP_014758052.1	-	-	-	CBM35	Y(1-24)	1
WP_014758057.1	-	-	-	GH0	N	1
WP_014758078.1	-	-	-	GH13_11	N	1
WP_014758179.1	-	-	-	CBM50	N	1
WP_014758185.1	-	-	-	GT2	N	1
WP_014758220.1	-	-	-	CBM50	N	1
WP_014758242.1	-	-	-	GH13_30	N	1
WP_014758303.1	-	-	-	GT58	N	1
WP_014758358.1	-	-	-	CBM50	N	1
WP_014758374.1	-	-	-	GH5_11	N	1
WP_014758485.1	-	-	-	CBM50	N	1
WP_014758492.1	-	-	-	GH1	N	1
WP_014758590.1	-	-	-	GH92	N	1
WP_014758695.1	-	-	-	GH13	N	1
WP_014758703.1	-	-	-	GT2	N	1
WP_014758727.1	-	-	-	CE14	N	1
WP_014758853.1	-	-	-	GT83	N	1
WP_014758889.1	-	-	-	GT1	N	1
WP_014758910.1	-	-	-	GH28	N	1
WP_014758926.1	-	-	-	CBM50	N	1
WP_014759015.1	-	-	-	CE8	N	1
WP_014759045.1	-	-	-	GH28	N	1
WP_014759071.1	-	-	-	CBM50	N	1
WP_014759091.1	-	-	-	GT2+GT4	N	1
WP_014759167.1	-	-	-	GH130	N	1
WP_014759177.1	-	-	-	CBM50	N	1
WP_014759312.1	-	-	-	GH13_31	N	1
WP_014759325.1	-	-	-	GT4	N	1
WP_014759404.1	-	-	-	GH13_23	N	1
WP_014759406.1	-	-	-	GH13_31	N	1
WP_014759415.1	-	-	-	GH13	N	1
WP_014759425.1	-	-	-	CBM50	N	1
WP_051408266.1	-	-	-	GH23	N	1
WP_200866670.1	-	-	-	GT2	N	1
WP_233432554.1	-	-	-	GT4	N	1
