# Supplementary material for: Whither the genus Caldicellulosiruptor and the order Thermoanaerobacterales: phylogeny, taxonomy, ecology, and phenotype
Source: Front Microbiol. 2023 Aug 3;14:1212538. doi: 10.3389/fmicb.2023.1212538 (PMC10434631; doi:10.3389/fmicb.2023.1212538)
Supplement: Supplementary file 1 [file Data_Sheet_1.ZIP › File_S1/Th_butyriciformans_USBA-019.txt]

Gene ID	EC#	HMMER	eCAMI	DIAMOND	Signalp	#ofTools
WP_015311083.1	3.2.1.55	GH51(3-501)	GH51	GH51	N	3
WP_094045902.1	-	GH2(29-509)	GH2	GH2	N	3
WP_192401834.1	-	GT28(190-352)	GT28	GT28	N	3
WP_209452553.1	3.2.1.1|3.2.1.41	CBM34(6-122)+GH13_20(169-466)	CBM34+GH13+CBM20+CBM48	CBM34+GH13_20	N	3
WP_209452554.1	-	GT35(162-483)	GT35	GT35	N	3
WP_209452562.1	3.2.1.3	GH15(320-680)	GH15	GH15	Y(1-23)	3
WP_209452666.1	-	GT4(186-333)	GT4	GT4	N	3
WP_209452909.1	-	GH140(3-381)	GH140	GH140	N	3
WP_209452915.1	3.2.1.21|3.2.1.23|3.2.1.-	GH1(7-466)	GH1	GH1	N	3
WP_209452932.1	-	GH43_17(7-273)	GH43	GH43_17	N	3
WP_209452936.1	-	GH4(13-192)	GH4	GH4	N	3
WP_209452940.1	-	GT5(90-380)	GT4	GT4	N	3
WP_209452955.1	-	GH105(15-359)	GH105	GH105	N	3
WP_209452998.1	3.2.1.25	GH2(2-673)	GH2	GH2	N	3
WP_209453006.1	3.2.1.21|3.2.1.85|3.2.1.86	GH1(4-461)	GH1	GH1	N	3
WP_209453012.1	3.2.1.51	GH29(4-331)	GH29	GH29	N	3
WP_209453013.1	3.2.1.23	GH42(19-392)	GH42	GH42	N	3
WP_209453014.1	3.2.1.177	GH31(238-668)	GH31	GH31	N	3
WP_209453015.1	3.2.1.55	GH51(2-492)	GH51	GH51	N	3
WP_209453016.1	3.2.1.185	GH127(13-559)	GH127	GH127	N	3
WP_209453017.1	3.2.1.99	GH43_4(56-348)	GH43	GH43_4	Y(1-25)	3
WP_209453035.1	3.2.1.21|3.2.1.37|3.2.1.23|3.2.1.-	GH3(32-250)	GH3	GH3	N	3
WP_209453076.1	-	GT2(3-115)	GT2	GT2	N	3
WP_209453147.1	-	CE9(6-373)	CE9	CE9	N	3
WP_209453284.1	-	GT4(180-331)	GT4	GT4	N	3
WP_209453322.1	-	GH84(117-408)	GH84+CBM32	GH84	N	3
WP_209453350.1	-	GH130(4-294)	GH130	GH130	N	3
WP_209453351.1	-	GH130(5-300)	GH130	GH130	N	3
WP_209453352.1	-	GH5_19(14-292)	GH5	GH5_19	N	3
WP_209453354.1	3.2.1.78	GH5_36(5-294)	GH5	GH5_36	N	3
WP_209453355.1	2.4.1.281	GH130(51-360)	GH130	GH130	N	3
WP_209453406.1	-	CE4(11-136)	-	-	N	1
WP_209453408.1	-	CE8(4-290)	-	-	N	1
WP_209453409.1	-	GH28(108-468)	GH28	GH28	N	3
WP_209453417.1	3.2.1.15	CBM66(64-218)+CBM66(241-399)+GH59(418-1038)	GH28	CBM22+CBM9+GH10+3.2.1.8	Y(1-30)	3
WP_209453419.1	-	GH88(60-389)	GH88	GH88	N	3
WP_209453420.1	3.2.1.23	GH2(2-572)	GH2	GH2	N	3
WP_209453421.1	-	PL33_2(389-536)	PL0	PL33_2	N	3
WP_209453422.1	-	GH154(15-356)	-	GH154	N	2
WP_209453431.1	-	GT51(90-261)	GT51	GT51	N	3
WP_209453443.1	-	GH1(6-466)	GH1	GH1	N	3
WP_209453450.1	3.2.1.86	GH4(7-186)	GH4	GH4	N	3
WP_209453454.1	-	GH170(3-357)	-	GH170	N	2
WP_209453491.1	3.2.1.15	GH28(206-589)	GH28	GH28	Y(1-31)	3
WP_209453498.1	-	GT2(8-168)	GT2	GT2	N	3
WP_209453506.1	-	CE4(87-245)	CE4	-	N	2
WP_209453575.1	-	CBM50(15-59)+CBM50(72-116)	CBM50	-	N	2
WP_209453599.1	-	GT81(3-189)	GT2	GT2	N	3
WP_209453641.1	3.2.1.78|3.2.1.100	CBM35(56-171)+GH26(189-504)	CBM35+GH26	CBM35+GH26	Y(1-28)	3
WP_209453643.1	2.4.1.-	GT84(1326-1540)+GH94(1780-2863)	GT84+GH94	GH0+GH94+GT84	N	3
WP_209453660.1	-	CE4(123-246)	CE4	CE4	Y(1-25)	3
WP_209453863.1	3.2.1.37	GH120(308-398)	GH120	GH120	N	3
WP_209453996.1	2.4.1.319|2.4.1.-|2.4.1.320	GH130(26-323)	GH130	GH130	N	3
WP_209453997.1	-	CE7(5-312)	-	CE7	N	2
WP_209453998.1	3.2.1.22	GH36(12-710)	GH36	GH36	N	3
WP_209454090.1	-	GT28(204-348)	GT28	GT28	N	3
WP_209454216.1	-	GT2(8-109)	GT2	GT2	N	3
WP_209454305.1	-	CBM50(8-51)+CBM50(146-189)+CBM50(214-258)	CBM50	CBM50	N	3
WP_209454412.1	-	GH23(84-189)	GH23	GH23	N	3
WP_209454443.1	-	GT4(195-343)	GT4	GT4	N	3
WP_209454531.1	-	GH18(36-334)	GH18	GH18	Y(1-32)	3
WP_209454553.1	-	GH3(77-283)	GH3	GH3	N	3
WP_209454570.1	3.2.1.8|3.1.1.73	GH2(2-693)	GH2+CBM6	GH2	N	3
WP_209454571.1	3.2.1.8	GH10(9-335)	GH10	GH10	N	3
WP_209454572.1	3.2.1.139|3.2.1.131	GH67(18-693)	GH67	GH67	N	3
WP_209454573.1	-	GH109(2-152)	-	-	N	1
WP_209454574.1	3.2.1.37	GH52(19-418)	GH52	GH52	N	3
WP_209454648.1	3.2.1.21|3.2.1.-	GH1(2-442)	GH1	GH1	N	3
WP_209454676.1	-	GH18(41-340)	GH18	GH18	Y(1-25)	3
WP_209454810.1	-	CE4(46-169)	CE4	CE4	N	3
WP_209454818.1	-	GT2(3-125)	GT2	GT2	N	3
WP_209454868.1	-	GH18(57-297)	GH18	GH18	N	3
WP_209454876.1	-	GH23(50-179)	GH23	GH23	N	3
WP_209454913.1	3.2.1.1|3.2.1.2	GH14(41-430)+CBM20(454-543)	GH14+CBM20+CBM25+GH13	CBM20+GH14+3.2.1.2	Y(1-33)	3
WP_209454954.1	3.2.1.8	GH10(38-357)	GH10	GH10	N	3
WP_209454955.1	3.2.1.8|3.2.1.-	CBM22(38-174)+CBM22(197-328)+GH10(359-676)+CBM9(697-855)+CBM9(871-1044)	CBM22+GH10+CBM9	CBM22+CBM9+GH10+3.2.1.8	Y(1-33)	3
WP_209454962.1	-	GT26(57-226)	GT26	GT26	N	3
WP_209454971.1	-	AA4(7-243)	-	-	N	1
WP_209454993.1	3.1.1.72|3.1.1.-	CE7(3-315)	CE7	CE7	N	3
WP_209454999.1	-	GT4(185-353)	GT4	GT4	N	3
WP_245301073.1	-	GH18(39-280)	GH18	GH18	N	3
WP_245301109.1	-	CE4(34-154)	CE4	CE4	N	3
WP_245301155.1	-	CE19(33-331)	-	-	N	1
WP_245301193.1	-	GT2(21-183)	GT2	GT2	N	3
WP_245301222.1	-	SLH(46-86)+SLH(167-207)+CBM54(210-322)+GH26(419-744)+CBM27(892-1061)+CBM23(1075-1237)+CBM59(1264-1408)	CBM27+CBM23+GH26+CBM54+CBM59	CBM0+CBM23+CBM54+CBM59+GH26	Y(1-32)	3
WP_245301292.1	2.4.1.64	GH65(331-704)	GH65	GH65	N	3
WP_245301296.1	-	CE4(39-160)	CE4	CE4	N	3
WP_245301357.1	-	CE4(12-137)	-	-	N	1
WP_245301370.1	-	GH109(9-155)	-	-	N	1
WP_245301372.1	3.2.1.37	GH39(2-380)	GH39	GH39	N	3
WP_209452589.1	-	-	CBM50	CBM50	N	2
WP_209452647.1	-	-	GT4	-	N	1
WP_209452673.1	-	-	GT0	GT0	N	2
WP_209452950.1	-	-	CBM50	-	N	1
WP_209452980.1	-	-	CBM50	-	Y(1-28)	1
WP_209453307.1	-	-	CBM50	-	N	1
WP_209453456.1	-	-	CBM50	CBM50	Y(1-33)	2
WP_209453471.1	-	-	GT0	GT0	N	2
WP_209453499.1	-	-	GT0	GT83	N	2
WP_209453726.1	-	-	GT41	-	N	1
WP_209454046.1	-	-	CBM50	CBM50	Y(1-28)	2
WP_209454496.1	-	-	GT4	-	N	1
WP_209454533.1	-	-	CBM50	-	N	1
WP_209454534.1	-	-	GT4	GT4	N	2
WP_209454700.1	-	-	CBM50	CBM50	N	2
WP_209454800.1	-	-	CBM50	-	Y(1-25)	1
WP_209454888.1	-	-	CBM50	CBM50	N	2
WP_245301303.1	3.2.1.37	-	GH39	-	N	1
WP_245301319.1	-	-	CBM50	-	Y(1-29)	1
WP_209452558.1	-	-	-	GH13_30	N	1
WP_209452649.1	-	-	-	GT58	N	1
WP_209452668.1	-	-	-	GT4	N	1
WP_209452670.1	-	-	-	GT4	N	1
WP_209452901.1	-	-	-	GH105	N	1
WP_209452931.1	-	-	-	GH43_17	N	1
WP_209453026.1	-	-	-	GT2	N	1
WP_209453049.1	-	-	-	GT4	N	1
WP_209453107.1	-	-	-	GH13_23	N	1
WP_209453109.1	-	-	-	GH13_31	N	1
WP_209453183.1	-	-	-	GT2	N	1
WP_209453222.1	-	-	-	GH23	N	1
WP_209453356.1	-	-	-	GH130	N	1
WP_209453364.1	-	-	-	CBM50	N	1
WP_209453411.1	-	-	-	GT30	N	1
WP_209453435.1	-	-	-	GT4	N	1
WP_209453477.1	-	-	-	GH23	N	1
WP_209453562.1	-	-	-	CE14	N	1
WP_209453633.1	-	-	-	CBM35	N	1
WP_209453637.1	-	-	-	GH0	N	1
WP_209453655.1	-	-	-	GH13_11	N	1
WP_209453692.1	-	-	-	GH13	N	1
WP_209453699.1	-	-	-	CBM50	N	1
WP_209453790.1	-	-	-	CBM50+GH25	N	1
WP_209453791.1	-	-	-	GH27	N	1
WP_209453797.1	-	-	-	GH1	N	1
WP_209453800.1	-	-	-	GH38	N	1
WP_209453843.1	-	-	-	GT2	N	1
WP_209453867.1	-	-	-	GH101	N	1
WP_209453888.1	-	-	-	GT47	N	1
WP_209453968.1	-	-	-	GH84	N	1
WP_209454036.1	-	-	-	CBM50	N	1
WP_209454042.1	-	-	-	GH1	N	1
WP_209454109.1	-	-	-	CBM50	N	1
WP_209454161.1	-	-	-	CBM50	N	1
WP_209454179.1	-	-	-	GT2+GT4	N	1
WP_209454244.1	-	-	-	GH92	N	1
WP_209454421.1	-	-	-	GT1	N	1
WP_209454442.1	-	-	-	GH28	N	1
WP_209454453.1	-	-	-	CBM50	N	1
WP_209454480.1	-	-	-	CBM50	N	1
WP_209454493.1	-	-	-	GH5_11	N	1
WP_209454540.1	-	-	-	GT2	N	1
WP_209454645.1	-	-	-	GH28	N	1
WP_209454689.1	-	-	-	GH13_31	N	1
WP_209454724.1	-	-	-	CE12	N	1
WP_209454804.1	-	-	-	GT2	N	1
WP_209454811.1	-	-	-	GH13	N	1
WP_209454831.1	-	-	-	GT2	N	1
WP_209454917.1	-	-	-	CBM50	N	1
WP_209455044.1	-	-	-	GT83	N	1
WP_245301206.1	-	-	-	GT4	N	1
