# Supplementary material for: Whither the genus Caldicellulosiruptor and the order Thermoanaerobacterales: phylogeny, taxonomy, ecology, and phenotype
Source: Front Microbiol. 2023 Aug 3;14:1212538. doi: 10.3389/fmicb.2023.1212538 (PMC10434631; doi:10.3389/fmicb.2023.1212538)
Supplement: Supplementary file 1 [file Data_Sheet_1.ZIP › File_S1/Th_saccharolyticum_JW-SL-YS485.txt]

Gene ID	EC#	HMMER	eCAMI	DIAMOND	Signalp	#ofTools
AFK85049.1	-	CE9(6-373)	CE9	CE9	N	3
AFK85142.1	-	GH170(3-357)	-	GH170	N	2
AFK85146.1	3.2.1.86	GH4(7-186)	GH4	GH4	N	3
AFK85148.1	-	GH170(3-359)	-	GH170	N	2
AFK85162.1	-	GT51(91-262)	GT51	GT51	N	3
AFK85182.1	-	CBM61(32-174)	-	CBM61	Y(1-29)	2
AFK85183.1	-	GH53(53-406)+CBM61(496-635)	CBM32+GH53+CBM61	CBM61+GH53	Y(1-27)	3
AFK85184.1	3.2.1.23	GH2(20-557)	GH2	GH2	N	3
AFK85200.1	-	GH28(105-467)	GH28	GH28	N	3
AFK85204.1	-	GH105(16-358)	GH105	GH105	N	3
AFK85229.1	-	GT5(84-380)	GT4	GT4	N	3
AFK85236.1	-	GH4(13-192)	GH4	GH4	N	3
AFK85240.1	-	GH43_17(8-273)	GH43	GH43_17	N	3
AFK85317.1	-	GT2(8-107)	GT2	GT2	N	3
AFK85368.1	3.2.1.4	GH5_2(75-327)	CBM28+GH5+CBM17	GH5_2	N	3
AFK85369.1	3.2.1.21|3.2.1.-	GH1(3-441)	GH1	GH1	N	3
AFK85374.1	3.2.1.15	GH28(207-600)+CE8(1329-1697)	GH28	CE8+GH28	Y(1-31)	3
AFK85384.1	-	GT2(6-163)	GT2	GT2	N	3
AFK85386.1	-	GT2(7-167)	GT2	GT2	N	3
AFK85387.1	-	GT83(15-228)	GT0	GT83	N	3
AFK85393.1	-	CE4(87-245)	CE4	-	N	2
AFK85524.1	-	GH109(5-178)	-	-	N	1
AFK85619.1	-	GT2(8-113)	-	GT2	N	2
AFK85620.1	-	GT4(189-328)	GT4	GT4	N	3
AFK85621.1	-	GT4(198-350)	GT4	GT4	N	3
AFK85649.1	-	GT4(185-354)	GT4	GT4	N	3
AFK85715.1	-	SLH(47-87)+CBM54(211-323)+GH26(431-750)+CBM27(905-1073)+CBM23(1087-1249)+CBM59(1276-1420)	CBM27+CBM23+GH26+CBM54+CBM59	CBM23+CBM27+CBM54+CBM59+GH26	Y(1-33)	3
AFK85719.1	2.4.1.319|2.4.1.-|2.4.1.320	GH130(26-323)	GH130	GH130	N	3
AFK85720.1	-	CE7(6-312)	-	CE7	N	2
AFK85721.1	3.2.1.22	GH36(12-710)	GH36	GH36	N	3
AFK85786.1	3.2.1.20	GH31(203-646)	GH31	GH31	N	3
AFK85811.1	-	GT28(204-348)	GT28	GT28	N	3
AFK85905.1	-	GT2(3-115)	GT2	GT2	N	3
AFK85913.1	3.2.1.8|3.1.1.72|3.1.1.6	GH11(31-209)	GH11+CBM2	GH11+3.2.1.8	Y(1-28)	3
AFK85955.1	3.2.1.37	GH120(308-398)	GH120	GH120+3.2.1.37	N	3
AFK86070.1	-	CBM50(8-51)+CBM50(143-186)+CBM50(211-255)	CBM50	CBM50	N	3
AFK86159.1	-	GT26(52-221)	GT26	GT26	N	3
AFK86179.1	3.2.1.78|3.2.1.100	CBM35(56-171)+GH26(189-504)	CBM35+GH26	CBM35+GH26	Y(1-26)	3
AFK86181.1	2.4.1.-	GT84(1324-1538)+GH94(1778-2864)	GT84+GH94	GH0+GH94+GT84	N	3
AFK86194.1	-	CE14(48-207)	-	-	N	1
AFK86202.1	-	CE4(129-252)	CE4	CE4	Y(1-33)	3
AFK86208.1	-	GT2(37-200)	GT2	GT2	N	3
AFK86269.1	-	GH109(3-156)	-	-	N	1
AFK86272.1	-	GH109(3-148)	-	-	N	1
AFK86273.1	3.2.1.25	GH2(2-682)	GH2	GH2	N	3
AFK86280.1	3.2.1.21|3.2.1.85|3.2.1.86	GH1(4-461)	GH1	GH1	N	3
AFK86286.1	3.2.1.51	GH29(4-331)	GH29	GH29	N	3
AFK86287.1	3.2.1.23	GH42(19-392)	GH42	GH42	N	3
AFK86288.1	3.2.1.177	GH31(238-668)	GH31	GH31	N	3
AFK86289.1	3.2.1.55	GH51(2-489)	GH51	GH51	N	3
AFK86313.1	-	CE4(38-158)	CE4	CE4	N	3
AFK86349.1	3.2.1.15	CBM34(261-383)+GH13_39(453-796)	GH28	CBM20+CBM34+GH13_39	Y(1-36)	3
AFK86353.1	2.4.1.19|3.2.1.116|3.2.1.133	GH13_2(78-393)+CBM20(612-702)	GH13+CBM20	CBM20+GH13_2	Y(1-29)	3
AFK86361.1	3.2.1.1|3.2.1.41	CBM34(6-122)+GH13_20(169-466)	CBM34+GH13+CBM20+CBM48	CBM34+GH13_20	N	3
AFK86362.1	-	GT35(162-484)	GT35	GT35	N	3
AFK86372.1	3.2.1.3	GH15(320-680)	GH15	GH15	Y(1-15)	3
AFK86455.1	3.2.1.139|3.2.1.131	GH67(26-700)	GH67	GH67	N	3
AFK86456.1	-	GH109(2-152)	-	-	N	1
AFK86458.1	3.2.1.37	GH52(19-418)	GH52	GH52+3.2.1.37	N	3
AFK86459.1	3.2.1.37	GH39(12-436)	GH39	GH39+3.2.1.37	N	3
AFK86460.1	3.1.1.72|3.1.1.-	CE7(3-314)	CE7	CE7+3.1.1.72	N	3
AFK86466.1	3.2.1.8|3.2.1.-	CBM22(38-172)+CBM22(195-325)+GH10(359-673)+CBM9(694-852)+CBM9(868-1041)	CBM22+GH10+CBM9	CBM22+CBM9+GH10+3.2.1.8	Y(1-33)	3
AFK86467.1	3.2.1.8	GH10(39-358)	GH10	GH10	N	3
AFK86472.1	-	CE4(11-135)	-	-	N	1
AFK86515.1	2.4.1.230	GH65(324-713)	GH65	GH65	N	3
AFK86523.1	2.4.1.64	GH65(331-704)	GH65	GH65	N	3
AFK86525.1	-	CE4(52-173)	CE4	CE4	N	3
AFK86543.1	-	GH18(35-334)	GH18	GH18	Y(1-31)	3
AFK86554.1	-	GT4(179-331)	GT4	GT4	N	3
AFK86576.1	-	GT28(190-352)	GT28	GT28	N	3
AFK86630.1	-	CBM50(30-72)+CBM50(78-120)	CBM50	CBM50	Y(1-28)	3
AFK86827.1	-	GT2(4-124)	GT2	GT2	N	3
AFK86839.1	-	CE4(48-170)	CE4	CE4	N	3
AFK86888.1	-	CBM50(15-59)+CBM50(72-116)	CBM50	-	N	2
AFK86918.1	-	GT81(2-188)	GT2	GT2	N	3
AFK87068.1	-	GT4(197-342)	GT4	GT4	N	3
AFK87141.1	-	GH23(84-189)	GH23	GH23	N	3
AFK87147.1	-	GH23(50-180)	GH23	GH23	Y(1-13)	3
AFK87156.1	-	GH18(57-296)	GH18	GH18	N	3
AFK87212.1	3.2.1.21|3.2.1.-	GH1(3-442)	GH1	GH1	N	3
AFK87257.1	3.2.1.4	GH5_2(70-323)+CBM17(356-557)+CBM28(566-752)	CBM28+GH5+CBM17	CBM17+CBM28+GH5_2	N	3
AFK87293.1	-	GH84(117-408)	GH84+CBM32	GH84	N	3
AFK87304.1	-	GH66(5-564)	GH66	GH66	N	3
AFK87305.1	-	GH15(12-350)	GH15	GH15	N	3
AFK87322.1	-	GH130(4-294)	GH130	GH130	N	3
AFK87323.1	-	GH130(5-300)	GH130	GH130	N	3
AFK87324.1	-	GH5_19(14-292)	GH5	GH5_19	N	3
AFK87329.1	3.2.1.78	GH5_36(5-294)	GH5	GH5_36	N	3
AFK87330.1	2.4.1.281	GH130(51-360)	GH130	GH130	N	3
AFK87377.1	-	CE14(53-212)	-	-	N	1
AFK87392.1	-	GT76(55-226)	-	GT0	N	2
AFK87393.1	-	GT51(65-244)	GT51	GT51	N	3
AFK87408.1	-	GH25(4-171)	-	GH25	N	2
AFK87465.1	-	GH18(41-340)	GH18	GH18	Y(1-25)	3
AFK87540.1	-	GT2(3-100)	GT2	GT2	N	3
AFK87692.1	-	GH25(5-175)	-	GH25	N	2
AFK94242.1	-	GH23(274-400)	-	GH23	N	2
AFK85140.1	-	-	CBM50	CBM50	Y(1-33)	2
AFK85209.1	-	-	CBM50	-	N	1
AFK85343.1	-	-	GT0	GT0	N	2
AFK85364.1	3.2.1.4|3.2.1.91	-	CBM5	-	Y(1-29)	1
AFK85475.1	-	-	CBM50	CBM50	N	2
AFK85886.1	-	-	CBM50	-	N	1
AFK86142.1	-	-	CBM50	CBM50	N	2
AFK86250.1	-	-	CBM50	-	Y(1-28)	1
AFK86319.1	-	-	CBM50	-	Y(1-25)	1
AFK86430.1	-	-	GT4	-	N	1
AFK86475.1	-	-	GT4	-	N	1
AFK86545.1	-	-	CBM50	-	N	1
AFK86546.1	-	-	GT4	GT4	N	2
AFK87191.1	-	-	CBM50	-	Y(1-28)	1
AFK87316.1	-	-	GT2	-	N	1
AFK87628.1	-	-	GT41	-	N	1
AFK85084.1	-	-	-	GT2	N	1
AFK85112.1	-	-	-	GH23	N	1
AFK85158.1	-	-	-	GT4	N	1
AFK85190.1	-	-	-	GT30	N	1
AFK85241.1	-	-	-	GH43_17	N	1
AFK85268.1	-	-	-	GH105	N	1
AFK85351.1	-	-	-	GH23	N	1
AFK85449.1	-	-	-	CE12	N	1
AFK85538.1	-	-	-	GT47	N	1
AFK85677.1	-	-	-	GH84	N	1
AFK85769.1	-	-	-	CBM50	N	1
AFK85931.1	-	-	-	GT2	N	1
AFK85959.1	-	-	-	GH101	N	1
AFK85996.1	-	-	-	GT4	N	1
AFK86003.1	-	-	-	CBM50+GH25	N	1
AFK86007.1	-	-	-	GH27	N	1
AFK86020.1	-	-	-	GH1	N	1
AFK86024.1	-	-	-	GH38	N	1
AFK86170.1	-	-	-	CBM35	Y(1-24)	1
AFK86175.1	-	-	-	GH0	N	1
AFK86196.1	-	-	-	GH13_11	N	1
AFK86300.1	-	-	-	CBM50	N	1
AFK86307.1	-	-	-	GT2	N	1
AFK86342.1	-	-	-	CBM50	N	1
AFK86367.1	-	-	-	GH13_30	N	1
AFK86432.1	-	-	-	GT58	N	1
AFK86487.1	-	-	-	CBM50	N	1
AFK86503.1	-	-	-	GH5_11	N	1
AFK86619.1	-	-	-	CBM50	N	1
AFK86626.1	-	-	-	GH1	N	1
AFK86724.1	-	-	-	GH92	N	1
AFK86832.1	-	-	-	GT2	N	1
AFK86838.1	-	-	-	GH13	N	1
AFK86846.1	-	-	-	GT2	N	1
AFK86872.1	-	-	-	CE14	N	1
AFK87003.1	-	-	-	GT83	N	1
AFK87042.1	-	-	-	GT1	N	1
AFK87066.1	-	-	-	GH28	N	1
AFK87083.1	-	-	-	CBM50	N	1
AFK87176.1	-	-	-	CE8	N	1
AFK87207.1	-	-	-	GH28	N	1
AFK87234.1	-	-	-	CBM50	N	1
AFK87254.1	-	-	-	GT2+GT4	N	1
AFK87331.1	-	-	-	GH130	N	1
AFK87341.1	-	-	-	CBM50	N	1
AFK87480.1	-	-	-	GH13_31	N	1
AFK87493.1	-	-	-	GT4	N	1
AFK87574.1	-	-	-	GH13_23	N	1
AFK87576.1	-	-	-	GH13_31	N	1
AFK87585.1	-	-	-	GH13	N	1
AFK87599.1	-	-	-	CBM50	N	1
