# Supplementary material for: Whither the genus Caldicellulosiruptor and the order Thermoanaerobacterales: phylogeny, taxonomy, ecology, and phenotype
Source: Front Microbiol. 2023 Aug 3;14:1212538. doi: 10.3389/fmicb.2023.1212538 (PMC10434631; doi:10.3389/fmicb.2023.1212538)
Supplement: Supplementary file 1 [file Data_Sheet_1.ZIP › File_S1/Th_saccharolyticum_NTOU1.txt]

Gene ID	EC#	HMMER	eCAMI	DIAMOND	Signalp	#ofTools
WP_013296705.1	2.4.1.319|2.4.1.-|2.4.1.320	GH130(26-323)	GH130	GH130	N	3
WP_013296706.1	-	CE7(5-312)	-	CE7	N	2
WP_014757954.1	-	CBM50(8-51)+CBM50(143-186)+CBM50(211-255)	CBM50	CBM50	N	3
WP_014758084.1	-	CE4(129-252)	CE4	CE4	Y(1-33)	3
WP_014758225.1	3.2.1.15	CBM34(261-383)+GH13_39(453-796)	GH28	CBM20+CBM34+GH13_39	Y(1-36)	3
WP_014758743.1	-	CBM50(15-59)+CBM50(72-116)	CBM50	-	N	2
WP_014759050.1	3.2.1.21|3.2.1.-	GH1(3-442)	GH1	GH1	N	3
WP_014759141.1	-	GH66(5-564)	GH66	GH66	N	3
WP_014759142.1	-	GH15(12-350)	GH15	GH15	N	3
WP_014759158.1	-	GH130(4-294)	GH130	GH130	N	3
WP_014759159.1	-	GH130(5-300)	GH130	GH130	N	3
WP_014759160.1	-	GH5_19(14-292)	GH5	GH5_19	N	3
WP_014759166.1	2.4.1.281	GH130(51-360)	GH130	GH130	N	3
WP_045408018.1	-	GT81(2-188)	GT2	GT2	N	3
WP_045408173.1	-	CE4(47-169)	CE4	CE4	N	3
WP_045408213.1	-	GT2(3-124)	GT2	GT2	N	3
WP_045408341.1	-	GT28(204-348)	GT28	GT28	N	3
WP_045408784.1	3.2.1.37	GH120(308-398)	GH120	GH120+3.2.1.37	N	3
WP_045408927.1	-	CE14(48-207)	-	-	N	1
WP_045409091.1	2.4.1.19|3.2.1.116|3.2.1.133	GH13_2(78-393)+CBM20(611-702)	GH13+CBM20	CBM20+GH13_2	Y(1-29)	3
WP_045409225.1	-	GH109(3-156)	-	-	N	1
WP_045409232.1	-	GH109(3-148)	-	-	N	1
WP_045409265.1	3.1.1.72|3.1.1.-	CE7(3-315)	CE7	CE7	N	3
WP_045409266.1	-	GH109(4-153)	-	-	N	1
WP_045409362.1	3.2.1.22	GH36(12-710)	GH36	GH36	N	3
WP_045409637.1	-	GT26(57-226)	GT26	GT26	N	3
WP_045409876.1	-	GH170(3-357)	-	GH170	N	2
WP_045409888.1	3.2.1.86	GH4(7-186)	GH4	GH4	N	3
WP_045409895.1	-	GH109(2-159)	-	-	N	1
WP_045409897.1	-	GH1(6-466)	GH1	GH1	N	3
WP_045409911.1	-	GT51(90-261)	GT51	GT51	N	3
WP_045410395.1	-	GH23(85-189)	GH23	GH23	N	3
WP_045410407.1	-	GH23(50-180)	GH23	GH23	Y(1-11)	3
WP_045410421.1	-	GH18(56-296)	GH18	GH18	N	3
WP_045410511.1	3.2.1.78	GH5_36(5-294)	GH5	GH5_36	N	3
WP_045410624.1	3.2.1.21|3.2.1.23|3.2.1.-	GH1(7-466)	GH1	GH1	N	3
WP_045410808.1	3.2.1.8	GH10(38-358)	GH10	GH10+3.2.1.8	N	3
WP_045410947.1	-	CBM50(288-333)	CBM50	CBM50	N	3
WP_045411380.1	-	CE9(6-373)	CE9	CE9	N	3
WP_045411461.1	3.2.1.1|3.2.1.41	CBM34(6-122)+GH13_20(169-466)	CBM34+GH13+CBM20+CBM48	CBM34+GH13_20	N	3
WP_045411464.1	-	GT35(162-484)	GT35	GT35	N	3
WP_045411485.1	3.2.1.3	GH15(320-680)	GH15	GH15	Y(1-15)	3
WP_045411573.1	3.2.1.55	GH51(3-501)	GH51	GH51	N	3
WP_045411575.1	3.2.1.185	GH127(14-559)	GH127	GH127	N	3
WP_045411576.1	3.2.1.99	GH43_4(56-348)	GH43	GH43_4	Y(1-26)	3
WP_045411625.1	-	CE4(38-158)	CE4	CE4	N	3
WP_045411695.1	-	GH43_17(10-259)	GH43	GH43_17	N	3
WP_045411706.1	-	GH4(13-192)	GH4	GH4	N	3
WP_045411722.1	-	GT5(84-380)	GT4	GT4	N	3
WP_045411755.1	-	GH105(16-358)	GH105	GH105	N	3
WP_045411764.1	-	GH28(108-467)	GH28	GH28	N	3
WP_045411799.1	3.2.1.15	CBM66(65-218)+CBM66(243-399)+GH59(418-1038)	GH28	CBM35+CBM4+GH16_3	Y(1-30)	3
WP_045411836.1	-	GH18(79-340)	GH18	GH18	Y(1-25)	3
WP_045412056.1	-	GH65(324-713)	GH65	GH65	N	3
WP_045412081.1	2.4.1.64	GH65(331-704)	GH65	GH65	N	3
WP_045412083.1	-	CE4(52-173)	CE4	CE4	N	3
WP_045412128.1	-	GH18(35-334)	GH18	GH18	Y(1-32)	3
WP_045412155.1	-	GT4(179-331)	GT4	GT4	N	3
WP_045412196.1	-	GT2(8-107)	GT2	GT2	N	3
WP_045412237.1	3.2.1.37	GH52(19-418)	GH52	GH52	N	3
WP_045412241.1	-	GH109(2-152)	-	-	N	1
WP_045412246.1	3.2.1.8	GH10(9-335)	GH10	GH10	N	3
WP_045412249.1	3.2.1.8|3.1.1.73	GH2(2-627)	GH2+CBM6	GH2	N	3
WP_045413081.1	-	CE4(86-245)	CE4	-	N	2
WP_045413111.1	-	GT2(6-163)	GT2	GT2	N	3
WP_045413235.1	-	GT4(185-354)	GT4	GT4	N	3
WP_045413552.1	-	GT2(37-200)	GT2	GT2	N	3
WP_045413592.1	-	GT4(185-324)	-	GT4	N	2
WP_045413600.1	-	GT2(7-180)	GT2	GT2	N	3
WP_045413602.1	-	GT4(192-324)	GT4	GT4	N	3
WP_045413716.1	-	GH154(15-356)	-	GH154	N	2
WP_045413774.1	3.2.1.55	GH51(2-493)	GH51	GH51	N	3
WP_045413776.1	3.2.1.21|3.2.1.85|3.2.1.86	GH1(4-461)	GH1	GH1	N	3
WP_052409946.1	-	GH84(117-408)	GH84+CBM32	GH84	N	3
WP_052410015.1	-	GT2(7-167)	GT2	GT2	N	3
WP_052410017.1	3.2.1.15	GH28(206-599)	GH28	GH28	Y(1-31)	3
WP_082243659.1	-	CE4(11-135)	-	-	N	1
WP_082243680.1	3.2.1.139|3.2.1.131	GH67(10-685)	GH67	GH67	N	3
WP_231560406.1	2.4.1.-	GT84(1299-1513)+GH94(1753-2837)	GT84+GH94	GH0+GH94+GT84	N	3
WP_231560427.1	-	GH2(2-563)	GH2	GH2	N	3
WP_231560429.1	3.2.1.37	GH39(1-395)	GH39	GH39	N	3
WP_231560445.1	3.2.1.78	SLH(46-86)+SLH(167-207)+CBM54(210-322)+GH26(418-736)+CBM27(891-1060)+CBM23(1074-1236)+CBM59(1263-1407)	CBM59+GH26+CBM23+CBM54+CBM27	CBM0+CBM23+CBM54+CBM59+GH26	Y(1-32)	3
WP_231560476.1	-	GH170(1-265)	-	GH170	N	2
WP_231560506.1	-	GT4(1-68)	GT4	-	N	2
WP_231560530.1	3.1.1.72	CE4(118-241)	CE4	CE4	Y(1-11)	3
WP_231560558.1	3.2.1.8|3.2.1.-	CBM22(38-172)+CBM22(195-325)+GH10(359-673)+CBM9(694-852)+CBM9(868-1041)	CBM22+GH10+CBM9	CBM22+CBM9+GH10+3.2.1.8	Y(1-33)	3
WP_231560670.1	-	GT2(3-101)	GT2	GT2	N	3
WP_231560718.1	3.2.1.8|3.1.1.73	CE1(82-276)	CE1	CE1	N	3
WP_269318725.1	3.2.1.86|3.2.1.23|3.2.1.21	GH1(3-340)	GH1	GH1	N	3
WP_015312392.1	-	-	GT4	-	N	1
WP_045408701.1	-	-	CBM50	-	N	1
WP_045409178.1	-	-	CBM50	-	Y(1-28)	1
WP_045409872.1	-	-	CBM50	CBM50	Y(1-33)	2
WP_045410120.1	-	-	CBM50	CBM50	Y(1-28)	2
WP_045410492.1	-	-	GT2	-	N	1
WP_045410629.1	3.2.1.21|3.2.1.23|3.2.1.-	-	GH1	-	N	1
WP_045410792.1	-	-	GT4	-	N	1
WP_045411227.1	-	-	GT41	-	N	1
WP_045411633.1	-	-	CBM50	-	Y(1-28)	1
WP_045411748.1	-	-	CBM50	-	N	1
WP_045412133.1	-	-	CBM50	-	N	1
WP_045412136.1	-	-	GT4	GT4	N	2
WP_045412329.1	-	-	GT4	-	N	1
WP_045413105.1	-	-	GT0	GT83	N	2
WP_045413176.1	-	-	GT0	GT0	N	2
WP_231560465.1	-	-	CBM50	CBM50	N	2
WP_231560507.1	-	-	GT4	GT4	N	2
WP_231560674.1	-	-	CBM50	CBM50	N	2
WP_245301303.1	3.2.1.37	-	GH39	-	N	1
WP_269318726.1	3.2.1.86|3.2.1.23|3.2.1.21	-	GH1	-	N	1
WP_014757921.1	-	-	-	GH38	N	1
WP_014758078.1	-	-	-	GH13_11	N	1
WP_014759045.1	-	-	-	GH28	N	1
WP_014759071.1	-	-	-	CBM50	N	1
WP_014759312.1	-	-	-	GH13_31	N	1
WP_045408175.1	-	-	-	GH13	N	1
WP_045408202.1	-	-	-	GT2	N	1
WP_045408441.1	-	-	-	CBM50	N	1
WP_045408833.1	-	-	-	GT2	N	1
WP_045409381.1	-	-	-	GH84	N	1
WP_045409713.1	-	-	-	GT2	N	1
WP_045409798.1	-	-	-	GH23	N	1
WP_045409906.1	-	-	-	GT4	N	1
WP_045410098.1	-	-	-	CBM50	N	1
WP_045410113.1	-	-	-	GH1	N	1
WP_045410277.1	-	-	-	GT1	N	1
WP_045410307.1	-	-	-	GH28	N	1
WP_045410523.1	-	-	-	CBM50	N	1
WP_045410636.1	-	-	-	GH105	N	1
WP_045410765.1	-	-	-	CBM50	N	1
WP_045411470.1	-	-	-	GH13_30	N	1
WP_045411615.1	-	-	-	GT2	N	1
WP_045411784.1	-	-	-	GT30	N	1
WP_045412323.1	-	-	-	GT58	N	1
WP_045412524.1	-	-	-	GT4	N	1
WP_045412546.1	-	-	-	CBM50+GH25	N	1
WP_045412552.1	-	-	-	GH27	N	1
WP_045412593.1	-	-	-	GH1	N	1
WP_045412806.1	-	-	-	GT83	N	1
WP_045413012.1	-	-	-	GH13_23	N	1
WP_045413065.1	-	-	-	GH13_31	N	1
WP_045413165.1	-	-	-	GH23	N	1
WP_045413290.1	-	-	-	GH13	N	1
WP_045413311.1	-	-	-	CBM50	N	1
WP_045413568.1	-	-	-	GT4	N	1
WP_045413586.1	-	-	-	GT2	N	1
WP_045413589.1	-	-	-	GT2	N	1
WP_045413619.1	-	-	-	GH43_17	N	1
WP_045413661.1	-	-	-	CE12	N	1
WP_045413753.1	-	-	-	GH5_11	N	1
WP_045413950.1	-	-	-	GH92	N	1
WP_045413979.1	-	-	-	GH101	N	1
WP_052409987.1	-	-	-	CBM50	N	1
WP_231560428.1	-	-	-	GH2	N	1
WP_231560669.1	-	-	-	GT2	N	1
WP_231560673.1	-	-	-	CBM50	N	1
WP_269318718.1	-	-	-	GH130	N	1
