# Supplementary material for: Whither the genus Caldicellulosiruptor and the order Thermoanaerobacterales: phylogeny, taxonomy, ecology, and phenotype
Source: Front Microbiol. 2023 Aug 3;14:1212538. doi: 10.3389/fmicb.2023.1212538 (PMC10434631; doi:10.3389/fmicb.2023.1212538)
Supplement: Supplementary file 1 [file Data_Sheet_1.ZIP › File_S1/Th_sp._PSU-2.txt]

Gene ID	EC#	HMMER	eCAMI	DIAMOND	Signalp	#ofTools
ORX22215.1	-	GT2(4-170)	-	GT2	N	2
ORX22216.1	-	GT2(3-112)	-	GT2	N	2
ORX22225.1	-	GT4(185-354)	GT4	GT4	N	3
ORX22240.1	-	CE14(53-212)	-	-	N	1
ORX22241.1	3.1.1.72	CE4(115-238)	CE4	CE4	Y(1-11)	3
ORX22247.1	-	CBM50(8-51)+CBM50(143-186)+CBM50(211-255)	CBM50	CBM50	N	3
ORX22415.1	-	GT26(57-226)	GT26	GT26	N	3
ORX22467.1	-	GH25(4-173)	-	GH25	N	2
ORX22552.1	-	GT2(6-163)	GT2	GT2	N	3
ORX22554.1	-	GT83(15-229)	GT0	GT83	N	3
ORX22559.1	-	CE4(87-245)	CE4	-	N	2
ORX22568.1	-	GT2(7-167)	GT2	GT2	N	3
ORX22678.1	-	GH84(117-407)	GH84+CBM32	GH84	N	3
ORX22689.1	-	GH66(5-564)	GH66	GH66	N	3
ORX22711.1	2.4.1.7|2.4.1.-	GH13_18(35-379)	GH13	GH13_18	N	3
ORX22714.1	-	GH32(27-325)	GH32	GH32	N	3
ORX22718.1	-	GH130(4-294)	GH130	GH130	N	3
ORX22719.1	-	GH130(5-300)	GH130	GH130	N	3
ORX22720.1	-	GH5_19(10-288)	GH5	GH5_19	N	3
ORX22725.1	3.2.1.78	GH5_36(5-294)	GH5	GH5_36	N	3
ORX22729.1	-	GH15(9-349)	GH15	GH15	N	3
ORX22837.1	3.2.1.22	GH36(12-713)	GH36	GH36	N	3
ORX22842.1	-	CBM61(32-174)	-	CBM61	Y(1-29)	2
ORX22843.1	-	GH53(53-406)+CBM61(496-635)	CBM32+GH53+CBM61	CBM61+GH53	Y(1-27)	3
ORX22854.1	-	GH28(108-466)	GH28	GH28	N	3
ORX22858.1	-	GH105(16-358)	GH105	GH105	N	3
ORX22873.1	-	GT5(84-380)	GT4	GT4	N	3
ORX22878.1	-	GH4(13-192)	GH4	GH4	N	3
ORX22879.1	3.2.1.21|3.2.1.37|3.2.1.23|3.2.1.-	GH3(32-250)	GH3	GH3	N	3
ORX22888.1	3.2.1.21|3.2.1.23|3.2.1.-	GH1(7-466)	GH1	GH1	N	3
ORX22896.1	3.2.1.23	GH2(2-572)	GH2	GH2	N	3
ORX22905.1	-	GH1(4-450)	GH1	GH1	N	3
ORX22955.1	-	GT2(8-107)	GT2	GT2	N	3
ORX23018.1	-	GH18(35-335)	GH18	GH18	Y(1-26)	3
ORX23035.1	-	CE4(52-173)	CE4	CE4	N	3
ORX23037.1	2.4.1.64	GH65(331-704)	GH65	GH65	N	3
ORX23045.1	2.4.1.230	GH65(324-713)	GH65	GH65	N	3
ORX23081.1	-	CE4(12-137)	-	-	N	1
ORX23086.1	3.2.1.8	GH10(38-358)	GH10	GH10	N	3
ORX23087.1	3.2.1.8|3.2.1.-	CBM22(41-175)+CBM22(198-328)+GH10(362-676)+CBM9(698-855)+CBM9(871-1044)	CBM22+GH10+CBM9	CBM22+CBM9+GH10+3.2.1.8	Y(1-33)	3
ORX23092.1	3.1.1.72|3.1.1.-	CE7(3-313)	CE7	CE7	N	3
ORX23093.1	3.2.1.37	GH39(11-436)	GH39	GH39+3.2.1.37	N	3
ORX23094.1	3.2.1.37	GH52(19-418)	GH52	GH52	N	3
ORX23096.1	-	GH109(2-152)	-	-	N	1
ORX23097.1	3.2.1.139|3.2.1.131	GH67(12-686)	GH67	GH67	N	3
ORX23123.1	-	GT2(11-185)	GT2+GT4	GT2+GT4	N	3
ORX23158.1	3.2.1.8|3.1.1.73	CE1(98-292)	CE1	CE1	Y(1-31)	3
ORX23194.1	3.2.1.3	GH15(320-680)	GH15	GH15+3.2.1.3	Y(1-15)	3
ORX23204.1	-	GT35(162-483)	GT35	GT35	N	3
ORX23205.1	-	CBM34(6-122)+GH13_20(169-466)	GH13	CBM34+GH13_20	N	3
ORX23212.1	2.4.1.19|3.2.1.116|3.2.1.133	GH13_2(78-393)+CBM20(611-702)	GH13+CBM20	CBM20+GH13_2	Y(1-29)	3
ORX23242.1	3.2.1.15	CBM34(247-369)+GH13_39(439-782)	GH28	CBM20+CBM34+GH13_39	Y(1-22)	3
ORX23300.1	3.2.1.37	GH120(308-398)	GH120	GH120	N	3
ORX23439.1	-	GT4(197-342)	GT4	GT4	N	3
ORX23503.1	-	GH23(84-189)	GH23	GH23	N	3
ORX23509.1	-	GH23(50-180)	GH23	GH23	Y(1-11)	3
ORX23517.1	-	GH18(57-297)	GH18	GH18	N	3
ORX23593.1	-	GT28(204-348)	GT28	GT28	N	3
ORX23748.1	-	CE4(38-158)	CE4	CE4	N	3
ORX23768.1	3.2.1.55	GH51(2-493)	GH51	GH51	N	3
ORX23769.1	3.2.1.21|3.2.1.85|3.2.1.86	GH1(4-461)	GH1	GH1	N	3
ORX23778.1	3.2.1.25	GH2(2-674)	GH2	GH2	N	3
ORX23779.1	-	GH109(3-148)	-	-	N	1
ORX23782.1	-	GH109(3-156)	-	-	N	1
ORX23784.1	-	GH39(343-786)	GH39	GH39	N	3
ORX23789.1	-	GH109(2-157)	-	-	N	1
ORX23850.1	-	GT2(37-199)	GT2	GT2	N	3
ORX23857.1	-	CE4(130-253)	CE4	CE4	Y(1-25)	3
ORX23864.1	-	CE14(48-207)	-	-	N	1
ORX23877.1	2.4.1.-	GT84(1325-1539)+GH94(1779-2865)	GT84+GH94	GH0+GH94+GT84	N	3
ORX23976.1	-	CBM50(30-72)	CBM50	CBM50	Y(1-28)	3
ORX24028.1	-	GT28(190-352)	GT28	GT28	N	3
ORX24049.1	-	GT4(178-331)	GT4	GT4	N	3
ORX24074.1	3.2.1.21|3.2.1.-	GH1(2-442)	GH1	GH1	N	3
ORX24121.1	-	GT81(2-188)	GT2	GT2	N	3
ORX24149.1	-	CBM50(15-59)+CBM50(72-116)	CBM50	-	N	2
ORX24197.1	-	CE4(47-169)	CE4	CE4	N	3
ORX24209.1	-	GT2(3-124)	GT2	GT2	N	3
ORX24338.1	-	GH18(41-340)	GH18	GH18	Y(1-25)	3
ORX24410.1	-	GT2(3-101)	GT2	GT2	N	3
ORX24553.1	-	CE9(6-373)	CE9	CE9	N	3
ORX24634.1	-	GH170(3-357)	-	GH170	N	2
ORX24638.1	3.2.1.86	GH4(7-186)	GH4	GH4	N	3
ORX24639.1	3.2.1.21|3.2.1.23|3.2.1.-	GH1(7-466)	GH1	GH1	N	3
ORX24640.1	3.2.1.86|3.2.1.23|3.2.1.21	GH1(3-488)	GH1	GH1	N	3
ORX24656.1	-	GT51(90-262)	GT51	GT51	N	3
ORX22447.1	-	-	CBM50	CBM50	N	2
ORX22637.1	-	-	CBM50	CBM50	N	2
ORX22726.1	2.4.1.281	-	GH130	-	N	1
ORX22861.1	-	-	CBM50	-	N	1
ORX22981.1	-	-	GT0	GT0	N	2
ORX23015.1	-	-	GT4	GT4	N	2
ORX23016.1	-	-	CBM50	-	N	1
ORX23078.1	-	-	GT4	-	N	1
ORX23140.1	-	-	GT4	-	N	1
ORX23743.1	-	-	CBM50	-	Y(1-25)	1
ORX23809.1	-	-	CBM50	-	Y(1-28)	1
ORX24053.1	-	-	CBM50	-	Y(1-28)	1
ORX24504.1	-	-	GT41	-	N	1
ORX24632.1	-	-	CBM50	CBM50	Y(1-33)	2
ORX22212.1	-	-	-	GT2	N	1
ORX22257.1	-	-	-	GH38	N	1
ORX22261.1	-	-	-	GH1	N	1
ORX22373.1	-	-	-	GT83	N	1
ORX22518.1	-	-	-	CBM50	N	1
ORX22525.1	-	-	-	GH130	N	1
ORX22616.1	-	-	-	CE12	N	1
ORX22713.1	-	-	-	GH32	N	1
ORX22745.1	-	-	-	GT47	N	1
ORX22838.1	-	-	-	GH2	N	1
ORX22848.1	-	-	-	GT30	N	1
ORX22913.1	-	-	-	GH105	N	1
ORX22989.1	-	-	-	GH23	N	1
ORX23054.1	-	-	-	GH5_11	N	1
ORX23067.1	-	-	-	CBM50	N	1
ORX23138.1	-	-	-	GT58	N	1
ORX23199.1	-	-	-	GH13_30	N	1
ORX23219.1	-	-	-	CBM50	N	1
ORX23249.1	-	-	-	GH27	N	1
ORX23253.1	-	-	-	CBM50+GH25	N	1
ORX23261.1	-	-	-	GT4	N	1
ORX23296.1	-	-	-	GH101	N	1
ORX23320.1	-	-	-	GT2	N	1
ORX23415.1	-	-	-	GT1	N	1
ORX23437.1	-	-	-	GH28	N	1
ORX23453.1	-	-	-	CBM50	N	1
ORX23531.1	-	-	-	CE8	N	1
ORX23628.1	-	-	-	CBM50	N	1
ORX23697.1	-	-	-	GH84	N	1
ORX23754.1	-	-	-	GT2	N	1
ORX23862.1	-	-	-	GH13_11	N	1
ORX23881.1	-	-	-	CBM50	N	1
ORX23979.1	-	-	-	GH1	N	1
ORX23986.1	-	-	-	CBM50	N	1
ORX24069.1	-	-	-	GH28	N	1
ORX24165.1	-	-	-	CE14	N	1
ORX24191.1	-	-	-	GT2	N	1
ORX24198.1	-	-	-	GH13	N	1
ORX24204.1	-	-	-	GT2	N	1
ORX24307.1	-	-	-	GH92	N	1
ORX24353.1	-	-	-	GH13_31	N	1
ORX24366.1	-	-	-	GT4	N	1
ORX24444.1	-	-	-	GH13_23	N	1
ORX24446.1	-	-	-	GH13_31	N	1
ORX24461.1	-	-	-	GH13	N	1
ORX24472.1	-	-	-	CBM50	N	1
ORX24585.1	-	-	-	GT2	N	1
ORX24614.1	-	-	-	GH23	N	1
ORX24652.1	-	-	-	GT4	N	1
