# Supplementary material for: Whither the genus Caldicellulosiruptor and the order Thermoanaerobacterales: phylogeny, taxonomy, ecology, and phenotype
Source: Front Microbiol. 2023 Aug 3;14:1212538. doi: 10.3389/fmicb.2023.1212538 (PMC10434631; doi:10.3389/fmicb.2023.1212538)
Supplement: Supplementary file 1 [file Data_Sheet_1.ZIP › File_S1/Th_sp._RBIITD.txt]

Gene ID	EC#	HMMER	eCAMI	DIAMOND	Signalp	#ofTools
SNX52631.1	3.2.1.78	GH5_36(5-294)	GH5	GH5_36	N	3
SNX52632.1	2.4.1.281	GH130(49-360)	GH130	GH130	N	3
SNX52685.1	-	CE14(49-206)	-	-	N	1
SNX52721.1	3.2.1.23	GH2(2-536)	GH2	GH2	N	3
SNX52788.1	-	GT28(190-351)	GT28	GT28	N	3
SNX52811.1	-	GT4(182-331)	GT4	GT4	N	3
SNX52857.1	-	GT2(4-168)	-	GT2	N	2
SNX52858.1	-	GT2(4-112)	-	GT2	N	2
SNX52859.1	-	GT27(227-487)+GT4(676-835)	GT2	GT2+GT4	N	3
SNX52868.1	-	GH31(208-664)	GH31	GH31	N	3
SNX52916.1	-	GT11(1-287)	GT11	GT11	N	3
SNX52917.1	-	GT10(50-314)	GT10	-	N	2
SNX52919.1	-	GT2(9-170)	-	GT2	N	2
SNX52921.1	-	GT4(216-362)	-	GT4	N	2
SNX52922.1	-	GT26(57-226)	GT26	GT26	N	3
SNX52923.1	-	GT4(215-363)	GT4	GT4	N	3
SNX52924.1	-	GT4(195-346)	-	GT4	N	2
SNX53119.1	-	GT2(7-172)+GT2(465-587)	GT2	GT2	N	3
SNX53120.1	-	GT4(600-744)	-	GT4	N	2
SNX53153.1	-	CE9(6-373)	CE9	CE9	N	3
SNX53309.1	3.2.1.-|3.2.1.52	GH3(68-294)	GH3	GH3	N	3
SNX53310.1	-	GH171(21-379)	-	GH171	N	2
SNX53312.1	-	CE14(8-117)	-	-	N	1
SNX53321.1	-	GH170(3-359)	-	GH170	N	2
SNX53322.1	3.2.1.86	GH4(7-186)	GH4	GH4	N	3
SNX53324.1	3.2.1.21|3.2.1.23|3.2.1.-	GH1(7-466)	GH1	GH1	N	3
SNX53325.1	3.2.1.86|3.2.1.21|3.2.1.37	GH1(2-488)	GH1	GH1	N	3
SNX53350.1	-	GT51(90-261)	GT51	GT51	N	3
SNX53357.1	2.4.1.1	GT35(92-803)	GT35	GT35	N	3
SNX53358.1	2.4.1.21	GT5(2-473)	GT5	GT5	N	3
SNX53361.1	2.4.1.18	CBM48(32-115)+GH13_9(184-476)	GH13+CBM48	CBM48+GH13_9	N	3
SNX53382.1	-	GT5(90-380)	GT4	GT4	N	3
SNX53389.1	3.2.1.55	GH51(3-501)	GH51	GH51	N	3
SNX53390.1	-	CE4(12-136)	-	-	N	1
SNX53391.1	-	GH2(28-509)	GH2	GH2	N	3
SNX53392.1	3.2.1.23	GH42(19-392)	GH42	GH42	N	3
SNX53393.1	3.2.1.-	GH95(3-735)	CBM13+GH95	GH95	N	3
SNX53394.1	-	PL26(5-864)	PL26	PL26	N	3
SNX53395.1	-	PL11(42-628)	PL11+CBM2+CE12+CBM13+CBM35	PL11_1	Y(1-24)	3
SNX53396.1	-	GH106(7-831)	GH0+GH28	GH106	N	3
SNX53397.1	-	GH4(12-185)	GH4	GH4	N	3
SNX53402.1	-	GH106(5-750)	GH0	GH106	N	3
SNX53404.1	-	GH109(6-153)	-	-	N	1
SNX53414.1	-	GH4(13-192)	GH4	GH4	N	3
SNX53418.1	-	GH43_17(7-273)	GH43	GH43_17	N	3
SNX53496.1	-	GH3(62-268)	GH3	GH3	N	3
SNX53517.1	-	GT2(8-133)	GT2	GT2	N	3
SNX53522.1	-	AA4(7-237)	-	-	N	1
SNX53583.1	-	GT2(8-168)	GT2	GT2	N	3
SNX53584.1	-	GT76(18-265)	-	GT0	N	2
SNX53593.1	-	CE4(87-245)	-	-	N	1
SNX53598.1	-	SLH(41-81)+SLH(99-140)+CBM54(223-331)	-	CBM54	Y(1-31)	2
SNX53601.1	-	SLH(1457-1497)	-	-	Y(1-26)	1
SNX53642.1	3.2.1.41	GH13_14(201-512)	CBM20+CBM41+CBM48+GH13	GH13_14	N	3
SNX53831.1	-	GH130(4-294)	GH130	GH130	N	3
SNX53833.1	-	GT4(189-353)	GT4	GT4	N	3
SNX53839.1	3.2.1.1|3.2.1.41	CBM34(262-384)+GH13_39(454-797)	CBM20+CBM34+GH13+CBM48	CBM20+CBM34+GH13_39	Y(1-32)	3
SNX53913.1	2.4.1.319|2.4.1.-|2.4.1.320	GH130(25-323)	GH130	GH130	N	3
SNX53914.1	-	CE7(5-310)	-	CE7	N	2
SNX53916.1	3.2.1.22	GH36(12-708)	GH36	GH36	N	3
SNX53985.1	-	GT28(204-349)	GT28	GT28	N	3
SNX54084.1	-	GH23(444-559)	GH23	GH23	N	3
SNX54330.1	-	CE4(151-287)	CE4	-	N	2
SNX54411.1	-	GH172(102-362)	-	GH172	N	2
SNX54412.1	-	GH32(34-330)	GH32	GH32	N	3
SNX54424.1	-	CBM50(121-164)+CBM50(216-260)	CBM50	CBM50	N	3
SNX54520.1	-	GT26(57-226)	GT26	GT26	N	3
SNX54533.1	-	GH109(3-297)	-	-	N	1
SNX54535.1	2.4.1.-	GT84(1327-1541)+GH94(1781-2863)	GT84+GH94	GH0+GH94+GT84	N	3
SNX54557.1	-	CE4(123-246)	CE4	CE4	Y(1-33)	3
SNX54593.1	-	GH84(117-407)	GH84	GH84	N	3
SNX54625.1	-	GH109(3-156)	-	-	N	1
SNX54628.1	-	GH109(3-163)	-	-	N	1
SNX54640.1	3.2.1.8	GH10(17-343)	GH10	GH10	N	3
SNX54641.1	3.2.1.139|3.2.1.131	GH67(13-687)	GH67	GH67	N	3
SNX54642.1	-	GH109(2-152)	-	-	N	1
SNX54644.1	3.2.1.37	GH52(19-418)	GH52	GH52	N	3
SNX54649.1	-	GH109(4-153)	-	-	N	1
SNX54651.1	3.2.1.37	GH52(19-418)	GH52	GH52	N	3
SNX54652.1	3.2.1.37	GH39(13-437)	GH39	GH39	N	3
SNX54653.1	3.1.1.72|3.1.1.-	CE7(3-315)	CE7	CE7	N	3
SNX54659.1	3.2.1.8|3.2.1.-	CBM22(38-172)+CBM22(195-327)+GH10(358-674)+CBM9(695-853)+CBM9(869-1042)	GH10+CBM22+CBM9	CBM22+CBM9+GH10	Y(1-33)	3
SNX54660.1	3.2.1.8	GH10(36-357)	GH10	GH10	N	3
SNX54664.1	3.2.1.37|3.2.1.-|3.2.1.21|3.2.1.55	GH3(40-281)	GH3	GH3	N	3
SNX54665.1	-	CE4(10-135)	-	-	N	1
SNX54679.1	3.2.1.21|3.2.1.85|3.2.1.86	GH1(4-461)	GH1	GH1	N	3
SNX54680.1	3.2.1.55	GH51(2-493)	GH51	GH51	N	3
SNX54696.1	3.2.1.22	GH36(11-710)	GH36	GH36	N	3
SNX54704.1	-	CE4(35-157)	CE4	CE4	N	3
SNX54823.1	3.2.1.54|3.2.1.133|3.2.1.135	CBM34(6-122)+GH13_20(169-466)	CBM34+GH13	CBM34+GH13_20	N	3
SNX54834.1	3.2.1.3	GH15(319-679)	GH15	GH15	Y(1-27)	3
SNX54842.1	3.2.1.20	GH31(221-669)	GH31	GH31	N	3
SNX54852.1	-	GT35(162-484)	GT35	GT35	N	3
SNX54962.1	-	GT2(110-279)	GT2	GT2	N	3
SNX54972.1	-	GT2(51-276)	-	GT2	N	2
SNX54973.1	-	CE4(110-244)	-	CE4	N	2
SNX54974.1	-	GH18(41-341)	GH18	GH18	Y(1-30)	3
SNX55000.1	3.2.1.21|3.2.1.-	GH1(3-443)	GH1	GH1	N	3
SNX55037.1	-	GT76(56-211)	-	GT0	N	2
SNX55083.1	-	CE4(52-173)	CE4	CE4	N	3
SNX55102.1	-	GH18(33-333)	GH18	GH18	Y(1-26)	3
SNX55114.1	-	GH18(55-296)	GH18	GH18	N	3
SNX55117.1	3.1.1.72	CE4(132-254)	CE4	CE4	N	3
SNX55127.1	-	GH23(48-180)	GH23	GH23	N	3
SNX55133.1	-	GH23(90-199)	GH23	GH23	N	3
SNX55177.1	-	GT2(6-146)	GT2	GT2	N	3
SNX55231.1	-	GT4(193-342)	GT4	GT4	N	3
SNX55289.1	-	GT2(47-274)	-	GT2	N	2
SNX55382.1	-	GT81(2-218)	GT2	GT2	N	3
SNX55411.1	-	CBM50(15-59)+CBM50(72-116)	CBM50	-	N	2
SNX55467.1	-	CE4(45-169)	CE4	CE4	N	3
SNX55480.1	-	GT2(3-137)	GT2	GT2	N	3
SNX52688.1	-	-	CBM50	CBM50	Y(1-28)	2
SNX52945.1	-	-	GT4	-	N	1
SNX53101.1	-	-	GT41	-	N	1
SNX53275.1	-	-	GT4	-	N	1
SNX53372.1	-	-	CBM50	-	N	1
SNX53509.1	-	-	GT4	-	N	1
SNX53515.1	3.2.1.8|3.2.1.-	-	CBM22+GH10	CBM20+CBM34+GH13_39	Y(1-25)	2
SNX53532.1	-	-	CE11	-	N	1
SNX53555.1	-	-	GT0	GT0	N	2
SNX53585.1	-	-	GT0	GT83	N	2
SNX53722.1	-	-	CBM50	CBM50	N	2
SNX53884.1	-	-	GT4	-	N	1
SNX54609.1	-	-	CBM50	-	Y(1-28)	1
SNX54710.1	-	-	CBM50	-	Y(1-28)	1
SNX55084.1	-	-	CBM50	CBM50	Y(1-31)	2
SNX55104.1	-	-	CBM50	-	N	1
SNX55105.1	-	-	GT4	GT4	N	2
SNX55131.1	-	-	GH73	-	Y(1-31)	1
SNX55179.1	-	-	GT0+GT2	GT0+GT2	N	2
SNX52691.1	-	-	-	GH1	N	1
SNX52702.1	-	-	-	CBM50	N	1
SNX52830.1	-	-	-	GH28	N	1
SNX52854.1	-	-	-	GT2	N	1
SNX52914.1	-	-	-	GT2	N	1
SNX52926.1	-	-	-	GT2	N	1
SNX52943.1	-	-	-	GT58	N	1
SNX53030.1	-	-	-	GH13_23	N	1
SNX53032.1	-	-	-	GH13_31	N	1
SNX53056.1	-	-	-	GH13	N	1
SNX53069.1	-	-	-	CBM50	N	1
SNX53202.1	-	-	-	GT2	N	1
SNX53306.1	-	-	-	CBM50	Y(1-33)	1
SNX53341.1	-	-	-	GT4	N	1
SNX53360.1	-	-	-	CBM48+GH13_9	N	1
SNX53419.1	-	-	-	GH43_17	N	1
SNX53427.1	-	-	-	GH105	N	1
SNX53436.1	-	-	-	GH130	N	1
SNX53513.1	-	-	-	CBM50	Y(1-31)	1
SNX53563.1	-	-	-	GH23	N	1
SNX53734.1	-	-	-	GT47	N	1
SNX53865.1	-	-	-	GH84	N	1
SNX53915.1	-	-	-	GH130	N	1
SNX53940.1	-	-	-	CBM50	N	1
SNX54250.1	-	-	-	GT2	N	1
SNX54298.1	-	-	-	GH101	N	1
SNX54336.1	-	-	-	GT4	N	1
SNX54343.1	-	-	-	CBM50+GH25	N	1
SNX54349.1	-	-	-	GH27	N	1
SNX54363.1	-	-	-	GH1	N	1
SNX54367.1	-	-	-	GH38	N	1
SNX54551.1	-	-	-	GH13_11	N	1
SNX54631.1	-	-	-	CBM50	N	1
SNX54699.1	-	-	-	GT2	N	1
SNX54828.1	-	-	-	GH13_30	N	1
SNX54902.1	-	-	-	GT4	N	1
SNX54915.1	-	-	-	GH130	N	1
SNX54925.1	-	-	-	GH13_31	N	1
SNX55052.1	-	-	-	CBM50	N	1
SNX55072.1	-	-	-	GH5_11	N	1
SNX55204.1	-	-	-	CBM50	N	1
SNX55233.1	-	-	-	GH28	N	1
SNX55257.1	-	-	-	GT1	N	1
SNX55297.1	-	-	-	CBM50	N	1
SNX55299.1	-	-	-	GT83	N	1
SNX55460.1	-	-	-	GT2	N	1
SNX55468.1	-	-	-	GH13	N	1
SNX55474.1	-	-	-	GT2	N	1
