# Supplementary material for: Whither the genus Caldicellulosiruptor and the order Thermoanaerobacterales: phylogeny, taxonomy, ecology, and phenotype
Source: Front Microbiol. 2023 Aug 3;14:1212538. doi: 10.3389/fmicb.2023.1212538 (PMC10434631; doi:10.3389/fmicb.2023.1212538)
Supplement: Supplementary file 1 [file Data_Sheet_1.ZIP › File_S1/Th_thermosac_DSM_571.txt]

Gene ID	EC#	HMMER	eCAMI	DIAMOND	Signalp	#ofTools
ADL67722.1	3.2.1.78	SLH(47-87)+SLH(168-208)+CBM54(211-323)+GH26(419-737)+CBM27(892-1061)+CBM23(1075-1237)+CBM59(1264-1408)	CBM59+GH26+CBM23+CBM54+CBM27	CBM0+CBM23+CBM54+CBM59+GH26	Y(1-33)	3
ADL67726.1	2.4.1.319|2.4.1.-|2.4.1.320	GH130(26-323)	GH130	GH130	N	3
ADL67727.1	-	CE7(5-312)	-	CE7	N	2
ADL67728.1	3.2.1.22	GH36(12-710)	GH36	GH36	N	3
ADL67806.1	-	GT28(204-348)	GT28	GT28	N	3
ADL67932.1	3.2.1.37	GH120(308-398)	GH120	GH120	N	3
ADL68047.1	-	CBM50(8-51)+CBM50(145-188)+CBM50(213-257)	CBM50	CBM50	N	3
ADL68106.1	-	GT26(57-226)	GT26	GT26	N	3
ADL68114.1	2.4.1.-	GT84(1326-1540)+GH94(1780-2864)	GT84+GH94	GH0+GH94+GT84	N	3
ADL68137.1	-	CE4(129-252)	CE4	CE4	Y(1-25)	3
ADL68201.1	-	GH109(3-156)	-	-	N	1
ADL68204.1	-	GH109(3-148)	-	-	N	1
ADL68205.1	3.2.1.25	GH2(2-682)	GH2	GH2	N	3
ADL68212.1	3.2.1.21|3.2.1.85|3.2.1.86	GH1(4-461)	GH1	GH1	N	3
ADL68213.1	3.2.1.23	GH42(19-392)	GH42	GH42	N	3
ADL68214.1	3.2.1.177	GH31(240-670)	GH31	GH31	N	3
ADL68215.1	3.2.1.55	GH51(2-493)	GH51	GH51	N	3
ADL68219.1	3.2.1.37	GH39(14-432)	GH39	GH39	N	3
ADL68221.1	3.2.1.51	GH29(12-382)	GH29	GH29	N	3
ADL68222.1	3.2.1.185	GH127(39-585)	GH127	GH127	N	3
ADL68223.1	-	GH31(201-657)	GH31	GH31	N	3
ADL68224.1	3.2.1.99	GH43_4(56-348)	GH43	GH43_4	Y(1-23)	3
ADL68251.1	3.2.1.21|3.2.1.37|3.2.1.23|3.2.1.-	GH3(32-250)	GH3	GH3	N	3
ADL68255.1	-	CE4(37-158)	CE4	CE4	N	3
ADL68306.1	3.2.1.1|3.2.1.41	CBM34(238-363)+GH13_39(433-776)	CBM20+CBM34+GH13+CBM48	CBM20+CBM34+GH13_39	N	3
ADL68317.1	3.2.1.54|3.2.1.133|3.2.1.135	CBM34(6-122)+GH13_20(169-466)	CBM34+GH13	CBM34+GH13_20	N	3
ADL68327.1	3.2.1.3	GH15(319-679)	GH15	GH15	Y(1-32)	3
ADL68357.1	-	GH18(45-295)	GH18	GH18	N	3
ADL68360.1	-	CBM50(88-133)	CBM50	-	N	2
ADL68452.1	-	GT4(117-260)	GT4	GT4	N	3
ADL68454.1	-	GT4(195-346)	GT4	GT4	N	3
ADL68509.1	3.2.1.139|3.2.1.131	GH67(11-685)	GH67	GH67	N	3
ADL68510.1	-	GH109(2-152)	-	-	N	1
ADL68512.1	3.2.1.37	GH52(19-418)	GH52	GH52	N	3
ADL68513.1	3.2.1.37	GH39(13-437)	GH39	GH39	N	3
ADL68514.1	3.1.1.72|3.1.1.-	CE7(3-315)	CE7	CE7	N	3
ADL68522.1	3.2.1.8|3.2.1.-	CBM22(38-172)+GH10(212-526)+CBM9(547-705)+CBM9(721-894)	CBM22+GH10+CBM9	CBM22+CBM9+GH10+3.2.1.8	Y(1-33)	3
ADL68523.1	3.2.1.8	GH10(38-358)	GH10	GH10	N	3
ADL68528.1	-	CE4(11-135)	-	-	N	1
ADL68576.1	2.4.1.64	GH65(331-704)	GH65	GH65	N	3
ADL68578.1	-	CE4(52-173)	CE4	CE4	N	3
ADL68597.1	-	GH18(34-334)	GH18	GH18	Y(1-32)	3
ADL68615.1	-	GH18(57-296)	GH18	GH18	N	3
ADL68624.1	-	GH23(50-179)	GH23	GH23	N	3
ADL68629.1	-	GH23(80-189)	GH23	GH23	N	3
ADL68698.1	-	GT4(195-343)	GT4	GT4	N	3
ADL68837.1	-	GT81(2-188)	GT2	GT2	N	3
ADL68867.1	-	CBM50(15-59)+CBM50(72-116)	CBM50	-	N	2
ADL68916.1	-	CE4(47-169)	CE4	CE4	N	3
ADL68929.1	-	GT2(3-125)	GT2	GT2	N	3
ADL69162.1	-	GH18(160-435)	GH18	GH18	N	3
ADL69172.1	-	AA4(7-237)	-	-	N	1
ADL69263.1	-	GT28(190-352)	GT28	GT28	N	3
ADL69285.1	-	GT4(180-331)	GT4	GT4	N	3
ADL69309.1	3.2.1.21|3.2.1.-	GH1(2-442)	GH1	GH1+3.2.1.21	N	3
ADL69407.1	2.4.1.7|2.4.1.-	GH13_18(35-379)	GH13	GH13_18+2.4.1.329	N	3
ADL69409.1	5.4.99.11|3.2.1.10|3.2.1.20|3.2.1.70|3.2.1.-|2.4.1.-	GH13_31(28-375)	GH13	GH13_31	N	3
ADL69410.1	-	GH32(27-327)	GH32	GH32	N	3
ADL69413.1	-	GH130(4-294)	GH130	GH130	N	3
ADL69414.1	-	GH130(5-300)	GH130	GH130	N	3
ADL69415.1	-	GH5_19(14-292)	GH5	GH5_19	N	3
ADL69420.1	3.2.1.78	GH5_36(5-294)	GH5	GH5_36	N	3
ADL69421.1	2.4.1.281	GH130(50-360)	GH130	GH130	N	3
ADL69455.1	3.1.1.72	CE4(51-174)	CE4	CE4	N	3
ADL69462.1	-	GT76(54-228)	-	GT0	N	2
ADL69485.1	-	GH18(41-340)	GH18	GH18	Y(1-30)	3
ADL69544.1	-	GT2(3-115)	GT2	GT2	N	3
ADL69664.1	-	GT4(206-362)+GT2(419-531)+GT4(814-948)+GT2(1171-1295)	GT2+GT4	GT2+GT4	N	3
ADL69690.1	-	CE9(6-373)	CE9	CE9	N	3
ADL69815.1	-	GH170(3-357)	-	GH170	N	2
ADL69819.1	3.2.1.86	GH4(7-186)	GH4	GH4	N	3
ADL69820.1	3.2.1.14	GH18(33-421)+CBM12(526-559)	GH18+CBM5+CBM12	CBM12+GH18	Y(1-30)	3
ADL69822.1	-	GH170(3-359)	-	GH170	N	2
ADL69833.1	-	GT51(90-261)	GT51	GT51	N	3
ADL69862.1	-	GH4(12-186)	GH4	GH4	N	3
ADL69863.1	-	GH28(106-467)	GH28	GH28	N	3
ADL69867.1	-	GH105(15-358)	GH105	GH105	N	3
ADL69882.1	-	GT5(90-380)	GT4	GT4	N	3
ADL69889.1	-	GH4(13-192)	GH4	GH4	N	3
ADL69943.1	-	GH3(59-265)	GH3	GH3	N	3
ADL70013.1	-	GT2(6-162)	-	GT2	N	2
ADL70068.1	-	SLH(37-77)+SLH(95-136)+SLH(157-198)	-	-	Y(1-32)	1
ADL67653.1	-	-	GT4	GT4	N	2
ADL67877.1	-	-	CBM50	-	N	1
ADL68090.1	-	-	CBM50	CBM50	N	2
ADL68183.1	-	-	CBM50	-	Y(1-28)	1
ADL68261.1	-	-	CBM50	-	Y(1-25)	1
ADL68307.1	3.2.1.8|3.2.1.-	-	CBM22+GH10+CBM9	CBM22+CBM9+GH10	N	2
ADL68359.1	-	-	CBM50	CBM50	N	2
ADL68431.1	-	-	GT4	-	N	1
ADL68449.1	-	-	GT4	GT4	N	2
ADL68534.1	-	-	GT4	-	N	1
ADL68599.1	-	-	CBM50	-	N	1
ADL68600.1	-	-	GT4	GT4	N	2
ADL69134.1	-	-	CBM50	CBM50	Y(1-28)	2
ADL69289.1	-	-	CBM50	-	Y(1-28)	1
ADL69644.1	-	-	GT41	-	N	1
ADL69813.1	-	-	CBM50	CBM50	Y(1-33)	2
ADL69872.1	-	-	CBM50	-	N	1
ADL69982.1	-	-	GT0	GT0	N	2
ADL70033.1	3.2.1.4	-	CBM81	-	Y(1-27)	1
ADL70137.1	-	-	CBM50	CBM50	N	2
ADL67682.1	-	-	-	GH84	N	1
ADL67781.1	-	-	-	CBM50	N	1
ADL67908.1	-	-	-	GT2	N	1
ADL67936.1	-	-	-	GH101	N	1
ADL67969.1	-	-	-	GT4	N	1
ADL67976.1	-	-	-	CBM50+GH25	N	1
ADL67980.1	-	-	-	GH27	N	1
ADL67994.1	-	-	-	GH1	N	1
ADL67998.1	-	-	-	GH38	N	1
ADL68131.1	-	-	-	GH13_11	N	1
ADL68237.1	-	-	-	GT2	N	1
ADL68300.1	-	-	-	CBM50	N	1
ADL68322.1	-	-	-	GH13_30	N	1
ADL68433.1	-	-	-	GT58	N	1
ADL68549.1	-	-	-	CBM50	N	1
ADL68565.1	-	-	-	GH5_11	N	1
ADL68683.1	-	-	-	CBM50	N	1
ADL68700.1	-	-	-	GH28	N	1
ADL68725.1	-	-	-	GT1	N	1
ADL68763.1	-	-	-	GT83	N	1
ADL68909.1	-	-	-	GT2	N	1
ADL68917.1	-	-	-	GH13	N	1
ADL68923.1	-	-	-	GT2	N	1
ADL69038.1	-	-	-	GH92	N	1
ADL69138.1	-	-	-	GH1	N	1
ADL69146.1	-	-	-	CBM50	N	1
ADL69304.1	-	-	-	GH28	N	1
ADL69368.1	-	-	-	GT2+GT4	N	1
ADL69422.1	-	-	-	GH130	N	1
ADL69432.1	-	-	-	CBM50	N	1
ADL69499.1	-	-	-	GH13_31	N	1
ADL69512.1	-	-	-	GT4	N	1
ADL69587.1	-	-	-	GH13_23	N	1
ADL69589.1	-	-	-	GH13_31	N	1
ADL69595.1	-	-	-	GH13	N	1
ADL69607.1	-	-	-	CBM50	N	1
ADL69720.1	-	-	-	GT2	N	1
ADL69830.1	-	-	-	GT4	N	1
ADL69853.1	-	-	-	GT30	N	1
ADL69894.1	-	-	-	GH105	N	1
ADL69990.1	-	-	-	GH23	N	1
ADL70098.1	-	-	-	CE12	N	1
ADL70157.1	-	-	-	GT47	N	1
