# Supplementary material for: Whither the genus Caldicellulosiruptor and the order Thermoanaerobacterales: phylogeny, taxonomy, ecology, and phenotype
Source: Front Microbiol. 2023 Aug 3;14:1212538. doi: 10.3389/fmicb.2023.1212538 (PMC10434631; doi:10.3389/fmicb.2023.1212538)
Supplement: Supplementary file 1 [file Data_Sheet_1.ZIP › File_S1/Th_thermosac_GSU5.txt]

Gene ID	EC#	HMMER	eCAMI	DIAMOND	Signalp	#ofTools
PHO06097.1	-	CE4(37-158)	CE4	CE4	N	3
PHO06131.1	-	CE9(6-373)	CE9	CE9	N	3
PHO06258.1	2.4.1.319|2.4.1.-|2.4.1.320	GH130(26-323)	GH130	GH130	N	3
PHO06259.1	-	CE7(5-312)	-	CE7	N	2
PHO06260.1	3.2.1.22	GH36(12-710)	GH36	GH36	N	3
PHO06362.1	-	GT4(180-331)	GT4	GT4	N	3
PHO06370.1	-	GH18(34-334)	GH18	GH18	Y(1-32)	3
PHO06446.1	-	GT26(57-226)	GT26	GT26	N	3
PHO06484.1	-	GT28(190-352)	GT28	GT28	N	3
PHO06539.1	-	GT81(2-188)	GT2	GT2	N	3
PHO06631.1	-	CBM50(8-51)+CBM50(145-188)+CBM50(213-257)	CBM50	CBM50	N	3
PHO06733.1	-	GH18(41-340)	GH18	GH18	Y(1-30)	3
PHO06793.1	-	GH18(151-435)	GH18	GH18	N	3
PHO06803.1	-	AA4(7-234)	-	-	N	1
PHO06859.1	2.4.1.7|2.4.1.-	GH13_18(35-379)	GH13	GH13_18	N	3
PHO06861.1	5.4.99.11|3.2.1.10|3.2.1.20|3.2.1.70|3.2.1.-|2.4.1.-	GH13_31(28-375)	GH13	GH13_31	N	3
PHO06863.1	-	GH130(4-294)	GH130	GH130	N	3
PHO06864.1	-	GH130(5-300)	GH130	GH130	N	3
PHO06865.1	-	GH5_19(14-292)	GH5	GH5_19	N	3
PHO06869.1	2.4.1.281	GH130(54-360)	GH130	GH130	N	3
PHO06894.1	-	GT76(51-227)	-	GT0	N	2
PHO07024.1	3.2.1.177	GH31(238-668)	GH31	GH31	N	3
PHO07025.1	3.2.1.23	GH42(19-392)	GH42	GH42	N	3
PHO07026.1	3.2.1.51	GH29(3-331)	GH29	GH29	N	3
PHO07027.1	-	GH3(37-271)+CBM6(822-936)	GH3	GH3	N	3
PHO07112.1	-	CE4(125-248)	CE4	CE4	Y(1-25)	3
PHO07134.1	2.4.1.-	GT84(1326-1540)+GH94(1780-2864)	GT84+GH94	GH0+GH94+GT84	N	3
PHO07148.1	3.2.1.99	GH43_4(56-348)	GH43	GH43_4	Y(1-25)	3
PHO07149.1	3.2.1.185	GH127(14-559)	GH127	GH127	N	3
PHO07150.1	3.2.1.55	GH51(3-501)	GH51	GH51	N	3
PHO07153.1	3.2.1.55	GH51(2-491)	GH51	GH51	N	3
PHO07154.1	3.2.1.21|3.2.1.85|3.2.1.86	GH1(4-461)	GH1	GH1	N	3
PHO07161.1	3.2.1.25	GH2(2-682)	GH2	GH2	N	3
PHO07162.1	-	GH109(3-148)	-	-	N	1
PHO07165.1	-	GH109(3-156)	-	-	N	1
PHO07171.1	3.2.1.86|3.2.1.23|3.2.1.21	GH1(6-481)	GH1	GH1	N	3
PHO07254.1	-	GH3(59-265)	GH3	GH3	N	3
PHO07326.1	-	GH2(28-515)	GH2	GH2	N	3
PHO07379.1	-	GT2(3-115)	GT2	GT2	N	3
PHO07434.1	3.2.1.37	GH120(308-398)	GH120	GH120	N	3
PHO07536.1	-	GT2(6-162)	-	GT2	N	2
PHO07538.1	-	GT83(11-228)	GT0	GT83	N	3
PHO07545.1	-	CE4(87-245)	CE4	-	N	2
PHO07554.1	-	SLH(41-81)+SLH(99-140)+SLH(161-203)+CBM54(216-330)	-	CBM54	Y(1-31)	2
PHO07567.1	-	GT2(8-168)	GT2	GT2	N	3
PHO07616.1	-	GT28(204-348)	GT28	GT28	N	3
PHO07672.1	-	CBM50(15-59)+CBM50(72-116)	CBM50	-	N	2
PHO07718.1	-	CE4(47-169)	CE4	CE4	N	3
PHO07731.1	-	GT2(3-125)	GT2	GT2	N	3
PHO07794.1	-	CE4(52-173)	CE4	CE4	N	3
PHO07795.1	2.4.1.64	GH65(331-704)	GH65	GH65	N	3
PHO07800.1	-	GH65(324-712)	GH65	GH65	N	3
PHO07855.1	3.1.1.72|3.1.1.-	CE7(3-315)	CE7	CE7	N	3
PHO07856.1	3.2.1.37	GH39(13-437)	GH39	GH39	N	3
PHO07857.1	3.2.1.37	GH52(19-418)	GH52	GH52	N	3
PHO07859.1	-	GH109(2-152)	-	-	N	1
PHO07860.1	3.2.1.139|3.2.1.131	GH67(10-685)	GH67	GH67	N	3
PHO07861.1	3.2.1.8	GH10(17-343)	GH10	GH10	N	3
PHO07907.1	-	GT2(18-123)	GT2	GT2	N	3
PHO07908.1	-	GT4(189-337)	-	GT4	N	2
PHO07916.1	-	CE4(2-118)	-	-	N	1
PHO07920.1	-	GT4(207-352)	GT4	GT4	N	3
PHO08026.1	-	GH170(3-357)	-	GH170	N	2
PHO08030.1	3.2.1.86	GH4(7-186)	GH4	GH4	N	3
PHO08031.1	3.2.1.14	GH18(33-421)+CBM12(526-559)	GH18+CBM5+CBM12	CBM12+GH18	Y(1-30)	3
PHO08033.1	-	GH170(3-359)	-	GH170	N	2
PHO08046.1	-	GT51(90-261)	GT51	GT51	N	3
PHO08069.1	-	GH4(12-186)	GH4	GH4	N	3
PHO08070.1	-	GH28(106-467)	GH28	GH28	N	3
PHO08073.1	-	GH105(15-360)	GH105	GH105	N	3
PHO08088.1	-	GT5(90-380)	GT4	GT4	N	3
PHO08095.1	-	GH105(48-364)	GH105	GH105	N	3
PHO08096.1	-	GH4(13-192)	GH4	GH4	N	3
PHO08098.1	-	GH109(2-152)	-	-	N	1
PHO08099.1	-	GH109(4-153)	-	-	N	1
PHO08216.1	-	CBM50(288-333)	CBM50	CBM50	N	3
PHO08261.1	3.2.1.3	GH15(319-679)	GH15	GH15	Y(1-15)	3
PHO08270.1	3.2.1.54|3.2.1.133|3.2.1.135	CBM34(6-122)+GH13_20(169-466)	CBM34+GH13	CBM34+GH13_20	N	3
PHO08424.1	-	GH23(80-189)	GH23	GH23	N	3
PHO08430.1	-	GH23(50-179)	GH23	GH23	N	3
PHO08439.1	-	GH18(57-296)	GH18	GH18	N	3
PHO08467.1	3.2.1.21|3.2.1.-	GH1(2-442)	GH1	GH1	N	3
PHO08520.1	-	GH84(117-408)	GH84+CBM32	GH84	N	3
PHO06122.1	-	-	GT4	GT4	N	2
PHO06367.1	-	-	GT4	GT4	N	2
PHO06368.1	-	-	CBM50	-	N	1
PHO06461.1	-	-	CBM50	CBM50	N	2
PHO06764.1	-	-	CBM50	CBM50	Y(1-28)	2
PHO06828.1	-	-	GT41	-	N	1
PHO07184.1	-	-	CBM50	-	Y(1-28)	1
PHO07317.1	-	-	CBM50	CBM50	N	2
PHO07508.1	-	-	GT0	GT0	N	2
PHO07845.1	-	-	GT4	-	N	1
PHO07904.1	-	-	GT0	GT0	N	2
PHO08076.1	-	-	CBM50	-	N	1
PHO08128.1	-	-	GT4	-	N	1
PHO08314.1	-	-	CBM50	-	Y(1-25)	1
PHO08446.1	-	-	CBM50	-	Y(1-28)	1
PHO06103.1	-	-	-	GT2	N	1
PHO06170.1	-	-	-	GH38	N	1
PHO06174.1	-	-	-	GH1	N	1
PHO06333.1	-	-	-	GH27	N	1
PHO06337.1	-	-	-	CBM50+GH25	N	1
PHO06344.1	-	-	-	GT4	N	1
PHO06406.1	-	-	-	GH84	N	1
PHO06578.1	-	-	-	GH13_23	N	1
PHO06580.1	-	-	-	GH13_31	N	1
PHO06589.1	-	-	-	GH13	N	1
PHO06602.1	-	-	-	CBM50	N	1
PHO06698.1	-	-	-	GH92	N	1
PHO06746.1	-	-	-	GH13_31	N	1
PHO06767.1	-	-	-	GH1	N	1
PHO06774.1	-	-	-	CBM50	N	1
PHO06870.1	-	-	-	GH130	N	1
PHO06920.1	-	-	-	GT83	N	1
PHO07032.1	-	-	-	GT47	N	1
PHO07117.1	-	-	-	GH13_11	N	1
PHO07217.1	-	-	-	GH105	N	1
PHO07290.1	-	-	-	CE12	N	1
PHO07336.1	-	-	-	GT4	N	1
PHO07430.1	-	-	-	GH101	N	1
PHO07457.1	-	-	-	GT2	N	1
PHO07516.1	-	-	-	GH23	N	1
PHO07639.1	-	-	-	CBM50	N	1
PHO07686.1	-	-	-	CE14	N	1
PHO07711.1	-	-	-	GT2	N	1
PHO07719.1	-	-	-	GH13	N	1
PHO07725.1	-	-	-	GT2	N	1
PHO07812.1	-	-	-	GH5_11	N	1
PHO07828.1	-	-	-	CBM50	N	1
PHO07902.1	-	-	-	GT2	N	1
PHO07903.1	-	-	-	GT2	N	1
PHO07950.1	-	-	-	GT2	N	1
PHO08024.1	-	-	-	CBM50	Y(1-32)	1
PHO08043.1	-	-	-	GT4	N	1
PHO08062.1	-	-	-	GT30	N	1
PHO08106.1	-	-	-	GH23	N	1
PHO08126.1	-	-	-	GT58	N	1
PHO08266.1	-	-	-	GH13_30	N	1
PHO08284.1	-	-	-	CBM50	N	1
PHO08335.1	-	-	-	GT1	N	1
PHO08358.1	-	-	-	GH28	N	1
PHO08373.1	-	-	-	CBM50	N	1
PHO08462.1	-	-	-	GH28	N	1
