# Supplementary material for: Whither the genus Caldicellulosiruptor and the order Thermoanaerobacterales: phylogeny, taxonomy, ecology, and phenotype
Source: Front Microbiol. 2023 Aug 3;14:1212538. doi: 10.3389/fmicb.2023.1212538 (PMC10434631; doi:10.3389/fmicb.2023.1212538)
Supplement: Supplementary file 1 [file Data_Sheet_1.ZIP › File_S1/Th_thermosac_M5.txt]

Gene ID	EC#	HMMER	eCAMI	DIAMOND	Signalp	#ofTools
OXT05318.1	-	CE9(7-376)	CE9	CE9	N	3
OXT05734.1	-	GH1(4-450)	GH1	GH1	N	3
OXT05983.1	2.4.1.7|2.4.1.-	GH13_18(35-379)	GH13	GH13_18	N	3
OXT05985.1	5.4.99.11|3.2.1.10|3.2.1.20|3.2.1.70|3.2.1.-|2.4.1.-	GH13_31(28-375)	GH13	GH13_31	N	3
OXT05986.1	-	GH32(27-325)	GH32	GH32	N	3
OXT06047.1	-	GT83(30-228)	GT0	GT83	N	3
OXT06056.1	-	GT2(30-190)	GT2	GT2	N	3
OXT06080.1	-	CBM50(8-51)+CBM50(145-188)+CBM50(213-257)	CBM50	CBM50	N	3
OXT06096.1	3.2.1.14	CBM12(19-52)	CBM12	-	N	2
OXT06314.1	-	GT4(195-343)	GT4	GT4	N	3
OXT06690.1	-	GT2(96-320)	GT2	GT2	N	3
OXT06694.1	3.2.1.14	GH18(33-421)+CBM12(527-560)	GH18+CBM5+CBM12	CBM12+GH18	Y(1-30)	3
OXT06696.1	-	GH170(3-359)	-	GH170	N	2
OXT06700.1	-	GH109(2-159)	-	-	N	1
OXT06712.1	-	GT51(90-261)	GT51	GT51	N	3
OXT06723.1	-	GH154(15-356)	-	GH154	N	2
OXT06724.1	-	PL33_2(392-539)	PL0	PL33_2	N	3
OXT06726.1	3.2.1.23	GH2(2-572)	GH2	GH2	N	3
OXT06727.1	-	GH88(60-389)	GH88	GH88	N	3
OXT06728.1	-	GH2(29-509)	GH2	GH2	N	3
OXT06732.1	3.2.1.15	CBM66(64-218)+CBM66(241-399)+GH59(418-1038)	GH28	CBM22+CBM9+GH10+3.2.1.8	Y(1-30)	3
OXT06748.1	-	GH4(12-186)	GH4	GH4	N	3
OXT06749.1	-	GH28(106-467)	GH28	GH28	N	3
OXT06753.1	-	GH105(15-358)	GH105	GH105	N	3
OXT06768.1	-	GT5(90-380)	GT4	GT4	N	3
OXT06999.1	-	GT2(3-115)	GT2	GT2	N	3
OXT07140.1	-	GT28(204-348)	GT28	GT28	N	3
OXT07208.1	-	CE9(6-373)	CE9	CE9	N	3
OXT07232.1	-	GT2(69-163)	-	GT2	N	2
OXT07344.1	3.2.1.78	SLH(47-87)+SLH(168-208)+CBM54(211-323)+GH26(419-738)+CBM27(893-1061)+CBM23(1075-1237)+CBM59(1264-1408)	CBM59+GH26+CBM23+CBM54+CBM27	CBM0+CBM23+CBM54+CBM59+GH26	Y(1-33)	3
OXT07348.1	2.4.1.319|2.4.1.-|2.4.1.320	GH130(26-323)	GH130	GH130	N	3
OXT07349.1	-	CE7(5-312)	-	CE7	N	2
OXT07350.1	3.2.1.22	GH36(12-710)	GH36	GH36	N	3
OXT07394.1	-	CBM50(288-333)	CBM50	CBM50	N	3
OXT07396.1	-	GH18(47-295)	GH18	GH18	N	3
OXT07533.1	-	GT2(3-125)	GT2	GT2	N	3
OXT07546.1	-	CE4(47-169)	CE4	CE4	N	3
OXT07595.1	-	CBM50(15-59)+CBM50(72-116)	CBM50	-	N	2
OXT07624.1	-	GT81(2-188)	GT2	GT2	N	3
OXT07789.1	3.2.1.21|3.2.1.-	GH1(2-442)	GH1	GH1	N	3
OXT07813.1	-	GT4(180-331)	GT4	GT4	N	3
OXT07835.1	-	GT28(190-352)	GT28	GT28	N	3
OXT07867.1	-	AA4(7-234)	-	-	N	1
OXT07877.1	-	GH18(151-435)	GH18	GH18	N	3
OXT07883.1	-	GH4(13-192)	GH4	GH4	N	3
OXT08276.1	3.2.1.37	GH120(308-398)	GH120	GH120	N	3
OXT08351.1	-	GH18(29-329)	GH18	GH18	Y(1-25)	3
OXT08439.1	-	GH43_17(8-273)	GH43	GH43_17	N	3
OXT08445.1	3.2.1.21|3.2.1.23|3.2.1.-	GH1(7-466)	GH1	GH1	N	3
OXT08571.1	3.2.1.86	GH4(7-186)	GH4	GH4	N	3
OXT08974.1	2.4.1.281	GH130(54-360)	GH130	GH130	N	3
OXT08979.1	-	GH5_19(14-292)	GH5	GH5_19	N	3
OXT08980.1	-	GH130(5-300)	GH130	GH130	N	3
OXT08981.1	-	GH130(4-294)	GH130	GH130	N	3
OXT08990.1	2.4.1.-	GT84(1326-1540)+GH94(1780-2864)	GT84+GH94	GH0+GH94+GT84	N	3
OXT09012.1	-	CE4(125-248)	CE4	CE4	Y(1-25)	3
OXT09015.1	-	GT2(37-93)	GT2	-	N	2
OXT09068.1	3.2.1.86|3.2.1.23|3.2.1.21	GH1(6-481)	GH1	GH1	N	3
OXT09074.1	-	GH109(3-156)	-	-	N	1
OXT09077.1	-	GH109(3-148)	-	-	N	1
OXT09078.1	3.2.1.25	GH2(2-682)	GH2	GH2	N	3
OXT09085.1	3.2.1.21|3.2.1.85|3.2.1.86	GH1(4-461)	GH1	GH1	N	3
OXT09086.1	3.2.1.55	GH51(2-492)	GH51	GH51	N	3
OXT09107.1	-	CE4(37-158)	CE4	CE4	N	3
OXT09149.1	3.2.1.1|3.2.1.2	GH14(41-431)+CBM20(454-543)	GH14+CBM20+CBM25+GH13	CBM20+GH14+3.2.1.2	Y(1-33)	3
OXT09153.1	3.2.1.54|3.2.1.133|3.2.1.135	CBM34(6-122)+GH13_20(169-466)	CBM34+GH13	CBM34+GH13_20	N	3
OXT09162.1	3.2.1.3	GH15(319-679)	GH15	GH15	Y(1-15)	3
OXT09311.1	-	GH23(80-189)	GH23	GH23	N	3
OXT09317.1	-	GH23(50-179)	GH23	GH23	N	3
OXT09326.1	-	GH18(57-296)	GH18	GH18	N	3
OXT09340.1	-	GH18(34-334)	GH18	GH18	Y(1-32)	3
OXT09358.1	-	CE4(52-173)	CE4	CE4	N	3
OXT09360.1	2.4.1.64	GH65(331-706)	GH65	GH65	N	3
OXT09368.1	-	GH65(324-712)	GH65	GH65	N	3
OXT09427.1	-	GT26(57-226)	GT26	GT26	N	3
OXT09507.1	-	GT2(6-166)	-	-	N	1
OXT09508.1	-	GT4(183-336)	GT4	GT4	N	3
OXT09509.1	-	GT4(166-308)	-	-	N	1
OXT09511.1	-	GT4(195-347)	GT4	GT4	N	3
OXT09553.1	-	GH3(62-268)	GH3	GH3	N	3
OXT09566.1	3.2.1.8	GH10(17-343)	GH10	GH10	N	3
OXT09567.1	3.2.1.139|3.2.1.131	GH67(10-685)	GH67	GH67	N	3
OXT09568.1	-	GH109(2-152)	-	-	N	1
OXT09570.1	3.2.1.37	GH52(19-418)	GH52	GH52	N	3
OXT09571.1	3.2.1.37	GH39(13-437)	GH39	GH39	N	3
OXT09572.1	3.1.1.72|3.1.1.-	CE7(3-315)	CE7	CE7	N	3
OXT09575.1	3.2.1.8	GH10(39-358)	GH10	GH10	N	3
OXT09580.1	-	CE4(12-135)	-	-	N	1
OXT05778.1	-	-	GT4	GT4	N	2
OXT05891.1	-	-	CBM50	CBM50	Y(1-28)	2
OXT06756.1	-	-	CBM50	-	N	1
OXT07809.1	-	-	CBM50	-	Y(1-28)	1
OXT08502.1	3.2.1.4	-	CBM81	-	Y(1-27)	1
OXT08750.1	-	-	GT0	GT0	N	2
OXT08768.1	-	-	GT41	-	N	1
OXT08846.1	-	-	CBM50	CBM50	N	2
OXT09055.1	-	-	CBM50	-	Y(1-28)	1
OXT09113.1	-	-	CBM50	-	Y(1-25)	1
OXT09194.1	-	-	GT0	GT0	N	2
OXT09337.1	-	-	GT4	GT4	N	2
OXT09338.1	-	-	CBM50	-	N	1
OXT09435.1	-	-	CBM50	CBM50	N	2
OXT09487.1	-	-	GT4	-	N	1
OXT09588.1	-	-	GT4	-	N	1
OXT05206.1	-	-	-	GT4	N	1
OXT05213.1	-	-	-	CBM50+GH25	N	1
OXT05217.1	-	-	-	GH27	N	1
OXT05257.1	-	-	-	GH92	N	1
OXT05804.1	-	-	-	GH1	N	1
OXT05808.1	-	-	-	GH38	N	1
OXT05901.1	-	-	-	CBM50	N	1
OXT05924.1	-	-	-	GH1	N	1
OXT06020.1	-	-	-	GT83	N	1
OXT06113.1	-	-	-	CBM50	N	1
OXT06315.1	-	-	-	GH28	N	1
OXT06336.1	-	-	-	GT1	N	1
OXT06689.1	-	-	-	GT47	N	1
OXT06709.1	-	-	-	GT4	N	1
OXT06739.1	-	-	-	GT30	N	1
OXT07163.1	-	-	-	CBM50	N	1
OXT07247.1	-	-	-	GT2	N	1
OXT07307.1	-	-	-	GH84	N	1
OXT07539.1	-	-	-	GT2	N	1
OXT07545.1	-	-	-	GH13	N	1
OXT07553.1	-	-	-	GT2	N	1
OXT07579.1	-	-	-	CE14	N	1
OXT07794.1	-	-	-	GH28	N	1
OXT08252.1	-	-	-	GT2	N	1
OXT08280.1	-	-	-	GH101	N	1
OXT08364.1	-	-	-	GH13_31	N	1
OXT08377.1	-	-	-	GT4	N	1
OXT08440.1	-	-	-	GH43_17	N	1
OXT08456.1	-	-	-	GH105	N	1
OXT08572.1	-	-	-	CBM50	N	1
OXT08593.1	-	-	-	GH23	N	1
OXT08749.1	-	-	-	GT0	N	1
OXT08802.1	-	-	-	CBM50	N	1
OXT08814.1	-	-	-	GH13	N	1
OXT08821.1	-	-	-	GH13_31	N	1
OXT08823.1	-	-	-	GH13_23	N	1
OXT08878.1	-	-	-	CE12	N	1
OXT08929.1	-	-	-	GH32	N	1
OXT08966.1	-	-	-	CBM50	N	1
OXT08973.1	-	-	-	GH130	N	1
OXT09007.1	-	-	-	GH13_11	N	1
OXT09100.1	-	-	-	GT2	N	1
OXT09141.1	-	-	-	CBM50	N	1
OXT09157.1	-	-	-	GH13_30	N	1
OXT09187.1	-	-	-	GH23	N	1
OXT09379.1	-	-	-	GH5_11	N	1
OXT09395.1	-	-	-	CBM50	N	1
OXT09489.1	-	-	-	GT58	N	1
OXT09505.1	-	-	-	GT9	N	1
