# Supplementary material for: Whither the genus Caldicellulosiruptor and the order Thermoanaerobacterales: phylogeny, taxonomy, ecology, and phenotype
Source: Front Microbiol. 2023 Aug 3;14:1212538. doi: 10.3389/fmicb.2023.1212538 (PMC10434631; doi:10.3389/fmicb.2023.1212538)
Supplement: Supplementary file 1 [file Data_Sheet_1.ZIP › File_S1/Th_thermosac_SP-H2.txt]

Gene ID	EC#	HMMER	eCAMI	DIAMOND	Signalp	#ofTools
KAA5805677.1	-	GT26(57-226)	GT26	GT26	N	3
KAA5805704.1	-	GT2(5-163)	-	-	N	1
KAA5805756.1	3.2.1.15	GH28(207-599)+CE8(1322-1696)	GH28	CE8+GH28	Y(1-31)	3
KAA5805771.1	-	SLH(37-77)+SLH(95-136)+SLH(157-198)+CBM54(220-326)	CBM48	CBM54	Y(1-32)	3
KAA5805859.1	-	GT2(398-563)+GT2(857-981)	GT2	GT2	N	3
KAA5805942.1	-	CBM50(8-51)+CBM50(145-188)+CBM50(213-257)	CBM50	CBM50	N	3
KAA5806018.1	-	CE9(8-372)	-	CE9	N	2
KAA5806156.1	-	GT28(204-348)	GT28	GT28	N	3
KAA5806272.1	-	CE9(6-373)	CE9	CE9	N	3
KAA5806373.1	-	GT4(203-329)	-	-	N	1
KAA5806375.1	-	GT4(194-345)	-	-	N	1
KAA5806376.1	-	GT4(194-342)	GT4	-	N	2
KAA5806377.1	-	GT4(191-324)	GT4	GT4	N	3
KAA5806414.1	3.2.1.139|3.2.1.131	GH67(12-687)	GH67	GH67	N	3
KAA5806415.1	-	GH109(2-152)	-	-	N	1
KAA5806417.1	3.2.1.37	GH52(19-418)	GH52	GH52	N	3
KAA5806418.1	3.2.1.37	GH39(13-437)	GH39	GH39	N	3
KAA5806419.1	3.1.1.72|3.1.1.-	CE7(3-315)	CE7	CE7	N	3
KAA5806425.1	-	CE4(13-137)	-	-	N	1
KAA5806472.1	3.2.1.8	GH10(17-343)	GH10	GH10	N	3
KAA5806709.1	-	GT4(195-343)	GT4	GT4	N	3
KAA5806778.1	-	GH23(80-189)	GH23	GH23	N	3
KAA5806784.1	-	GH23(50-179)	GH23	GH23	N	3
KAA5806793.1	-	GH18(57-296)	GH18	GH18	N	3
KAA5806811.1	-	GH18(34-334)	GH18	GH18	Y(1-32)	3
KAA5806842.1	-	CE4(52-173)	CE4	CE4	N	3
KAA5806844.1	2.4.1.64	GH65(331-704)	GH65	GH65	N	3
KAA5807218.1	-	GH18(151-435)	GH18	GH18	N	3
KAA5807228.1	-	AA4(7-237)	-	-	N	1
KAA5807260.1	-	GT28(190-352)	GT28	GT28	N	3
KAA5807282.1	-	GT4(180-331)	GT4	GT4	N	3
KAA5807307.1	3.2.1.21|3.2.1.-	GH1(2-442)	GH1	GH1+3.2.1.21	N	3
KAA5807361.1	-	GH170(3-357)	-	GH170	N	2
KAA5807365.1	3.2.1.86	GH4(7-186)	GH4	GH4	N	3
KAA5807366.1	3.2.1.14	GH18(37-310)+CBM12(420-453)	GH18+CBM16+CBM2+CBM12	CBM12+GH18+3.2.1.-	Y(1-31)	3
KAA5807367.1	3.2.1.14	GH18(33-421)+CBM12(526-559)	GH18+CBM5+CBM12	CBM12+GH18	Y(1-30)	3
KAA5807369.1	-	GH170(3-359)	-	GH170	N	2
KAA5807381.1	-	GT51(90-261)	GT51	GT51	N	3
KAA5807389.1	3.2.1.22	GH36(12-713)	GH36	GH36	N	3
KAA5807390.1	3.2.1.23	GH2(2-542)	GH2	GH2	N	3
KAA5807408.1	-	GH4(12-186)	GH4	GH4	N	3
KAA5807409.1	-	GH28(106-467)	GH28	GH28	N	3
KAA5807413.1	-	GH105(15-359)	GH105	GH105	N	3
KAA5807428.1	-	GT5(91-380)	GT4	GT4	N	3
KAA5807434.1	-	GH4(13-192)	GH4	GH4	N	3
KAA5807648.1	-	GT81(2-188)	GT2	GT2	N	3
KAA5807677.1	-	CBM50(15-59)+CBM50(72-116)	CBM50	-	N	2
KAA5807726.1	-	CE4(47-169)	CE4	CE4	N	3
KAA5807738.1	-	GT2(3-125)	GT2	GT2	N	3
KAA5807917.1	-	GH84(117-408)	GH84+CBM32	GH84	N	3
KAA5807928.1	-	GH66(5-564)	GH66	GH66	N	3
KAA5807929.1	-	GH15(13-350)	GH15	GH15	N	3
KAA5807948.1	2.4.1.7|2.4.1.-	GH13_18(35-379)	GH13	GH13_18+2.4.1.329	N	3
KAA5807950.1	5.4.99.11|3.2.1.10|3.2.1.20|3.2.1.70|3.2.1.-|2.4.1.-	GH13_31(28-375)	GH13	GH13_31	N	3
KAA5807951.1	-	GH32(27-327)	GH32	GH32	N	3
KAA5807954.1	-	GH130(4-294)	GH130	GH130	N	3
KAA5807955.1	-	GH130(5-300)	GH130	GH130	N	3
KAA5807956.1	-	GH5_19(14-292)	GH5	GH5_19	N	3
KAA5807961.1	3.2.1.78	GH5_36(5-294)	GH5	GH5_36	N	3
KAA5807962.1	2.4.1.281	GH130(51-360)	GH130	GH130	N	3
KAA5807999.1	-	GT76(54-228)	-	GT0	N	2
KAA5808020.1	-	GH18(41-340)	GH18	GH18	Y(1-30)	3
KAA5808074.1	-	GT2(3-122)	GT2	GT2	N	3
KAA5808142.1	3.1.1.72	CE4(51-174)	CE4	CE4	N	3
KAA5808312.1	-	GH18(47-295)	GH18	GH18	N	3
KAA5808342.1	3.2.1.3	GH15(319-679)	GH15	GH15	Y(1-32)	3
KAA5808352.1	3.2.1.54|3.2.1.133|3.2.1.135	CBM34(6-122)+GH13_20(169-466)	CBM34+GH13	CBM34+GH13_20	N	3
KAA5808403.1	-	CE4(37-158)	CE4	CE4	N	3
KAA5808422.1	3.2.1.185	GH127(13-559)	GH127	GH127	N	3
KAA5808424.1	3.2.1.37	GH39(14-432)	GH39	GH39	N	3
KAA5808427.1	3.2.1.55	GH51(2-493)	GH51	GH51	N	3
KAA5808428.1	3.2.1.177	GH31(238-668)	GH31	GH31	N	3
KAA5808429.1	3.2.1.23	GH42(19-392)	GH42	GH42	N	3
KAA5808430.1	3.2.1.51	GH29(5-331)	GH29	GH29	N	3
KAA5808436.1	3.2.1.21|3.2.1.85|3.2.1.86	GH1(4-461)	GH1	GH1	N	3
KAA5808443.1	3.2.1.25	GH2(2-682)	GH2	GH2	N	3
KAA5808444.1	-	GH109(3-148)	-	-	N	1
KAA5808447.1	-	GH109(3-156)	-	-	N	1
KAA5808505.1	-	CE4(125-248)	CE4	CE4	Y(1-25)	3
KAA5808527.1	2.4.1.-	GT84(1326-1540)+GH94(1780-2864)	GT84+GH94	GH0+GH94+GT84	N	3
KAA5808535.1	3.2.1.51	GH29(5-369)	GH29	GH29	N	3
KAA5805610.1	-	-	GT41	-	N	1
KAA5805717.1	-	-	GT4	GT4	N	2
KAA5805747.1	-	-	GT41	-	N	1
KAA5805837.1	-	-	CBM50	CBM50	N	2
KAA5805992.1	3.2.1.4	-	CBM81	-	Y(1-27)	1
KAA5806429.1	-	-	GT4	-	N	1
KAA5806588.1	-	-	CBM50	CBM50	N	2
KAA5806808.1	-	-	GT4	GT4	N	2
KAA5806809.1	-	-	CBM50	-	N	1
KAA5806916.1	-	-	CBM50	-	N	1
KAA5807193.1	-	-	CBM50	CBM50	Y(1-28)	2
KAA5807286.1	-	-	CBM50	-	Y(1-28)	1
KAA5807359.1	-	-	CBM50	CBM50	Y(1-33)	2
KAA5807416.1	-	-	CBM50	-	N	1
KAA5807510.1	-	-	GT0	GT0	N	2
KAA5808243.1	-	-	GT4	-	N	1
KAA5808397.1	-	-	CBM50	-	Y(1-25)	1
KAA5808463.1	-	-	CBM50	-	Y(1-28)	1
KAA5805591.1	-	-	-	CBM50	N	1
KAA5805702.1	-	-	-	GT9	N	1
KAA5805860.1	-	-	-	GT4	N	1
KAA5805887.1	-	-	-	CE12	N	1
KAA5806041.1	-	-	-	GH84	N	1
KAA5806082.1	-	-	-	GH92	N	1
KAA5806307.1	-	-	-	GT2	N	1
KAA5806349.1	-	-	-	GH23	N	1
KAA5806378.1	-	-	-	GT2	N	1
KAA5806379.1	-	-	-	GT2	N	1
KAA5806444.1	-	-	-	CBM50	N	1
KAA5806460.1	-	-	-	GH5_11	N	1
KAA5806578.1	-	-	-	GT47	N	1
KAA5806684.1	-	-	-	GT1	N	1
KAA5806708.1	-	-	-	GH28	N	1
KAA5806724.1	-	-	-	CBM50	N	1
KAA5806946.1	-	-	-	GT2	N	1
KAA5806973.1	-	-	-	GH101	N	1
KAA5807002.1	-	-	-	GT4	N	1
KAA5807009.1	-	-	-	CBM50+GH25	N	1
KAA5807013.1	-	-	-	GH27	N	1
KAA5807026.1	-	-	-	GH1	N	1
KAA5807030.1	-	-	-	GH38	N	1
KAA5807196.1	-	-	-	GH1	N	1
KAA5807203.1	-	-	-	CBM50	N	1
KAA5807302.1	-	-	-	GH28	N	1
KAA5807378.1	-	-	-	GT4	N	1
KAA5807399.1	-	-	-	GT30	N	1
KAA5807439.1	-	-	-	GH105	N	1
KAA5807576.1	-	-	-	GT83	N	1
KAA5807693.1	-	-	-	CE14	N	1
KAA5807719.1	-	-	-	GT2	N	1
KAA5807727.1	-	-	-	GH13	N	1
KAA5807732.1	-	-	-	GT2	N	1
KAA5807963.1	-	-	-	GH130	N	1
KAA5807973.1	-	-	-	CBM50	N	1
KAA5808033.1	-	-	-	GH13_31	N	1
KAA5808045.1	-	-	-	GT4	N	1
KAA5808113.1	-	-	-	GH13_23	N	1
KAA5808115.1	-	-	-	GH13_31	N	1
KAA5808122.1	-	-	-	GH13	N	1
KAA5808133.1	-	-	-	CBM50	N	1
KAA5808241.1	-	-	-	GT58	N	1
KAA5808347.1	-	-	-	GH13_30	N	1
KAA5808365.1	-	-	-	CBM50	N	1
KAA5808410.1	-	-	-	GT2	N	1
KAA5808511.1	-	-	-	GH13_11	N	1
