# Supplementary material for: Whither the genus Caldicellulosiruptor and the order Thermoanaerobacterales: phylogeny, taxonomy, ecology, and phenotype
Source: Front Microbiol. 2023 Aug 3;14:1212538. doi: 10.3389/fmicb.2023.1212538 (PMC10434631; doi:10.3389/fmicb.2023.1212538)
Supplement: Supplementary file 1 [file Data_Sheet_1.ZIP › File_S1/Th_thermosac_TG57.txt]

Gene ID	EC#	HMMER	eCAMI	DIAMOND	Signalp	#ofTools
AST56327.1	-	GT4(195-343)	GT4	GT4	N	3
AST56399.1	-	GH23(80-189)	GH23	GH23	N	3
AST56405.1	-	GH23(50-179)	GH23	GH23	N	3
AST56414.1	-	GH18(57-296)	GH18	GH18	N	3
AST56446.1	3.2.1.21|3.2.1.-	GH1(2-442)	GH1	GH1	N	3
AST56509.1	-	GH84(117-408)	GH84+CBM32	GH84	N	3
AST56536.1	2.4.1.7|2.4.1.-	GH13_18(35-379)	GH13	GH13_18	N	3
AST56541.1	-	GH130(4-294)	GH130	GH130	N	3
AST56542.1	-	GH130(5-300)	GH130	GH130	N	3
AST56543.1	-	GH5_19(14-292)	GH5	GH5_19	N	3
AST56548.1	2.4.1.281	GH130(54-360)	GH130	GH130	N	3
AST56581.1	-	GT76(51-226)	-	GT0	N	2
AST56602.1	-	CE9(7-376)	CE9	CE9	N	3
AST56622.1	-	GH18(29-329)	GH18	GH18	Y(1-25)	3
AST56700.1	-	GT2(3-115)	GT2	GT2	N	3
AST56880.1	-	CE9(6-373)	CE9	CE9	N	3
AST56995.1	3.2.1.-|3.2.1.52	GH3(68-293)	GH3	GH3	N	3
AST57006.1	-	GH170(3-358)	-	GH170	N	2
AST57007.1	-	GH51(43-474)+CBM32(499-627)	-	CBM32+GH51	Y(1-28)	2
AST57008.1	-	CE14(7-115)	-	-	N	1
AST57026.1	-	GT51(90-261)	GT51	GT51	N	3
AST57057.1	-	GH4(12-186)	GH4	GH4	N	3
AST57058.1	-	GH28(106-467)	GH28	GH28	N	3
AST57062.1	-	GH105(15-359)	GH105	GH105	N	3
AST57079.1	-	GT5(90-380)	GT4	GT4	N	3
AST57091.1	3.2.1.21|3.2.1.37|3.2.1.23|3.2.1.-	GH3(32-250)	GH3	GH3	N	3
AST57105.1	3.2.1.21|3.2.1.23|3.2.1.-	GH1(7-466)	GH1	GH1	N	3
AST57159.1	-	GH3(59-265)	GH3	GH3	N	3
AST57175.1	-	GT2(8-104)	GT2	GT2	N	3
AST57246.1	-	GT2(6-162)	-	GT2	N	2
AST57248.1	-	GT2(30-190)	GT2	GT2	N	3
AST57249.1	-	GT83(11-228)	GT0	GT83	N	3
AST57260.1	-	CE4(87-245)	CE4	-	N	2
AST57368.1	-	GT2(96-320)	GT2	GT2	N	3
AST57575.1	3.2.1.22	GH36(2-563)	GH36	GH36	N	3
AST57650.1	-	GT28(204-348)	GT28	GT28	N	3
AST57804.1	3.2.1.37	GH120(308-398)	GH120	GH120	N	3
AST57947.1	3.2.1.122	GH4(6-182)	GH4	GH4	N	3
AST57979.1	-	CBM50(145-188)+CBM50(213-257)	CBM50	CBM50	N	3
AST58103.1	-	GT26(57-226)	GT26	GT26	N	3
AST58113.1	2.4.1.-	GT84(1326-1540)+GH94(1780-2864)	GT84+GH94	GH0+GH94+GT84	N	3
AST58136.1	-	CE4(125-248)	CE4	CE4	Y(1-25)	3
AST58194.1	3.2.1.86|3.2.1.23|3.2.1.21	GH1(6-481)	GH1	GH1	N	3
AST58200.1	-	GH109(3-156)	-	-	N	1
AST58204.1	-	GH109(3-148)	-	-	N	1
AST58205.1	3.2.1.25	GH2(2-682)	GH2	GH2	N	3
AST58212.1	3.2.1.21|3.2.1.85|3.2.1.86	GH1(4-461)	GH1	GH1	N	3
AST58218.1	3.2.1.51	GH29(5-331)	GH29	GH29	N	3
AST58220.1	3.2.1.23	GH42(19-392)	GH42	GH42	N	3
AST58221.1	3.2.1.177	GH31(238-668)	GH31	GH31	N	3
AST58222.1	3.2.1.55	GH51(2-493)	GH51	GH51	N	3
AST58227.1	3.2.1.37	GH39(14-432)	GH39	GH39	N	3
AST58229.1	3.2.1.51	GH29(25-396)	GH29	GH29	N	3
AST58230.1	3.2.1.185	GH127(13-559)	GH127	GH127	N	3
AST58251.1	-	CE4(37-158)	CE4	CE4	N	3
AST58291.1	-	GH32(69-379)	CBM66+GH32+CBM38	GH32	N	3
AST58292.1	-	GH32(53-324)	-	GH32	N	2
AST58341.1	3.2.1.54|3.2.1.133|3.2.1.135	CBM34(6-122)+GH13_20(169-466)	CBM34+GH13	CBM34+GH13_20	N	3
AST58351.1	3.2.1.3	GH15(320-680)	GH15	GH15	Y(1-16)	3
AST58407.1	-	CBM50(288-333)	CBM50	CBM50	N	3
AST58537.1	-	GT32(24-98)	GT32	GT32	N	3
AST58539.1	-	GT2(3-157)	-	GT2	N	2
AST58540.1	-	GT4(198-348)	GT4	GT4	N	3
AST58595.1	3.2.1.8	GH10(11-337)	GH10	GH10	N	3
AST58596.1	3.2.1.139|3.2.1.131	GH67(10-685)	GH67	GH67	N	3
AST58597.1	-	GH109(2-152)	-	-	N	1
AST58599.1	3.2.1.37	GH52(19-418)	GH52	GH52	N	3
AST58600.1	3.2.1.37	GH39(13-437)	GH39	GH39	N	3
AST58601.1	3.1.1.72|3.1.1.-	CE7(3-315)	CE7	CE7	N	3
AST58604.1	3.2.1.8	GH10(39-359)	GH10	GH10	N	3
AST58610.1	-	CE4(11-135)	-	-	N	1
AST58662.1	-	GH65(324-712)	GH65	GH65	N	3
AST58668.1	2.4.1.64	GH65(331-704)	GH65	GH65	N	3
AST58670.1	-	CE4(52-173)	CE4	CE4	N	3
AST58693.1	-	GH18(34-334)	GH18	GH18	Y(1-32)	3
AST58703.1	-	GT4(180-331)	GT4	GT4	N	3
AST58725.1	-	GT28(190-352)	GT28	GT28	N	3
AST58757.1	-	AA4(7-234)	-	-	N	1
AST58770.1	-	GH18(151-435)	GH18	GH18	N	3
AST58805.1	-	CBM50(78-120)	CBM50	CBM50	Y(1-28)	3
AST59029.1	-	GT2(3-125)	GT2	GT2	N	3
AST59042.1	-	CE4(47-169)	CE4	CE4	N	3
AST59123.1	-	GT81(2-189)	GT2	GT2	N	3
AST56425.1	-	-	CBM50	-	Y(1-28)	1
AST56827.1	-	-	GT41	-	N	1
AST57065.1	-	-	CBM50	-	N	1
AST57213.1	-	-	GT0	GT0	N	2
AST57356.1	-	-	CBM50	CBM50	N	2
AST57505.1	-	-	GT4	GT4	N	2
AST58087.1	-	-	CBM50	CBM50	N	2
AST58181.1	-	-	CBM50	-	Y(1-28)	1
AST58257.1	-	-	CBM50	-	Y(1-25)	1
AST58404.1	-	-	GH18	GH18	N	2
AST58405.1	-	-	GH18	GH18	N	2
AST58517.1	-	-	GT4	-	N	1
AST58615.1	-	-	GT4	-	N	1
AST58695.1	-	-	CBM50	-	N	1
AST58696.1	-	-	GT4	GT4	N	2
AST59092.1	-	-	CBM50	-	N	1
AST56301.1	-	-	-	GT1	N	1
AST56325.1	-	-	-	GH28	N	1
AST56342.1	-	-	-	CBM50	N	1
AST56441.1	-	-	-	GH28	N	1
AST56476.1	-	-	-	GT2+GT4	N	1
AST56549.1	-	-	-	GH130	N	1
AST56558.1	-	-	-	CBM50	N	1
AST56636.1	-	-	-	GH13_31	N	1
AST56650.1	-	-	-	GT4	N	1
AST56745.1	-	-	-	GH13_23	N	1
AST56747.1	-	-	-	GH13_31	N	1
AST56779.1	-	-	-	GH13	N	1
AST56792.1	-	-	-	CBM50	N	1
AST56915.1	-	-	-	GT2	N	1
AST56958.1	-	-	-	GH23	N	1
AST57022.1	-	-	-	GT4	N	1
AST57048.1	-	-	-	GT30	N	1
AST57119.1	-	-	-	GH105	N	1
AST57221.1	-	-	-	GH23	N	1
AST57324.1	-	-	-	CE12	N	1
AST57400.1	-	-	-	GT47	N	1
AST57535.1	-	-	-	GH84	N	1
AST57624.1	-	-	-	CBM50	N	1
AST57777.1	-	-	-	GT2	N	1
AST57808.1	-	-	-	GH101	N	1
AST57846.1	-	-	-	GT4	N	1
AST57853.1	-	-	-	CBM50+GH25	N	1
AST57857.1	-	-	-	GH27	N	1
AST57871.1	-	-	-	GH1	N	1
AST57875.1	-	-	-	GH38	N	1
AST58130.1	-	-	-	GH13_11	N	1
AST58244.1	-	-	-	GT2	N	1
AST58272.1	-	-	-	GH13_31	N	1
AST58327.1	-	-	-	CBM50	N	1
AST58346.1	-	-	-	GH13_30	N	1
AST58519.1	-	-	-	GT58	N	1
AST58635.1	-	-	-	CBM50	N	1
AST58651.1	-	-	-	GH5_11	N	1
AST58793.1	-	-	-	CBM50	N	1
AST58801.1	-	-	-	GH1	N	1
AST58917.1	-	-	-	GH92	N	1
AST59035.1	-	-	-	GT2	N	1
AST59041.1	-	-	-	GH13	N	1
AST59049.1	-	-	-	GT2	N	1
AST59075.1	-	-	-	CE14	N	1
AST59201.1	-	-	-	GT83	N	1
