# Supplementary material for: Whither the genus Caldicellulosiruptor and the order Thermoanaerobacterales: phylogeny, taxonomy, ecology, and phenotype
Source: Front Microbiol. 2023 Aug 3;14:1212538. doi: 10.3389/fmicb.2023.1212538 (PMC10434631; doi:10.3389/fmicb.2023.1212538)
Supplement: Supplementary file 1 [file Data_Sheet_1.ZIP › File_S1/Th_thermosacc_M0795.txt]

Gene ID	EC#	HMMER	eCAMI	DIAMOND	Signalp	#ofTools
AGB17939.1	3.2.1.20	GH31(203-646)	GH31	GH31	N	3
AGB17953.1	-	GT28(204-348)	GT28	GT28	N	3
AGB18039.1	3.2.1.37	GH120(308-398)	GH120	GH120	N	3
AGB18151.1	-	GH172(102-362)	-	GH172	N	2
AGB18152.1	-	GH32(34-330)	GH32	GH32	N	3
AGB18178.1	-	CBM50(8-51)+CBM50(145-188)+CBM50(213-257)	CBM50	CBM50	N	3
AGB18231.1	-	GT26(57-226)	GT26	GT26	N	3
AGB18242.1	2.4.1.-	GT84(1326-1540)+GH94(1780-2864)	GT84+GH94	GH0+GH94+GT84	N	3
AGB18265.1	-	CE4(125-248)	CE4	CE4	Y(1-25)	3
AGB18325.1	3.2.1.86|3.2.1.23|3.2.1.21	GH1(6-481)	GH1	GH1	N	3
AGB18331.1	-	GH109(3-156)	-	-	N	1
AGB18334.1	-	GH109(3-148)	-	-	N	1
AGB18335.1	3.2.1.25	GH2(2-682)	GH2	GH2	N	3
AGB18342.1	3.2.1.21|3.2.1.85|3.2.1.86	GH1(4-461)	GH1	GH1	N	3
AGB18343.1	3.2.1.55	GH51(2-492)	GH51	GH51	N	3
AGB18347.1	3.2.1.55	GH51(3-501)	GH51	GH51	N	3
AGB18348.1	3.2.1.185	GH127(13-559)	GH127	GH127	N	3
AGB18349.1	3.2.1.99	GH43_4(56-348)	GH43	GH43_4	Y(1-25)	3
AGB18369.1	-	CE4(37-158)	CE4	CE4	N	3
AGB18428.1	3.2.1.54|3.2.1.133|3.2.1.135	CBM34(6-122)+GH13_20(169-466)	CBM34+GH13	CBM34+GH13_20	N	3
AGB18438.1	3.2.1.3	GH15(319-679)	GH15	GH15	Y(1-15)	3
AGB18532.1	-	GT4(191-341)	GT4	GT4	N	3
AGB18534.1	-	GT4(203-353)	-	GT4	N	2
AGB18536.1	-	GT4(192-347)	GT4	GT4	N	3
AGB18576.1	-	GH3(77-283)	GH3	GH3	N	3
AGB18601.1	3.2.1.8	GH10(11-337)	GH10	GH10	N	3
AGB18602.1	3.2.1.139|3.2.1.131	GH67(10-685)	GH67	GH67	N	3
AGB18603.1	-	GH109(2-152)	-	-	N	1
AGB18605.1	3.2.1.37	GH52(19-418)	GH52	GH52	N	3
AGB18606.1	3.2.1.37	GH39(13-437)	GH39	GH39	N	3
AGB18607.1	3.1.1.72|3.1.1.-	CE7(3-315)	CE7	CE7	N	3
AGB18613.1	-	CE4(11-135)	-	-	N	1
AGB18667.1	-	CE4(51-173)	CE4	CE4	N	3
AGB18687.1	-	GH18(34-334)	GH18	GH18	Y(1-32)	3
AGB18698.1	-	GH18(57-296)	GH18	GH18	N	3
AGB18707.1	-	GH23(50-179)	GH23	GH23	N	3
AGB18713.1	-	GH23(80-189)	GH23	GH23	N	3
AGB18787.1	-	GT4(195-343)	GT4	GT4	N	3
AGB18931.1	-	GT81(2-188)	GT2	GT2	N	3
AGB18960.1	-	CBM50(15-59)+CBM50(72-116)	CBM50	-	N	2
AGB19009.1	-	CE4(47-169)	CE4	CE4	N	3
AGB19022.1	-	GT2(3-125)	GT2	GT2	N	3
AGB19296.1	-	GH18(174-458)	GH18	GH18	N	3
AGB19306.1	-	AA4(7-234)	-	-	N	1
AGB19346.1	-	GH43_17(146-423)	GH43	GH43_17	N	3
AGB19348.1	-	GH43_26(34-327)	CBM35+GH43	GH43_26	Y(1-14)	3
AGB19349.1	-	GH2(12-515)	GH2	GH2	N	3
AGB19393.1	-	GT28(190-352)	GT28	GT28	N	3
AGB19415.1	-	GT4(180-331)	GT4	GT4	N	3
AGB19440.1	3.2.1.21|3.2.1.-	GH1(2-442)	GH1	GH1	N	3
AGB19509.1	-	GH84(117-408)	GH84+CBM32	GH84	N	3
AGB19520.1	-	GH66(5-564)	GH66	GH66	N	3
AGB19521.1	-	GH15(13-350)	GH15	GH15	N	3
AGB19538.1	2.4.1.7|2.4.1.-	GH13_18(35-379)	GH13	GH13_18	N	3
AGB19540.1	5.4.99.11|3.2.1.10|3.2.1.20|3.2.1.70|3.2.1.-|2.4.1.-	GH13_31(28-375)	GH13	GH13_31	N	3
AGB19541.1	-	GH32(27-327)	GH32	GH32	N	3
AGB19545.1	-	GH130(4-294)	GH130	GH130	N	3
AGB19546.1	-	GH130(5-300)	GH130	GH130	N	3
AGB19547.1	-	GH5_19(14-292)	GH5	GH5_19	N	3
AGB19552.1	2.4.1.281	GH130(54-360)	GH130	GH130	N	3
AGB19599.1	-	CE9(7-377)	CE9	CE9	N	3
AGB19618.1	-	GH18(41-340)	GH18	GH18	Y(1-30)	3
AGB19686.1	-	GT2(3-115)	GT2	GT2	N	3
AGB19836.1	-	GT2(289-444)+GT2(633-757)	GT2	GT2	N	3
AGB19860.1	-	CE9(6-373)	CE9	CE9	N	3
AGB19967.1	-	GH170(3-357)	-	GH170	N	2
AGB19972.1	3.2.1.86	GH4(7-186)	GH4	GH4	N	3
AGB19973.1	-	GH109(2-159)	-	-	N	1
AGB19978.1	-	GH1(7-466)	GH1	GH1	N	3
AGB19991.1	-	GT51(90-261)	GT51	GT51	N	3
AGB20015.1	-	GH4(12-186)	GH4	GH4	N	3
AGB20016.1	-	GH28(109-467)	GH28	GH28	N	3
AGB20020.1	-	GH105(15-359)	GH105	GH105	N	3
AGB20035.1	-	GT5(90-380)	GT4	GT4	N	3
AGB20042.1	3.2.1.21|3.2.1.23|3.2.1.-	GH1(7-466)	GH1	GH1	N	3
AGB20049.1	3.2.1.21|3.2.1.23|3.2.1.-	GH1(6-468)	GH1	GH1	N	3
AGB20115.1	-	GT2(8-102)	GT2	GT2	N	3
AGB20178.1	-	GT2(6-162)	-	GT2	N	2
AGB20180.1	-	GT2(30-190)	GT2	GT2	N	3
AGB20181.1	-	GT83(55-271)	GT0	GT83	N	3
AGB20189.1	-	CE4(87-245)	CE4	-	N	2
AGB20290.1	-	GT2(96-320)	GT2	GT2	N	3
AGB20417.1	-	GH23(274-400)	-	GH23	N	2
AGB17803.1	-	-	GT4	GT4	N	2
AGB18214.1	-	-	CBM50	CBM50	N	2
AGB18309.1	-	-	CBM50	-	Y(1-28)	1
AGB18375.1	-	-	CBM50	-	Y(1-25)	1
AGB18511.1	-	-	GT4	-	N	1
AGB18538.1	-	-	GT4	GT4	N	2
AGB18622.1	-	-	GT4	-	N	1
AGB18689.1	-	-	CBM50	-	N	1
AGB18690.1	-	-	GT4	GT4	N	2
AGB19262.1	-	-	CBM50	CBM50	Y(1-28)	2
AGB19419.1	-	-	CBM50	-	Y(1-28)	1
AGB19816.1	-	-	GT41	-	N	1
AGB19938.1	-	-	GT4	-	N	1
AGB20023.1	-	-	CBM50	-	N	1
AGB20143.1	-	-	GT0	GT0	N	2
AGB20165.1	3.2.1.4|3.2.1.91	-	CBM5	-	N	1
AGB20281.1	-	-	CBM50	CBM50	N	2
AGB17834.1	-	-	-	GH84	N	1
AGB17922.1	-	-	-	CBM50	N	1
AGB18015.1	-	-	-	GT2	N	1
AGB18044.1	-	-	-	GH101	N	1
AGB18077.1	-	-	-	GT4	N	1
AGB18084.1	-	-	-	CBM50+GH25	N	1
AGB18088.1	-	-	-	GH27	N	1
AGB18102.1	-	-	-	GH1	N	1
AGB18107.1	-	-	-	GH38	N	1
AGB18259.1	-	-	-	GH13_11	N	1
AGB18362.1	-	-	-	GT2	N	1
AGB18413.1	-	-	-	CBM50	N	1
AGB18433.1	-	-	-	GH13_30	N	1
AGB18513.1	-	-	-	GT58	N	1
AGB18539.1	-	-	-	GT2	N	1
AGB18542.1	-	-	-	GT2	N	1
AGB18643.1	-	-	-	CBM50	N	1
AGB18657.1	-	-	-	GH5_11	N	1
AGB18772.1	-	-	-	CBM50	N	1
AGB18789.1	-	-	-	GH28	N	1
AGB18813.1	-	-	-	GT1	N	1
AGB18853.1	-	-	-	GT83	N	1
AGB18976.1	-	-	-	CE14	N	1
AGB19002.1	-	-	-	GT2	N	1
AGB19010.1	-	-	-	GH13	N	1
AGB19016.1	-	-	-	GT2	N	1
AGB19135.1	-	-	-	GH92	N	1
AGB19266.1	-	-	-	GH1	N	1
AGB19274.1	-	-	-	CBM50	N	1
AGB19435.1	-	-	-	GH28	N	1
AGB19480.1	-	-	-	GT2+GT4	N	1
AGB19553.1	-	-	-	GH130	N	1
AGB19563.1	-	-	-	CBM50	N	1
AGB19632.1	-	-	-	GH13_31	N	1
AGB19645.1	-	-	-	GT4	N	1
AGB19762.1	-	-	-	GH13_23	N	1
AGB19764.1	-	-	-	GH13_31	N	1
AGB19771.1	-	-	-	GH13	N	1
AGB19783.1	-	-	-	CBM50	N	1
AGB19895.1	-	-	-	GT2	N	1
AGB19945.1	-	-	-	GH23	N	1
AGB19965.1	-	-	-	CBM50	N	1
AGB19988.1	-	-	-	GT4	N	1
AGB20006.1	-	-	-	GT30	N	1
AGB20057.1	-	-	-	GH105	N	1
AGB20151.1	-	-	-	GH23	N	1
AGB20253.1	-	-	-	CE12	N	1
AGB20292.1	-	-	-	GT47	N	1
