# Supplementary material for: Whither the genus Caldicellulosiruptor and the order Thermoanaerobacterales: phylogeny, taxonomy, ecology, and phenotype
Source: Front Microbiol. 2023 Aug 3;14:1212538. doi: 10.3389/fmicb.2023.1212538 (PMC10434631; doi:10.3389/fmicb.2023.1212538)
Supplement: Supplementary file 1 [file Data_Sheet_1.ZIP › File_S1/Th_xylanolyticum_LX-11.txt]

Gene ID	EC#	HMMER	eCAMI	DIAMOND	Signalp	#ofTools
AEF16122.1	-	GT4(185-354)	GT4	GT4	N	3
AEF16250.1	-	GT28(204-348)	GT28	GT28	N	3
AEF16317.1	3.2.1.37	GH120(308-398)	GH120	GH120	N	3
AEF16434.1	-	CBM50(8-51)+CBM50(143-186)+CBM50(211-255)	CBM50	CBM50	N	3
AEF16478.1	-	GT26(57-226)	GT26	GT26	N	3
AEF16491.1	2.4.1.-	GT84(1324-1538)+GH94(1778-2863)	GT84+GH94	GH0+GH94+GT84	N	3
AEF16505.1	-	CE14(48-207)	-	-	N	1
AEF16513.1	-	CE4(130-253)	CE4	CE4	Y(1-22)	3
AEF16526.1	-	GT2(37-199)	GT2	GT2	N	3
AEF16589.1	-	GH109(3-156)	-	-	N	1
AEF16592.1	-	GH109(3-148)	-	-	N	1
AEF16599.1	3.2.1.21|3.2.1.85|3.2.1.86	GH1(4-461)	GH1	GH1	N	3
AEF16600.1	3.2.1.55	GH51(2-491)	GH51	GH51	N	3
AEF16626.1	-	CE4(38-158)	CE4	CE4	N	3
AEF16665.1	3.2.1.15	CBM34(261-383)+GH13_39(453-796)	GH28	CBM20+CBM34+GH13_39	Y(1-36)	3
AEF16669.1	2.4.1.19|3.2.1.116|3.2.1.133	GH13_2(78-393)+CBM20(611-702)	GH13+CBM20	CBM20+GH13_2	Y(1-29)	3
AEF16677.1	3.2.1.1|3.2.1.41	CBM34(12-128)+GH13_20(175-472)	CBM34+GH13+CBM20+CBM48	CBM34+GH13_20	N	3
AEF16678.1	-	GT35(162-484)	GT35	GT35	N	3
AEF16688.1	3.2.1.3	GH15(320-680)	GH15	GH15	Y(1-15)	3
AEF16808.1	-	GT2(3-99)	GT2	GT2	N	3
AEF16873.1	-	GH18(41-340)	GH18	GH18	Y(1-24)	3
AEF16898.1	-	CE14(53-212)	-	-	N	1
AEF16907.1	3.1.1.72	CE4(122-245)	CE4	CE4	Y(1-11)	3
AEF16911.1	-	CE14(53-212)	-	-	Y(1-35)	1
AEF16922.1	-	AA6(67-143)	-	-	N	1
AEF16969.1	-	GH130(5-300)	GH130	GH130	N	3
AEF16970.1	-	GH130(4-294)	GH130	GH130	N	3
AEF16974.1	-	GH32(27-325)	GH32	GH32	N	3
AEF16977.1	2.4.1.7|2.4.1.-	GH13_18(35-379)	GH13	GH13_18	N	3
AEF17032.1	-	GT2(63-327)	GT2	GT2	N	3
AEF17075.1	-	GT4(179-331)	GT4	GT4	N	3
AEF17097.1	-	GT28(190-352)	GT28	GT28	N	3
AEF17232.1	-	GT81(2-188)	GT2	GT2	N	3
AEF17262.1	-	CBM50(15-59)+CBM50(72-116)	CBM50	-	N	2
AEF17312.1	-	CE4(47-169)	CE4	CE4	N	3
AEF17325.1	-	GT2(3-125)	GT2	GT2	N	3
AEF17550.1	-	GT4(195-342)	GT4	GT4	N	3
AEF17573.1	-	GT4(174-329)	-	GT4	N	2
AEF17622.1	-	GH23(84-189)	GH23	GH23	N	3
AEF17628.1	-	GH23(50-180)	GH23	GH23	Y(1-13)	3
AEF17637.1	-	GH18(57-296)	GH18	GH18	N	3
AEF17673.1	-	GH18(36-335)	GH18	GH18	Y(1-32)	3
AEF17691.1	-	CE4(52-173)	CE4	CE4	N	3
AEF17693.1	2.4.1.64	GH65(331-704)	GH65	GH65	N	3
AEF17701.1	2.4.1.230	GH65(324-713)	GH65	GH65	N	3
AEF17751.1	-	CE4(10-135)	-	-	N	1
AEF17756.1	3.2.1.8	GH10(38-358)	GH10	GH10	N	3
AEF17757.1	3.2.1.8|3.2.1.-	CBM22(38-172)+CBM22(195-325)+GH10(359-673)+CBM9(694-850)+CBM9(866-1039)	CBM22+GH10+CBM9	CBM22+CBM9+GH10	Y(1-33)	3
AEF17763.1	3.1.1.72|3.1.1.-	CE7(3-314)	CE7	CE7	N	3
AEF17764.1	3.2.1.37	GH39(11-436)	GH39	GH39	N	3
AEF17765.1	3.2.1.37	GH52(19-418)	GH52	GH52	N	3
AEF17767.1	-	GH109(2-152)	-	-	N	1
AEF17768.1	3.2.1.139|3.2.1.131	GH67(11-685)	GH67	GH67	N	3
AEF17822.1	-	GT2(7-108)	GT2	GT2	N	3
AEF17826.1	-	GT4(221-372)	GT4	GT4	N	3
AEF17928.1	-	CE9(6-373)	CE9	CE9	N	3
AEF18013.1	-	GH170(3-359)	-	GH170	N	2
AEF18026.1	-	GT51(91-262)	GT51	GT51	N	3
AEF18044.1	3.2.1.22	GH36(12-713)	GH36	GH36	N	3
AEF18045.1	3.2.1.23	GH2(2-542)	GH2	GH2	N	3
AEF18063.1	-	GH28(108-466)	GH28	GH28	N	3
AEF18067.1	-	GH105(16-358)	GH105	GH105	N	3
AEF18080.1	-	GT5(88-380)	GT4	GT4	N	3
AEF18087.1	3.2.1.55|3.2.1.37	GH43_12(4-278)+CBM91(305-501)	GH43	GH43_12	N	3
AEF18092.1	-	GH106(5-697)	GH0	GH106	N	3
AEF18167.1	-	GT2(8-108)	GT2	GT2	N	3
AEF18217.1	3.2.1.39	GH81(60-702)	CBM6+GH81+CBM56	GH81	N	3
AEF18218.1	3.2.1.21|3.2.1.45	GH116(437-799)	GH116	GH116+3.2.1.21	N	3
AEF18219.1	3.2.1.21|3.2.1.-	GH1(3-441)	GH1	GH1	N	3
AEF18224.1	3.2.1.15	GH16_3(45-283)+CBM4(314-457)+CBM4(489-610)+CBM4(753-875)+CBM4(935-1067)	GH28	CBM35+CBM4+GH16_3	Y(1-29)	3
AEF18237.1	-	GT2(6-163)	GT2	GT2	N	3
AEF18239.1	-	GT2(7-167)	GT2	GT2	N	3
AEF18240.1	-	GT83(14-517)	GT0	GT83	N	3
AEF18247.1	-	CE4(87-245)	CE4	-	N	2
AEF16461.1	-	-	CBM50	CBM50	N	2
AEF16569.1	-	-	CBM50	-	Y(1-28)	1
AEF16633.1	-	-	CBM50	-	Y(1-25)	1
AEF16707.1	-	-	GT41	-	N	1
AEF17070.1	-	-	CBM50	-	Y(1-28)	1
AEF17150.1	-	-	CBM50	CBM50	Y(1-28)	2
AEF17670.1	-	-	GT4	GT4	N	2
AEF17671.1	-	-	CBM50	-	N	1
AEF17748.1	-	-	GT4	-	N	1
AEF17823.1	-	-	GT0	GT0	N	2
AEF17844.1	-	-	GT4	-	N	1
AEF18011.1	-	-	CBM50	CBM50	Y(1-33)	2
AEF18070.1	-	-	CBM50	-	N	1
AEF18196.1	-	-	GT0	GT0	N	2
AEF18338.1	-	-	CBM50	CBM50	N	2
AEF16153.1	-	-	-	GH84	N	1
AEF16218.1	-	-	-	CBM50	N	1
AEF16297.1	-	-	-	GT2	N	1
AEF16321.1	-	-	-	GH101	N	1
AEF16358.1	-	-	-	GT4	N	1
AEF16365.1	-	-	-	CBM50+GH25	N	1
AEF16369.1	-	-	-	GH27	N	1
AEF16383.1	-	-	-	GH1	N	1
AEF16387.1	-	-	-	GH38	N	1
AEF16507.1	-	-	-	GH13_11	N	1
AEF16611.1	-	-	-	CBM50	N	1
AEF16620.1	-	-	-	GT2	N	1
AEF16648.1	-	-	-	GH13_31	N	1
AEF16659.1	-	-	-	CBM50	N	1
AEF16683.1	-	-	-	GH13_30	N	1
AEF16738.1	-	-	-	CBM50	N	1
AEF16752.1	-	-	-	GH13	N	1
AEF16759.1	-	-	-	GH13_31	N	1
AEF16761.1	-	-	-	GH13_23	N	1
AEF16846.1	-	-	-	GT4	N	1
AEF16859.1	-	-	-	GH13_31	N	1
AEF16962.1	-	-	-	CBM50	N	1
AEF16975.1	-	-	-	GH32	N	1
AEF17054.1	-	-	-	GH28	N	1
AEF17139.1	-	-	-	CBM50	N	1
AEF17146.1	-	-	-	GH1	N	1
AEF17278.1	-	-	-	CE14	N	1
AEF17304.1	-	-	-	GT2	N	1
AEF17313.1	-	-	-	GH13	N	1
AEF17319.1	-	-	-	GT2	N	1
AEF17427.1	-	-	-	GH92	N	1
AEF17489.1	-	-	-	GT83	N	1
AEF17524.1	-	-	-	GT1	N	1
AEF17548.1	-	-	-	GH28	N	1
AEF17565.1	-	-	-	CBM50	N	1
AEF17655.1	-	-	-	CE8	N	1
AEF17713.1	-	-	-	GH5_11	N	1
AEF17727.1	-	-	-	CBM50	N	1
AEF17818.1	-	-	-	GT2	N	1
AEF17819.1	-	-	-	GT4	N	1
AEF17821.1	-	-	-	GT0	N	1
AEF17825.1	-	-	-	GT4	N	1
AEF17842.1	-	-	-	GT58	N	1
AEF17962.1	-	-	-	GT2	N	1
AEF17992.1	-	-	-	GH23	N	1
AEF18022.1	-	-	-	GT4	N	1
AEF18054.1	-	-	-	GT30	N	1
AEF18116.1	-	-	-	GH105	N	1
AEF18204.1	-	-	-	GH23	N	1
AEF18319.1	-	-	-	CE12	N	1
AEF18369.1	-	-	-	GT47	N	1
