# Supplementary material for: Whither the genus Caldicellulosiruptor and the order Thermoanaerobacterales: phylogeny, taxonomy, ecology, and phenotype
Source: Front Microbiol. 2023 Aug 3;14:1212538. doi: 10.3389/fmicb.2023.1212538 (PMC10434631; doi:10.3389/fmicb.2023.1212538)
Supplement: Supplementary file 2 [file Data_Sheet_2.ZIP]

Archive with 10 entries (10 files):
- File_S2/Anaerocellum_panCAZYsome_matrix_genes_t0.tr.tab
- File_S2/Anaerocellum_pangenome_matrix_genes_t0.tr.tab
- File_S2/Caldanaerobacter_pangenome_matrix_genes_t0.tr.tab
- File_S2/Caldicellulosiruptor_panCAZysome_matrix_genes_t0.tr.tab
- File_S2/Caldicellulosiruptor_pangenome_matrix_genes_t0.tr.tab
- File_S2/Caldicellulosiruptoraceae_panCAZYsome_matrix_genes_t0.tr.tab
- File_S2/Caldicellulosiruptoraceae_pangenome_matrix_genes_t0.tr.tab
- File_S2/Thermoanaerobacter_pangenome_matrix_genes_t0.tr.tab
- File_S2/Thermoanaerobacteraceae_pangenome_matrix_genes_t0.tr.tab
- File_S2/Thermoanaerobacterium_pangenome_matrix_genes_t0.tr.tab
