# Supplementary material for: Whither the genus Caldicellulosiruptor and the order Thermoanaerobacterales: phylogeny, taxonomy, ecology, and phenotype
Source: Front Microbiol. 2023 Aug 3;14:1212538. doi: 10.3389/fmicb.2023.1212538 (PMC10434631; doi:10.3389/fmicb.2023.1212538)
Supplement: Supplementary file 2 [file Data_Sheet_2.ZIP › File_S2/Anaerocellum_panCAZYsome_matrix_genes_t0.tr.tab]

source:/home/rooter/Genome_Projects/Caldi_Phylo/Caldi_Cazy/Anaerocellum_Only_Cazy_homologues/caldi_intersection	A_acetigenus_acetigenus.fasta	A_acetigenus_kristjianssonii.fasta	A_acetigenus_lactoaceticus.fasta	A_bescii.fasta	A_danielii.fasta	A_diazotrophicus.fasta	A_hydrothermalis.fasta	A_kronotskyensis.fasta	A_obsidiansis.fasta	A_owensensis.fasta
3_WAM35300.1.faa	WAM35300.1,	-	-	-	-	BCS81436.1,	ADQ07339.1,	-	-	ADQ04491.1,
4_WAM35301.1.faa	WAM35301.1,	-	-	-	-	BCS81437.1,	ADQ07340.1,	-	-	-
17_WAM35840.1.faa	WAM35840.1,	-	-	-	-	-	-	-	-	-
19_WAM35865.1.faa	WAM35865.1,	-	-	-	WP_045173872.1,	BCS82174.1,	ADQ07892.1,	-	-	-
26_WAM35948.1.faa	WAM35948.1,	-	-	-	-	BCS82104.1,	ADQ07975.1,	-	-	-
31_WAM36093.1.faa	WAM36093.1,	-	-	-	-	BCS82260.1,	-	-	-	ADQ03735.1,
32_WAM36094.1.faa	WAM36094.1,WAM36858.1,	-	-	ACM59339.1,	WP_045173593.1,	BCS82259.1,	-	ADQ45468.1,ADQ47204.1,	-	ADQ03734.1,
33_WAM36097.1.faa	WAM36097.1,	-	-	ACM59337.1,	-	BCS82262.1,	-	ADQ47206.1,	-	ADQ03732.1,
34_WAM36098.1.faa	WAM36098.1,	-	-	ACM59336.1,	-	BCS82263.1,	-	ADQ47207.1,	-	ADQ03731.1,
35_WAM36099.1.faa	WAM36099.1,	-	-	ACM59335.1,	-	BCS82264.1,	-	ADQ47208.1,	-	ADQ03730.1,
36_WAM36100.1.faa	WAM36100.1,	-	-	ACM59334.1,	-	BCS82265.1,	-	ADQ47209.1,	-	ADQ03729.1,
41_WAM36321.1.faa	WAM36321.1,	-	-	-	-	-	-	-	-	-
42_WAM36322.1.faa	WAM36322.1,	-	-	-	WP_045173481.1,	BCS80097.1,	ADQ05823.1,	ADQ44989.1,	ADL41453.1,	-
43_WAM36331.1.faa	WAM36331.1,	-	-	-	-	-	ADQ05832.1,	ADQ45003.1,	-	-
44_WAM36332.1.faa	WAM36332.1,	-	-	-	-	-	ADQ05833.1,	ADQ45004.1,	-	-
46_WAM36345.1.faa	WAM36345.1,	-	-	-	-	-	-	-	-	-
47_WAM36347.1.faa	WAM36347.1,	-	-	-	WP_045173487.1,	BCS80109.1,	ADQ05849.1,	ADQ45020.1,	-	ADQ03665.1,
49_WAM36356.1.faa	WAM36356.1,	-	-	-	-	-	-	-	-	-
50_WAM36360.1.faa	WAM36360.1,	-	-	ACM59257.1,	WP_045173498.1,	BCS80120.1,	ADQ05856.1,	ADQ45031.1,	ADL41462.1,	-
51_WAM36383.1.faa	WAM36383.1,	-	-	-	WP_045175875.1,	BCS80153.1,	ADQ05886.1,	ADQ45055.1,	-	ADQ05636.1,
54_WAM36399.1.faa	WAM36399.1,WAM36420.1,	-	AEM72746.1,	ACM61440.1,	WP_045175861.1,	BCS80178.1,BCS80194.1,	-	ADQ45080.1,	ADL43389.1,	ADQ05608.1,
57_WAM36482.1.faa	WAM36482.1,	-	AEM74781.1,	-	WP_045173205.1,	BCS80273.1,	ADQ06000.1,	ADQ45176.1,	-	-
60_WAM36506.1.faa	WAM36506.1,	-	-	-	WP_082054675.1,	BCS80292.1,	ADQ06027.1,	ADQ45201.1,	-	ADQ05655.1,
63_WAM36712.1.faa	WAM36712.1,	-	-	ACM61314.1,	WP_045175737.1,	BCS80406.1,	ADQ06238.1,ADQ06275.1,	ADQ45304.1,	-	ADQ05452.1,ADQ05468.1,
64_WAM36714.1.faa	WAM36714.1,	-	-	ACM61313.1,	-	-	-	ADQ45305.1,	-	-
65_WAM36857.1.faa	WAM36857.1,	-	-	-	-	-	-	ADQ45467.1,	-	-
68_WAM36860.1.faa	WAM36860.1,	-	-	-	-	-	-	ADQ45471.1,	ADL43126.1,	ADQ05302.1,
71_WAM36863.1.faa	WAM36863.1,	-	-	-	WP_045174579.1,	-	ADQ06440.1,	ADQ45474.1,	-	ADQ05298.1,
72_WAM36867.1.faa	WAM36867.1,	-	-	ACM61149.1,	WP_045175572.1,	BCS80564.1,	ADQ06421.1,	ADQ45479.1,	ADL43119.1,	ADQ05292.1,
82_WAM37563.1.faa	WAM37563.1,	-	-	-	-	BCS82105.1,	ADQ07976.1,	-	-	-
83_ADQ39606.1.faa	-	ADQ39606.1,	-	-	-	-	-	-	-	-
84_ADQ39610.1.faa	-	ADQ39610.1,	-	-	-	-	-	-	-	-
85_ADQ39690.1.faa	WAM36498.1,	ADQ39690.1,	-	ACM61646.1,	WP_045173190.1,	BCS80282.1,	ADQ06017.1,	ADQ45191.1,	ADL43440.1,	ADQ05665.1,
86_ADQ39692.1.faa	WAM36500.1,	ADQ39692.1,	AEM74768.1,	ACM61644.1,	WP_045173186.1,	BCS80284.1,	ADQ06019.1,	ADQ45193.1,	ADL43438.1,	ADQ05663.1,
87_ADQ39701.1.faa	WAM36134.1,	ADQ39701.1,	AEM74759.1,	ACM59297.1,	WP_045173547.1,	BCS82304.1,	ADQ08179.1,	ADQ47241.1,	ADL41501.1,	ADQ03689.1,
88_ADQ39702.1.faa	WAM36133.1,	ADQ39702.1,	-	-	-	BCS82303.1,	ADQ08178.1,	-	ADL41502.1,	ADQ03690.1,
89_ADQ39707.1.faa	-	ADQ39707.1,	-	ACM59304.1,	-	-	ADQ08169.1,	ADQ47234.1,	-	-
90_ADQ39715.1.faa	WAM36117.1,	ADQ39715.1,	AEM74746.1,	ACM59317.1,	-	BCS82284.1,	ADQ08158.1,	ADQ47227.1,	ADL41520.1,	ADQ03709.1,
91_ADQ39726.1.faa	WAM36108.1,	ADQ39726.1,	AEM74732.1,	ACM59326.1,	WP_045173584.1,	BCS82275.1,	ADQ08144.1,	ADQ47217.1,	ADL41531.1,	ADQ03720.1,
92_ADQ39734.1.faa	-	ADQ39734.1,	AEM74724.1,	-	WP_052661777.1,	-	ADQ08136.1,	-	ADL41540.1,	-
93_ADQ39735.1.faa	WAM36092.1,	ADQ39735.1,	AEM74723.1,	ACM59341.1,	WP_045173594.1,	BCS82258.1,	ADQ08135.1,	ADQ47203.1,	ADL41541.1,	ADQ03736.1,
94_ADQ39784.1.faa	WAM36028.1,	ADQ39784.1,	AEM74685.1,	ACM59377.1,	WP_045173635.1,	BCS82208.1,	ADQ08083.1,	ADQ47175.1,	ADL41577.1,	ADQ03769.1,
95_ADQ39793.1.faa	WAM36027.1,	ADQ39793.1,	AEM74684.1,	ACM59378.1,	WP_045173636.1,	BCS82207.1,	ADQ08069.1,	ADQ47174.1,	ADL41578.1,	ADQ03770.1,
96_ADQ39796.1.faa	WAM36024.1,	ADQ39796.1,	AEM74681.1,	ACM59384.1,	WP_045173644.1,	BCS82199.1,	ADQ08066.1,	ADQ47167.1,	-	-
97_ADQ39902.1.faa	WAM35931.1,	ADQ39902.1,	AEM74583.1,	ACM59532.1,	WP_045173780.1,	BCS82078.1,	ADQ07956.1,	ADQ47072.1,	ADL41694.1,	-
98_ADQ39907.1.faa	WAM35926.1,	ADQ39907.1,	AEM74578.1,	ACM59537.1,	WP_045173786.1,	BCS82073.1,	ADQ07951.1,	ADQ47067.1,	ADL41699.1,	-
99_ADQ39919.1.faa	-	ADQ39919.1,	AEM74566.1,	ACM61287.1,	-	-	-	ADQ45328.1,	ADL43256.1,	ADQ05428.1,
100_ADQ40039.1.faa	WAM36859.1,	ADQ40039.1,	AEM74445.1,	-	WP_045175580.1,	BCS80539.1,	-	ADQ45469.1,ADQ45470.1,	ADL43125.1,	ADQ05301.1,
101_ADQ40055.1.faa	WAM36882.1,	ADQ40055.1,	AEM74429.1,	ACM61134.1,	WP_045175558.1,	BCS80579.1,	ADQ06441.1,	ADQ45494.1,	ADL43104.1,	ADQ05277.1,
102_ADQ40080.1.faa	WAM36905.1,	ADQ40080.1,	AEM74404.1,	ACM61105.1,	WP_045175534.1,	BCS80608.1,	ADQ06528.1,	ADQ45599.1,	ADL43073.1,	ADQ05245.1,
103_ADQ40091.1.faa	WAM35787.1,	ADQ40091.1,	AEM74391.1,	ACM59662.1,	WP_045173963.1,	BCS81956.1,	ADQ07826.1,	ADQ46940.1,	ADL41804.1,	ADQ03977.1,
104_ADQ40117.1.faa	WAM35700.1,	ADQ40117.1,	AEM74366.1,	ACM59742.1,	WP_045174087.1,	BCS81876.1,	ADQ07748.1,	ADQ46852.1,	ADL41891.1,	ADQ04077.1,
105_ADQ40296.1.faa	WAM37010.1,	ADQ40296.1,	AEM74169.1,	ACM61015.1,	WP_045175381.1,	BCS80675.1,	ADQ06587.1,	ADQ45670.1,	ADL43014.1,	ADQ05189.1,
106_ADQ40357.1.faa	WAM37066.1,	ADQ40357.1,	AEM74107.1,	ACM60932.1,	WP_045175305.1,	-	-	ADQ45747.1,	ADL42934.1,	ADQ05129.1,
107_ADQ40367.1.faa	WAM37076.1,	ADQ40367.1,	AEM74098.1,	ACM60922.1,	WP_045175290.1,	BCS80744.1,	ADQ06647.1,	ADQ45757.1,	ADL42924.1,	ADQ05119.1,
108_ADQ40600.1.faa	WAM35299.1,WAM36861.1,	ADQ40600.1,	AEM73175.1,	ACM60204.1,	WP_045174577.1,	BCS81435.1,	ADQ07338.1,	ADQ45472.1,ADQ46443.1,	ADL42712.1,	ADQ04492.1,ADQ05300.1,
109_ADQ40601.1.faa	WAM35298.1,WAM36862.1,	ADQ40601.1,	AEM73176.1,	ACM60205.1,	WP_045174578.1,	BCS81434.1,	ADQ07337.1,	ADQ45473.1,ADQ46442.1,	ADL42711.1,	ADQ04493.1,ADQ05299.1,
110_ADQ40926.1.faa	WAM37451.1,	ADQ40926.1,	AEM73461.1,	ACM60537.1,	WP_045174907.1,	BCS81120.1,	ADQ07016.1,	ADQ46132.1,	ADL42414.1,	ADQ04776.1,
111_ADQ40949.1.faa	WAM37428.1,	ADQ40949.1,	AEM73484.1,	ACM60560.1,	WP_045174936.1,	BCS81097.1,	ADQ06993.1,	ADQ46109.1,	ADL42391.1,	ADQ04799.1,
112_ADQ41013.1.faa	WAM35647.1,	ADQ41013.1,	AEM73548.1,	ACM59798.1,	WP_045174165.1,	BCS81813.1,	ADQ07698.1,	ADQ46794.1,	ADL41945.1,	ADQ04126.1,
113_ADQ41090.1.faa	WAM37326.1,	ADQ41090.1,	AEM73627.1,	-	WP_045175049.1,	-	ADQ06885.1,	ADQ46006.1,	ADL42284.1,	-
114_ADQ41137.1.faa	WAM37280.1,	ADQ41137.1,	AEM73677.1,	ACM60726.1,	WP_045175093.1,	BCS80941.1,	ADQ06841.1,	ADQ45959.1,	ADL42254.1,	ADQ04928.1,
115_ADQ41327.1.faa	WAM35859.1,	ADQ41327.1,	AEM73871.1,	ACM59600.1,	WP_045173877.1,	BCS82021.1,	ADQ07891.1,	ADQ47003.1,	ADL41759.1,	ADQ03926.1,
116_ADQ41330.1.faa	-	ADQ41330.1,	AEM73874.1,	ACM60942.1,	WP_045175312.1,	-	-	ADQ45739.1,	ADL42943.1,	-
117_ADQ41331.1.faa	-	ADQ41331.1,	-	ACM60943.1,	WP_045175313.1,	-	-	-	-	-
118_ADQ41334.1.faa	WAM35480.1,	ADQ41334.1,	-	ACM59972.1,	WP_045174395.1,	BCS81655.1,	ADQ07538.1,	ADQ46642.1,	ADL42106.1,	ADQ04279.1,
119_ADQ41337.1.faa	WAM35483.1,	ADQ41337.1,	AEM73879.1,	ACM59969.1,	WP_045174392.1,	BCS81658.1,	ADQ07541.1,	ADQ46645.1,	ADL42103.1,	ADQ04276.1,
120_ADQ41405.1.faa	WAM35549.1,	ADQ41405.1,	AEM73948.1,	ACM61775.1,	WP_045173345.1,	BCS82429.1,	ADQ07612.1,	ADQ47342.1,	ADL42027.1,	ADQ04207.1,
121_ADQ41406.1.faa	WAM35550.1,	ADQ41406.1,	AEM73949.1,	ACM61776.1,	WP_045173347.1,	BCS82430.1,	ADQ07613.1,	ADQ47343.1,	ADL42026.1,	ADQ04206.1,
122_ADQ41407.1.faa	WAM35551.1,	ADQ41407.1,	AEM73950.1,	ACM61777.1,	WP_045173348.1,	BCS82431.1,	ADQ07614.1,	ADQ47344.1,	ADL42025.1,	ADQ04205.1,
123_ADQ41451.1.faa	WAM36397.1,	ADQ41451.1,	AEM72745.1,AEM73047.1,	ACM61449.1,	WP_045175862.1,	BCS80166.1,	ADQ05898.1,	ADQ45068.1,	ADL43391.1,	ADQ05623.1,
124_ADQ41452.1.faa	WAM36396.1,	ADQ41452.1,	AEM72744.1,AEM73046.1,	ACM61450.1,	WP_045175863.1,	BCS80165.1,	ADQ05897.1,	ADQ45067.1,	ADL43392.1,	ADQ05624.1,
125_ADQ41463.1.faa	-	ADQ41463.1,	-	-	-	-	-	-	-	-
126_ADQ41466.1.faa	WAM35707.1,WAM35892.1,	ADQ41466.1,ADQ41675.1,	AEM72919.1,AEM73033.1,	ACM59580.1,ACM59734.1,	WP_045173838.1,WP_045174073.1,	BCS81886.1,BCS82046.1,	ADQ07755.1,ADQ07922.1,	ADQ46860.1,ADQ47026.1,	ADL41735.1,ADL41881.1,	ADQ03883.1,ADQ04066.1,
127_ADQ41479.1.faa	WAM35724.1,	ADQ41479.1,	AEM73020.1,	ACM59720.1,	WP_045174042.1,	BCS81905.1,	ADQ07774.1,	ADQ46879.1,	ADL41864.1,	ADQ04043.1,
128_ADQ41507.1.faa	WAM35758.1,	ADQ41507.1,	AEM72994.1,	ACM59686.1,	WP_045173996.1,	BCS81933.1,	ADQ07797.1,	ADQ46917.1,	-	ADQ04008.1,
129_ADQ41510.1.faa	WAM35762.1,	ADQ41510.1,	AEM72992.1,	ACM59684.1,	WP_045173992.1,	BCS81935.1,	ADQ07803.1,	ADQ46919.1,	ADL41826.1,	ADQ03999.1,
130_ADQ41519.1.faa	WAM36348.1,	ADQ41519.1,	AEM72983.1,	ACM59256.1,	WP_045173488.1,	BCS80110.1,	ADQ05850.1,	ADQ45021.1,	ADL41461.1,	ADQ03666.1,
131_ADQ41526.1.faa	WAM36650.1,	ADQ41526.1,	AEM72975.1,	ACM61470.1,	WP_235375271.1,	BCS80310.1,	ADQ06189.1,	ADQ45223.1,	ADL43413.1,	ADQ05645.1,
132_ADQ41655.1.faa	WAM36512.1,	ADQ41655.1,	AEM72946.1,	ACM61623.1,	WP_045175898.1,	BCS80298.1,	ADQ06033.1,	ADQ45207.1,	ADL43426.1,	-
133_ADQ41667.1.faa	WAM35876.1,WAM35877.1,WAM36344.1,	ADQ41667.1,ADQ41668.1,	AEM72934.1,AEM72935.1,	ACM59591.1,ACM59592.1,	WP_045173847.1,WP_045173849.1,	BCS82032.1,BCS82033.1,	ADQ05847.1,ADQ07913.1,ADQ07914.1,	ADQ45018.1,ADQ47012.1,ADQ47013.1,	ADL41747.1,ADL41748.1,	ADQ03898.1,ADQ03899.1,
135_ADQ41669.1.faa	WAM35878.1,	ADQ41669.1,	AEM72933.1,	ACM59590.1,	WP_045173846.1,	BCS82034.1,	ADQ07915.1,	ADQ47014.1,	ADL41746.1,	ADQ03897.1,
137_ADQ41707.1.faa	-	ADQ41707.1,	-	-	-	BCS80404.1,	-	-	-	-
138_ADQ41743.1.faa	-	ADQ41743.1,	-	-	-	-	-	-	-	-
139_ADQ41758.1.faa	-	ADQ41758.1,	AEM72830.1,	ACM60667.1,	WP_045175048.1,	-	ADQ06886.1,	ADQ45245.1,	ADL42285.1,	-
140_ADQ41835.1.faa	WAM36414.1,	ADQ41835.1,	AEM72760.1,	ACM61424.1,	WP_045175840.1,	BCS80210.1,	ADQ05929.1,	ADQ45097.1,	ADL43374.1,	ADQ05594.1,
141_ADQ41890.1.faa	-	ADQ41890.1,	AEM74847.1,	-	-	-	-	-	-	-
142_ADQ41898.1.faa	-	ADQ41898.1,	-	ACM59237.1,	WP_045173463.1,	BCS80083.1,	ADQ05809.1,	-	ADL41439.1,	ADQ03654.1,
143_ADQ41943.1.faa	-	ADQ41943.1,	AEM74903.1,	-	-	-	-	-	-	-
144_ADQ41951.1.faa	-	ADQ41951.1,	AEM74912.1,	-	-	-	-	ADQ45731.1,	-	-
145_AEM72711.1.faa	-	-	AEM72711.1,	ACM60948.1,	WP_045175315.1,	-	-	ADQ45737.1,	ADL42945.1,	-
146_AEM72713.1.faa	-	-	AEM72713.1,	-	-	-	-	-	-	-
147_AEM72714.1.faa	-	-	AEM72714.1,	-	-	-	-	-	-	-
152_AEM72789.1.faa	-	-	AEM72789.1,	ACM61395.1,	WP_045175820.1,	BCS80244.1,	ADQ05959.1,	ADQ45141.1,	ADL43349.1,	ADQ05565.1,
154_AEM72847.1.faa	-	-	AEM72847.1,	-	-	-	-	-	-	-
155_AEM72886.1.faa	-	-	AEM72886.1,	-	WP_052661825.1,	-	-	ADQ45302.1,	-	ADQ05453.1,
167_AEM73034.1.faa	-	-	AEM73034.1,	-	WP_045174074.1,	BCS81885.1,	-	-	ADL41882.1,	ADQ04067.1,
172_AEM73418.1.faa	-	-	AEM73418.1,	-	-	-	-	-	-	-
180_AEM73875.1.faa	-	-	AEM73875.1,	-	-	-	-	-	-	-
206_AEM74844.1.faa	-	-	AEM74844.1,	-	-	-	-	-	-	-
208_AEM74856.1.faa	-	-	AEM74856.1,	-	-	-	-	-	-	-
212_ACM59249.1.faa	-	-	-	ACM59249.1,	-	-	-	ADQ44997.1,	-	ADQ03663.1,
223_ACM59338.1.faa	-	-	-	ACM59338.1,	-	BCS82261.1,	-	ADQ47205.1,	-	ADQ03733.1,
231_ACM59547.1.faa	-	-	-	ACM59547.1,	-	-	-	-	-	-
237_ACM59634.1.faa	-	-	-	ACM59634.1,	WP_045173920.1,	BCS81995.1,	ADQ07869.1,	ADQ46980.1,	-	-
242_ACM59732.1.faa	-	-	-	ACM59732.1,	-	-	-	-	-	-
244_ACM59735.1.faa	-	-	-	ACM59735.1,	-	-	-	-	-	-
257_ACM60941.1.faa	-	-	-	ACM60941.1,	-	-	-	ADQ45740.1,	-	-
260_ACM60945.1.faa	-	-	-	ACM60945.1,	WP_045175321.1,	-	-	ADQ45729.1,	-	-
261_ACM60947.1.faa	-	-	-	ACM60947.1,	WP_045175322.1,	-	-	ADQ45728.1,	-	-
263_ACM60953.1.faa	-	-	-	ACM60953.1,	WP_082054726.1,	-	-	-	ADL42950.1,	-
264_ACM60954.1.faa	-	-	-	ACM60954.1,	-	-	-	-	-	-
265_ACM60955.1.faa	-	-	-	ACM60955.1,	WP_045175323.1,	-	-	ADQ45727.1,	ADL42953.1,	-
270_ACM61153.1.faa	-	-	-	ACM61153.1,	WP_045175581.1,	BCS80561.1,	-	ADQ45454.1,	ADL43128.1,	ADQ05304.1,
271_ACM61163.1.faa	-	-	-	ACM61163.1,	WP_045175594.1,	BCS80128.1,BCS80540.1,	ADQ05861.1,	ADQ45036.1,	ADL43136.1,	-
272_ACM61167.1.faa	-	-	-	ACM61167.1,	WP_045175595.1,	BCS80538.1,	-	ADQ45441.1,	ADL43137.1,	ADQ05311.1,
273_ACM61171.1.faa	-	-	-	ACM61171.1,	WP_045175599.1,	BCS80534.1,	-	ADQ45437.1,	ADL43140.1,	-
278_ACM61423.1.faa	-	-	-	ACM61423.1,	-	BCS80211.1,	ADQ05930.1,	-	ADL43373.1,	ADQ05593.1,
281_ACM61441.1.faa	-	-	-	ACM61441.1,	-	BCS80177.1,	ADQ05906.1,	ADQ45079.1,	-	ADQ05609.1,
288_ACM61658.1.faa	-	-	-	ACM61658.1,	-	-	-	-	-	-
294_WP_045173196.1.faa	-	-	-	-	WP_045173196.1,	BCS82035.1,	-	ADQ47015.1,	-	ADQ03895.1,
300_WP_045173479.1.faa	-	-	-	-	WP_045173479.1,	BCS80096.1,	ADQ05822.1,	ADQ44988.1,	ADL41452.1,	-
344_WP_045175320.1.faa	-	-	-	-	WP_045175320.1,	-	-	-	-	-
366_WP_052661780.1.faa	-	-	-	-	WP_052661780.1,	-	-	-	-	-
368_WP_052661835.1.faa	-	-	-	-	WP_052661835.1,	BCS81888.1,	ADQ07757.1,	ADQ46862.1,	ADL41879.1,	ADQ04064.1,
371_WP_082054747.1.faa	-	-	-	-	WP_082054747.1,	-	-	ADQ45263.1,	-	ADQ05491.1,
372_WP_082054751.1.faa	-	-	-	-	WP_082054751.1,	BCS80171.1,	-	ADQ45073.1,	ADL43390.1,	ADQ05616.1,
373_WP_108721022.1.faa	-	-	-	-	WP_108721022.1,	-	-	-	-	-
374_WP_235375120.1.faa	-	-	-	-	WP_235375120.1,	-	ADQ06026.1,	ADQ45200.1,	-	-
375_WP_235375244.1.faa	-	-	-	-	WP_235375244.1,	-	-	-	-	-
376_WP_235375254.1.faa	-	-	-	-	WP_235375254.1,	-	-	-	-	-
377_WP_235375269.1.faa	-	-	-	-	WP_235375269.1,	-	-	-	-	-
378_WP_235375270.1.faa	-	-	-	-	WP_235375270.1,	-	-	-	-	-
380_WP_235375307.1.faa	-	-	-	-	WP_235375307.1,	-	-	-	-	-
384_BCS80104.1.faa	-	-	-	-	-	BCS80104.1,	-	ADQ44995.1,	-	-
389_BCS80130.1.faa	-	-	-	-	-	BCS80130.1,	-	-	-	-
393_BCS80168.1.faa	-	-	-	-	-	BCS80168.1,	-	ADQ45070.1,	-	ADQ05621.1,
413_BCS80548.1.faa	-	-	-	-	-	BCS80548.1,	-	ADQ45448.1,	-	ADQ05306.1,
414_BCS80552.1.faa	-	-	-	-	-	BCS80552.1,	-	-	-	-
415_BCS80557.1.faa	-	-	-	-	-	BCS80557.1,	-	-	-	-
429_BCS81441.1.faa	-	-	-	-	-	BCS81441.1,	ADQ07344.1,	-	-	-
450_BCS82085.1.faa	-	-	-	-	-	BCS82085.1,	-	-	-	-
453_BCS82172.1.faa	-	-	-	-	-	BCS82172.1,	-	-	-	-
455_BCS82175.1.faa	-	-	-	-	-	BCS82175.1,	-	-	-	-
459_BCS82248.1.faa	-	-	-	-	-	BCS82248.1,	-	-	ADL41554.1,	-
480_ADQ05836.1.faa	-	-	-	-	-	-	ADQ05836.1,	ADQ45007.1,	-	-
490_ADQ05928.1.faa	-	-	-	-	-	-	ADQ05928.1,	-	-	-
503_ADQ06408.1.faa	-	-	-	-	-	-	ADQ06408.1,	-	-	-
504_ADQ06412.1.faa	-	-	-	-	-	-	ADQ06412.1,	-	-	-
537_ADQ07902.1.faa	-	-	-	-	-	-	ADQ07902.1,	-	-	-
546_ADQ08042.1.faa	-	-	-	-	-	-	ADQ08042.1,	-	-	-
547_ADQ08048.1.faa	-	-	-	-	-	-	ADQ08048.1,	-	-	-
550_ADQ08070.1.faa	-	-	-	-	-	-	ADQ08070.1,	-	-	-
551_ADQ08079.1.faa	-	-	-	-	-	-	ADQ08079.1,	-	-	-
552_ADQ08082.1.faa	-	-	-	-	-	-	ADQ08082.1,	-	-	-
561_ADQ44975.1.faa	-	-	-	-	-	-	-	ADQ44975.1,	-	-
572_ADQ45027.1.faa	-	-	-	-	-	-	-	ADQ45027.1,ADQ45037.1,	-	-
573_ADQ45029.1.faa	-	-	-	-	-	-	-	ADQ45029.1,	-	-
574_ADQ45030.1.faa	-	-	-	-	-	-	-	ADQ45030.1,	-	-
578_ADQ45038.1.faa	-	-	-	-	-	-	-	ADQ45038.1,	-	-
615_ADQ45576.1.faa	-	-	-	-	-	-	-	ADQ45576.1,	-	-
621_ADQ45730.1.faa	-	-	-	-	-	-	-	ADQ45730.1,	-	-
623_ADQ45732.1.faa	-	-	-	-	-	-	-	ADQ45732.1,	-	-
639_ADQ46859.1.faa	-	-	-	-	-	-	-	ADQ46859.1,	-	-
653_ADQ47064.1.faa	-	-	-	-	-	-	-	ADQ47064.1,	-	-
681_ADL41529.1.faa	-	-	-	-	-	-	-	-	ADL41529.1,	-
690_ADL41701.1.faa	-	-	-	-	-	-	-	-	ADL41701.1,	-
691_ADL41706.1.faa	-	-	-	-	-	-	-	-	ADL41706.1,	-
699_ADL41828.1.faa	-	-	-	-	-	-	-	-	ADL41828.1,	-
723_ADL42951.1.faa	-	-	-	-	-	-	-	-	ADL42951.1,	-
729_ADL43124.1.faa	-	-	-	-	-	-	-	-	ADL43124.1,	ADQ05297.1,
733_ADL43135.1.faa	-	-	-	-	-	-	-	-	ADL43135.1,	-
738_ADL43279.1.faa	-	-	-	-	-	-	-	-	ADL43279.1,	-
778_ADQ04061.1.faa	-	-	-	-	-	-	-	-	-	ADQ04061.1,
821_ADQ05619.1.faa	-	-	-	-	-	-	-	-	-	ADQ05619.1,
830_ADQ05672.1.faa	-	-	-	-	-	-	-	-	-	ADQ05672.1,
