# Supplementary material for: Whither the genus Caldicellulosiruptor and the order Thermoanaerobacterales: phylogeny, taxonomy, ecology, and phenotype
Source: Front Microbiol. 2023 Aug 3;14:1212538. doi: 10.3389/fmicb.2023.1212538 (PMC10434631; doi:10.3389/fmicb.2023.1212538)
Supplement: Supplementary file 2 [file Data_Sheet_2.ZIP › File_S2/Anaerocellum_pangenome_matrix_genes_t0.tr.tab]

source:/home/rooter/Genome_Projects/Caldi_Phylo/CaldiGetHom/Anaerocellum_gb_homologues/caldi_intersection	Anaerocellum_acetigenus_acetigenus_DSM_7040.gbff	Anaerocellum_acetigenus_kristjanssonii_I77R1B.gbff	Anaerocellum_acetigenus_lactoaceticus_6A.gbff	Anaerocellum_bescii_DSM_6725.gbff	Anaerocellum_danielii_Wai35.B1.gbff	Anaerocellum_diazatrophicus_YA01.gbff	Anaerocellum_hydrothermalis_108.gbff	Anaerocellum_kronotskyensis_2002.gbff	Anaerocellum_obsidiansis_OB47.gbff	Anaerocellum_owensensis_OL.gbff
6_DUF2281_domain-conta...faa	ID:WAM36255.1,	ID:ADQ39599.1,	ID:AEM72705.1,	-	ID:WP_167333818.1,	-	ID:ADQ05773.1,	ID:ADQ44928.1,	-	-
11_beta-propeller_domai...faa	ID:WAM36259.1,	ID:ADQ39608.1,ID:ADQ41936.1,	ID:AEM74839.1,ID:AEM74895.1,	ID:ACM59175.1,	ID:WP_045173416.1,	ID:BCS80047.1,	ID:ADQ05776.1,	ID:ADQ44931.1,	-	-
12_WG_repeat-containing...faa	ID:WAM36260.1,	ID:ADQ41939.1,	ID:AEM74899.1,	-	-	-	-	-	-	-
13_hypothetical_protein.faa	ID:WAM36261.1,	ID:ADQ41938.1,	-	-	-	-	-	-	-	-
14_FtsX-like_permease_f...faa	ID:WAM36262.1,	-	-	-	-	-	-	-	-	-
15_beta-propeller_domai...faa	ID:WAM36263.1,	-	-	-	-	-	-	-	-	-
16_chromosome_condensat...faa	ID:WAM36264.1,	-	-	-	-	-	-	-	-	-
17_transposase.faa	ID:WAM36265.1,ID:WAM36387.1,ID:WAM37301.1,ID:WAM37538.1,ID:WAM35261.1,ID:WAM35264.1,ID:WAM35272.1,ID:WAM35533.1,ID:WAM35850.1,	ID:ADQ41008.1,ID:ADQ41465.1,	ID:AEM72796.1,ID:AEM72826.1,ID:AEM73068.1,ID:AEM73270.1,ID:AEM73546.1,ID:AEM73570.1,ID:AEM73668.1,ID:AEM73855.1,ID:AEM73863.1,ID:AEM73975.1,ID:AEM74247.1,ID:AEM74745.1,ID:AEM74846.1,ID:AEM75015.1,	-	ID:WP_045174169.1,ID:WP_045174169.1,ID:WP_045174169.1,	-	ID:ADQ05806.1,ID:ADQ05900.1,ID:ADQ05925.1,ID:ADQ05936.1,ID:ADQ05988.1,ID:ADQ06363.1,ID:ADQ06418.1,ID:ADQ06439.1,ID:ADQ06533.1,ID:ADQ07076.1,ID:ADQ07281.1,ID:ADQ07345.1,ID:ADQ07424.1,ID:ADQ07503.1,ID:ADQ07572.1,ID:ADQ07659.1,ID:ADQ07849.1,ID:ADQ07856.1,ID:ADQ07949.1,ID:ADQ08003.1,ID:ADQ08038.1,ID:ADQ08177.1,	-	-	-
18_hypothetical_protein.faa	ID:WAM36266.1,	-	-	-	-	-	-	-	-	-
19_lexA.faa	ID:WAM36267.1,	ID:ADQ41934.1,	ID:AEM74894.1,	ID:ACM59186.1,	-	ID:BCS80048.1,	-	ID:ADQ44937.1,	-	-
21_class_I_SAM-dependen...faa	ID:WAM36269.1,	ID:ADQ41932.1,	ID:AEM74892.1,	-	-	-	ID:ADQ05782.1,	-	-	-
22_DEAD-DEAH_box_helica...faa	ID:WAM36270.1,	ID:ADQ41931.1,	-	-	-	-	ID:ADQ05783.1,	-	-	-
23_Uma2_family_endonucl...faa	ID:WAM36271.1,	ID:ADQ41930.1,	-	ID:ACM59188.1,	-	ID:BCS80050.1,	ID:ADQ05779.1,	-	ID:ADL41397.1,	-
24_transposase.faa	ID:WAM36272.1,ID:WAM36754.1,ID:WAM37304.1,ID:WAM35920.1,	ID:ADQ39910.1,ID:ADQ39939.1,ID:ADQ41300.1,ID:ADQ41929.1,	-	-	-	ID:BCS80664.1,ID:BCS81805.1,ID:BCS82154.1,ID:BCS82217.1,ID:BCS82432.1,	ID:ADQ06006.1,	-	-	-
28_DEAD-DEAH_box_helica...faa	ID:WAM36276.1,	ID:ADQ41924.1,	ID:AEM74886.1,	ID:ACM59197.1,ID:ACM59596.1,	ID:WP_045173546.1,	ID:BCS82026.1,	ID:ADQ07900.1,	ID:ADQ47007.1,	ID:ADL41755.1,	-
29_Uma2_family_endonucl...faa	ID:WAM36277.1,	ID:ADQ41923.1,	ID:AEM74885.1,	ID:ACM59198.1,	-	-	ID:ADQ05786.1,	-	ID:ADL41402.1,	-
31_hypothetical_protein.faa	ID:WAM36279.1,	ID:ADQ41921.1,	ID:AEM74883.1,	ID:ACM59200.1,	ID:WP_045173429.1,	-	ID:ADQ06255.1,	-	ID:ADL41411.1,	-
32_ABC_transporter_ATP-...faa	ID:WAM36280.1,	ID:ADQ41920.1,	ID:AEM74882.1,	ID:ACM59201.1,	ID:WP_045173430.1,	-	ID:ADQ06256.1,	-	ID:ADL41412.1,	-
33_ABC_transporter_perm...faa	ID:WAM36281.1,	ID:ADQ41919.1,	ID:AEM74881.1,	ID:ACM59202.1,	ID:WP_045173432.1,	-	ID:ADQ06257.1,	-	ID:ADL41413.1,	-
34_hypothetical_protein.faa	ID:WAM36282.1,	ID:ADQ41918.1,	ID:AEM74880.1,	ID:ACM59203.1,	ID:WP_045173433.1,	-	ID:ADQ06258.1,	-	ID:ADL41414.1,	-
35_MoxR_family_ATPase.faa	ID:WAM36283.1,	ID:ADQ41917.1,	ID:AEM74879.1,	ID:ACM59204.1,	ID:WP_045173435.1,	-	ID:ADQ06259.1,	-	ID:ADL41415.1,	-
36_DUF58_domain-contain...faa	ID:WAM36284.1,	ID:ADQ41916.1,	ID:AEM74878.1,	ID:ACM59205.1,	ID:WP_045173437.1,	-	ID:ADQ06260.1,	-	ID:ADL41416.1,	-
37_BatA_and_WFA_domain-...faa	ID:WAM37573.1,	ID:ADQ41915.1,	ID:AEM74877.1,	ID:ACM59206.1,	ID:WP_045173438.1,	-	ID:ADQ06261.1,	-	ID:ADL41417.1,	-
38_VWA_domain-containin...faa	ID:WAM36285.1,	ID:ADQ41914.1,	ID:AEM74876.1,	ID:ACM59207.1,	ID:WP_045173439.1,	-	ID:ADQ06262.1,	-	ID:ADL41418.1,	-
46_hypothetical_protein.faa	ID:WAM36293.1,	-	-	-	-	-	-	-	-	-
47_hypothetical_protein.faa	ID:WAM36294.1,	ID:ADQ41903.1,	ID:AEM74869.1,	-	-	-	-	-	-	-
48_glycosyltransferase.faa	ID:WAM36295.1,	-	ID:AEM74868.1,	-	-	-	-	-	-	-
49_glycosyltransferase_...faa	ID:WAM36296.1,	-	ID:AEM74867.1,	-	-	-	-	ID:ADQ44962.1,	-	-
50_glycosyltransferase_...faa	ID:WAM36297.1,	-	-	-	-	-	-	-	-	-
51_glycosyltransferase.faa	ID:WAM37574.1,	-	-	-	-	-	-	-	-	-
52_NAD-dependent_epimer...faa	ID:WAM36298.1,	-	-	-	-	-	-	-	-	-
53_glycosyltransferase.faa	ID:WAM37575.1,	-	-	-	-	-	-	-	-	-
54_rfbA.faa	ID:WAM36299.1,	-	ID:AEM74865.1,	ID:ACM59216.1,	-	-	-	-	ID:ADL41428.1,	-
55_rfbC.faa	ID:WAM36300.1,	-	ID:AEM74864.1,	-	ID:WP_045175122.1,	-	ID:ADQ06817.1,	ID:ADQ45933.1,	-	-
56_rfbD.faa	ID:WAM36301.1,	-	-	ID:ACM59222.1,	-	-	-	-	ID:ADL41434.1,	-
57_rfbB.faa	ID:WAM36302.1,	-	ID:AEM74862.1,	ID:ACM59218.1,	-	-	-	-	ID:ADL41430.1,	-
60_transposase.faa	ID:WAM36305.1,ID:WAM36622.1,	ID:ADQ39816.1,ID:ADQ41901.1,	ID:AEM72720.1,ID:AEM74661.1,	ID:ACM61391.1,	-	-	ID:ADQ06216.1,	-	ID:ADL43416.1,ID:ADL43478.1,	-
70_ABC_transporter_perm...faa	ID:WAM36315.1,	-	-	ID:ACM59245.1,	ID:WP_045173473.1,	ID:BCS80091.1,	ID:ADQ05817.1,	ID:ADQ44983.1,	ID:ADL41447.1,	-
71_carbohydrate_ABC_tra...faa	ID:WAM36316.1,	-	-	ID:ACM59246.1,	ID:WP_045173474.1,	ID:BCS80092.1,	ID:ADQ05818.1,	ID:ADQ44984.1,	ID:ADL41448.1,	-
72_extracellular_solute...faa	ID:WAM36317.1,	-	-	-	ID:WP_082054683.1,	ID:BCS80093.1,	ID:ADQ05819.1,	ID:ADQ44985.1,	ID:ADL41449.1,	-
73_histidine_kinase.faa	ID:WAM36318.1,	-	-	-	ID:WP_045173477.1,	ID:BCS80094.1,	ID:ADQ05820.1,	ID:ADQ44986.1,	ID:ADL41450.1,	-
74_response_regulator.faa	ID:WAM36319.1,	-	-	-	ID:WP_045173478.1,	ID:BCS80095.1,	ID:ADQ05821.1,	ID:ADQ44987.1,	ID:ADL41451.1,	-
75_IS1634_family_transp...faa	ID:WAM36320.1,ID:WAM35244.1,	ID:ADQ39994.1,ID:ADQ40196.1,ID:ADQ40240.1,ID:ADQ40737.1,ID:ADQ40772.1,ID:ADQ41095.1,ID:ADQ41956.1,	ID:AEM72966.1,ID:AEM74155.1,	-	ID:WP_045173902.1,ID:WP_045175117.1,ID:WP_045175117.1,	-	-	ID:ADQ45130.1,ID:ADQ45653.1,ID:ADQ46781.1,	-	-
76_carbohydrate_binding...faa	ID:WAM36321.1,	-	-	-	-	-	-	-	-	-
77_hypothetical_protein.faa	ID:WAM36322.1,	-	-	-	ID:WP_045173481.1,	ID:BCS80097.1,	ID:ADQ05823.1,	ID:ADQ44989.1,	ID:ADL41453.1,	-
78_histidine_kinase.faa	ID:WAM36323.1,	-	-	-	-	ID:BCS80098.1,	ID:ADQ05824.1,	ID:ADQ44990.1,	-	-
80_extracellular_solute...faa	ID:WAM36325.1,	-	-	-	-	ID:BCS80100.1,	ID:ADQ05826.1,	ID:ADQ44992.1,	ID:ADL41456.1,	-
81_sugar_ABC_transporte...faa	ID:WAM36326.1,	-	-	-	ID:WP_235375141.1,	ID:BCS80101.1,	ID:ADQ05827.1,	ID:ADQ44993.1,	ID:ADL41457.1,	-
82_carbohydrate_ABC_tra...faa	ID:WAM36327.1,	-	-	-	ID:WP_045173485.1,	ID:BCS80102.1,	ID:ADQ05828.1,	ID:ADQ44994.1,	ID:ADL41458.1,	-
83_extracellular_solute...faa	ID:WAM36328.1,	-	-	-	-	-	ID:ADQ05829.1,	ID:ADQ45000.1,	-	-
84_sugar_ABC_transporte...faa	ID:WAM36329.1,	-	-	-	-	-	ID:ADQ05830.1,	ID:ADQ45001.1,	-	-
85_carbohydrate_ABC_tra...faa	ID:WAM36330.1,	-	-	-	-	-	ID:ADQ05831.1,	ID:ADQ45002.1,	-	-
86_glycoside_hydrolase_...faa	ID:WAM36331.1,	-	-	-	-	-	ID:ADQ05832.1,	ID:ADQ45003.1,	-	-
87_glycoside_hydrolase_...faa	ID:WAM36332.1,	-	-	-	-	-	ID:ADQ05833.1,	ID:ADQ45004.1,	-	-
88_pgmB.faa	ID:WAM36333.1,	-	-	-	-	-	ID:ADQ05834.1,	ID:ADQ45005.1,	-	-
89_cache_domain-contain...faa	ID:WAM36334.1,	-	-	-	-	-	ID:ADQ05837.1,	ID:ADQ45008.1,	-	-
90_sensor_histidine_kin...faa	ID:WAM36335.1,	-	-	-	-	-	ID:ADQ05838.1,	ID:ADQ45009.1,	-	-
91_response_regulator.faa	ID:WAM36336.1,	-	-	-	-	-	ID:ADQ05839.1,	ID:ADQ45010.1,	-	-
92_extracellular_solute...faa	ID:WAM36337.1,	-	-	-	-	-	ID:ADQ05840.1,	ID:ADQ45011.1,	-	-
93_sugar_ABC_transporte...faa	ID:WAM36338.1,	-	-	-	-	-	ID:ADQ05841.1,	ID:ADQ45012.1,	-	-
94_carbohydrate_ABC_tra...faa	ID:WAM36339.1,	-	-	-	-	-	ID:ADQ05842.1,	ID:ADQ45013.1,	-	-
95_SIS_domain-containin...faa	ID:WAM36340.1,	-	-	-	-	-	ID:ADQ05843.1,	ID:ADQ45014.1,	-	-
96_response_regulator.faa	ID:WAM36341.1,	-	-	-	-	-	ID:ADQ05844.1,	ID:ADQ45015.1,	-	-
97_histidine_kinase.faa	ID:WAM36342.1,	-	-	-	-	-	ID:ADQ05845.1,	ID:ADQ45016.1,	-	-
98_phosphoglucomutase-p...faa	ID:WAM36343.1,	-	-	-	-	-	ID:ADQ05846.1,	ID:ADQ45017.1,	-	-
100_glycosyl_hydrolase_f...faa	ID:WAM36345.1,	-	-	-	-	-	-	-	-	-
104_response_regulator.faa	ID:WAM36349.1,	-	-	-	ID:WP_045173490.1,	ID:BCS80115.1,	ID:ADQ05851.1,	ID:ADQ45022.1,	-	-
105_sensor_histidine_kin...faa	ID:WAM36350.1,	-	-	-	ID:WP_045173492.1,	ID:BCS80116.1,	ID:ADQ05852.1,	ID:ADQ45023.1,	-	-
106_extracellular_solute...faa	ID:WAM36351.1,	-	-	-	ID:WP_045173494.1,	ID:BCS80117.1,	ID:ADQ05853.1,	ID:ADQ45024.1,	-	-
107_sugar_ABC_transporte...faa	ID:WAM36352.1,	-	-	-	ID:WP_045173496.1,	ID:BCS80118.1,	ID:ADQ05854.1,	ID:ADQ45025.1,	-	-
108_carbohydrate_ABC_tra...faa	ID:WAM36353.1,	-	-	-	ID:WP_082054684.1,	ID:BCS80119.1,	ID:ADQ05855.1,	ID:ADQ45026.1,	-	-
109_S-layer_homology_dom...faa	ID:WAM36354.1,	-	-	-	-	-	-	-	-	-
110_LacI_family_transcri...faa	ID:WAM36355.1,	-	-	-	-	-	ID:ADQ06413.1,	-	-	-
111_hypothetical_protein.faa	ID:WAM36356.1,	-	-	-	-	-	-	-	-	-
112_ABC_transporter_perm...faa	ID:WAM36357.1,	-	-	-	-	-	ID:ADQ06409.1,	-	-	-
113_carbohydrate_ABC_tra...faa	ID:WAM36358.1,	-	-	-	-	-	ID:ADQ06410.1,	-	-	-
114_DUF3502_domain-conta...faa	ID:WAM36359.1,	-	-	-	-	-	ID:ADQ06411.1,	-	-	-
115_glucosylceramidase.faa	ID:WAM36360.1,	-	-	ID:ACM59257.1,	ID:WP_045173498.1,	ID:BCS80120.1,	ID:ADQ05856.1,	ID:ADQ45031.1,	ID:ADL41462.1,	-
116_DUF72_domain-contain...faa	ID:WAM36361.1,	ID:ADQ41518.1,	ID:AEM72984.1,	ID:ACM59258.1,	ID:WP_045173499.1,	ID:BCS80131.1,	ID:ADQ05862.1,	ID:ADQ45039.1,	ID:ADL41463.1,	-
120_substrate-binding_do...faa	ID:WAM36365.1,	ID:ADQ41871.1,	-	ID:ACM59262.1,	ID:WP_045173506.1,	ID:BCS80136.1,	ID:ADQ05866.1,	ID:ADQ45043.1,	ID:ADL41467.1,	-
124_substrate-binding_do...faa	ID:WAM36369.1,	-	-	-	-	ID:BCS80141.1,	ID:ADQ05871.1,	-	ID:ADL41471.1,	-
125_response_regulator.faa	ID:WAM36370.1,	-	-	-	-	ID:BCS80142.1,	ID:ADQ05872.1,	-	ID:ADL41472.1,	-
126_histidine_kinase.faa	ID:WAM36371.1,	-	-	-	-	ID:BCS80143.1,	ID:ADQ05873.1,	-	ID:ADL41473.1,	-
127_sugar_ABC_transporte...faa	ID:WAM36372.1,	-	-	-	-	ID:BCS80144.1,	ID:ADQ05874.1,	-	ID:ADL41474.1,	-
128_mglB.faa	ID:WAM36373.1,	-	-	-	-	ID:BCS80145.1,	ID:ADQ05875.1,	-	ID:ADL41475.1,	-
129_sugar_ABC_transporte...faa	ID:WAM36374.1,	-	-	-	-	ID:BCS80146.1,	ID:ADQ05876.1,	-	ID:ADL41476.1,	-
133_hypothetical_protein.faa	ID:WAM36378.1,	ID:ADQ41865.1,	ID:AEM72728.1,	ID:ACM59273.1,	ID:WP_045173514.1,	-	ID:ADQ05880.1,	ID:ADQ45050.1,	ID:ADL41480.1,	-
134_ABC_transporter_ATP-...faa	ID:WAM36379.1,	ID:ADQ41863.1,	ID:AEM72730.1,	ID:ACM59275.1,	ID:WP_045173516.1,	-	ID:ADQ05882.1,	ID:ADQ45051.1,	ID:ADL41482.1,	-
150_lactate_utilization_...faa	ID:WAM36395.1,	-	-	-	-	-	-	-	-	-
153_S-layer_homology_dom...faa	ID:WAM36398.1,	-	-	-	-	-	-	-	-	-
162_cupin_domain-contain...faa	ID:WAM37576.1,	-	-	ID:ACM61432.1,	ID:WP_045175853.1,	ID:BCS80202.1,	ID:ADQ05915.1,	ID:ADQ45088.1,	ID:ADL43382.1,	-
168_HD_domain-containing...faa	ID:WAM36412.1,	-	-	ID:ACM61426.1,	ID:WP_082054749.1,	ID:BCS80208.1,	ID:ADQ05921.1,	ID:ADQ45094.1,	ID:ADL43376.1,	-
171_glycerol-3-phosphate...faa	ID:WAM36415.1,	-	-	-	-	-	-	-	-	-
172_extracellular_solute...faa	ID:WAM36416.1,	-	-	-	-	-	-	-	-	-
173_sugar_ABC_transporte...faa	ID:WAM36417.1,	-	-	-	-	-	-	-	-	-
174_carbohydrate_ABC_tra...faa	ID:WAM36418.1,	-	-	-	-	-	-	-	-	-
175_hypothetical_protein.faa	ID:WAM36419.1,	-	-	-	-	-	-	-	-	-
177_NAD-P--FAD-dependent...faa	ID:WAM36421.1,	-	-	-	-	-	-	-	-	-
178_NAD-P--FAD-dependent...faa	ID:WAM36422.1,	-	-	-	-	-	-	-	-	-
179_DUF1667_domain-conta...faa	ID:WAM36423.1,	-	-	-	-	-	-	-	-	-
180_alpha-beta_hydrolase.faa	ID:WAM36424.1,	-	-	-	-	-	-	-	-	-
181_hypothetical_protein.faa	ID:WAM36425.1,	-	ID:AEM72761.1,	-	-	-	-	-	-	-
210_hypothetical_protein.faa	ID:WAM36454.1,	ID:ADQ41785.1,	ID:AEM72801.1,	-	-	-	ID:ADQ05970.1,	-	ID:ADL43340.1,	-
220_FTR1_family_protein.faa	ID:WAM36464.1,	ID:ADQ39650.1,	ID:AEM74796.1,	ID:ACM61667.1,	ID:WP_045173241.1,	ID:BCS80263.1,	ID:ADQ05982.1,	ID:ADQ45167.1,	ID:ADL43448.1,	-
226_helix-turn-helix_tra...faa	ID:WAM36470.1,	ID:ADQ40204.1,	ID:AEM74272.1,	-	ID:WP_045175520.1,	-	-	-	-	-
227_helix-turn-helix_dom...faa	ID:WAM36471.1,	ID:ADQ39657.1,	ID:AEM74273.1,	ID:ACM60127.1,	ID:WP_045169911.1,	ID:BCS80620.1,	-	-	ID:ADL43064.1,	-
228_AAA_family_ATPase.faa	ID:WAM36472.1,	-	-	-	-	-	-	-	ID:ADL43065.1,	-
229_hypothetical_protein.faa	ID:WAM36473.1,	ID:ADQ39660.1,ID:ADQ40202.1,	ID:AEM74277.1,	ID:ACM60124.1,	ID:WP_167333833.1,	-	-	-	ID:ADL43066.1,	-
230_hypothetical_protein.faa	ID:WAM36474.1,	ID:ADQ39661.1,ID:ADQ40201.1,	ID:AEM74278.1,	ID:ACM59854.1,ID:ACM60123.1,	ID:WP_045175523.1,	-	-	-	ID:ADL43067.1,	-
231_hypothetical_protein.faa	ID:WAM36475.1,	ID:ADQ39662.1,ID:ADQ40200.1,	ID:AEM74279.1,	ID:ACM59855.1,ID:ACM60122.1,	ID:WP_045175524.1,	-	-	-	ID:ADL43068.1,	-
233_type_II_toxin-antito...faa	ID:WAM36477.1,	ID:ADQ39664.1,	-	-	ID:WP_045175530.1,	-	-	-	-	-
234_HigA_family_addictio...faa	ID:WAM36478.1,	ID:ADQ39665.1,	-	-	ID:WP_045175531.1,	-	-	-	-	-
235_Uma2_family_endonucl...faa	ID:WAM36479.1,	-	-	-	-	-	-	-	-	-
236_AraC_family_transcri...faa	ID:WAM36480.1,	ID:ADQ39672.1,	-	-	-	-	ID:ADQ05998.1,	-	-	-
237_yiaY.faa	ID:WAM36481.1,	ID:ADQ39674.1,	-	-	-	-	ID:ADQ05999.1,	-	-	-
238_alpha-amylase_family...faa	ID:WAM36482.1,	-	ID:AEM74781.1,	-	ID:WP_045173205.1,	ID:BCS80273.1,	ID:ADQ06000.1,	ID:ADQ45176.1,	-	-
239_hypothetical_protein.faa	ID:WAM36483.1,	ID:ADQ39675.1,	ID:AEM74780.1,	ID:ACM61657.1,	ID:WP_045173204.1,	ID:BCS80274.1,	ID:ADQ06001.1,	ID:ADQ45177.1,	-	-
240_spermine_synthase.faa	ID:WAM36484.1,	ID:ADQ39676.1,	ID:AEM74779.1,	-	ID:WP_045173203.1,	-	ID:ADQ06002.1,	-	-	-
241_cytochrome_c_biogene...faa	ID:WAM36485.1,	ID:ADQ39677.1,	-	-	ID:WP_045173202.1,	-	ID:ADQ06003.1,	ID:ADQ45178.1,	-	-
242_hypothetical_protein.faa	ID:WAM36486.1,	ID:ADQ39678.1,	ID:AEM74778.1,	-	ID:WP_045173201.1,	-	ID:ADQ06004.1,	ID:ADQ45179.1,	-	-
243_class_I_SAM-dependen...faa	ID:WAM36487.1,	ID:ADQ39679.1,	ID:AEM74777.1,	-	ID:WP_045173200.1,	-	ID:ADQ06005.1,	ID:ADQ45180.1,	-	-
244_GNAT_family_N-acetyl...faa	ID:WAM36488.1,	ID:ADQ39680.1,	-	-	-	-	-	-	-	-
245_DUF6385_domain-conta...faa	ID:WAM36489.1,	ID:ADQ39681.1,	-	-	-	-	ID:ADQ06008.1,	-	-	-
246_DNRLRE_domain-contai...faa	ID:WAM36490.1,	ID:ADQ39682.1,	-	-	-	-	ID:ADQ06009.1,	-	-	-
247_YckD_family_protein.faa	ID:WAM36491.1,	ID:ADQ39683.1,	-	-	ID:WP_045173199.1,	-	ID:ADQ06010.1,	ID:ADQ45181.1,	-	-
248_response_regulator_t...faa	ID:WAM36492.1,	ID:ADQ39684.1,	-	-	ID:WP_045173198.1,	-	ID:ADQ06011.1,	ID:ADQ45182.1,	-	-
249_HAMP_domain-containi...faa	ID:WAM36493.1,	ID:ADQ39685.1,	-	-	ID:WP_045173197.1,	-	ID:ADQ06012.1,	ID:ADQ45183.1,	-	-
266_AGE_family_epimerase...faa	ID:WAM36510.1,	ID:ADQ41657.1,	ID:AEM72945.1,	ID:ACM61625.1,	ID:WP_045175900.1,	ID:BCS80296.1,	ID:ADQ06031.1,	-	ID:ADL43428.1,	-
268_glycoside_hydrolase_...faa	ID:WAM36512.1,	ID:ADQ41655.1,	ID:AEM72946.1,	ID:ACM61623.1,	ID:WP_045175898.1,	ID:BCS80298.1,	ID:ADQ06033.1,	ID:ADQ45207.1,	ID:ADL43426.1,	-
269_ABC_transporter_subs...faa	ID:WAM36513.1,	ID:ADQ41654.1,	ID:AEM72947.1,	ID:ACM61622.1,	ID:WP_045175897.1,	ID:BCS80299.1,	ID:ADQ06034.1,	ID:ADQ45208.1,	ID:ADL43425.1,	-
270_ABC_transporter_perm...faa	ID:WAM36514.1,	ID:ADQ41653.1,	ID:AEM72948.1,	ID:ACM61621.1,	ID:WP_045175896.1,	ID:BCS80300.1,	ID:ADQ06035.1,	ID:ADQ45209.1,	ID:ADL43424.1,	-
271_carbohydrate_ABC_tra...faa	ID:WAM36515.1,	ID:ADQ41652.1,	ID:AEM72949.1,	ID:ACM61620.1,	ID:WP_045175895.1,	ID:BCS80301.1,	ID:ADQ06036.1,	ID:ADQ45210.1,	ID:ADL43423.1,	-
272_sensor_histidine_kin...faa	ID:WAM36516.1,	ID:ADQ41651.1,	ID:AEM72950.1,	ID:ACM61619.1,	ID:WP_045175894.1,	ID:BCS80302.1,	ID:ADQ06037.1,	ID:ADQ45211.1,	ID:ADL43422.1,	-
273_response_regulator.faa	ID:WAM36517.1,	ID:ADQ41650.1,	ID:AEM72951.1,	ID:ACM61618.1,	ID:WP_045175893.1,	ID:BCS80303.1,	-	ID:ADQ45212.1,	ID:ADL43421.1,	-
275_AAA_family_ATPase.faa	ID:WAM36519.1,	-	-	-	-	-	ID:ADQ06039.1,	-	-	-
281_ImmA-IrrE_family_met...faa	ID:WAM36525.1,	ID:ADQ41644.1,	-	ID:ACM61607.1,	ID:WP_052661820.1,	-	ID:ADQ06050.1,	-	-	-
282_helix-turn-helix_dom...faa	ID:WAM36526.1,	ID:ADQ41643.1,	-	ID:ACM61606.1,	ID:WP_045175515.1,	-	ID:ADQ06051.1,	-	-	-
283_helix-turn-helix_tra...faa	ID:WAM36527.1,	ID:ADQ41642.1,	-	ID:ACM61605.1,	-	-	ID:ADQ06052.1,	-	-	-
284_helix-turn-helix_dom...faa	ID:WAM36528.1,	ID:ADQ41641.1,	-	ID:ACM61604.1,	-	-	ID:ADQ06053.1,	-	-	-
285_hypothetical_protein.faa	ID:WAM36529.1,	ID:ADQ41640.1,	-	ID:ACM61603.1,	ID:WP_045175514.1,	-	ID:ADQ06054.1,	ID:ADQ45525.1,	-	-
286_hypothetical_protein.faa	ID:WAM36530.1,	ID:ADQ41639.1,	-	ID:ACM61602.1,	ID:WP_045175513.1,	-	ID:ADQ06055.1,	ID:ADQ45526.1,	-	-
287_hypothetical_protein.faa	ID:WAM36531.1,	ID:ADQ41638.1,	-	ID:ACM61600.1,	ID:WP_045175512.1,	-	ID:ADQ06056.1,	ID:ADQ45527.1,	-	-
288_hypothetical_protein.faa	ID:WAM36532.1,	ID:ADQ41637.1,	-	ID:ACM61599.1,	ID:WP_052661819.1,	-	ID:ADQ06057.1,	-	-	-
289_PrgI_family_protein.faa	ID:WAM36533.1,	ID:ADQ41636.1,	-	ID:ACM61598.1,	ID:WP_045175510.1,	-	ID:ADQ06058.1,	-	-	-
290_hypothetical_protein.faa	ID:WAM36534.1,	ID:ADQ41635.1,	-	ID:ACM61597.1,	ID:WP_045175509.1,	-	ID:ADQ06059.1,	ID:ADQ45530.1,	-	-
291_ATP-binding_protein.faa	ID:WAM36535.1,	ID:ADQ41634.1,	-	ID:ACM61596.1,	ID:WP_235375243.1,	-	ID:ADQ06060.1,	ID:ADQ45531.1,	-	-
292_hypothetical_protein.faa	ID:WAM36536.1,	ID:ADQ41633.1,	-	ID:ACM61595.1,	ID:WP_045175507.1,	-	ID:ADQ06061.1,	-	-	-
293_hypothetical_protein.faa	ID:WAM36537.1,	ID:ADQ41632.1,	-	ID:ACM61594.1,	ID:WP_045175506.1,	-	ID:ADQ06062.1,	ID:ADQ45532.1,	-	-
294_hypothetical_protein.faa	ID:WAM36538.1,	ID:ADQ41631.1,	-	ID:ACM61593.1,	ID:WP_045175505.1,	-	ID:ADQ06063.1,	-	-	-
295_hypothetical_protein.faa	ID:WAM36539.1,	ID:ADQ41630.1,	-	ID:ACM61592.1,	ID:WP_045175504.1,	-	ID:ADQ06064.1,	-	-	-
296_ParM-StbA_family_pro...faa	ID:WAM36540.1,	ID:ADQ41629.1,	-	ID:ACM61591.1,	ID:WP_045175503.1,	-	ID:ADQ06065.1,	ID:ADQ45542.1,	-	-
297_hypothetical_protein.faa	ID:WAM36541.1,	ID:ADQ41628.1,	-	ID:ACM61590.1,	ID:WP_045175502.1,	-	ID:ADQ06066.1,	ID:ADQ45543.1,	-	-
298_hypothetical_protein.faa	ID:WAM36542.1,	ID:ADQ41627.1,	-	ID:ACM61589.1,	ID:WP_045175501.1,	-	ID:ADQ06067.1,	ID:ADQ45544.1,	-	-
299_hypothetical_protein.faa	ID:WAM36543.1,	-	-	-	-	-	-	-	-	-
300_hypothetical_protein.faa	ID:WAM36544.1,	ID:ADQ41626.1,	-	ID:ACM61588.1,	ID:WP_045175499.1,	-	ID:ADQ06068.1,	ID:ADQ45547.1,	-	-
301_type_IV_secretory_sy...faa	ID:WAM36545.1,	ID:ADQ41625.1,	-	ID:ACM61587.1,	ID:WP_045175498.1,	-	ID:ADQ06069.1,	ID:ADQ45548.1,	-	-
302_S1_RNA-binding_domai...faa	ID:WAM36546.1,	ID:ADQ41624.1,	-	ID:ACM61585.1,	ID:WP_045176134.1,	-	ID:ADQ06072.1,	ID:ADQ45549.1,	-	-
303_hypothetical_protein.faa	ID:WAM36547.1,	-	-	ID:ACM61584.1,	-	-	ID:ADQ06073.1,	-	-	-
304_hypothetical_protein.faa	ID:WAM36548.1,	-	-	ID:ACM61583.1,	-	-	ID:ADQ06074.1,	-	-	-
305_DUF4338_domain-conta...faa	ID:WAM36549.1,	ID:ADQ40233.1,	ID:AEM74240.1,	ID:ACM61582.1,	-	-	ID:ADQ06075.1,	-	-	-
306_hypothetical_protein.faa	ID:WAM36550.1,	-	-	-	-	-	-	-	-	-
307_HU_family_DNA-bindin...faa	ID:WAM36551.1,	-	-	ID:ACM61579.1,	-	-	ID:ADQ06078.1,	ID:ADQ45541.1,	-	-
308_hypothetical_protein.faa	ID:WAM36552.1,	-	-	-	-	-	-	-	-	-
309_hypothetical_protein.faa	ID:WAM36553.1,	-	-	ID:ACM61578.1,	-	-	-	-	-	-
310_hypothetical_protein.faa	ID:WAM36554.1,	-	-	-	-	-	ID:ADQ06083.1,	-	-	-
311_hypothetical_protein.faa	ID:WAM36555.1,	-	-	-	-	-	-	-	-	-
312_hypothetical_protein.faa	ID:WAM36556.1,	-	-	-	-	-	ID:ADQ06079.1,	-	-	-
313_hypothetical_protein.faa	ID:WAM36557.1,	-	-	-	ID:WP_045175494.1,	-	-	-	-	-
314_hypothetical_protein.faa	ID:WAM36558.1,	-	-	-	ID:WP_045175493.1,	-	-	-	-	-
315_hypothetical_protein.faa	ID:WAM36559.1,	ID:ADQ41620.1,	-	-	ID:WP_045175486.1,	-	-	-	-	-
316_hypothetical_protein.faa	ID:WAM36560.1,	-	-	-	-	-	-	-	-	-
317_hypothetical_protein.faa	ID:WAM36561.1,	ID:ADQ41619.1,	-	-	ID:WP_045175489.1,	-	ID:ADQ06088.1,	-	-	-
318_thymidine_kinase.faa	ID:WAM36562.1,	ID:ADQ41618.1,	-	-	-	-	-	-	-	-
319_hypothetical_protein.faa	ID:WAM36563.1,	ID:ADQ41617.1,	-	-	ID:WP_045175484.1,	-	ID:ADQ06091.1,	-	-	-
320_hypothetical_protein.faa	ID:WAM36564.1,	ID:ADQ41616.1,	-	-	-	-	ID:ADQ06093.1,	-	-	-
321_hypothetical_protein.faa	ID:WAM36565.1,	ID:ADQ41615.1,	-	-	ID:WP_052661818.1,	-	-	-	-	-
323_radical_SAM_protein.faa	ID:WAM36567.1,	ID:ADQ41614.1,	ID:AEM73865.1,	ID:ACM61561.1,	ID:WP_045175483.1,	-	ID:ADQ06094.1,	-	-	-
324_hypothetical_protein.faa	ID:WAM36568.1,	-	-	-	-	-	-	-	-	-
325_hypothetical_protein.faa	ID:WAM36569.1,	ID:ADQ41609.1,	-	ID:ACM61556.1,	-	-	ID:ADQ06101.1,	-	-	-
326_hypothetical_protein.faa	ID:WAM36570.1,	ID:ADQ41608.1,	-	ID:ACM61555.1,	-	-	ID:ADQ06102.1,	-	-	-
327_YopX_family_protein.faa	ID:WAM36571.1,	-	-	-	-	-	-	-	-	-
328_hypothetical_protein.faa	ID:WAM36572.1,	-	-	-	-	-	-	-	-	-
330_hypothetical_protein.faa	ID:WAM36574.1,	-	-	ID:ACM61553.1,	ID:WP_052661817.1,	-	-	-	-	-
331_helix-turn-helix_dom...faa	ID:WAM36575.1,	ID:ADQ41603.1,	-	ID:ACM61552.1,	ID:WP_052661816.1,	-	-	-	-	-
332_helix-turn-helix_tra...faa	ID:WAM36576.1,	ID:ADQ41602.1,	-	ID:ACM61551.1,	-	-	-	-	-	-
333_helix-turn-helix_tra...faa	ID:WAM36577.1,	-	-	-	-	-	-	-	-	-
334_helix-turn-helix_dom...faa	ID:WAM36578.1,	-	-	-	-	-	ID:ADQ06108.1,	-	-	-
335_DNA_cytosine_methylt...faa	ID:WAM36579.1,	ID:ADQ41596.1,	-	-	-	-	-	-	-	-
336_hypothetical_protein.faa	ID:WAM36580.1,	-	-	-	-	-	-	-	-	-
337_drmA.faa	ID:WAM36581.1,	ID:ADQ41595.1,	-	-	-	-	-	-	-	-
338_DUF1998_domain-conta...faa	ID:WAM36582.1,	ID:ADQ41594.1,	-	-	-	-	-	-	-	-
339_phosphatidylserine-p...faa	ID:WAM36583.1,	ID:ADQ41593.1,	-	-	-	-	-	-	-	-
340_hypothetical_protein.faa	ID:WAM36584.1,	ID:ADQ41592.1,	-	-	-	-	-	-	-	-
341_hypothetical_protein.faa	ID:WAM36585.1,	-	-	-	-	-	-	-	-	-
342_hypothetical_protein.faa	ID:WAM36586.1,	-	-	-	-	-	-	-	-	-
343_hypothetical_protein.faa	ID:WAM36587.1,	-	-	-	-	-	-	-	-	-
344_CopG_family_transcri...faa	ID:WAM36588.1,	ID:ADQ40217.1,ID:ADQ41587.1,	ID:AEM74257.1,	ID:ACM61101.1,	ID:WP_045173293.1,	-	ID:ADQ06109.1,	-	-	-
345_type_II_toxin-antito...faa	ID:WAM36589.1,	ID:ADQ40218.1,	ID:AEM74256.1,	-	ID:WP_045173294.1,	-	ID:ADQ06110.1,	-	ID:ADL43318.1,	-
346_transposase.faa	ID:WAM36590.1,	-	-	ID:ACM61574.1,	-	-	-	-	-	-
347_type_II_toxin-antito...faa	ID:WAM36591.1,ID:WAM36924.1,	-	-	-	-	-	-	-	-	-
349_hypothetical_protein.faa	ID:WAM36593.1,	-	-	-	-	-	-	-	-	-
350_hypothetical_protein.faa	ID:WAM36594.1,	-	-	-	-	-	-	-	-	-
351_hypothetical_protein.faa	ID:WAM36595.1,	-	-	-	-	-	-	-	-	-
352_hypothetical_protein.faa	ID:WAM36596.1,	-	-	-	ID:WP_045175467.1,	-	ID:ADQ06129.1,	ID:ADQ45558.1,	-	-
353_ATPase-_T2SS-T4P-T4S...faa	ID:WAM36597.1,	ID:ADQ41569.1,	-	ID:ACM61521.1,	ID:WP_045175466.1,	-	ID:ADQ06130.1,	ID:ADQ45559.1,	-	-
354_hypothetical_protein.faa	ID:WAM36598.1,	-	-	-	ID:WP_045175465.1,	-	ID:ADQ06131.1,	ID:ADQ45560.1,	-	-
355_hypothetical_protein.faa	ID:WAM36599.1,	-	-	-	ID:WP_045175464.1,	-	ID:ADQ06132.1,	ID:ADQ45561.1,	-	-
356_hypothetical_protein.faa	ID:WAM36600.1,	-	-	-	ID:WP_235375241.1,ID:WP_045175459.1,ID:WP_045175460.1,	-	ID:ADQ06137.1,	ID:ADQ45565.1,	-	-
357_hypothetical_protein.faa	ID:WAM36601.1,	-	-	-	ID:WP_045175458.1,	-	ID:ADQ06139.1,	ID:ADQ45567.1,	-	-
358_hypothetical_protein.faa	ID:WAM36602.1,	-	-	-	ID:WP_167333831.1,	-	ID:ADQ06140.1,	ID:ADQ45568.1,	-	-
359_prepilin_peptidase.faa	ID:WAM36603.1,	-	-	-	ID:WP_052661812.1,	-	ID:ADQ06141.1,	ID:ADQ45569.1,	-	-
360_hypothetical_protein.faa	ID:WAM36604.1,	-	-	-	-	-	-	-	-	-
361_hypothetical_protein.faa	ID:WAM36605.1,	-	-	-	-	-	ID:ADQ06143.1,	-	-	-
362_hypothetical_protein.faa	ID:WAM36606.1,	-	-	-	-	-	-	-	-	-
363_single-stranded_DNA-...faa	ID:WAM36607.1,	ID:ADQ41564.1,	-	ID:ACM61516.1,	ID:WP_045175454.1,	-	ID:ADQ06145.1,	ID:ADQ45573.1,	-	-
364_HD_domain-containing...faa	ID:WAM36608.1,	-	-	ID:ACM61515.1,	ID:WP_045175453.1,	-	ID:ADQ06146.1,	ID:ADQ45574.1,	-	-
365_metal-dependent_hydr...faa	ID:WAM36609.1,	ID:ADQ41563.1,	-	ID:ACM61514.1,	-	-	-	ID:ADQ45575.1,	-	-
367_DUF4406_domain-conta...faa	ID:WAM36611.1,	ID:ADQ41561.1,	-	ID:ACM61512.1,	ID:WP_235375240.1,	-	ID:ADQ06148.1,	-	-	-
368_hypothetical_protein.faa	ID:WAM36612.1,	ID:ADQ41560.1,	-	ID:ACM61510.1,	ID:WP_052661810.1,	-	ID:ADQ06149.1,	-	-	-
369_peptidoglycan_DD-met...faa	ID:WAM36613.1,	ID:ADQ41559.1,	-	ID:ACM61509.1,	ID:WP_045175451.1,	-	ID:ADQ06150.1,	ID:ADQ45576.1,	-	-
370_winged_helix-turn-he...faa	ID:WAM36614.1,	ID:ADQ41558.1,	-	ID:ACM61508.1,	ID:WP_235375239.1,	-	ID:ADQ06151.1,	-	-	-
371_hypothetical_protein.faa	ID:WAM36615.1,	-	-	-	ID:WP_157841542.1,	-	-	-	-	-
372_helix-turn-helix_tra...faa	ID:WAM36616.1,	-	-	-	-	-	-	-	-	-
373_helix-turn-helix_dom...faa	ID:WAM36617.1,	-	-	-	-	-	-	-	-	-
374_hypothetical_protein.faa	ID:WAM36618.1,	-	-	-	-	-	-	-	-	-
375_hypothetical_protein.faa	ID:WAM36619.1,	-	-	-	-	-	-	-	-	-
376_AAA_family_ATPase.faa	ID:WAM36620.1,	ID:ADQ41552.1,	-	ID:ACM61500.1,	-	-	ID:ADQ06162.1,	-	-	-
377_hypothetical_protein.faa	ID:WAM36621.1,	-	-	-	-	-	-	-	-	-
379_DnaB_helicase_C-term...faa	ID:WAM36623.1,	-	-	-	-	-	-	-	-	-
380_ribonuclease_HI_fami...faa	ID:WAM36624.1,	ID:ADQ41550.1,	-	ID:ACM61496.1,	ID:WP_045176133.1,	-	ID:ADQ06164.1,	-	-	-
381_MBL_fold_metallo-hyd...faa	ID:WAM36625.1,	ID:ADQ41549.1,ID:ADQ42070.1,	-	-	ID:WP_235375238.1,	-	-	-	-	-
382_hypothetical_protein.faa	ID:WAM36626.1,	ID:ADQ41548.1,	-	ID:ACM61495.1,	-	-	ID:ADQ06165.1,	-	-	-
383_hypothetical_protein.faa	ID:WAM36627.1,	-	-	-	-	-	ID:ADQ06166.1,	-	-	-
384_hypothetical_protein.faa	ID:WAM36628.1,	-	-	-	-	-	ID:ADQ06167.1,	-	-	-
386_sigma-70_family_RNA_...faa	ID:WAM36630.1,	ID:ADQ41544.1,	-	ID:ACM61491.1,	ID:WP_045175439.1,	-	ID:ADQ06169.1,	-	-	-
387_hypothetical_protein.faa	ID:WAM36631.1,	ID:ADQ41543.1,	-	ID:ACM61488.1,	ID:WP_045175437.1,	-	ID:ADQ06170.1,	-	-	-
388_hypothetical_protein.faa	ID:WAM36632.1,	ID:ADQ41542.1,	-	ID:ACM61487.1,	ID:WP_045175436.1,	-	ID:ADQ06171.1,	-	-	-
389_hypothetical_protein.faa	ID:WAM36633.1,	-	-	-	-	-	-	-	-	-
390_hypothetical_protein.faa	ID:WAM36634.1,	-	-	ID:ACM61485.1,	-	-	ID:ADQ06173.1,	-	-	-
391_bet.faa	ID:WAM37503.1,	ID:ADQ41541.1,	-	ID:ACM61484.1,	ID:WP_045175434.1,	-	ID:ADQ06174.1,	ID:ADQ45590.1,	-	-
392_hypothetical_protein.faa	ID:WAM36635.1,	ID:ADQ41539.1,	-	ID:ACM61482.1,	ID:WP_045175432.1,	-	ID:ADQ06175.1,	-	-	-
393_hypothetical_protein.faa	ID:WAM36636.1,	ID:ADQ41538.1,	-	ID:ACM61481.1,	-	-	ID:ADQ06176.1,	-	-	-
394_hypothetical_protein.faa	ID:WAM36637.1,	ID:ADQ41537.1,	-	-	ID:WP_167333830.1,	-	-	-	-	-
395_hypothetical_protein.faa	ID:WAM36638.1,	-	-	-	-	-	ID:ADQ06178.1,	-	-	-
396_hypothetical_protein.faa	ID:WAM36639.1,	ID:ADQ41536.1,	-	ID:ACM61480.1,	ID:WP_045175431.1,	-	ID:ADQ06179.1,	-	-	-
397_PD--D-E-XK_nuclease_...faa	ID:WAM36640.1,	-	-	ID:ACM61479.1,	ID:WP_045175429.1,	-	ID:ADQ06180.1,	ID:ADQ45594.1,	-	-
398_hypothetical_protein.faa	ID:WAM36641.1,	ID:ADQ41534.1,	-	ID:ACM61478.1,	-	-	ID:ADQ06181.1,	-	-	-
399_hypothetical_protein.faa	ID:WAM36642.1,	ID:ADQ41533.1,	-	ID:ACM61477.1,	ID:WP_045175427.1,	-	ID:ADQ06182.1,	-	-	-
400_hypothetical_protein.faa	ID:WAM36643.1,	-	-	-	-	-	-	-	-	-
401_zincin-like_metallop...faa	ID:WAM36644.1,	ID:ADQ41532.1,	-	ID:ACM61476.1,	ID:WP_045175426.1,	-	ID:ADQ06183.1,	-	-	-
402_hypothetical_protein.faa	ID:WAM36645.1,	ID:ADQ41531.1,	-	ID:ACM61475.1,	-	-	-	-	-	-
403_DUF5697_family_prote...faa	ID:WAM36646.1,	ID:ADQ41530.1,	-	ID:ACM61474.1,	ID:WP_045175423.1,	-	ID:ADQ06185.1,	ID:ADQ45587.1,	-	-
404_DUF3854_domain-conta...faa	ID:WAM36647.1,	ID:ADQ41529.1,	-	ID:ACM61473.1,	ID:WP_045175422.1,	-	ID:ADQ06186.1,	ID:ADQ45596.1,	-	-
405_DUF2828_domain-conta...faa	ID:WAM36648.1,	-	-	ID:ACM61472.1,	-	-	ID:ADQ06187.1,	-	ID:ADL43415.1,	-
414_helix-turn-helix_dom...faa	ID:WAM36657.1,	-	-	ID:ACM61535.1,ID:ACM61734.1,	ID:WP_045173418.1,	ID:BCS82364.1,	ID:ADQ06124.1,	-	-	-
415_ImmA-IrrE_family_met...faa	ID:WAM37504.1,	-	-	ID:ACM61534.1,ID:ACM61733.1,	-	ID:BCS82363.1,	ID:ADQ06125.1,	-	-	-
416_hypothetical_protein.faa	ID:WAM36658.1,	-	-	-	-	ID:BCS80317.1,	-	-	-	-
418_class_I_SAM-dependen...faa	ID:WAM36660.1,	ID:ADQ41774.1,	ID:AEM72812.1,	-	ID:WP_045175800.1,	-	ID:ADQ08030.1,ID:ADQ08035.1,	ID:ADQ45214.1,	-	-
419_hypothetical_protein.faa	ID:WAM36661.1,	-	-	-	-	-	-	-	-	-
420_glycosyltransferase.faa	ID:WAM36662.1,	-	-	-	-	-	-	-	-	-
423_hypothetical_protein.faa	ID:WAM36665.1,	-	-	-	-	-	-	-	-	-
424_HlyD_family_efflux_t...faa	ID:WAM36666.1,	ID:ADQ41770.1,	-	ID:ACM61368.1,	ID:WP_045175797.1,	ID:BCS80329.1,	ID:ADQ06206.1,	ID:ADQ45240.1,	ID:ADL43323.1,	-
428_HD_domain-containing...faa	ID:WAM36670.1,	-	-	-	-	-	-	-	-	-
429_hypothetical_protein.faa	ID:WAM36671.1,	-	-	-	-	-	-	-	-	-
430_hypothetical_protein.faa	ID:WAM36672.1,	-	-	-	-	-	-	-	-	-
431_hypothetical_protein.faa	ID:WAM36673.1,	-	-	-	-	-	-	-	-	-
447_hypothetical_protein.faa	ID:WAM36688.1,	ID:ADQ41745.1,	ID:AEM72844.1,	-	-	-	-	-	-	-
455_hypothetical_protein.faa	ID:WAM36696.1,	-	ID:AEM72867.1,	-	-	-	-	-	-	-
456_type_II_toxin-antito...faa	ID:WAM36697.1,	ID:ADQ41724.1,	-	-	-	ID:BCS80387.1,	-	-	-	-
457_type_II_toxin-antito...faa	ID:WAM36698.1,	ID:ADQ41723.1,	ID:AEM72869.1,	ID:ACM61346.1,	ID:WP_045175782.1,	-	ID:ADQ06225.1,	ID:ADQ45869.1,	-	-
458_hypothetical_protein.faa	ID:WAM36699.1,	ID:ADQ41722.1,	ID:AEM72870.1,	-	-	-	ID:ADQ06761.1,	ID:ADQ45870.1,	-	-
464_DUF6449_domain-conta...faa	ID:WAM36704.1,	-	-	ID:ACM61322.1,	-	ID:BCS80400.1,	ID:ADQ06268.1,	-	ID:ADL43287.1,	-
465_ABC_transporter_ATP-...faa	ID:WAM36705.1,	-	-	ID:ACM61321.1,	-	ID:BCS80399.1,	ID:ADQ06269.1,	-	ID:ADL43286.1,	-
466_GntR_family_transcri...faa	ID:WAM36706.1,	-	-	ID:ACM61320.1,	-	ID:BCS80398.1,	ID:ADQ06270.1,	-	ID:ADL43285.1,	-
467_DUF421_domain-contai...faa	ID:WAM36707.1,	-	-	ID:ACM61319.1,	-	-	-	ID:ADQ45298.1,	ID:ADL43284.1,	-
471_APC_family_permease.faa	ID:WAM36711.1,	ID:ADQ41708.1,	ID:AEM72885.1,	ID:ACM61315.1,	ID:WP_045175740.1,	ID:BCS80405.1,	ID:ADQ06274.1,	ID:ADQ45303.1,	ID:ADL43280.1,	-
473_eutH.faa	ID:WAM36713.1,	-	-	-	-	ID:BCS80407.1,	ID:ADQ06276.1,	-	-	-
474_polysaccharide_deace...faa	ID:WAM36714.1,	-	-	ID:ACM61313.1,	-	ID:BCS80408.1,	-	ID:ADQ45305.1,	-	-
522_glycerol-3-phosphate...faa	ID:WAM37507.1,	-	-	-	-	-	-	-	-	-
585_Fic_family_protein.faa	ID:WAM36823.1,	ID:ADQ40010.1,	-	-	ID:WP_045175620.1,	-	ID:ADQ06377.1,	-	-	-
590_hypothetical_protein.faa	ID:WAM36828.1,	ID:ADQ40019.1,	ID:AEM74463.1,	ID:ACM61188.1,	-	-	ID:ADQ06382.1,	ID:ADQ45420.1,	-	-
600_response_regulator.faa	ID:WAM36838.1,	ID:ADQ40029.1,	-	-	-	-	ID:ADQ06392.1,	-	-	-
601_response_regulator.faa	ID:WAM36839.1,	ID:ADQ40030.1,	-	-	ID:WP_045175607.1,	-	ID:ADQ06393.1,	-	-	-
602_response_regulator.faa	ID:WAM36840.1,	ID:ADQ40031.1,	-	-	ID:WP_045175606.1,	-	ID:ADQ06394.1,	-	-	-
610_transposase.faa	ID:WAM37510.1,	-	-	-	-	-	-	-	-	-
612_class_II_fructose-bi...faa	ID:WAM36848.1,	-	-	-	ID:WP_045175578.1,	-	-	ID:ADQ45456.1,	-	-
613_galactitol-1-phospha...faa	ID:WAM36849.1,	-	-	-	ID:WP_045175577.1,	-	-	ID:ADQ45457.1,	-	-
614_iron-containing_alco...faa	ID:WAM36850.1,	-	-	-	ID:WP_052661823.1,	-	-	ID:ADQ45458.1,	-	-
615_FGGY-family_carbohyd...faa	ID:WAM36851.1,	-	-	-	ID:WP_045175576.1,	-	-	ID:ADQ45459.1,	-	-
616_class_II_D-tagatose-...faa	ID:WAM36852.1,	-	-	-	-	-	-	ID:ADQ45460.1,	-	-
617_hypothetical_protein.faa	ID:WAM36853.1,	-	-	-	-	-	-	ID:ADQ45463.1,	-	-
618_ABC_transporter_perm...faa	ID:WAM36854.1,	-	-	-	-	-	-	ID:ADQ45464.1,	-	-
619_carbohydrate_ABC_tra...faa	ID:WAM36855.1,	-	-	-	-	-	-	ID:ADQ45465.1,	-	-
620_extracellular_solute...faa	ID:WAM36856.1,	-	-	-	-	-	-	ID:ADQ45466.1,	-	-
621_alpha-xylosidase.faa	ID:WAM36857.1,	-	-	-	-	-	-	ID:ADQ45467.1,	-	-
628_transposase.faa	ID:WAM37511.1,ID:WAM37514.1,	-	-	-	-	-	-	-	-	-
629_transposase.faa	ID:WAM36864.1,ID:WAM36926.1,	-	-	-	-	-	-	-	-	-
649_sensor_histidine_kin...faa	ID:WAM36883.1,	ID:ADQ40056.1,	ID:AEM74428.1,	ID:ACM61133.1,	ID:WP_045175557.1,	ID:BCS80580.1,	-	ID:ADQ45495.1,	ID:ADL43103.1,	-
650_response_regulator.faa	ID:WAM36884.1,	ID:ADQ40057.1,	ID:AEM74427.1,	ID:ACM61132.1,	ID:WP_045175556.1,	ID:BCS80581.1,	-	ID:ADQ45496.1,	ID:ADL43102.1,	-
651_ABC_transporter_perm...faa	ID:WAM36885.1,	ID:ADQ40059.1,	ID:AEM74425.1,	ID:ACM61131.1,	ID:WP_045175555.1,	ID:BCS80582.1,	-	ID:ADQ45497.1,	ID:ADL43100.1,	-
652_carbohydrate_ABC_tra...faa	ID:WAM36886.1,	ID:ADQ40060.1,	ID:AEM74424.1,	ID:ACM61130.1,	ID:WP_082054740.1,	ID:BCS80583.1,	-	ID:ADQ45498.1,	ID:ADL43099.1,	-
653_ABC_transporter_subs...faa	ID:WAM36887.1,	ID:ADQ40061.1,	ID:AEM74423.1,	ID:ACM61129.1,	ID:WP_045175554.1,	ID:BCS80584.1,	-	ID:ADQ45499.1,	ID:ADL43098.1,	-
671_glutamate_synthase-r...faa	ID:WAM36904.1,	ID:ADQ40079.1,	ID:AEM74405.1,	ID:ACM61111.1,	ID:WP_045175537.1,	ID:BCS80602.1,	ID:ADQ06459.1,	ID:ADQ45518.1,	ID:ADL43080.1,	-
673_N-terminal_phage_int...faa	ID:WAM36906.1,	-	-	-	-	-	-	-	-	-
674_hypothetical_protein.faa	ID:WAM36907.1,	ID:ADQ40207.1,	ID:AEM74269.1,	ID:ACM61102.1,	-	-	-	-	-	-
675_hypothetical_protein.faa	ID:WAM36908.1,	ID:ADQ40209.1,ID:ADQ41583.1,	ID:AEM74267.1,	ID:ACM61100.1,	ID:WP_045175473.1,	-	-	-	-	-
676_hypothetical_protein.faa	ID:WAM36909.1,	ID:ADQ40210.1,	-	-	-	-	-	-	-	-
677_type_II_toxin-antito...faa	ID:WAM36910.1,ID:WAM36945.1,ID:WAM37004.1,	ID:ADQ40243.1,ID:ADQ41599.1,	ID:AEM74221.1,	ID:ACM59349.1,ID:ACM61075.1,ID:ACM61550.1,	ID:WP_045175746.1,	-	ID:ADQ08127.1,	-	-	-
678_PIN_domain-containin...faa	ID:WAM36911.1,	-	-	-	-	-	-	-	-	-
679_hypothetical_protein.faa	ID:WAM36912.1,	-	-	-	-	-	-	-	-	-
680_hypothetical_protein.faa	ID:WAM36913.1,	-	-	-	-	-	-	-	-	-
681_site-specific_DNA-me...faa	ID:WAM36914.1,	-	ID:AEM72971.1,	-	-	-	-	-	-	-
682_hypothetical_protein.faa	ID:WAM36915.1,	-	-	-	-	-	-	-	-	-
683_DEAD-DEAH_box_helica...faa	ID:WAM36916.1,	-	-	-	-	-	-	-	-	-
684_ParB_N-terminal_doma...faa	ID:WAM36917.1,	-	-	-	-	-	-	-	-	-
685_hypothetical_protein.faa	ID:WAM36918.1,	-	-	-	-	-	-	-	-	-
686_Rpn_family_recombina...faa	ID:WAM36919.1,	-	-	ID:ACM61328.1,	-	ID:BCS82114.1,	-	ID:ADQ45292.1,ID:ADQ47094.1,	-	-
688_Abi_family_protein.faa	ID:WAM36921.1,	-	-	-	-	-	-	-	-	-
690_hypothetical_protein.faa	ID:WAM36923.1,	-	-	-	-	-	-	-	-	-
692_hypothetical_protein.faa	ID:WAM36925.1,	-	-	-	-	-	-	-	-	-
695_DUF4338_domain-conta...faa	ID:WAM36927.1,	-	-	-	-	-	-	-	-	-
697_DUF11_domain-contain...faa	ID:WAM36929.1,	-	-	-	-	ID:BCS82367.1,	-	-	-	-
698_hypothetical_protein.faa	ID:WAM36930.1,	-	-	-	-	-	-	-	-	-
699_hypothetical_protein.faa	ID:WAM36931.1,	-	-	-	-	-	-	-	-	-
700_dynamin_family_prote...faa	ID:WAM36932.1,	-	-	-	-	-	-	-	-	-
701_dynamin_family_prote...faa	ID:WAM36933.1,	-	-	-	-	-	-	-	-	-
702_hypothetical_protein.faa	ID:WAM36934.1,	-	-	-	-	-	-	-	-	-
703_dynamin_family_prote...faa	ID:WAM36935.1,	-	-	-	-	-	-	-	-	-
704_hypothetical_protein.faa	ID:WAM36936.1,	-	-	-	-	-	-	-	-	-
705_hypothetical_protein.faa	ID:WAM36937.1,	-	-	-	-	-	-	-	-	-
706_hypothetical_protein.faa	ID:WAM36938.1,	-	-	-	-	-	-	-	-	-
707_hypothetical_protein.faa	ID:WAM36939.1,	-	-	-	-	-	-	-	-	-
708_nucleotidyl_transfer...faa	ID:WAM36940.1,	-	-	-	-	-	-	-	-	-
709_hypothetical_protein.faa	ID:WAM36941.1,	ID:ADQ40241.1,	ID:AEM74223.1,	-	-	-	-	-	-	-
710_nucleotidyl_transfer...faa	ID:WAM36942.1,	-	-	-	-	-	-	-	-	-
711_hypothetical_protein.faa	ID:WAM36943.1,	-	-	-	-	-	-	-	-	-
712_hypothetical_protein.faa	ID:WAM36944.1,	-	-	-	-	-	-	-	-	-
714_PIN_domain-containin...faa	ID:WAM36946.1,ID:WAM37005.1,	ID:ADQ40244.1,ID:ADQ41598.1,	ID:AEM74220.1,	ID:ACM61074.1,ID:ACM61549.1,	ID:WP_045175745.1,	-	ID:ADQ06577.1,	-	-	-
716_transposase.faa	ID:WAM37515.1,	ID:ADQ39620.1,ID:ADQ39890.1,	ID:AEM72995.1,ID:AEM74282.1,ID:AEM74293.1,ID:AEM74594.1,	ID:ACM61295.1,	-	-	ID:ADQ05777.1,ID:ADQ07639.1,ID:ADQ07663.1,	-	ID:ADL41409.1,ID:ADL41829.1,ID:ADL41984.1,ID:ADL43418.1,	-
717_B12-binding_domain-c...faa	ID:WAM36948.1,	-	-	-	-	-	-	-	-	-
718_ECF_transporter_S_co...faa	ID:WAM36949.1,	-	-	-	-	-	-	-	-	-
720_helix-turn-helix_dom...faa	ID:WAM36951.1,	ID:ADQ40245.1,	ID:AEM74219.1,	-	-	-	-	-	-	-
721_helix-turn-helix_dom...faa	ID:WAM36952.1,	ID:ADQ40246.1,	ID:AEM74218.1,	ID:ACM61072.1,	ID:WP_045175421.1,	-	-	-	-	-
722_hypothetical_protein.faa	ID:WAM36953.1,	-	-	-	-	-	-	-	-	-
759_site-specific_integr...faa	ID:WAM36988.1,	-	-	-	-	-	-	-	-	-
760_N-terminal_phage_int...faa	ID:WAM36989.1,	-	-	-	-	-	-	-	-	-
761_hypothetical_protein.faa	ID:WAM36990.1,	-	-	-	-	-	-	-	-	-
762_hypothetical_protein.faa	ID:WAM36991.1,	-	-	-	-	-	-	-	-	-
763_hypothetical_protein.faa	ID:WAM36992.1,	-	-	-	-	-	-	-	-	-
764_hypothetical_protein.faa	ID:WAM36993.1,	-	-	-	-	-	-	-	-	-
765_hypothetical_protein.faa	ID:WAM36994.1,	-	-	-	-	-	-	-	-	-
767_type_II_toxin-antito...faa	ID:WAM36996.1,	-	-	-	-	-	-	-	-	-
768_hypothetical_protein.faa	ID:WAM36997.1,	-	ID:AEM74249.1,	-	ID:WP_167333838.1,	ID:BCS80059.1,	-	-	-	-
769_transglutaminase_dom...faa	ID:WAM36998.1,	-	-	-	ID:WP_045173217.1,	-	ID:ADQ05993.1,	-	-	-
770_dipeptide_epimerase.faa	ID:WAM36999.1,	-	-	-	ID:WP_045173216.1,	ID:BCS80185.1,	-	-	-	-
771_helix-turn-helix_dom...faa	ID:WAM37000.1,	-	-	ID:ACM61613.1,	-	-	ID:ADQ06044.1,	-	ID:ADL41395.1,	-
772_hypothetical_protein.faa	ID:WAM37001.1,	-	-	-	-	-	-	-	-	-
773_hypothetical_protein.faa	ID:WAM37002.1,	ID:ADQ40242.1,	ID:AEM74222.1,	-	-	-	-	-	-	-
774_hypothetical_protein.faa	ID:WAM37003.1,	-	-	-	-	-	-	-	-	-
777_hypothetical_protein.faa	ID:WAM37006.1,	-	-	-	-	-	-	-	-	-
778_DEAD-DEAH_box_helica...faa	ID:WAM37007.1,	-	-	-	-	-	-	-	-	-
915_hypothetical_protein.faa	ID:WAM37139.1,	ID:ADQ40433.1,	ID:AEM74039.1,	-	-	-	-	-	-	-
922_hypothetical_protein.faa	ID:WAM37146.1,	ID:ADQ40213.1,	ID:AEM74261.1,	-	ID:WP_045175909.1,	ID:BCS80386.1,	-	ID:ADQ45216.1,	-	-
923_type_II_toxin-antito...faa	ID:WAM37147.1,	ID:ADQ40214.1,	ID:AEM74260.1,	-	ID:WP_045173295.1,	-	-	ID:ADQ45217.1,	-	-
928_MFS_transporter.faa	ID:WAM37152.1,	ID:ADQ41258.1,	-	ID:ACM60847.1,	ID:WP_045175221.1,	ID:BCS80823.1,	ID:ADQ06721.1,	-	-	-
965_hypothetical_protein.faa	ID:WAM37188.1,	ID:ADQ41219.1,	-	-	-	-	-	-	-	-
980_hypothetical_protein.faa	ID:WAM37203.1,	ID:ADQ41205.1,	ID:AEM73747.1,	ID:ACM60795.1,	ID:WP_045175171.1,	ID:BCS80877.1,	ID:ADQ06777.1,	ID:ADQ45885.1,	ID:ADL42193.1,	-
985_hypothetical_protein.faa	ID:WAM37207.1,	-	-	-	-	-	-	-	-	-
1008_DUF6470_family_prote...faa	ID:WAM37230.1,	ID:ADQ41178.1,	ID:AEM73719.1,	ID:ACM60767.1,	ID:WP_045175141.1,	ID:BCS80904.1,	ID:ADQ06804.1,	ID:ADQ45912.1,	ID:ADL42220.1,	-
1009_nucleotidyltransfera...faa	ID:WAM37231.1,	-	ID:AEM73718.1,	ID:ACM60766.1,	ID:WP_235375229.1,	-	ID:ADQ06805.1,	-	-	-
1010_DUF86_domain-contain...faa	ID:WAM37232.1,	ID:ADQ41177.1,	ID:AEM73717.1,	ID:ACM60765.1,	ID:WP_045175140.1,	ID:BCS80905.1,	ID:ADQ06806.1,	ID:ADQ45913.1,	-	-
1013_hypothetical_protein.faa	ID:WAM37235.1,	-	-	-	-	-	-	-	-	-
1015_hypothetical_protein.faa	ID:WAM37237.1,	-	ID:AEM73712.1,	-	-	-	-	-	ID:ADL42226.1,	-
1016_DUF115_domain-contai...faa	ID:WAM37238.1,	-	ID:AEM73711.1,	-	-	-	-	-	ID:ADL42227.1,	-
1017_nucleotidyltransfera...faa	ID:WAM37239.1,	-	-	-	-	-	-	-	-	-
1018_acylneuraminate_cyti...faa	ID:WAM37240.1,	-	-	-	-	-	-	-	ID:ADL42230.1,	-
1019_neuB.faa	ID:WAM37241.1,	-	ID:AEM73710.1,	-	-	-	-	-	ID:ADL42228.1,	-
1020_HAD_family_hydrolase.faa	ID:WAM37242.1,	-	-	-	-	-	-	-	-	-
1021_hypothetical_protein.faa	ID:WAM37243.1,	-	-	-	-	-	-	-	-	-
1022_ATP-grasp_domain-con...faa	ID:WAM37244.1,	-	-	-	-	-	-	-	-	-
1023_neuC.faa	ID:WAM37245.1,	-	-	-	-	-	-	-	ID:ADL42229.1,	-
1024_PIG-L_family_deacety...faa	ID:WAM37246.1,	-	-	-	-	-	-	-	-	-
1025_acetyltransferase.faa	ID:WAM37247.1,	-	-	-	-	-	-	-	-	-
1026_SDR_family_NAD-P--de...faa	ID:WAM37248.1,	-	-	-	-	-	-	-	-	-
1027_LegC_family_aminotra...faa	ID:WAM37249.1,	-	-	-	-	-	-	-	-	-
1028_DUF115_domain-contai...faa	ID:WAM37250.1,	-	ID:AEM73708.1,	-	-	-	-	-	ID:ADL42231.1,	-
1029_DUF115_domain-contai...faa	ID:WAM37251.1,	-	-	-	-	-	-	-	-	-
1030_hypothetical_protein.faa	ID:WAM37252.1,	-	-	-	-	-	-	-	-	-
1031_hypothetical_protein.faa	ID:WAM37253.1,	-	-	-	-	-	-	-	-	-
1032_DUF4433_domain-conta...faa	ID:WAM37254.1,	-	-	ID:ACM60755.1,	-	-	-	-	-	-
1033_macro_domain-contain...faa	ID:WAM37255.1,	-	-	ID:ACM60754.1,	-	-	-	-	-	-
1034_DUF488_domain-contai...faa	ID:WAM37256.1,	ID:ADQ41159.1,	ID:AEM73703.1,	-	-	-	-	-	-	-
1035_hypothetical_protein.faa	ID:WAM37257.1,	ID:ADQ41162.1,	ID:AEM73702.1,	ID:ACM60751.1,	-	-	-	-	-	-
1036_hypothetical_protein.faa	ID:WAM37258.1,	-	-	-	-	-	-	-	-	-
1039_IS200-IS605_family_a...faa	ID:WAM37525.1,	ID:ADQ40130.1,ID:ADQ40841.1,ID:ADQ41122.1,ID:ADQ41156.1,ID:ADQ42012.1,	ID:AEM72774.1,ID:AEM73139.1,ID:AEM74320.1,ID:AEM74483.1,ID:AEM74750.1,	ID:ACM59236.1,ID:ACM59901.1,ID:ACM59976.1,ID:ACM61016.1,ID:ACM61186.1,	ID:WP_045175450.1,ID:WP_045175739.1,	ID:BCS80080.1,	ID:ADQ05774.1,	ID:ADQ45153.1,ID:ADQ45983.1,ID:ADQ47281.1,	ID:ADL41383.1,ID:ADL41423.1,ID:ADL41559.1,ID:ADL41742.1,ID:ADL41836.1,ID:ADL42691.1,ID:ADL42832.1,ID:ADL43272.1,	-
1056_LarC_family_nickel_i...faa	ID:WAM37276.1,	-	-	-	ID:WP_045175096.1,	-	-	-	-	-
1057_LarC_family_nickel_i...faa	ID:WAM37277.1,	-	-	-	ID:WP_045175095.1,	-	-	-	-	-
1080_M48_family_metallopr...faa	ID:WAM37300.1,	ID:ADQ41117.1,	ID:AEM73656.1,	-	ID:WP_045175053.1,	-	ID:ADQ06861.1,	ID:ADQ45979.1,	ID:ADL42274.1,	-
1082_hypothetical_protein.faa	ID:WAM37302.1,	ID:ADQ41116.1,	ID:AEM73655.1,	ID:ACM60703.1,	ID:WP_045175075.1,	ID:BCS80961.1,	ID:ADQ06862.1,	ID:ADQ45980.1,	-	-
1083_hypothetical_protein.faa	ID:WAM37303.1,	-	-	-	-	-	-	-	-	-
1085_DUF4846_domain-conta...faa	ID:WAM37305.1,	-	-	-	-	-	-	-	-	-
1086_DUF499_domain-contai...faa	ID:WAM37306.1,	ID:ADQ41111.1,	ID:AEM73650.1,	ID:ACM60696.1,	ID:WP_045175072.1,	ID:BCS80966.1,	ID:ADQ06869.1,	ID:ADQ45987.1,	-	-
1087_DUF3780_domain-conta...faa	ID:WAM37307.1,	ID:ADQ41110.1,	ID:AEM73649.1,	ID:ACM60695.1,	ID:WP_045175071.1,	ID:BCS80967.1,	ID:ADQ06870.1,	ID:ADQ45988.1,	-	-
1088_DUF1156_domain-conta...faa	ID:WAM37308.1,	ID:ADQ41109.1,	ID:AEM73648.1,	ID:ACM60694.1,	ID:WP_045175070.1,	-	ID:ADQ06871.1,	ID:ADQ45989.1,	-	-
1089_SNF2-related_protein.faa	ID:WAM37309.1,	ID:ADQ41108.1,	ID:AEM73647.1,	ID:ACM60693.1,	ID:WP_045175069.1,	ID:BCS80972.1,	ID:ADQ06872.1,	ID:ADQ45990.1,	-	-
1094_hypothetical_protein.faa	ID:WAM37314.1,	-	-	-	-	-	-	-	-	-
1095_hypothetical_protein.faa	ID:WAM37315.1,	ID:ADQ41103.1,	ID:AEM73641.1,	-	-	-	-	-	-	-
1096_hypothetical_protein.faa	ID:WAM37316.1,	ID:ADQ41101.1,	ID:AEM73639.1,	-	-	-	-	-	-	-
1097_AAA_family_ATPase.faa	ID:WAM37317.1,	ID:ADQ41100.1,	ID:AEM73638.1,	ID:ACM60687.1,	-	-	-	ID:ADQ45993.1,	-	-
1098_hypothetical_protein.faa	ID:WAM37318.1,	ID:ADQ41099.1,	ID:AEM73637.1,	ID:ACM60686.1,	-	-	-	ID:ADQ45994.1,	-	-
1099_tetratricopeptide_re...faa	ID:WAM37319.1,	ID:ADQ41098.1,	ID:AEM73636.1,	ID:ACM60685.1,	-	-	-	ID:ADQ45995.1,	-	-
1100_hypothetical_protein.faa	ID:WAM37320.1,	ID:ADQ41097.1,	ID:AEM73635.1,	ID:ACM59231.1,	-	-	-	-	-	-
1101_hypothetical_protein.faa	ID:WAM37321.1,	ID:ADQ41096.1,	ID:AEM73634.1,	-	-	-	-	-	-	-
1102_ABC_transporter_perm...faa	ID:WAM37322.1,	ID:ADQ41094.1,	ID:AEM73633.1,	-	-	ID:BCS80979.1,	ID:ADQ06881.1,	ID:ADQ46002.1,	-	-
1103_ABC_transporter_ATP-...faa	ID:WAM37323.1,	ID:ADQ41093.1,	-	-	-	ID:BCS80980.1,	ID:ADQ06882.1,	ID:ADQ46003.1,	-	-
1104_zf-HC2_domain-contai...faa	ID:WAM37324.1,	ID:ADQ41092.1,	-	-	-	ID:BCS80981.1,	ID:ADQ06883.1,	ID:ADQ46004.1,	-	-
1105_sigma-70_family_RNA_...faa	ID:WAM37325.1,	ID:ADQ41091.1,	-	-	-	ID:BCS80982.1,	ID:ADQ06884.1,	ID:ADQ46005.1,	ID:ADL42283.1,	-
1106_glycosyl_hydrolase.faa	ID:WAM37326.1,	ID:ADQ41090.1,	ID:AEM73627.1,	-	ID:WP_045175049.1,	-	ID:ADQ06885.1,	ID:ADQ46006.1,	ID:ADL42284.1,	-
1108_flavin_reductase.faa	ID:WAM37328.1,	ID:ADQ41088.1,	ID:AEM73625.1,	ID:ACM60663.1,	ID:WP_045175043.1,	ID:BCS80985.1,	ID:ADQ06891.1,	ID:ADQ46010.1,	ID:ADL42290.1,	-
1109_pepF.faa	ID:WAM37329.1,	-	-	-	-	ID:BCS80986.1,	ID:ADQ06892.1,	-	-	-
1113_hypothetical_protein.faa	ID:WAM37333.1,	-	-	-	-	-	-	-	-	-
1157_TetR-AcrR_family_tra...faa	ID:WAM37376.1,	ID:ADQ41027.1,	ID:AEM73563.1,	ID:ACM60614.1,	ID:WP_045174997.1,	ID:BCS81042.1,	ID:ADQ06941.1,	-	ID:ADL42339.1,	-
1158_HlyD_family_efflux_t...faa	ID:WAM37377.1,	ID:ADQ41026.1,	ID:AEM73562.1,	ID:ACM60613.1,	ID:WP_045174996.1,	ID:BCS81043.1,	ID:ADQ06942.1,	-	ID:ADL42340.1,	-
1159_ABC_transporter_ATP-...faa	ID:WAM37528.1,	-	ID:AEM73561.1,	ID:ACM60612.1,	ID:WP_045174995.1,	ID:BCS81044.1,	ID:ADQ06943.1,	-	-	-
1160_ABC_transporter_perm...faa	ID:WAM37378.1,	ID:ADQ41025.1,	ID:AEM73560.1,	ID:ACM60610.1,	-	ID:BCS81045.1,	ID:ADQ06944.1,	-	ID:ADL42341.1,	-
1187_inorganic_phosphate_...faa	ID:WAM37405.1,	-	-	-	-	-	-	-	-	-
1188_inorganic_phosphate_...faa	ID:WAM37406.1,	-	-	-	-	-	-	-	-	-
1270_DUF6364_family_prote...faa	ID:WAM37487.1,	ID:ADQ40889.1,	ID:AEM73424.1,	ID:ACM60499.1,	ID:WP_045174864.1,	ID:BCS81157.1,	ID:ADQ07054.1,	ID:ADQ46169.1,	ID:ADL42458.1,	-
1271_PIN_domain-containin...faa	ID:WAM37488.1,	ID:ADQ40888.1,	ID:AEM73423.1,	ID:ACM60498.1,	ID:WP_045174862.1,	ID:BCS81158.1,	ID:ADQ07055.1,	ID:ADQ46170.1,	ID:ADL42459.1,	-
1280_zinc_ribbon_domain-c...faa	ID:WAM37497.1,	ID:ADQ40879.1,	-	ID:ACM60483.1,	ID:WP_045174844.1,	ID:BCS81167.1,	ID:ADQ07064.1,	-	-	-
1297_amidase_domain-conta...faa	ID:WAM35050.1,	-	-	-	-	-	-	-	-	-
1298_hypothetical_protein.faa	ID:WAM35051.1,	ID:ADQ40198.1,	ID:AEM74281.1,	ID:ACM60459.1,	-	ID:BCS81184.1,	ID:ADQ07082.1,	ID:ADQ46202.1,	ID:ADL42487.1,	-
1302_amidase_domain-conta...faa	ID:WAM35055.1,	ID:ADQ40850.1,	-	ID:ACM60456.1,	ID:WP_045174828.1,	ID:BCS81189.1,	ID:ADQ07085.1,	-	ID:ADL42490.1,	-
1305_hypothetical_protein.faa	ID:WAM35058.1,	-	-	-	-	-	-	-	ID:ADL42497.1,	-
1306_VanZ_family_protein.faa	ID:WAM35059.1,	ID:ADQ40846.1,	-	-	-	-	-	-	ID:ADL42498.1,	-
1307_hypothetical_protein.faa	ID:WAM35060.1,	ID:ADQ40845.1,	-	-	-	-	-	-	-	-
1308_hypothetical_protein.faa	ID:WAM35061.1,	-	-	-	ID:WP_045174822.1,	-	-	-	-	-
1411_hypothetical_protein.faa	ID:WAM35159.1,	-	-	ID:ACM60453.1,	ID:WP_235375216.1,	ID:BCS81192.1,	ID:ADQ07090.1,	-	ID:ADL42495.1,	-
1456_larE.faa	ID:WAM35203.1,	ID:ADQ40692.1,	-	ID:ACM60302.1,	ID:WP_045174675.1,	ID:BCS81346.1,	ID:ADQ07240.1,	ID:ADQ46353.1,	-	-
1457_hemL.faa	ID:WAM35204.1,	ID:ADQ40691.1,	-	ID:ACM60301.1,	ID:WP_045174674.1,	ID:BCS81347.1,	ID:ADQ07241.1,	ID:ADQ46354.1,	-	-
1458_hemB.faa	ID:WAM35205.1,	ID:ADQ40690.1,	-	ID:ACM60300.1,	ID:WP_045174673.1,	ID:BCS81348.1,	ID:ADQ07242.1,	ID:ADQ46355.1,	-	-
1459_cobA.faa	ID:WAM35206.1,	ID:ADQ40689.1,	-	ID:ACM60299.1,	ID:WP_045174672.1,	ID:BCS81349.1,	ID:ADQ07243.1,	ID:ADQ46356.1,	-	-
1460_hemC.faa	ID:WAM35207.1,	ID:ADQ40688.1,	-	ID:ACM60298.1,	ID:WP_045174671.1,	ID:BCS81350.1,	ID:ADQ07244.1,	ID:ADQ46357.1,	-	-
1461_NAD-P--dependent_oxi...faa	ID:WAM35208.1,	ID:ADQ40687.1,	-	ID:ACM60296.1,	ID:WP_045174670.1,	ID:BCS81351.1,	ID:ADQ07245.1,	ID:ADQ46358.1,	-	-
1462_hemA.faa	ID:WAM35209.1,	ID:ADQ40686.1,	-	ID:ACM60295.1,	ID:WP_045174669.1,	ID:BCS81352.1,	ID:ADQ07246.1,	ID:ADQ46359.1,	-	-
1463_DUF2250_domain-conta...faa	ID:WAM35210.1,	-	-	-	ID:WP_045174668.1,	-	ID:ADQ07247.1,	-	-	-
1464_TatD_family_hydrolas...faa	ID:WAM35211.1,	-	-	-	ID:WP_045174667.1,	-	ID:ADQ07248.1,	-	-	-
1465_DsrE_family_protein.faa	ID:WAM35212.1,	-	-	-	ID:WP_045174666.1,	-	ID:ADQ07249.1,	-	-	-
1466_nitrite_reductase.faa	ID:WAM35213.1,	-	-	-	ID:WP_045174665.1,	-	ID:ADQ07250.1,	-	-	-
1467_asrC.faa	ID:WAM35214.1,	-	-	-	ID:WP_045174664.1,	-	ID:ADQ07251.1,	-	-	-
1468_asrB.faa	ID:WAM35215.1,	-	-	-	ID:WP_045174663.1,	-	ID:ADQ07252.1,	-	-	-
1469_asrA.faa	ID:WAM35216.1,	-	-	-	ID:WP_045174662.1,	-	ID:ADQ07253.1,	-	-	-
1470_LysR_family_transcri...faa	ID:WAM35217.1,	-	-	-	ID:WP_045174661.1,	-	ID:ADQ07254.1,	-	-	-
1471_GTP-binding_protein.faa	ID:WAM35218.1,	ID:ADQ40685.1,	-	ID:ACM60294.1,	ID:WP_045174660.1,	ID:BCS81353.1,	ID:ADQ07255.1,	ID:ADQ46360.1,	-	-
1472_sulfate_adenylyltran...faa	ID:WAM35219.1,	ID:ADQ40684.1,	-	ID:ACM60293.1,	ID:WP_045174659.1,	ID:BCS81354.1,	ID:ADQ07256.1,	ID:ADQ46361.1,	-	-
1473_ferredoxin_family_pr...faa	ID:WAM35220.1,	ID:ADQ40683.1,	-	ID:ACM60292.1,	ID:WP_045174658.1,	ID:BCS81355.1,	ID:ADQ07257.1,	ID:ADQ46362.1,	-	-
1474_adenylyl-sulfate_red...faa	ID:WAM35221.1,	ID:ADQ40682.1,	-	ID:ACM60291.1,	ID:WP_045174656.1,	ID:BCS81356.1,	ID:ADQ07258.1,	ID:ADQ46363.1,	-	-
1475_aminotransferase_cla...faa	ID:WAM35222.1,	ID:ADQ40681.1,	-	ID:ACM60290.1,	ID:WP_045174655.1,	ID:BCS81357.1,	ID:ADQ07259.1,	ID:ADQ46364.1,	-	-
1476_sulfurtransferase_Tu...faa	ID:WAM35223.1,	ID:ADQ40680.1,	-	ID:ACM60289.1,	ID:WP_045174654.1,	ID:BCS81358.1,	ID:ADQ07260.1,	ID:ADQ46365.1,	-	-
1477_4Fe-4S_binding_prote...faa	ID:WAM35224.1,	ID:ADQ40679.1,	-	ID:ACM60288.1,	ID:WP_045174652.1,	ID:BCS81359.1,	ID:ADQ07261.1,	ID:ADQ46366.1,	-	-
1478_M67_family_metallope...faa	ID:WAM35225.1,	ID:ADQ40678.1,	-	ID:ACM60287.1,	ID:WP_045174650.1,	ID:BCS81360.1,	ID:ADQ07262.1,	ID:ADQ46367.1,	-	-
1479_moeB.faa	ID:WAM35226.1,	ID:ADQ40677.1,	-	ID:ACM60286.1,	ID:WP_045174649.1,	ID:BCS81361.1,	ID:ADQ07263.1,	ID:ADQ46368.1,	-	-
1480_thiS.faa	ID:WAM35227.1,	ID:ADQ40676.1,	-	ID:ACM60285.1,	ID:WP_011917159.1,	ID:BCS81362.1,	ID:ADQ07264.1,	ID:ADQ46369.1,	-	-
1481_ABC_transporter_perm...faa	ID:WAM35228.1,	ID:ADQ40675.1,	-	ID:ACM60284.1,	ID:WP_045174648.1,	ID:BCS81363.1,	ID:ADQ07265.1,	ID:ADQ46370.1,	-	-
1482_ABC_transporter_ATP-...faa	ID:WAM35229.1,	ID:ADQ40674.1,	-	ID:ACM60283.1,	ID:WP_235375289.1,	ID:BCS81364.1,	ID:ADQ07266.1,	ID:ADQ46371.1,	-	-
1483_aliphatic_sulfonate_...faa	ID:WAM35230.1,	ID:ADQ40673.1,	-	ID:ACM60282.1,	ID:WP_045174646.1,	ID:BCS81365.1,	ID:ADQ07267.1,	ID:ADQ46372.1,	-	-
1512_WG_repeat-containing...faa	ID:WAM35258.1,	-	-	-	-	ID:BCS81771.1,	-	-	-	-
1513_hypothetical_protein.faa	ID:WAM35259.1,	-	-	-	-	-	-	-	-	-
1515_WG_repeat-containing...faa	ID:WAM35260.1,	-	-	-	-	-	-	-	-	-
1517_IS256_family_transpo...faa	ID:WAM35262.1,ID:WAM35923.1,	-	-	ID:ACM61085.1,ID:ACM61093.1,	-	-	-	-	ID:ADL42456.1,	-
1534_nucleotidyltransfera...faa	ID:WAM35279.1,	ID:ADQ40626.1,	ID:AEM73201.1,	ID:ACM60237.1,	ID:WP_045174601.1,	ID:BCS81410.1,	-	-	-	-
1560_carbohydrate_binding...faa	ID:WAM35301.1,	-	-	-	-	ID:BCS81437.1,	ID:ADQ07340.1,	-	-	-
1561_ABC_transporter_perm...faa	ID:WAM35302.1,	-	-	-	-	ID:BCS81438.1,	ID:ADQ07341.1,	-	-	-
1562_ABC_transporter_subs...faa	ID:WAM35303.1,	-	-	-	-	ID:BCS81439.1,	ID:ADQ07342.1,	-	-	-
1563_carbohydrate_ABC_tra...faa	ID:WAM35304.1,	-	-	-	-	ID:BCS81440.1,	ID:ADQ07343.1,	-	-	-
1637_hypothetical_protein.faa	ID:WAM35374.1,	ID:ADQ40526.1,	ID:AEM73100.1,	-	-	-	-	-	ID:ADL41838.1,	-
1638_S8_family_peptidase.faa	ID:WAM35375.1,	ID:ADQ40525.1,	ID:AEM73099.1,ID:AEM74465.1,	ID:ACM59414.1,ID:ACM59435.1,ID:ACM59438.1,	ID:WP_045173687.1,	-	-	-	ID:ADL41608.1,	-
1640_hypothetical_protein.faa	ID:WAM35377.1,	ID:ADQ40519.1,	ID:AEM73096.1,	ID:ACM59412.1,	-	-	ID:ADQ08031.1,	-	ID:ADL41605.1,	-
1641_hypothetical_protein.faa	ID:WAM35378.1,	ID:ADQ40518.1,	ID:AEM73095.1,	-	ID:WP_045173684.1,	-	-	-	-	-
1643_hypothetical_protein.faa	ID:WAM35379.1,	ID:ADQ40516.1,	-	-	ID:WP_045173680.1,	-	-	-	ID:ADL41606.1,	-
1644_hypothetical_protein.faa	ID:WAM35380.1,	-	-	-	-	ID:BCS80327.1,ID:BCS81579.1,	-	-	-	-
1645_IS110_family_transpo...faa	ID:WAM35381.1,	ID:ADQ40104.1,ID:ADQ41333.1,ID:ADQ41790.1,ID:ADQ41834.1,ID:ADQ41859.1,	ID:AEM72797.1,ID:AEM72862.1,ID:AEM74377.1,	-	-	-	-	-	-	-
1696_ABC_transporter_ATP-...faa	ID:WAM35431.1,	ID:ADQ40465.1,	ID:AEM74003.1,	ID:ACM60066.1,	-	ID:BCS81582.1,	-	ID:ADQ46569.1,	-	-
1697_hypothetical_protein.faa	ID:WAM35432.1,	ID:ADQ40464.1,	ID:AEM74004.1,	ID:ACM60064.1,	-	ID:BCS81583.1,	-	ID:ADQ46571.1,	-	-
1698_GntR_family_transcri...faa	ID:WAM35433.1,	ID:ADQ40463.1,	ID:AEM74005.1,	ID:ACM60063.1,	-	ID:BCS81584.1,	-	ID:ADQ46572.1,	-	-
1699_hypothetical_protein.faa	ID:WAM35434.1,	ID:ADQ40462.1,	ID:AEM74006.1,	ID:ACM60062.1,	-	ID:BCS81585.1,	-	ID:ADQ46573.1,	-	-
1700_hypothetical_protein.faa	ID:WAM35435.1,	ID:ADQ40461.1,	ID:AEM74007.1,	ID:ACM60054.1,	-	-	-	-	-	-
1715_FMN-dependent_NADH-a...faa	ID:WAM35450.1,	-	ID:AEM74022.1,	ID:ACM60032.1,	ID:WP_045174446.1,	ID:BCS81600.1,	ID:ADQ07494.1,	ID:ADQ46597.1,	-	-
1716_hypothetical_protein.faa	ID:WAM35451.1,	-	-	ID:ACM60028.1,	-	-	-	-	-	-
1718_hypothetical_protein.faa	ID:WAM35453.1,	-	-	-	-	-	-	-	-	-
1719_hypothetical_protein.faa	ID:WAM35454.1,	ID:ADQ40441.1,	ID:AEM74023.1,	-	-	-	ID:ADQ07501.1,	-	-	-
1720_DUF5412_domain-conta...faa	ID:WAM35455.1,ID:WAM36037.1,	ID:ADQ39776.1,	ID:AEM74024.1,	ID:ACM60025.1,	-	ID:BCS81605.1,	ID:ADQ07499.1,	ID:ADQ46600.1,	-	-
1721_polymorphic_toxin_ty...faa	ID:WAM35456.1,	-	ID:AEM74025.1,	-	-	ID:BCS81606.1,	-	-	-	-
1738_YARHG_domain-contain...faa	ID:WAM35473.1,	ID:ADQ40247.1,	-	-	ID:WP_045174408.1,	ID:BCS81642.1,	-	-	-	-
1739_M48_family_metallope...faa	ID:WAM35474.1,	ID:ADQ40178.1,	ID:AEM74315.1,	ID:ACM59980.1,	ID:WP_045174407.1,	ID:BCS81643.1,	ID:ADQ07530.1,	ID:ADQ46632.1,	ID:ADL42115.1,	-
1740_nicotinate_phosphori...faa	ID:WAM35475.1,	ID:ADQ40165.1,	-	-	ID:WP_045174400.1,	ID:BCS81650.1,	ID:ADQ07533.1,	-	-	-
1754_uroporphyrinogen_III...faa	ID:WAM35489.1,	ID:ADQ41343.1,	ID:AEM73885.1,	ID:ACM59963.1,	ID:WP_045174386.1,	ID:BCS81664.1,	ID:ADQ07547.1,	ID:ADQ46651.1,	ID:ADL42097.1,	-
1822_DUF881_domain-contai...faa	ID:WAM35554.1,	-	-	-	-	-	-	-	-	-
1823_hypothetical_protein.faa	ID:WAM35555.1,	-	-	-	-	-	-	-	-	-
1845_hypothetical_protein.faa	ID:WAM35577.1,	ID:ADQ40855.1,	ID:AEM73393.1,	ID:ACM59874.1,	-	-	-	ID:ADQ46738.1,	-	-
1846_ABC_transporter_ATP-...faa	ID:WAM35578.1,	ID:ADQ40854.1,	ID:AEM73392.1,	ID:ACM59873.1,	ID:WP_045174273.1,	-	ID:ADQ07641.1,	ID:ADQ46739.1,	-	-
1847_radical_SAM-SPASM_do...faa	ID:WAM35579.1,	-	-	-	-	-	-	-	-	-
1848_hypothetical_protein.faa	ID:WAM35580.1,	-	-	-	ID:WP_268748661.1,	-	-	-	-	-
1860_site-specific_integr...faa	ID:WAM35592.1,	-	-	ID:ACM59862.1,	-	-	-	-	-	-
1861_helix-turn-helix_tra...faa	ID:WAM35593.1,	-	ID:AEM74788.1,	ID:ACM59861.1,	-	-	-	-	-	-
1862_bifunctional_DNA_pri...faa	ID:WAM35594.1,	-	ID:AEM74789.1,	ID:ACM59860.1,	-	-	-	-	-	-
1866_hypothetical_protein.faa	ID:WAM35598.1,	-	-	-	-	-	-	-	-	-
1868_hypothetical_protein.faa	ID:WAM35600.1,	-	-	-	-	-	-	-	-	-
1869_hypothetical_protein.faa	ID:WAM35601.1,	-	-	-	-	-	-	-	-	-
1870_hypothetical_protein.faa	ID:WAM35602.1,	-	-	ID:ACM59853.1,	-	-	-	-	-	-
1871_ribbon-helix-helix_p...faa	ID:WAM35603.1,	-	-	ID:ACM59852.1,	-	-	-	-	-	-
1877_DUF5680_domain-conta...faa	ID:WAM35609.1,	-	-	ID:ACM59846.1,	-	ID:BCS81767.1,	-	-	-	-
1878_hypothetical_protein.faa	ID:WAM35610.1,	-	-	-	-	-	-	-	-	-
1879_WG_repeat-containing...faa	ID:WAM35611.1,	-	-	ID:ACM59833.1,	-	-	-	-	-	-
1880_DUF3298_and_DUF4163_...faa	ID:WAM35612.1,	-	-	ID:ACM59832.1,	-	-	-	-	ID:ADL41983.1,	-
1883_NPCBM-NEW2_domain-co...faa	ID:WAM35614.1,	-	-	ID:ACM59829.1,	ID:WP_235375186.1,	ID:BCS81776.1,	-	-	ID:ADL41980.1,	-
1887_hypothetical_protein.faa	ID:WAM35617.1,	-	-	-	-	-	-	-	-	-
1904_amino_acid_permease.faa	ID:WAM35634.1,	-	-	-	ID:WP_045174183.1,	-	ID:ADQ07685.1,	ID:ADQ46780.1,	-	-
1913_PIN_domain_nuclease.faa	ID:WAM35643.1,	ID:ADQ41009.1,	-	-	-	-	ID:ADQ07694.1,	ID:ADQ46791.1,	ID:ADL41949.1,	-
1914_type_II_toxin-antito...faa	ID:WAM35644.1,	ID:ADQ41010.1,	-	ID:ACM59801.1,	-	ID:BCS81811.1,	ID:ADQ07695.1,	ID:ADQ46792.1,	ID:ADL41948.1,	-
1915_methyl-accepting_che...faa	ID:WAM35645.1,	ID:ADQ41011.1,	-	-	ID:WP_082054701.1,	-	ID:ADQ07696.1,	-	-	-
1918_WG_repeat-containing...faa	ID:WAM35648.1,	ID:ADQ41014.1,	ID:AEM73549.1,	ID:ACM61189.1,	-	-	-	ID:ADQ46429.1,	-	-
1931_redox-sensing_transc...faa	ID:WAM35661.1,	ID:ADQ40157.1,	ID:AEM74329.1,	ID:ACM59778.1,	ID:WP_045174134.1,	ID:BCS81840.1,	ID:ADQ07712.1,	ID:ADQ46816.1,	ID:ADL41928.1,	-
1957_response_regulator.faa	ID:WAM35686.1,	-	-	-	ID:WP_235375179.1,	-	-	-	-	-
1958_sensor_histidine_kin...faa	ID:WAM35687.1,	-	-	-	-	-	-	-	-	-
1959_kdpC.faa	ID:WAM35688.1,	-	-	-	-	-	-	-	-	-
1960_kdpB.faa	ID:WAM37555.1,	-	-	-	-	-	-	-	-	-
1961_kdpA.faa	ID:WAM35689.1,	-	-	-	-	-	-	-	-	-
2001_UPF0175_family_prote...faa	ID:WAM35728.1,	ID:ADQ41485.1,	ID:AEM73015.1,	-	-	-	-	ID:ADQ46884.1,	-	-
2002_DUF3368_domain-conta...faa	ID:WAM35729.1,ID:WAM36177.1,	ID:ADQ41486.1,	ID:AEM73014.1,ID:AEM74929.1,	ID:ACM60704.1,	-	-	-	ID:ADQ46885.1,	-	-
2032_PAS_domain_S-box_pro...faa	ID:WAM35759.1,	-	-	-	-	-	-	-	-	-
2043_hypothetical_protein.faa	ID:WAM35770.1,	-	-	-	-	-	-	-	-	-
2044_hypothetical_protein.faa	ID:WAM35771.1,	-	-	-	-	-	-	-	-	-
2045_hypothetical_protein.faa	ID:WAM37557.1,	-	-	-	-	-	-	-	-	-
2046_WG_repeat-containing...faa	ID:WAM35772.1,	-	-	-	-	-	ID:ADQ07812.1,	-	-	-
2047_hypothetical_protein.faa	ID:WAM35773.1,	-	-	-	-	-	ID:ADQ07813.1,	-	-	-
2048_IS1634_family_transp...faa	ID:WAM35774.1,	ID:ADQ40226.1,ID:ADQ40759.1,	ID:AEM74248.1,	-	-	-	-	-	ID:ADL42957.1,	-
2075_pyruvate_carboxyltra...faa	ID:WAM35801.1,	ID:ADQ41275.1,	ID:AEM73816.1,	-	ID:WP_235375169.1,	ID:BCS81970.1,	ID:ADQ07841.1,	ID:ADQ46954.1,	-	-
2076_ABC_transporter_perm...faa	ID:WAM35802.1,	ID:ADQ41276.1,	ID:AEM73817.1,	-	ID:WP_235375168.1,	ID:BCS81971.1,	ID:ADQ07842.1,	ID:ADQ46955.1,	-	-
2077_modA.faa	ID:WAM35803.1,	ID:ADQ41277.1,	ID:AEM73818.1,	-	ID:WP_045173948.1,	ID:BCS81972.1,	ID:ADQ07843.1,	ID:ADQ46956.1,	-	-
2078_NifB-NifX_family_mol...faa	ID:WAM35804.1,	ID:ADQ41278.1,	ID:AEM73819.1,	-	ID:WP_045173947.1,	ID:BCS81973.1,	ID:ADQ07844.1,	ID:ADQ46957.1,	-	-
2079_radical_SAM_protein.faa	ID:WAM35805.1,	ID:ADQ41279.1,	ID:AEM73820.1,	-	ID:WP_045170423.1,	ID:BCS81974.1,	ID:ADQ07845.1,	ID:ADQ46958.1,	-	-
2080_nitrogenase.faa	ID:WAM35806.1,	ID:ADQ41280.1,	ID:AEM73821.1,	-	ID:WP_045173946.1,	ID:BCS81975.1,	ID:ADQ07846.1,	ID:ADQ46959.1,	-	-
2081_nitrogenase.faa	ID:WAM35807.1,	ID:ADQ41281.1,	ID:AEM73822.1,	-	ID:WP_045173945.1,	ID:BCS81976.1,	ID:ADQ07847.1,	ID:ADQ46960.1,	-	-
2082_nitrogenase_componen...faa	ID:WAM35808.1,	ID:ADQ41282.1,	ID:AEM73823.1,	-	ID:WP_045173944.1,	ID:BCS81977.1,	ID:ADQ07848.1,	ID:ADQ46961.1,	-	-
2083_P-II_family_nitrogen...faa	ID:WAM35809.1,	ID:ADQ41283.1,	ID:AEM73824.1,	-	ID:WP_045173939.1,	ID:BCS81978.1,	ID:ADQ07851.1,	ID:ADQ46962.1,	-	-
2084_P-II_family_nitrogen...faa	ID:WAM35810.1,	ID:ADQ41284.1,	ID:AEM73825.1,	-	ID:WP_045173937.1,	ID:BCS81979.1,	ID:ADQ07852.1,	ID:ADQ46963.1,	-	-
2085_nifH.faa	ID:WAM35811.1,	ID:ADQ41285.1,	ID:AEM73826.1,	-	ID:WP_045173935.1,	ID:BCS81980.1,	ID:ADQ07853.1,	ID:ADQ46964.1,	-	-
2086_P-II_family_nitrogen...faa	ID:WAM35812.1,	ID:ADQ41286.1,	ID:AEM73827.1,	-	ID:WP_045173932.1,	ID:BCS81982.1,	ID:ADQ07854.1,	ID:ADQ46965.1,	-	-
2087_ammonium_transporter.faa	ID:WAM35813.1,	ID:ADQ41287.1,	ID:AEM73828.1,	-	ID:WP_045173931.1,	ID:BCS81983.1,	ID:ADQ07855.1,	ID:ADQ46966.1,	-	-
2100_CAP_domain-containin...faa	ID:WAM35825.1,	-	-	-	-	-	-	-	-	-
2101_DUF5412_domain-conta...faa	ID:WAM35826.1,	-	-	-	-	-	-	-	-	-
2110_hypothetical_protein.faa	ID:WAM35834.1,	ID:ADQ41315.1,	ID:AEM73852.1,	-	-	-	-	-	-	-
2111_peptidoglycan-bindin...faa	ID:WAM35835.1,	-	-	-	-	-	-	-	-	-
2112_hypothetical_protein.faa	ID:WAM35836.1,	-	-	-	-	-	-	-	-	-
2113_hypothetical_protein.faa	ID:WAM35837.1,	-	-	-	-	-	-	-	-	-
2114_M23_family_metallope...faa	ID:WAM35838.1,	-	-	-	-	-	-	-	-	-
2115_hypothetical_protein.faa	ID:WAM35839.1,	ID:ADQ41317.1,	ID:AEM73853.1,	ID:ACM59616.1,	-	-	-	-	-	-
2116_lysozyme.faa	ID:WAM35840.1,	-	-	-	-	-	-	-	-	-
2118_hypothetical_protein.faa	ID:WAM35842.1,	-	-	-	-	-	-	-	-	-
2119_hypothetical_protein.faa	ID:WAM35843.1,	-	ID:AEM73856.1,	ID:ACM59624.1,	ID:WP_045173907.1,	ID:BCS82010.1,	-	ID:ADQ46991.1,	ID:ADL41771.1,	-
2123_IS110_family_transpo...faa	ID:WAM35847.1,	ID:ADQ40439.1,ID:ADQ40862.1,ID:ADQ41024.1,ID:ADQ41851.1,ID:ADQ41889.1,	ID:AEM73226.1,ID:AEM73808.1,ID:AEM73991.1,ID:AEM73999.1,ID:AEM74158.1,ID:AEM74236.1,ID:AEM74237.1,ID:AEM74291.1,ID:AEM74392.1,ID:AEM74393.1,ID:AEM74466.1,ID:AEM74467.1,ID:AEM74751.1,ID:AEM74831.1,ID:AEM74845.1,ID:AEM74863.1,	ID:ACM61275.1,	ID:WP_045175768.1,	ID:BCS81616.1,	ID:ADQ06581.1,ID:ADQ07425.1,ID:ADQ07850.1,ID:ADQ08165.1,ID:ADQ08196.1,	-	ID:ADL41534.1,ID:ADL41601.1,ID:ADL41849.1,ID:ADL42496.1,ID:ADL42855.1,	-
2124_GNAT_family_N-acetyl...faa	ID:WAM35848.1,	-	-	-	ID:WP_045173673.1,	-	-	ID:ADQ46994.1,	-	-
2125_hypothetical_protein.faa	ID:WAM35849.1,	-	-	-	-	-	-	-	-	-
2127_hypothetical_protein.faa	ID:WAM35851.1,	-	-	-	-	-	-	-	-	-
2138_sugar_ABC_transporte...faa	ID:WAM35862.1,	-	-	-	ID:WP_045173873.1,	ID:BCS81444.1,	ID:ADQ07348.1,	-	-	-
2139_helix-turn-helix_dom...faa	ID:WAM35863.1,	ID:ADQ41555.1,	-	ID:ACM61503.1,	ID:WP_029229003.1,	-	ID:ADQ06159.1,	-	-	-
2140_helix-turn-helix_dom...faa	ID:WAM35864.1,	-	-	-	ID:WP_167333821.1,	-	-	-	-	-
2141_glycoside_hydrolase_...faa	ID:WAM35865.1,	-	-	-	ID:WP_045173872.1,	ID:BCS82174.1,	ID:ADQ07892.1,	-	-	-
2142_carbohydrate_ABC_tra...faa	ID:WAM35866.1,	-	-	-	ID:WP_045173871.1,	-	ID:ADQ07893.1,	-	-	-
2143_sugar_ABC_transporte...faa	ID:WAM35867.1,	-	-	-	ID:WP_045173870.1,	-	ID:ADQ07894.1,	-	-	-
2144_ABC_transporter_subs...faa	ID:WAM35868.1,	-	-	-	ID:WP_045173869.1,	-	ID:ADQ07895.1,	-	-	-
2145_LacI_family_DNA-bind...faa	ID:WAM35869.1,	-	-	-	ID:WP_045173868.1,	-	ID:ADQ07896.1,	-	-	-
2147_ABC_transporter_tran...faa	ID:WAM35871.1,	-	-	-	-	-	-	-	-	-
2149_DUF2281_domain-conta...faa	ID:WAM35873.1,	ID:ADQ41662.1,	ID:AEM72940.1,	-	ID:WP_045173855.1,	ID:BCS82029.1,	-	ID:ADQ47009.1,	ID:ADL41753.1,	-
2157_hypothetical_protein.faa	ID:WAM35881.1,	ID:ADQ41672.1,	-	ID:ACM59586.1,	ID:WP_045173840.1,	ID:BCS82040.1,	ID:ADQ07919.1,	ID:ADQ47020.1,	-	-
2159_hypothetical_protein.faa	ID:WAM35883.1,	ID:ADQ41030.1,	ID:AEM72925.1,ID:AEM73566.1,	-	-	ID:BCS81041.1,	-	-	-	-
2160_hypothetical_protein.faa	ID:WAM35884.1,	ID:ADQ41031.1,	ID:AEM72924.1,ID:AEM73567.1,ID:AEM74787.1,	-	-	ID:BCS81040.1,	-	-	-	-
2161_AAA_family_ATPase.faa	ID:WAM35885.1,	-	ID:AEM72923.1,	-	-	ID:BCS81039.1,	-	-	-	-
2162_helix-turn-helix_dom...faa	ID:WAM35886.1,	ID:ADQ39669.1,	ID:AEM72922.1,ID:AEM74790.1,	-	-	ID:BCS81038.1,	-	-	-	-
2163_hypothetical_protein.faa	ID:WAM35887.1,	-	-	-	-	-	-	-	-	-
2165_hypothetical_protein.faa	ID:WAM35889.1,	ID:ADQ39667.1,ID:ADQ41038.1,	ID:AEM73575.1,ID:AEM74792.1,	-	-	ID:BCS81036.1,	-	-	-	-
2177_PIN_domain-containin...faa	ID:WAM35901.1,	ID:ADQ39624.1,ID:ADQ41684.1,	ID:AEM74825.1,	ID:ACM59190.1,	ID:WP_045175191.1,	ID:BCS80052.1,	ID:ADQ05781.1,	-	-	-
2178_hypothetical_protein.faa	ID:WAM35902.1,	ID:ADQ39623.1,ID:ADQ41685.1,	ID:AEM74826.1,	ID:ACM59189.1,	ID:WP_045175192.1,	ID:BCS80051.1,	ID:ADQ05780.1,	-	-	-
2180_glycosyltransferase_...faa	ID:WAM35904.1,	ID:ADQ41878.1,	-	-	ID:WP_052661828.1,	ID:BCS80361.1,	-	-	-	-
2195_aldo-keto_reductase.faa	ID:WAM35918.1,	ID:ADQ39914.1,	ID:AEM74572.1,	ID:ACM59554.1,	ID:WP_045173792.1,	ID:BCS82070.1,	ID:ADQ07947.1,	ID:ADQ47052.1,	ID:ADL41711.1,	-
2198_hypothetical_protein.faa	ID:WAM35921.1,	ID:ADQ39909.1,	ID:AEM74576.1,	-	-	-	-	ID:ADQ47062.1,	-	-
2199_glycosyltransferase.faa	ID:WAM35922.1,	-	-	-	-	-	-	-	-	-
2200_glycosyltransferase_...faa	ID:WAM37561.1,	-	-	-	-	-	-	-	-	-
2202_hypothetical_protein.faa	ID:WAM35924.1,	-	-	-	-	-	-	-	-	-
2203_hypothetical_protein.faa	ID:WAM35925.1,	-	-	-	-	-	-	ID:ADQ47066.1,	-	-
2204_glycoside_hydrolase_...faa	ID:WAM35926.1,	ID:ADQ39907.1,	ID:AEM74578.1,	ID:ACM59537.1,	ID:WP_045173786.1,	ID:BCS82073.1,	ID:ADQ07951.1,	ID:ADQ47067.1,	ID:ADL41699.1,	-
2205_LacI_family_transcri...faa	ID:WAM35927.1,	ID:ADQ39906.1,	ID:AEM74579.1,	ID:ACM59536.1,	ID:WP_045173785.1,	ID:BCS82074.1,	ID:ADQ07952.1,	ID:ADQ47068.1,	ID:ADL41698.1,	-
2206_carbohydrate_ABC_tra...faa	ID:WAM35928.1,	ID:ADQ39905.1,	ID:AEM74580.1,	ID:ACM59535.1,	ID:WP_045175964.1,	ID:BCS82075.1,	ID:ADQ07953.1,	ID:ADQ47069.1,	ID:ADL41697.1,	-
2207_sugar_ABC_transporte...faa	ID:WAM35929.1,	ID:ADQ39904.1,	ID:AEM74581.1,	ID:ACM59534.1,	ID:WP_045173782.1,	ID:BCS82076.1,	ID:ADQ07954.1,	ID:ADQ47070.1,	ID:ADL41696.1,	-
2209_glycoside_hydrolase_...faa	ID:WAM35931.1,	ID:ADQ39902.1,	ID:AEM74583.1,	ID:ACM59532.1,	ID:WP_045173780.1,	ID:BCS82078.1,	ID:ADQ07956.1,	ID:ADQ47072.1,	ID:ADL41694.1,	-
2210_beta-phosphoglucomut...faa	ID:WAM35932.1,	ID:ADQ39901.1,	ID:AEM74584.1,	ID:ACM59531.1,	ID:WP_045173779.1,	ID:BCS82079.1,	ID:ADQ07957.1,	ID:ADQ47073.1,	ID:ADL41693.1,	-
2218_glycosyltransferase_...faa	ID:WAM35940.1,	ID:ADQ39889.1,ID:ADQ39893.1,	ID:AEM74591.1,ID:AEM74595.1,	ID:ACM59517.1,ID:ACM59523.1,	ID:WP_045173770.1,	-	ID:ADQ07965.1,	ID:ADQ47081.1,	ID:ADL41682.1,	-
2219_GtrA_family_protein.faa	ID:WAM35941.1,	ID:ADQ39892.1,	ID:AEM74592.1,	ID:ACM59522.1,	ID:WP_045173769.1,	-	ID:ADQ07966.1,	ID:ADQ47082.1,	ID:ADL41685.1,ID:ADL42975.1,	-
2220_glycosyltransferase_...faa	ID:WAM35942.1,	ID:ADQ39891.1,	ID:AEM74593.1,	ID:ACM59521.1,	ID:WP_045173768.1,	-	ID:ADQ07967.1,	ID:ADQ47083.1,	ID:ADL41684.1,ID:ADL42974.1,	-
2221_ABC_transporter_ATP-...faa	ID:WAM35943.1,	-	-	-	ID:WP_235375163.1,	ID:BCS82098.1,	ID:ADQ07969.1,	-	-	-
2222_ABC_transporter_ATP-...faa	ID:WAM35944.1,	-	-	-	ID:WP_045173767.1,	ID:BCS82099.1,	ID:ADQ07970.1,	-	-	-
2223_ABC_transporter_perm...faa	ID:WAM35945.1,	-	-	-	ID:WP_045173766.1,	ID:BCS82100.1,	ID:ADQ07971.1,	-	-	-
2224_ABC_transporter_perm...faa	ID:WAM37562.1,	-	-	-	-	ID:BCS82101.1,	ID:ADQ07972.1,	-	-	-
2225_ABC_transporter_subs...faa	ID:WAM35946.1,	-	-	-	-	ID:BCS82102.1,	ID:ADQ07973.1,	-	-	-
2226_LacI_family_transcri...faa	ID:WAM35947.1,	-	-	-	-	ID:BCS82103.1,	ID:ADQ07974.1,	-	-	-
2227_glycosidase.faa	ID:WAM35948.1,	-	-	-	-	ID:BCS82104.1,	ID:ADQ07975.1,	-	-	-
2228_glycosidase.faa	ID:WAM37563.1,	-	-	-	-	ID:BCS82105.1,	ID:ADQ07976.1,	-	-	-
2237_hypothetical_protein.faa	ID:WAM35957.1,	-	-	-	-	-	-	-	-	-
2238_hypothetical_protein.faa	ID:WAM35958.1,	-	-	-	-	-	-	-	-	-
2257_rapZ.faa	ID:WAM35977.1,	ID:ADQ39844.1,	ID:AEM74634.1,	ID:ACM59460.1,	ID:WP_082054754.1,	ID:BCS82137.1,	ID:ADQ08007.1,	ID:ADQ47125.1,	ID:ADL41632.1,	-
2271_hypothetical_protein.faa	ID:WAM35991.1,	-	-	-	-	-	-	-	-	-
2272_hypothetical_protein.faa	ID:WAM35992.1,	ID:ADQ39828.1,	ID:AEM74649.1,	ID:ACM59443.1,	ID:WP_045173703.1,	ID:BCS82152.1,	ID:ADQ08021.1,	ID:ADQ47140.1,	-	-
2280_cell_wall_metabolism...faa	ID:WAM35999.1,	ID:ADQ39819.1,	ID:AEM74658.1,	ID:ACM59427.1,	-	ID:BCS82159.1,ID:BCS82166.1,	-	-	ID:ADL41616.1,	-
2281_PepSY_domain-contain...faa	ID:WAM36000.1,	ID:ADQ39817.1,	ID:AEM74660.1,	-	-	ID:BCS82168.1,	-	-	-	-
2282_hypothetical_protein.faa	ID:WAM36001.1,	ID:ADQ39814.1,	ID:AEM74663.1,	-	-	-	-	-	-	-
2283_4Fe-4S_binding_prote...faa	ID:WAM36002.1,	ID:ADQ39813.1,	ID:AEM74664.1,	-	-	-	-	-	-	-
2305_cellulase_family_gly...faa	ID:WAM36024.1,	ID:ADQ39796.1,	ID:AEM74681.1,	ID:ACM59384.1,	ID:WP_045173644.1,	ID:BCS82199.1,	ID:ADQ08066.1,	ID:ADQ47167.1,	-	-
2310_carbohydrate_ABC_tra...faa	ID:WAM36029.1,	ID:ADQ39783.1,	-	-	ID:WP_082054689.1,	ID:BCS82209.1,	ID:ADQ08084.1,	-	-	-
2311_sugar_ABC_transporte...faa	ID:WAM36030.1,	ID:ADQ39782.1,	-	-	ID:WP_045173633.1,	ID:BCS82210.1,	ID:ADQ08085.1,	-	-	-
2312_extracellular_solute...faa	ID:WAM36031.1,	ID:ADQ39781.1,	-	-	ID:WP_045173630.1,	ID:BCS82211.1,	ID:ADQ08086.1,	-	-	-
2313_sensor_histidine_kin...faa	ID:WAM36032.1,	ID:ADQ39780.1,	-	-	ID:WP_045173629.1,	ID:BCS82212.1,	ID:ADQ08087.1,	-	-	-
2314_response_regulator.faa	ID:WAM36033.1,	ID:ADQ39779.1,	-	-	ID:WP_045173628.1,	ID:BCS82213.1,	ID:ADQ08088.1,	-	-	-
2315_NAD-P--FAD-dependent...faa	ID:WAM36034.1,	ID:ADQ39778.1,	-	-	-	-	ID:ADQ08089.1,	-	-	-
2316_LysR_family_transcri...faa	ID:WAM36035.1,	ID:ADQ39777.1,	-	-	-	-	ID:ADQ08090.1,	-	-	-
2317_hypothetical_protein.faa	ID:WAM36036.1,	-	-	-	-	-	-	-	-	-
2318_polymorphic_toxin_ty...faa	ID:WAM37565.1,	-	-	-	-	-	-	-	-	-
2320_ISL3_family_transpos...faa	ID:WAM36038.1,	ID:ADQ39775.1,	-	-	-	-	-	-	-	-
2321_type_II_toxin-antito...faa	ID:WAM36039.1,	ID:ADQ39774.1,	-	ID:ACM60117.1,	ID:WP_045175528.1,	ID:BCS80615.1,ID:BCS81525.1,	ID:ADQ07428.1,	ID:ADQ45173.1,	ID:ADL43537.1,	-
2322_nucleotidyltransfera...faa	ID:WAM36040.1,	-	-	-	-	-	-	-	-	-
2324_methyl-accepting_che...faa	ID:WAM36042.1,	-	-	-	-	-	-	-	-	-
2325_yjfF.faa	ID:WAM36043.1,	-	-	-	-	-	-	-	-	-
2326_ABC_transporter_perm...faa	ID:WAM36044.1,	-	-	-	-	-	-	-	-	-
2327_sugar_ABC_transporte...faa	ID:WAM36045.1,	-	-	-	-	-	-	-	-	-
2328_ABC_transporter_subs...faa	ID:WAM36046.1,	-	-	-	-	-	-	-	-	-
2329_response_regulator.faa	ID:WAM36047.1,	-	-	-	-	-	-	-	-	-
2330_sensor_histidine_kin...faa	ID:WAM36048.1,	-	-	-	-	-	-	-	-	-
2347_hypothetical_protein.faa	ID:WAM36065.1,	-	-	-	-	ID:BCS82236.1,	ID:ADQ08111.1,	-	-	-
2348_HD_domain-containing...faa	ID:WAM36066.1,	-	-	-	-	ID:BCS82237.1,	-	-	-	-
2349_tmk.faa	ID:WAM36067.1,	-	-	-	-	ID:BCS82238.1,	ID:ADQ08112.1,	-	-	-
2350_tmk.faa	ID:WAM36068.1,	-	-	-	-	ID:BCS82239.1,	ID:ADQ08113.1,	-	-	-
2351_Ppx-GppA_family_phos...faa	ID:WAM36069.1,	-	-	-	-	ID:BCS82240.1,	ID:ADQ08114.1,	-	-	-
2352_EAL_domain-containin...faa	ID:WAM36070.1,	-	-	-	-	ID:BCS82241.1,	ID:ADQ08115.1,	-	-	-
2353_phoU.faa	ID:WAM36071.1,	-	-	-	-	ID:BCS82242.1,	ID:ADQ08116.1,	-	-	-
2355_type_II_toxin-antito...faa	ID:WAM36073.1,	-	ID:AEM74705.1,	-	-	-	ID:ADQ08118.1,	-	-	-
2356_ribbon-helix-helix_p...faa	ID:WAM36074.1,	-	ID:AEM74706.1,	-	-	-	ID:ADQ08119.1,	-	-	-
2357_RraA_family_protein.faa	ID:WAM36075.1,	ID:ADQ39754.1,	-	ID:ACM59356.1,	-	-	ID:ADQ08120.1,	-	ID:ADL41548.1,	-
2358_DNA-binding_protein.faa	ID:WAM36076.1,	ID:ADQ39753.1,	-	ID:ACM59355.1,	-	-	ID:ADQ08121.1,	-	ID:ADL41547.1,	-
2363_FAD-dependent_oxidor...faa	ID:WAM36081.1,	ID:ADQ39749.1,	ID:AEM74712.1,	-	-	-	ID:ADQ05997.1,	-	-	-
2364_4Fe-4S_dicluster_dom...faa	ID:WAM36082.1,	ID:ADQ39748.1,	ID:AEM74713.1,	-	-	-	ID:ADQ05996.1,	-	-	-
2365_cooS.faa	ID:WAM36083.1,	ID:ADQ39747.1,	ID:AEM74714.1,	-	ID:WP_045173211.1,	-	ID:ADQ05995.1,	-	-	-
2366_Rrf2_family_transcri...faa	ID:WAM36084.1,	ID:ADQ39746.1,	ID:AEM74715.1,	-	ID:WP_045173214.1,	-	ID:ADQ05994.1,	-	-	-
2367_acyl-CoA_dehydratase...faa	ID:WAM36085.1,	ID:ADQ39745.1,	ID:AEM74716.1,	ID:ACM59351.1,	ID:WP_045173222.1,	-	ID:ADQ08125.1,	-	-	-
2368_2-hydroxyacyl-CoA_de...faa	ID:WAM36086.1,	ID:ADQ39744.1,	-	ID:ACM59350.1,	ID:WP_045173225.1,	-	ID:ADQ08126.1,	-	-	-
2403_SHOCT_domain-contain...faa	ID:WAM36120.1,	ID:ADQ39712.1,	ID:AEM74749.1,	ID:ACM59314.1,	ID:WP_235375151.1,	ID:BCS82287.1,	ID:ADQ08163.1,	ID:ADQ47231.1,	-	-
2405_CPBP_family_intramem...faa	ID:WAM36122.1,	-	-	-	-	-	-	-	-	-
2406_hypothetical_protein.faa	ID:WAM36123.1,	-	-	-	-	-	-	-	-	-
2407_hypothetical_protein.faa	ID:WAM36124.1,	ID:ADQ39709.1,	-	-	ID:WP_045173565.1,	-	-	-	ID:ADL41513.1,	-
2408_ABC_transporter_ATP-...faa	ID:WAM36125.1,	ID:ADQ39708.1,	-	-	-	-	-	-	ID:ADL41512.1,	-
2409_acetylxylan_esterase.faa	ID:WAM37567.1,	-	-	-	-	-	-	-	-	-
2420_hypothetical_protein.faa	ID:WAM36136.1,	-	-	-	-	-	-	-	-	-
2424_CRISPR-associated_he...faa	ID:WAM36139.1,	ID:ADQ41855.1,	-	ID:ACM59283.1,	ID:WP_052661772.1,	-	ID:ADQ08185.1,	-	ID:ADL41489.1,	-
2426_cas7i.faa	ID:WAM36141.1,	ID:ADQ41857.1,	-	ID:ACM59281.1,	ID:WP_045173530.1,	-	ID:ADQ08187.1,	-	ID:ADL41487.1,	-
2427_cas8a1.faa	ID:WAM36142.1,	ID:ADQ41858.1,	-	ID:ACM59280.1,	ID:WP_045173529.1,	-	ID:ADQ08188.1,	-	ID:ADL41486.1,	-
2429_hypothetical_protein.faa	ID:WAM36144.1,	ID:ADQ41520.1,	ID:AEM72982.1,	ID:ACM59277.1,	-	ID:BCS81823.1,	-	ID:ADQ46800.1,	ID:ADL41484.1,	-
2441_DUF86_domain-contain...faa	ID:WAM37569.1,	-	-	-	-	-	-	-	-	-
2445_M48_family_metallope...faa	ID:WAM36159.1,	-	ID:AEM74819.1,	-	-	ID:BCS82369.1,	-	-	-	-
2446_histidine_kinase.faa	ID:WAM36160.1,	ID:ADQ39628.1,	ID:AEM74820.1,	ID:ACM61691.1,	ID:WP_045173272.1,	ID:BCS82341.1,	ID:ADQ08204.1,	ID:ADQ47270.1,	ID:ADL43475.1,	-
2448_hypothetical_protein.faa	ID:WAM36162.1,	-	-	-	-	-	-	-	-	-
2451_ABC_transporter_perm...faa	ID:WAM36165.1,	-	-	-	-	-	ID:ADQ06417.1,	-	-	-
2452_gguA.faa	ID:WAM36166.1,	-	-	-	-	-	ID:ADQ06416.1,	-	-	-
2453_sugar_ABC_transporte...faa	ID:WAM36167.1,	-	-	-	-	-	-	-	-	-
2459_hypothetical_protein.faa	ID:WAM36172.1,	ID:ADQ41836.1,	-	-	-	-	-	-	-	-
2460_ATP-binding_protein.faa	ID:WAM36173.1,	ID:ADQ42014.1,	ID:AEM74974.1,	ID:ACM61741.1,	ID:WP_045175190.1,	ID:BCS82397.1,	ID:ADQ08242.1,	ID:ADQ47317.1,	-	-
2462_DUF4258_domain-conta...faa	ID:WAM36175.1,	-	ID:AEM74927.1,	-	-	-	-	-	-	-
2463_YgiT-type_zinc_finge...faa	ID:WAM36176.1,	-	ID:AEM74928.1,	-	-	-	-	-	-	-
2465_UPF0175_family_prote...faa	ID:WAM36178.1,	ID:ADQ41966.1,	ID:AEM74930.1,	ID:ACM60705.1,	-	-	-	-	-	-
2466_MFS_transporter.faa	ID:WAM36179.1,	-	-	-	-	-	-	-	-	-
2467_ATP-binding_protein.faa	ID:WAM36180.1,	ID:ADQ41967.1,	ID:AEM74933.1,	-	-	-	ID:ADQ08243.1,	-	-	-
2468_hypothetical_protein.faa	ID:WAM36181.1,	ID:ADQ41968.1,	ID:AEM74934.1,	-	-	-	ID:ADQ08244.1,	-	-	-
2469_hypothetical_protein.faa	ID:WAM36182.1,	ID:ADQ41969.1,	ID:AEM74935.1,	-	-	ID:BCS82403.1,	ID:ADQ08245.1,	ID:ADQ47313.1,	ID:ADL43508.1,	-
2470_hypothetical_protein.faa	ID:WAM36183.1,	ID:ADQ41970.1,	ID:AEM74936.1,	ID:ACM61754.1,	ID:WP_045173309.1,	ID:BCS82404.1,	ID:ADQ08246.1,	ID:ADQ47325.1,	ID:ADL43502.1,	-
2471_csm5.faa	ID:WAM36184.1,	ID:ADQ41971.1,	ID:AEM74937.1,	ID:ACM61755.1,	ID:WP_045173299.1,	ID:BCS82405.1,	ID:ADQ08247.1,	ID:ADQ47326.1,	ID:ADL43503.1,	-
2472_csm4.faa	ID:WAM36185.1,	ID:ADQ41972.1,	ID:AEM74938.1,	ID:ACM61756.1,	ID:WP_045173300.1,	ID:BCS82406.1,	ID:ADQ08248.1,	ID:ADQ47327.1,	ID:ADL43504.1,	-
2474_csm2.faa	ID:WAM36187.1,	ID:ADQ41974.1,	ID:AEM74940.1,	ID:ACM61758.1,	ID:WP_045173302.1,	ID:BCS82408.1,	ID:ADQ08250.1,	ID:ADQ47329.1,	ID:ADL43506.1,	-
2478_hypothetical_protein.faa	ID:WAM36191.1,	ID:ADQ41979.1,	ID:AEM74946.1,	ID:ACM61716.1,	-	-	-	-	ID:ADL43497.1,	-
2481_NPCBM-NEW2_domain-co...faa	ID:WAM36194.1,	-	-	ID:ACM59253.1,	-	-	-	-	-	-
2482_type_II_toxin-antito...faa	ID:WAM36195.1,	-	ID:AEM74952.1,	-	-	-	-	-	-	-
2493_beta-propeller_domai...faa	ID:WAM36206.1,	-	-	-	-	-	-	-	-	-
2494_hypothetical_protein.faa	ID:WAM36207.1,	ID:ADQ42000.1,	ID:AEM74965.1,	-	-	-	-	-	-	-
2495_cas4.faa	ID:WAM36208.1,	ID:ADQ42001.1,	ID:AEM74966.1,	-	ID:WP_045173316.1,	-	-	-	ID:ADL43510.1,	-
2496_cas1b.faa	ID:WAM36209.1,	ID:ADQ42002.1,	ID:AEM74967.1,	-	ID:WP_045173317.1,	-	-	-	ID:ADL43511.1,	-
2497_cas2.faa	ID:WAM36210.1,	ID:ADQ41959.1,ID:ADQ42003.1,	ID:AEM74918.1,ID:AEM74968.1,	ID:ACM61720.1,	ID:WP_045173319.1,	ID:BCS82388.1,	ID:ADQ08231.1,	ID:ADQ47295.1,	ID:ADL43512.1,	-
2498_TIGR02556_family_CRI...faa	ID:WAM36211.1,	ID:ADQ42004.1,	ID:AEM74969.1,	-	ID:WP_045173320.1,	-	-	-	ID:ADL43513.1,	-
2499_cas7b.faa	ID:WAM36212.1,	ID:ADQ42005.1,	ID:AEM74970.1,	-	ID:WP_045173321.1,	-	-	-	ID:ADL43514.1,	-
2500_cas5b.faa	ID:WAM36213.1,	ID:ADQ42006.1,	ID:AEM74971.1,	-	ID:WP_045173322.1,	-	-	-	ID:ADL43515.1,	-
2501_CRISPR-associated_he...faa	ID:WAM36214.1,	ID:ADQ42007.1,	ID:AEM74972.1,	-	ID:WP_045173324.1,	-	-	-	ID:ADL43516.1,	-
2509_WYL_domain-containin...faa	ID:WAM36221.1,	ID:ADQ42033.1,	ID:AEM74994.1,	ID:ACM61793.1,	ID:WP_045173367.1,	ID:BCS82451.1,	ID:ADQ08286.1,	ID:ADQ47361.1,	ID:ADL43544.1,	-
2510_WYL_domain-containin...faa	ID:WAM36222.1,	ID:ADQ42034.1,	ID:AEM74995.1,	ID:ACM61794.1,	ID:WP_235375133.1,	ID:BCS82452.1,	ID:ADQ08287.1,	ID:ADQ47362.1,	ID:ADL43545.1,	-
2511_transposase.faa	ID:WAM36223.1,	-	-	ID:ACM60297.1,	ID:WP_045173573.1,ID:WP_045175447.1,	ID:BCS82072.1,	ID:ADQ06887.1,ID:ADQ07798.1,ID:ADQ07810.1,	ID:ADQ45117.1,ID:ADQ45552.1,ID:ADQ45585.1,ID:ADQ46635.1,	ID:ADL41579.1,ID:ADL41895.1,ID:ADL43432.1,ID:ADL43518.1,	-
2522_hypothetical_protein.faa	ID:WAM36234.1,	-	-	-	-	-	-	-	-	-
2545_hypothetical_protein.faa	-	ID:ADQ39601.1,	-	ID:ACM60673.1,	-	-	-	-	-	-
2546_secretion_protein_Hl...faa	-	ID:ADQ39602.1,	-	ID:ACM60672.1,	-	-	-	-	-	-
2547_protein_of_unknown_f...faa	-	ID:ADQ39603.1,ID:ADQ41824.1,	ID:AEM72708.1,	ID:ACM60671.1,	ID:WP_045173653.1,	-	-	ID:ADQ45108.1,	-	-
2548_ABC_transporter_rela...faa	-	ID:ADQ39604.1,	-	ID:ACM60670.1,	ID:WP_045173654.1,	-	-	-	-	-
2550_type_3a_cellulose-bi...faa	-	ID:ADQ39606.1,	-	-	-	-	-	-	-	-
2551_Integrase_catalytic_...faa	-	ID:ADQ39607.1,ID:ADQ39698.1,ID:ADQ40043.1,ID:ADQ40260.1,ID:ADQ40760.1,ID:ADQ41387.1,	ID:AEM72846.1,ID:AEM72863.1,ID:AEM73729.1,ID:AEM73887.1,ID:AEM74217.1,ID:AEM74762.1,	ID:ACM59611.1,ID:ACM59843.1,ID:ACM61061.1,ID:ACM61071.1,ID:ACM61152.1,	-	-	-	-	ID:ADL41657.1,ID:ADL41835.1,ID:ADL41859.1,ID:ADL42954.1,	-
2553_regulator_of_chromos...faa	-	ID:ADQ39609.1,	-	ID:ACM60060.1,	-	-	-	ID:ADQ46575.1,	-	-
2554_S-layer_domain-conta...faa	-	ID:ADQ39610.1,	-	-	-	-	-	-	-	-
2556_Integrase_catalytic_...faa	-	ID:ADQ39612.1,ID:ADQ39724.1,ID:ADQ39990.1,ID:ADQ40259.1,ID:ADQ40808.1,ID:ADQ40814.1,ID:ADQ41169.1,ID:ADQ41482.1,ID:ADQ41528.1,ID:ADQ41730.1,ID:ADQ41793.1,	ID:AEM72793.1,ID:AEM72822.1,ID:AEM72968.1,ID:AEM74707.1,ID:AEM74760.1,	-	ID:WP_045173344.1,ID:WP_045173540.1,ID:WP_045173540.1,ID:WP_045173890.1,ID:WP_045173344.1,ID:WP_045173344.1,	-	-	ID:ADQ45461.1,	-	-
2557_hypothetical_protein.faa	-	ID:ADQ39613.1,	ID:AEM74835.1,	ID:ACM59179.1,	-	-	-	-	-	-
2558_hypothetical_protein.faa	-	ID:ADQ39614.1,	ID:AEM74834.1,	ID:ACM59180.1,	-	-	-	-	-	-
2559_hypothetical_protein.faa	-	ID:ADQ39615.1,	ID:AEM74833.1,	ID:ACM59181.1,	-	-	-	-	-	-
2560_hypothetical_protein.faa	-	ID:ADQ39616.1,	ID:AEM74832.1,	ID:ACM59182.1,	-	-	-	ID:ADQ44935.1,	-	-
2561_hypothetical_protein.faa	-	ID:ADQ39617.1,	ID:AEM74830.1,	ID:ACM59183.1,	-	-	-	ID:ADQ44936.1,	-	-
2562_hypothetical_protein.faa	-	ID:ADQ39618.1,	ID:AEM74829.1,	ID:ACM59184.1,	-	-	-	-	-	-
2563_hypothetical_protein.faa	-	ID:ADQ39619.1,	-	-	-	-	-	-	-	-
2565_hypothetical_protein.faa	-	ID:ADQ39621.1,	ID:AEM74828.1,	ID:ACM59185.1,	-	-	-	-	-	-
2566_LexA_repressor.faa	-	ID:ADQ39622.1,	ID:AEM74827.1,	-	-	-	-	-	-	-
2569_Resolvase_domain.faa	-	ID:ADQ39625.1,	ID:AEM74823.1,	-	-	-	ID:ADQ06007.1,	-	-	-
2570_hypothetical_protein.faa	-	ID:ADQ39626.1,	ID:AEM74822.1,	ID:ACM61693.1,	ID:WP_167333817.1,	ID:BCS82350.1,	-	-	-	-
2576_hypothetical_protein.faa	-	ID:ADQ39632.1,	ID:AEM74814.1,	ID:ACM61687.1,	-	-	-	-	-	-
2577_hypothetical_protein.faa	-	ID:ADQ39633.1,	ID:AEM74813.1,	ID:ACM60047.1,	ID:WP_045174459.1,	-	-	ID:ADQ46582.1,	-	-
2578_hypothetical_protein.faa	-	ID:ADQ39634.1,	ID:AEM74812.1,	ID:ACM60048.1,	ID:WP_045174460.1,	-	ID:ADQ07053.1,	ID:ADQ46581.1,	-	-
2592_hypothetical_protein.faa	-	ID:ADQ39648.1,	ID:AEM74798.1,	ID:ACM61669.1,	ID:WP_045173244.1,	-	ID:ADQ05980.1,	-	ID:ADL43454.1,	-
2600_helix-turn-helix_dom...faa	-	ID:ADQ39656.1,	-	ID:ACM60128.1,	-	ID:BCS80621.1,	ID:ADQ06531.1,	-	ID:ADL43063.1,	-
2602_protein_of_unknown_f...faa	-	ID:ADQ39658.1,	ID:AEM74275.1,	ID:ACM60126.1,	ID:WP_045175521.1,	-	-	-	-	-
2603_hypothetical_protein.faa	-	ID:ADQ39659.1,ID:ADQ40203.1,	ID:AEM74276.1,	ID:ACM60125.1,	ID:WP_045175522.1,	-	-	-	-	-
2614_DnaB_domain_protein_...faa	-	ID:ADQ39670.1,	-	-	-	-	-	-	-	-
2615_hypothetical_protein.faa	-	ID:ADQ39671.1,	-	-	-	-	-	-	-	-
2651_Cephalosporin-C_deac...faa	-	ID:ADQ39707.1,	-	ID:ACM59304.1,	-	-	ID:ADQ08169.1,	ID:ADQ47234.1,	-	-
2654_Abortive_infection_p...faa	-	ID:ADQ39710.1,	-	ID:ACM59471.1,	ID:WP_052661776.1,	-	-	-	ID:ADL41514.1,	-
2669_transcriptional_regu...faa	-	ID:ADQ39725.1,	ID:AEM74733.1,	-	ID:WP_045173583.1,	-	ID:ADQ08145.1,	-	ID:ADL41530.1,	-
2678_Mannan_endo-1-4-beta...faa	-	ID:ADQ39734.1,	ID:AEM74724.1,	-	ID:WP_052661777.1,	-	ID:ADQ08136.1,	-	ID:ADL41540.1,	-
2680_transposase-_IS605_O...faa	-	ID:ADQ39736.1,ID:ADQ39824.1,	ID:AEM72721.1,ID:AEM73188.1,ID:AEM74653.1,ID:AEM75017.1,	-	ID:WP_045174463.1,	ID:BCS82422.1,	ID:ADQ05785.1,	-	ID:ADL43311.1,	-
2687_hypothetical_protein.faa	-	ID:ADQ39743.1,	-	-	-	-	-	-	-	-
2715_hypothetical_protein.faa	-	ID:ADQ39771.1,	-	ID:ACM59373.1,	ID:WP_045173622.1,	ID:BCS82216.1,	-	ID:ADQ47177.1,	-	-
2716_hypothetical_protein.faa	-	ID:ADQ39772.1,	-	-	ID:WP_045173623.1,	-	-	-	-	-
2729_hypothetical_protein.faa	-	ID:ADQ39785.1,	-	-	-	-	-	-	-	-
2730_hypothetical_protein.faa	-	ID:ADQ39786.1,	-	-	-	-	-	-	-	-
2731_Radical_SAM_domain_p...faa	-	ID:ADQ39787.1,	-	-	-	-	-	-	-	-
2732_Radical_SAM_domain_p...faa	-	ID:ADQ39788.1,	ID:AEM74294.1,	ID:ACM60017.1,	ID:WP_052661795.1,	ID:BCS81608.1,	-	ID:ADQ46606.1,	-	-
2733_peptidase_S41.faa	-	ID:ADQ39789.1,	-	-	-	-	-	-	-	-
2734_hypothetical_protein.faa	-	ID:ADQ39790.1,	-	-	-	-	-	-	-	-
2735_ABC_transporter_rela...faa	-	ID:ADQ39791.1,	-	-	-	-	-	-	-	-
2736_hypothetical_protein.faa	-	ID:ADQ39792.1,	-	-	-	-	-	-	-	-
2759_transposase_IS200-fa...faa	-	ID:ADQ39815.1,	ID:AEM72719.1,ID:AEM74662.1,	ID:ACM61760.1,	ID:WP_045175966.1,	-	ID:ADQ06215.1,	ID:ADQ45297.1,	ID:ADL43477.1,	-
2762_two_component_transc...faa	-	ID:ADQ39818.1,	ID:AEM74659.1,	ID:ACM59428.1,	-	ID:BCS82158.1,ID:BCS82167.1,	-	-	ID:ADL41617.1,	-
2773_Domain_of_unknown_fu...faa	-	ID:ADQ39829.1,	ID:AEM74648.1,	ID:ACM59444.1,	-	ID:BCS82151.1,	-	ID:ADQ47139.1,	-	-
2779_hypothetical_protein.faa	-	ID:ADQ39835.1,	-	-	-	-	-	-	-	-
2794_ABC-type_bacteriocin...faa	-	ID:ADQ39850.1,ID:ADQ41435.1,	ID:AEM73632.1,ID:AEM74628.1,	ID:ACM59401.1,ID:ACM59467.1,	ID:WP_045174861.1,	-	-	ID:ADQ47119.1,	ID:ADL41651.1,ID:ADL42451.1,	-
2795_secretion_protein_Hl...faa	-	ID:ADQ39851.1,	ID:AEM73631.1,ID:AEM74627.1,	ID:ACM59402.1,ID:ACM59468.1,	ID:WP_045174860.1,	-	-	ID:ADQ47118.1,	ID:ADL41652.1,ID:ADL42452.1,	-
2796_hypothetical_protein.faa	-	ID:ADQ39852.1,	-	-	-	-	-	-	-	-
2797_hypothetical_protein.faa	-	ID:ADQ39853.1,	-	-	-	-	-	-	-	-
2798_Abortive_infection_p...faa	-	ID:ADQ39854.1,	-	-	-	-	-	-	-	-
2799_hypothetical_protein.faa	-	ID:ADQ39855.1,	ID:AEM74620.1,	-	ID:WP_045174855.1,	-	-	-	-	-
2802_hypothetical_protein.faa	-	ID:ADQ39858.1,	-	-	-	-	-	-	-	-
2803_hypothetical_protein.faa	-	ID:ADQ39859.1,	-	-	-	-	-	-	-	-
2804_hypothetical_protein.faa	-	ID:ADQ39860.1,	ID:AEM74626.1,	-	-	-	-	-	-	-
2805_hypothetical_protein.faa	-	ID:ADQ39861.1,	ID:AEM74625.1,	-	-	-	-	-	-	-
2806_Lanthionine_syntheta...faa	-	ID:ADQ39862.1,	ID:AEM74624.1,	ID:ACM60208.1,	-	-	-	-	-	-
2807_NADPH-dependent_FMN_...faa	-	ID:ADQ39863.1,	ID:AEM74623.1,	ID:ACM60209.1,	-	-	-	-	-	-
2808_hypothetical_protein.faa	-	ID:ADQ39864.1,	ID:AEM74622.1,	-	-	-	-	-	-	-
2809_hypothetical_protein.faa	-	ID:ADQ39865.1,	ID:AEM74621.1,	-	-	-	-	-	-	-
2823_hypothetical_protein.faa	-	ID:ADQ39879.1,	ID:AEM74605.1,	-	-	-	-	-	-	-
2824_hypothetical_protein.faa	-	ID:ADQ39880.1,	ID:AEM74604.1,	-	-	-	-	-	-	-
2852_hypothetical_protein.faa	-	ID:ADQ39908.1,	ID:AEM74577.1,	-	-	-	-	-	-	-
2855_hypothetical_protein.faa	-	ID:ADQ39911.1,	ID:AEM74575.1,	ID:ACM59551.1,	ID:WP_045173789.1,	-	-	ID:ADQ47055.1,	ID:ADL41708.1,	-
2857_hypothetical_protein.faa	-	ID:ADQ39913.1,	ID:AEM74573.1,	ID:ACM59553.1,	ID:WP_045175965.1,	-	-	ID:ADQ47053.1,	ID:ADL41710.1,	-
2877_hypothetical_protein.faa	-	ID:ADQ39933.1,	-	-	-	-	-	-	-	-
2881_hypothetical_protein.faa	-	ID:ADQ39937.1,	ID:AEM74549.1,	-	-	ID:BCS80437.1,	-	-	-	-
2959_hypothetical_protein.faa	-	ID:ADQ40015.1,	-	ID:ACM59602.1,	ID:WP_045174824.1,	-	ID:ADQ07886.1,	ID:ADQ45418.1,ID:ADQ47001.1,	ID:ADL41762.1,	-
2960_hypothetical_protein.faa	-	ID:ADQ40016.1,	-	-	-	-	-	-	-	-
2961_transcriptional_repr...faa	-	ID:ADQ40017.1,	-	-	-	-	-	-	-	-
2962_peptidase_M56_BlaR1.faa	-	ID:ADQ40018.1,	-	-	-	-	-	-	-	-
3002_hypothetical_protein.faa	-	ID:ADQ40058.1,	ID:AEM74426.1,	-	-	-	-	-	-	-
3025_hypothetical_protein.faa	-	ID:ADQ40081.1,	ID:AEM74403.1,	-	-	-	-	-	-	-
3026_hypothetical_protein.faa	-	ID:ADQ40082.1,	ID:AEM74402.1,	-	-	-	-	-	-	-
3027_hypothetical_protein.faa	-	ID:ADQ40083.1,	-	-	-	-	-	-	-	-
3049_hypothetical_protein.faa	-	ID:ADQ40105.1,	-	-	-	-	-	-	-	-
3050_CRISPR-associated_pr...faa	-	ID:ADQ40106.1,	-	-	-	-	-	-	ID:ADL41499.1,	-
3054_transposase_IS4_fami...faa	-	ID:ADQ40110.1,	ID:AEM74373.1,	-	-	-	-	-	-	-
3065_hypothetical_protein.faa	-	ID:ADQ40121.1,	-	-	-	-	-	-	-	-
3073_Resolvase_domain.faa	-	ID:ADQ40129.1,	-	ID:ACM59900.1,	-	ID:BCS80081.1,	-	ID:ADQ45982.1,ID:ADQ47225.1,	-	-
3076_hypothetical_protein.faa	-	ID:ADQ40132.1,	-	-	-	-	-	-	-	-
3110_hypothetical_protein.faa	-	ID:ADQ40166.1,	-	-	ID:WP_268748676.1,	-	-	-	-	-
3111_hypothetical_protein.faa	-	ID:ADQ40167.1,	-	-	ID:WP_045174402.1,	-	-	-	-	-
3112_DNA_methylase_N-4-N-...faa	-	ID:ADQ40168.1,	-	-	-	-	-	-	-	-
3113_PglZ_domain_protein.faa	-	ID:ADQ40169.1,	-	-	ID:WP_045176026.1,	-	-	-	-	-
3114_hypothetical_protein.faa	-	ID:ADQ40170.1,	-	-	ID:WP_045174404.1,	-	-	-	-	-
3115_hypothetical_protein.faa	-	ID:ADQ40171.1,	-	-	-	-	-	-	-	-
3116_metal_dependent_phos...faa	-	ID:ADQ40172.1,	-	-	-	-	-	-	-	-
3117_putative_transcripti...faa	-	ID:ADQ40173.1,	-	ID:ACM59977.1,	-	ID:BCS81647.1,	-	-	ID:ADL42112.1,	-
3118_restriction_modifica...faa	-	ID:ADQ40174.1,	-	-	-	-	ID:ADQ07532.1,	ID:ADQ46634.1,	-	-
3119_DNA_polymerase_beta_...faa	-	ID:ADQ40175.1,	ID:AEM74318.1,	ID:ACM59978.1,	ID:WP_045174405.1,	ID:BCS81644.1,	-	ID:ADQ46633.1,	-	-
3120_protein_of_unknown_f...faa	-	ID:ADQ40176.1,	ID:AEM74317.1,	ID:ACM59979.1,	ID:WP_045174406.1,	-	-	-	-	-
3123_hypothetical_protein.faa	-	ID:ADQ40179.1,	ID:AEM74314.1,	ID:ACM59981.1,	-	-	-	-	ID:ADL42116.1,	-
3141_hypothetical_protein.faa	-	ID:ADQ40197.1,	ID:AEM74284.1,	-	-	-	-	-	-	-
3143_hypothetical_protein.faa	-	ID:ADQ40199.1,	ID:AEM74280.1,	-	-	-	-	-	-	-
3150_integrase_family_pro...faa	-	ID:ADQ40206.1,	ID:AEM74270.1,	ID:ACM61103.1,	ID:WP_045175517.1,	-	-	-	-	-
3152_hypothetical_protein.faa	-	ID:ADQ40208.1,	ID:AEM74268.1,	-	-	-	-	-	-	-
3155_hypothetical_protein.faa	-	ID:ADQ40211.1,	ID:AEM74263.1,	-	-	-	-	-	-	-
3159_hypothetical_protein.faa	-	ID:ADQ40215.1,	ID:AEM74259.1,	-	-	-	-	-	-	-
3163_hypothetical_protein.faa	-	ID:ADQ40219.1,	ID:AEM74255.1,	-	-	-	-	-	-	-
3165_hypothetical_protein.faa	-	ID:ADQ40221.1,	ID:AEM74253.1,	-	-	-	-	-	-	-
3166_protein_of_unknown_f...faa	-	ID:ADQ40222.1,	ID:AEM74252.1,	-	-	-	-	-	-	-
3167_hypothetical_protein.faa	-	ID:ADQ40223.1,	ID:AEM74251.1,	-	-	-	-	-	-	-
3168_hypothetical_protein.faa	-	ID:ADQ40224.1,	ID:AEM74250.1,	-	-	-	-	-	-	-
3169_hypothetical_protein.faa	-	ID:ADQ40225.1,	-	-	-	-	-	-	-	-
3172_hypothetical_protein.faa	-	ID:ADQ40228.1,	ID:AEM74246.1,	-	-	-	-	-	-	-
3173_hypothetical_protein.faa	-	ID:ADQ40229.1,	ID:AEM74245.1,	-	-	-	-	-	-	-
3174_hypothetical_protein.faa	-	ID:ADQ40230.1,	ID:AEM74244.1,	-	-	-	-	-	-	-
3175_hypothetical_protein.faa	-	ID:ADQ40231.1,	ID:AEM74242.1,	-	-	-	-	-	-	-
3176_hypothetical_protein.faa	-	ID:ADQ40232.1,	ID:AEM74241.1,	-	-	-	-	-	-	-
3178_transcriptional_regu...faa	-	ID:ADQ40234.1,	ID:AEM74239.1,	-	-	-	-	-	-	-
3179_cytotoxic_translatio...faa	-	ID:ADQ40235.1,	ID:AEM74238.1,	-	-	-	-	-	-	-
3180_hypothetical_protein.faa	-	ID:ADQ40236.1,	-	-	-	-	-	-	-	-
3181_helicase_domain_prot...faa	-	ID:ADQ40237.1,	-	-	-	-	-	-	-	-
3182_protein_of_unknown_f...faa	-	ID:ADQ40238.1,	-	-	-	-	-	-	-	-
3183_ATPase.faa	-	ID:ADQ40239.1,	-	-	-	-	-	-	-	-
3192_hypothetical_protein.faa	-	ID:ADQ40248.1,	ID:AEM74216.1,	ID:ACM59305.1,	ID:WP_045173564.1,	ID:BCS80623.1,	ID:ADQ08168.1,	ID:ADQ47233.1,	ID:ADL41506.1,	-
3208_hypothetical_protein.faa	-	ID:ADQ40264.1,	ID:AEM74202.1,	ID:ACM61052.1,	-	-	-	ID:ADQ45618.1,	-	-
3209_hypothetical_protein.faa	-	ID:ADQ40265.1,	ID:AEM74201.1,	ID:ACM61051.1,	-	-	-	ID:ADQ45619.1,	-	-
3210_hypothetical_protein.faa	-	ID:ADQ40266.1,	-	ID:ACM61050.1,	-	-	-	ID:ADQ45620.1,	-	-
3226_Fibronectin_type_III...faa	-	ID:ADQ40282.1,	ID:AEM74183.1,	-	-	-	-	-	-	-
3233_protein_of_unknown_f...faa	-	ID:ADQ40289.1,	ID:AEM74176.1,	ID:ACM60129.1,	ID:WP_045175519.1,	ID:BCS80268.1,	ID:ADQ05986.1,	-	-	-
3291_hypothetical_protein.faa	-	ID:ADQ40347.1,	ID:AEM74117.1,	ID:ACM60961.1,	ID:WP_045175332.1,	-	ID:ADQ06635.1,	ID:ADQ45722.1,	ID:ADL42960.1,	-
3292_hypothetical_protein.faa	-	ID:ADQ40348.1,	ID:AEM74116.1,	ID:ACM60960.1,	ID:WP_045175330.1,	-	-	ID:ADQ45723.1,	ID:ADL42959.1,	-
3293_hypothetical_protein.faa	-	ID:ADQ40349.1,	ID:AEM74115.1,	-	-	-	-	-	-	-
3294_hypothetical_protein.faa	-	ID:ADQ40350.1,	ID:AEM74114.1,	ID:ACM60958.1,ID:ACM60959.1,	ID:WP_045175326.1,ID:WP_045175328.1,	-	-	ID:ADQ45724.1,ID:ADQ45725.1,	ID:ADL42955.1,ID:ADL42958.1,	-
3296_hypothetical_protein.faa	-	ID:ADQ40352.1,	-	-	-	-	-	-	-	-
3298_diguanylate_cyclase.faa	-	ID:ADQ40354.1,	ID:AEM74110.1,	-	-	-	-	-	-	-
3381_hypothetical_protein.faa	-	ID:ADQ40437.1,	ID:AEM74036.1,	-	-	-	-	-	-	-
3382_hypothetical_protein.faa	-	ID:ADQ40438.1,	ID:AEM74034.1,	ID:ACM60014.1,ID:ACM60022.1,	-	-	-	-	ID:ADL42853.1,	-
3384_3D_domain-containing...faa	-	ID:ADQ40440.1,	-	-	-	-	-	-	-	-
3388_hypothetical_protein.faa	-	ID:ADQ40444.1,	-	-	-	-	-	-	-	-
3389_peptidase_domain_pro...faa	-	ID:ADQ40445.1,	-	-	-	ID:BCS81624.1,	-	ID:ADQ46614.1,	-	-
3390_hypothetical_protein.faa	-	ID:ADQ40446.1,	-	ID:ACM59610.1,ID:ACM59999.1,	-	ID:BCS81623.1,	-	ID:ADQ46613.1,	ID:ADL41772.1,	-
3461_hypothetical_protein.faa	-	ID:ADQ40517.1,	-	-	-	-	-	-	-	-
3464_hypothetical_protein.faa	-	ID:ADQ40520.1,	-	-	-	-	-	-	-	-
3465_hypothetical_protein.faa	-	ID:ADQ40521.1,	ID:AEM73097.1,	ID:ACM59436.1,	ID:WP_045173682.1,	-	-	-	-	-
3467_hypothetical_protein.faa	-	ID:ADQ40523.1,	-	ID:ACM59433.1,	ID:WP_235375156.1,	-	-	-	ID:ADL43163.1,	-
3551_ribosomal_protein_L2...faa	-	ID:ADQ40607.1,	-	ID:ACM60219.1,	-	-	-	-	-	-
3563_methyl-accepting_che...faa	-	ID:ADQ40619.1,	-	ID:ACM60231.1,	-	ID:BCS81416.1,	ID:ADQ07319.1,	ID:ADQ46420.1,	ID:ADL42693.1,	-
3565_hypothetical_protein.faa	-	ID:ADQ40621.1,	-	-	-	-	-	-	-	-
3571_DNA_polymerase_beta_...faa	-	ID:ADQ40627.1,	-	-	ID:WP_045174602.1,	ID:BCS81409.1,	-	-	-	-
3600_cysteine_synthase_A.faa	-	ID:ADQ40656.1,	-	-	ID:WP_045174631.1,	-	ID:ADQ07285.1,	-	-	-
3601_ABC_transporter_rela...faa	-	ID:ADQ40657.1,	-	-	ID:WP_045174633.1,	-	ID:ADQ07283.1,	-	-	-
3602_binding-protein-depe...faa	-	ID:ADQ40658.1,	-	-	ID:WP_045174634.1,	-	ID:ADQ07282.1,	-	-	-
3603_NLPA_lipoprotein.faa	-	ID:ADQ40659.1,	-	-	ID:WP_045174635.1,	-	ID:ADQ07280.1,	-	-	-
3791_hypothetical_protein.faa	-	ID:ADQ40847.1,	-	-	-	-	-	-	-	-
3804_von_Willebrand_facto...faa	-	ID:ADQ40860.1,	-	-	-	-	-	-	-	-
3805_von_Willebrand_facto...faa	-	ID:ADQ40861.1,	-	-	-	-	-	-	-	-
3807_von_Willebrand_facto...faa	-	ID:ADQ40863.1,	-	-	-	-	-	-	-	-
3808_hypothetical_protein.faa	-	ID:ADQ40864.1,	ID:AEM73399.1,	ID:ACM60465.1,ID:ACM60467.1,	-	-	-	ID:ADQ46196.1,	ID:ADL42480.1,ID:ADL42482.1,	-
3809_hypothetical_protein.faa	-	ID:ADQ40865.1,	ID:AEM73401.1,	ID:ACM60469.1,	ID:WP_045173893.1,	-	-	ID:ADQ46195.1,	-	-
3810_hypothetical_protein.faa	-	ID:ADQ40866.1,	ID:AEM73402.1,	ID:ACM60470.1,	ID:WP_045173895.1,	-	-	ID:ADQ46194.1,	ID:ADL42479.1,	-
3972_hypothetical_protein.faa	-	ID:ADQ41028.1,	-	-	-	-	-	-	-	-
3973_hypothetical_protein.faa	-	ID:ADQ41029.1,	ID:AEM72926.1,	-	-	-	-	-	-	-
3981_helix-turn-helix_dom...faa	-	ID:ADQ41037.1,	-	-	-	-	-	-	-	-
4046_hypothetical_protein.faa	-	ID:ADQ41102.1,	ID:AEM73640.1,	-	-	-	-	-	-	-
4056_SMC_domain_protein.faa	-	ID:ADQ41112.1,	ID:AEM73651.1,	-	-	ID:BCS80965.1,	-	-	-	-
4057_DEAD-DEAH_box_helica...faa	-	ID:ADQ41113.1,	ID:AEM73652.1,	-	-	ID:BCS80964.1,	-	ID:ADQ45985.1,	-	-
4058_NERD_domain_protein.faa	-	ID:ADQ41114.1,	ID:AEM73653.1,	ID:ACM60701.1,	-	-	ID:ADQ06864.1,	ID:ADQ45984.1,	-	-
4059_hypothetical_protein.faa	-	ID:ADQ41115.1,	ID:AEM73654.1,	ID:ACM60702.1,	-	ID:BCS80962.1,	ID:ADQ06863.1,	ID:ADQ45981.1,	-	-
4104_hypothetical_protein.faa	-	ID:ADQ41160.1,	-	-	-	-	-	-	-	-
4105_hypothetical_protein.faa	-	ID:ADQ41161.1,	-	-	-	-	-	-	-	-
4107_hypothetical_protein.faa	-	ID:ADQ41163.1,	-	-	ID:WP_045175115.1,	ID:BCS80918.1,	-	-	-	-
4108_hypothetical_protein.faa	-	ID:ADQ41164.1,	-	-	-	-	-	-	-	-
4109_glycosyl_transferase...faa	-	ID:ADQ41165.1,	-	-	-	-	-	-	-	-
4110_hypothetical_protein.faa	-	ID:ADQ41166.1,	-	-	-	-	-	-	-	-
4111_glycosyl_transferase...faa	-	ID:ADQ41167.1,	-	-	ID:WP_045175128.1,	ID:BCS80910.1,	ID:ADQ06810.1,	-	-	-
4114_DEAD-DEAH_box_helica...faa	-	ID:ADQ41170.1,	-	-	ID:WP_045175131.1,	-	-	ID:ADQ45921.1,	-	-
4115_hypothetical_protein.faa	-	ID:ADQ41171.1,	-	-	ID:WP_045176087.1,	-	-	ID:ADQ45920.1,	-	-
4116_hypothetical_protein.faa	-	ID:ADQ41172.1,	-	-	ID:WP_045175132.1,	-	-	ID:ADQ45919.1,	-	-
4117_hypothetical_protein.faa	-	ID:ADQ41173.1,	-	-	ID:WP_045175133.1,	-	-	ID:ADQ45918.1,	-	-
4118_hypothetical_protein.faa	-	ID:ADQ41174.1,	-	-	ID:WP_045175134.1,	-	-	ID:ADQ45917.1,	-	-
4200_HNH_endonuclease.faa	-	ID:ADQ41256.1,	ID:AEM73797.1,	ID:ACM61494.1,	ID:WP_045173444.1,	-	-	-	-	-
4245_hypothetical_protein.faa	-	ID:ADQ41301.1,	-	-	ID:WP_045173919.1,	-	-	-	-	-
4246_hypothetical_protein.faa	-	ID:ADQ41302.1,	-	-	ID:WP_235375166.1,	-	ID:ADQ07870.1,	-	-	-
4255_major_facilitator_su...faa	-	ID:ADQ41311.1,	-	-	-	-	-	-	-	-
4256_integrase_catalytic_...faa	-	ID:ADQ41312.1,	-	-	-	-	-	-	-	-
4260_hypothetical_protein.faa	-	ID:ADQ41316.1,	-	-	-	-	-	-	-	-
4274_Pectate_lyase.faa	-	ID:ADQ41330.1,	ID:AEM73874.1,	ID:ACM60942.1,	ID:WP_045175312.1,	-	-	ID:ADQ45739.1,	ID:ADL42943.1,	-
4275_Pectate_lyase.faa	-	ID:ADQ41331.1,	-	ID:ACM60943.1,	ID:WP_045175313.1,ID:WP_045175313.1,ID:WP_045175313.1,	-	-	-	-	-
4376_Abortive_infection_p...faa	-	ID:ADQ41432.1,	ID:AEM73067.1,	-	-	-	-	-	-	-
4377_hypothetical_protein.faa	-	ID:ADQ41433.1,	ID:AEM73066.1,	ID:ACM59404.1,	-	-	-	-	-	-
4378_hypothetical_protein.faa	-	ID:ADQ41434.1,	ID:AEM73065.1,	-	-	-	-	-	-	-
4407_S-layer_domain-conta...faa	-	ID:ADQ41463.1,	-	-	-	-	-	-	-	-
4408_hypothetical_protein.faa	-	ID:ADQ41464.1,	-	-	-	-	-	-	-	-
4422_hypothetical_protein.faa	-	ID:ADQ41478.1,	ID:AEM73021.1,	-	-	-	-	-	-	-
4479_DNA_repair_protein_R...faa	-	ID:ADQ41535.1,	-	-	-	-	-	ID:ADQ45595.1,	-	-
4484_hypothetical_protein.faa	-	ID:ADQ41540.1,	-	ID:ACM61483.1,	-	-	-	-	-	-
4489_hypothetical_protein.faa	-	ID:ADQ41545.1,	-	ID:ACM61492.1,	-	-	-	-	-	-
4490_ADP-ribosylation-Cry...faa	-	ID:ADQ41546.1,	-	-	-	-	-	-	-	-
4495_hypothetical_protein.faa	-	ID:ADQ41551.1,	-	-	-	-	-	-	-	-
4497_hypothetical_protein.faa	-	ID:ADQ41553.1,	-	-	-	-	-	-	-	-
4498_helix-turn-helix_dom...faa	-	ID:ADQ41554.1,	-	ID:ACM61502.1,	-	-	ID:ADQ06160.1,	-	-	-
4500_D12_class_N6_adenine...faa	-	ID:ADQ41556.1,	-	ID:ACM61505.1,	-	-	ID:ADQ06157.1,	-	-	-
4501_Type_II_site-specifi...faa	-	ID:ADQ41557.1,	-	ID:ACM61506.1,	-	-	ID:ADQ06156.1,	-	-	-
4509_hypothetical_protein.faa	-	ID:ADQ41565.1,	-	ID:ACM61517.1,	-	-	-	-	-	-
4510_hypothetical_protein.faa	-	ID:ADQ41566.1,	-	ID:ACM61518.1,	-	-	-	-	-	-
4511_Type_II_secretion_sy...faa	-	ID:ADQ41567.1,	-	ID:ACM61519.1,	-	-	-	-	-	-
4512_Type_II_secretion_sy...faa	-	ID:ADQ41568.1,	-	ID:ACM61520.1,	-	-	-	-	-	-
4514_chromosome_partition...faa	-	ID:ADQ41570.1,	-	ID:ACM61522.1,	-	-	-	-	-	-
4515_SAF_domain_protein.faa	-	ID:ADQ41571.1,	-	ID:ACM61523.1,	-	-	-	-	-	-
4516_hypothetical_protein.faa	-	ID:ADQ41572.1,	-	ID:ACM61524.1,	-	-	-	-	-	-
4517_peptidase_A24A_prepi...faa	-	ID:ADQ41573.1,	-	ID:ACM61525.1,	-	-	-	-	-	-
4518_chromosome_partition...faa	-	ID:ADQ41574.1,	-	ID:ACM61526.1,	-	-	-	-	-	-
4519_hypothetical_protein.faa	-	ID:ADQ41575.1,	-	ID:ACM61527.1,	-	-	-	-	-	-
4520_hypothetical_protein.faa	-	ID:ADQ41576.1,	-	ID:ACM61528.1,	-	-	-	-	-	-
4521_hypothetical_protein.faa	-	ID:ADQ41577.1,	-	ID:ACM61529.1,	-	-	-	-	-	-
4522_KWG_repeat_protein.faa	-	ID:ADQ41578.1,	-	-	-	-	-	-	-	-
4523_hypothetical_protein.faa	-	ID:ADQ41579.1,	-	ID:ACM61530.1,	-	-	-	-	-	-
4524_hypothetical_protein.faa	-	ID:ADQ41580.1,	-	ID:ACM61531.1,	-	-	-	-	-	-
4526_death-on-curing_fami...faa	-	ID:ADQ41582.1,	-	-	ID:WP_045175472.1,	-	-	ID:ADQ44929.1,	ID:ADL41389.1,	-
4529_hypothetical_protein.faa	-	ID:ADQ41585.1,	-	ID:ACM61545.1,	ID:WP_045175475.1,	-	ID:ADQ06112.1,	-	-	-
4530_transcriptional_modu...faa	-	ID:ADQ41586.1,	-	-	-	-	-	-	-	-
4532_hypothetical_protein.faa	-	ID:ADQ41588.1,	-	-	-	-	-	-	-	-
4533_hypothetical_protein.faa	-	ID:ADQ41589.1,	-	-	-	-	-	-	-	-
4534_hypothetical_protein.faa	-	ID:ADQ41590.1,	-	ID:ACM59856.1,ID:ACM60121.1,	ID:WP_045175525.1,	-	-	-	-	-
4535_hypothetical_protein.faa	-	ID:ADQ41591.1,	-	-	-	-	-	-	-	-
4541_hypothetical_protein.faa	-	ID:ADQ41597.1,	-	-	-	-	-	-	-	-
4544_hypothetical_protein.faa	-	ID:ADQ41600.1,	-	ID:ACM61739.1,	-	-	-	-	-	-
4545_ATP-binding_region_A...faa	-	ID:ADQ41601.1,	-	-	-	-	-	-	-	-
4548_hypothetical_protein.faa	-	ID:ADQ41604.1,	-	-	-	-	-	-	-	-
4549_DnaB_domain_protein_...faa	-	ID:ADQ41605.1,	-	-	-	-	-	-	-	-
4550_ATP-dependent_Clp_pr...faa	-	ID:ADQ41606.1,	-	-	-	-	-	-	-	-
4551_hypothetical_protein.faa	-	ID:ADQ41607.1,	-	-	-	-	-	-	-	-
4554_hypothetical_protein.faa	-	ID:ADQ41610.1,	-	ID:ACM61557.1,	ID:WP_045175481.1,	-	ID:ADQ06100.1,	-	-	-
4555_hypothetical_protein.faa	-	ID:ADQ41611.1,	-	-	ID:WP_045175482.1,	-	ID:ADQ06099.1,	-	-	-
4556_hypothetical_protein.faa	-	ID:ADQ41612.1,	-	-	-	-	-	-	-	-
4557_hypothetical_protein.faa	-	ID:ADQ41613.1,	-	ID:ACM61559.1,	-	-	ID:ADQ06096.1,	-	-	-
4565_hypothetical_protein.faa	-	ID:ADQ41621.1,	-	-	-	-	-	-	-	-
4566_hypothetical_protein.faa	-	ID:ADQ41622.1,	-	-	-	-	-	-	-	-
4567_Protein_of_unknown_f...faa	-	ID:ADQ41623.1,	-	-	-	-	-	-	-	-
4590_biotin_and_thiamin_s...faa	-	ID:ADQ41646.1,	-	-	-	-	-	-	-	-
4591_transcriptional_regu...faa	-	ID:ADQ41647.1,	ID:AEM72954.1,	ID:ACM61614.1,	ID:WP_045175889.1,	ID:BCS80306.1,	ID:ADQ06043.1,	-	-	-
4592_cytotoxic_translatio...faa	-	ID:ADQ41648.1,	ID:AEM72953.1,	ID:ACM61615.1,	ID:WP_045175890.1,	ID:BCS80305.1,	ID:ADQ06042.1,	-	-	-
4607_transcriptional_modu...faa	-	ID:ADQ41663.1,	ID:AEM72939.1,	-	-	-	-	-	ID:ADL41752.1,	-
4608_Conserved_hypothetic...faa	-	ID:ADQ41664.1,	ID:AEM72938.1,	-	-	-	-	-	ID:ADL41751.1,	-
4645_glycosyltransferase_...faa	-	ID:ADQ41701.1,	ID:AEM72892.1,	ID:ACM59555.1,	-	-	-	ID:ADQ47050.1,	-	-
4650_hypothetical_protein.faa	-	ID:ADQ41706.1,	ID:AEM72887.1,	-	-	-	-	-	-	-
4651_Cellulose_1-4-beta-c...faa	-	ID:ADQ41707.1,	-	-	-	ID:BCS80404.1,	-	-	-	-
4653_major_facilitator_su...faa	-	ID:ADQ41709.1,	ID:AEM72884.1,	ID:ACM60015.1,	ID:WP_045174427.1,	ID:BCS81610.1,	ID:ADQ07508.1,	-	-	-
4657_plasmid_stabilizatio...faa	-	ID:ADQ41713.1,	ID:AEM72879.1,	-	-	-	ID:ADQ06267.1,	-	-	-
4658_prevent-host-death_f...faa	-	ID:ADQ41714.1,	ID:AEM72878.1,	ID:ACM61324.1,	-	-	ID:ADQ06266.1,	ID:ADQ45296.1,	-	-
4662_hypothetical_protein.faa	-	ID:ADQ41718.1,	ID:AEM72874.1,	ID:ACM61329.1,	-	ID:BCS80393.1,	-	-	-	-
4663_hypothetical_protein.faa	-	ID:ADQ41719.1,	ID:AEM72873.1,	-	-	ID:BCS80392.1,	-	-	ID:ADL43292.1,	-
4669_hypothetical_protein.faa	-	ID:ADQ41725.1,	-	-	-	-	-	-	-	-
4671_transposase-_IS605_O...faa	-	ID:ADQ41727.1,	-	ID:ACM61547.1,	ID:WP_045173483.1,ID:WP_045175752.1,	-	-	-	-	-
4672_hypothetical_protein.faa	-	ID:ADQ41728.1,	ID:AEM72865.1,	-	-	-	-	ID:ADQ45281.1,	-	-
4675_hypothetical_protein.faa	-	ID:ADQ41731.1,	ID:AEM72861.1,	-	-	-	-	-	-	-
4676_glycosyl_transferase...faa	-	ID:ADQ41732.1,	ID:AEM72860.1,	-	-	-	-	-	-	-
4677_UDP-N-acetylglucosam...faa	-	ID:ADQ41733.1,	ID:AEM72859.1,	-	-	-	-	-	-	-
4678_NAD-dependent_epimer...faa	-	ID:ADQ41734.1,	ID:AEM72858.1,	-	-	-	-	-	-	-
4679_polysaccharide_biosy...faa	-	ID:ADQ41735.1,	ID:AEM72857.1,	-	-	-	-	-	-	-
4680_glycosyl_transferase...faa	-	ID:ADQ41736.1,	ID:AEM72856.1,	-	-	-	-	-	-	-
4681_Glutamine--scyllo-in...faa	-	ID:ADQ41737.1,	ID:AEM72855.1,	-	-	-	-	-	-	-
4682_GCN5-related_N-acety...faa	-	ID:ADQ41738.1,	ID:AEM72854.1,	-	-	-	-	-	-	-
4683_Undecaprenyl-phospha...faa	-	ID:ADQ41739.1,	ID:AEM72853.1,	-	-	-	-	-	-	-
4684_polysaccharide_biosy...faa	-	ID:ADQ41740.1,	ID:AEM72852.1,	-	-	-	-	-	-	-
4687_S-layer_domain-conta...faa	-	ID:ADQ41743.1,	-	-	-	-	-	-	-	-
4697_hypothetical_protein.faa	-	ID:ADQ41753.1,	-	-	-	-	-	-	-	-
4702_glycoside_hydrolase_...faa	-	ID:ADQ41758.1,	ID:AEM72830.1,	ID:ACM60667.1,	ID:WP_045175048.1,	-	ID:ADQ06886.1,	ID:ADQ45245.1,	ID:ADL42285.1,	-
4706_hypothetical_protein.faa	-	ID:ADQ41762.1,	ID:AEM72824.1,	ID:ACM61333.1,	ID:WP_045175756.1,	-	ID:ADQ06204.1,ID:ADQ06253.1,	-	ID:ADL43325.1,	-
4707_metal_dependent_phos...faa	-	ID:ADQ41763.1,	ID:AEM72823.1,	ID:ACM61334.1,	ID:WP_235375263.1,	-	ID:ADQ06203.1,ID:ADQ06252.1,	-	-	-
4708_hypothetical_protein.faa	-	ID:ADQ41764.1,	-	-	-	-	-	-	-	-
4709_hypothetical_protein.faa	-	ID:ADQ41765.1,	-	-	-	-	-	-	-	-
4710_hypothetical_protein.faa	-	ID:ADQ41766.1,	-	-	-	-	-	-	-	-
4716_hypothetical_protein.faa	-	ID:ADQ41772.1,	ID:AEM72814.1,	-	-	-	-	-	-	-
4728_hypothetical_protein.faa	-	ID:ADQ41784.1,	ID:AEM72802.1,	-	-	-	-	-	ID:ADL43339.1,	-
4732_hypothetical_protein.faa	-	ID:ADQ41788.1,	-	-	-	-	-	-	-	-
4733_hypothetical_protein.faa	-	ID:ADQ41789.1,	-	-	-	-	-	-	-	-
4735_hypothetical_protein.faa	-	ID:ADQ41791.1,	ID:AEM72795.1,	ID:ACM59451.1,	ID:WP_045173714.1,	-	-	-	-	-
4736_SMC_domain_protein.faa	-	ID:ADQ41792.1,	ID:AEM72794.1,	ID:ACM59450.1,	ID:WP_045173713.1,	-	-	-	-	-
4740_hypothetical_protein.faa	-	ID:ADQ41796.1,	-	-	-	-	-	-	-	-
4741_ATPase_associated_wi...faa	-	ID:ADQ41797.1,	-	-	-	-	-	-	-	-
4769_secretion_protein_Hl...faa	-	ID:ADQ41825.1,	-	-	ID:WP_045173651.1,	-	-	ID:ADQ45107.1,	-	-
4770_hypothetical_protein.faa	-	ID:ADQ41826.1,	-	-	ID:WP_045173649.1,	-	-	ID:ADQ45106.1,	-	-
4771_ABC_transporter_rela...faa	-	ID:ADQ41827.1,	-	ID:ACM60674.1,	-	-	-	ID:ADQ45105.1,	-	-
4772_Abortive_infection_p...faa	-	ID:ADQ41828.1,	-	ID:ACM60675.1,	-	-	-	ID:ADQ45103.1,	-	-
4773_Radical_SAM_domain_p...faa	-	ID:ADQ41829.1,	-	ID:ACM60676.1,	-	-	-	ID:ADQ45102.1,	-	-
4774_hypothetical_protein.faa	-	ID:ADQ41830.1,	-	-	-	-	-	ID:ADQ45101.1,	-	-
4775_hypothetical_protein.faa	-	ID:ADQ41831.1,	-	-	-	-	-	ID:ADQ45100.1,	-	-
4776_hypothetical_protein.faa	-	ID:ADQ41832.1,	-	-	-	-	-	ID:ADQ45099.1,	-	-
4782_hypothetical_protein.faa	-	ID:ADQ41838.1,	-	-	-	-	-	-	-	-
4804_hypothetical_protein.faa	-	ID:ADQ41860.1,	-	-	-	-	-	-	-	-
4808_hypothetical_protein.faa	-	ID:ADQ41864.1,	ID:AEM72729.1,	ID:ACM59274.1,	ID:WP_045173515.1,	-	ID:ADQ05881.1,	-	-	-
4820_O-antigen_polymerase.faa	-	ID:ADQ41876.1,	-	-	-	-	-	-	-	-
4821_glycosyl_transferase...faa	-	ID:ADQ41877.1,	-	-	-	-	-	-	-	-
4823_glycosyl_transferase...faa	-	ID:ADQ41879.1,	-	-	ID:WP_045175774.1,	ID:BCS80360.1,	-	ID:ADQ45268.1,	-	-
4824_NAD-dependent_epimer...faa	-	ID:ADQ41880.1,	-	-	-	-	-	-	-	-
4825_nucleotide_sugar_deh...faa	-	ID:ADQ41881.1,	-	-	-	-	-	-	-	-
4827_NAD-dependent_epimer...faa	-	ID:ADQ41883.1,	-	-	ID:WP_045175775.1,	ID:BCS80358.1,	-	ID:ADQ45266.1,	-	-
4828_GDP-mannose_4-6-dehy...faa	-	ID:ADQ41884.1,	-	-	ID:WP_045175776.1,	ID:BCS80357.1,	-	ID:ADQ45265.1,	-	-
4834_type_3a_cellulose-bi...faa	-	ID:ADQ41890.1,	ID:AEM74847.1,	-	-	-	-	-	-	-
4850_methyltransferase_Fk...faa	-	ID:ADQ41906.1,	-	-	-	-	-	-	-	-
4856_aldo-keto_reductase.faa	-	ID:ADQ41912.1,	ID:AEM74874.1,	-	-	ID:BCS80066.1,	-	ID:ADQ44957.1,	-	-
4872_hypothetical_protein.faa	-	ID:ADQ41928.1,	-	-	-	-	-	-	-	-
4879_prevent-host-death_f...faa	-	ID:ADQ41935.1,	-	-	-	-	-	-	-	-
4885_hypothetical_protein.faa	-	ID:ADQ41941.1,	ID:AEM74901.1,	-	-	-	-	-	-	-
4886_glucan_endo-1-3-beta...faa	-	ID:ADQ41942.1,	-	-	-	-	-	-	-	-
4887_S-layer_domain-conta...faa	-	ID:ADQ41943.1,	ID:AEM74903.1,	-	-	-	-	-	-	-
4895_Cellulase.faa	-	ID:ADQ41951.1,	ID:AEM74912.1,	-	-	-	-	ID:ADQ45731.1,	-	-
4896_beta-lactamase_domai...faa	-	ID:ADQ41952.1,	ID:AEM74913.1,	ID:ACM61743.1,	-	-	-	ID:ADQ47303.1,	-	-
4897_hypothetical_protein.faa	-	ID:ADQ41953.1,	ID:AEM74914.1,	ID:ACM61744.1,	-	-	-	ID:ADQ47304.1,	-	-
4898_Heat_shock_protein_7...faa	-	ID:ADQ41954.1,	ID:AEM74915.1,	ID:ACM61745.1,	-	-	-	ID:ADQ47305.1,	-	-
4899_hypothetical_protein.faa	-	ID:ADQ41955.1,	ID:AEM74916.1,	ID:ACM61746.1,	-	-	-	ID:ADQ47306.1,	-	-
4901_hypothetical_protein.faa	-	ID:ADQ41957.1,	-	-	-	-	-	-	-	-
4902_hypothetical_protein.faa	-	ID:ADQ41958.1,	-	-	-	-	-	-	-	-
4904_CRISPR-associated_pr...faa	-	ID:ADQ41960.1,	ID:AEM74919.1,	ID:ACM61721.1,	-	ID:BCS82389.1,	ID:ADQ08232.1,	ID:ADQ47296.1,	-	-
4905_CRISPR-associated_pr...faa	-	ID:ADQ41961.1,	ID:AEM74920.1,	ID:ACM61722.1,	-	ID:BCS82390.1,	ID:ADQ08233.1,	ID:ADQ47297.1,	-	-
4906_CRISPR-associated_HD...faa	-	ID:ADQ41962.1,	ID:AEM74921.1,	ID:ACM61723.1,	-	ID:BCS82391.1,	ID:ADQ08234.1,	ID:ADQ47298.1,	-	-
4907_CRISPR-associated_pr...faa	-	ID:ADQ41963.1,	ID:AEM74922.1,	ID:ACM61724.1,	-	ID:BCS82392.1,	ID:ADQ08235.1,	ID:ADQ47299.1,	-	-
4908_CRISPR-associated_pr...faa	-	ID:ADQ41964.1,	ID:AEM74923.1,	ID:ACM61725.1,	-	ID:BCS82393.1,	ID:ADQ08236.1,	ID:ADQ47300.1,	-	-
4909_CRISPR-associated_pr...faa	-	ID:ADQ41965.1,	ID:AEM74924.1,	ID:ACM61726.1,	-	ID:BCS82394.1,	ID:ADQ08237.1,	ID:ADQ47301.1,	-	-
4920_hypothetical_protein.faa	-	ID:ADQ41976.1,	-	-	-	-	-	-	-	-
4924_hypothetical_protein.faa	-	ID:ADQ41980.1,	-	-	-	-	-	-	-	-
4927_hypothetical_protein.faa	-	ID:ADQ41983.1,	-	-	-	-	ID:ADQ08264.1,	-	-	-
4928_hypothetical_protein.faa	-	ID:ADQ41984.1,	-	-	-	-	ID:ADQ08265.1,	-	-	-
4929_protein_of_unknown_f...faa	-	ID:ADQ41985.1,	-	-	-	-	ID:ADQ08266.1,	-	-	-
4930_CRISPR-associated_pr...faa	-	ID:ADQ41986.1,	-	-	-	-	ID:ADQ08267.1,	-	-	-
4931_protein_of_unknown_f...faa	-	ID:ADQ41987.1,	-	-	-	-	-	-	-	-
4932_protein_of_unknown_f...faa	-	ID:ADQ41988.1,	-	-	-	-	-	-	-	-
4943_hypothetical_protein.faa	-	ID:ADQ41999.1,	-	-	-	-	-	-	-	-
4952_CRISPR-associated_pr...faa	-	ID:ADQ42008.1,	-	-	-	-	-	-	-	-
4953_hypothetical_protein.faa	-	ID:ADQ42009.1,	-	-	-	-	-	-	-	-
4954_hypothetical_protein.faa	-	ID:ADQ42010.1,	-	-	-	-	-	-	-	-
4955_hypothetical_protein.faa	-	ID:ADQ42011.1,	ID:AEM74987.1,	ID:ACM61764.1,	-	-	-	ID:ADQ47336.1,	-	-
4957_hypothetical_protein.faa	-	ID:ADQ42013.1,	-	-	-	-	-	-	-	-
4959_CRISPR-associated_pr...faa	-	ID:ADQ42015.1,	ID:AEM74975.1,	-	ID:WP_045173326.1,	ID:BCS82396.1,	ID:ADQ08241.1,	-	-	-
4960_hypothetical_protein.faa	-	ID:ADQ42016.1,	ID:AEM74976.1,	-	ID:WP_045173327.1,	-	-	-	-	-
4961_protein_of_unknown_f...faa	-	ID:ADQ42017.1,	ID:AEM74977.1,	-	ID:WP_045173328.1,	-	-	-	-	-
4962_protein_of_unknown_f...faa	-	ID:ADQ42018.1,	ID:AEM74978.1,	-	ID:WP_045173329.1,	-	-	-	-	-
4963_CRISPR-associated_RA...faa	-	ID:ADQ42019.1,	ID:AEM74979.1,	-	ID:WP_052661762.1,	-	-	-	-	-
4964_hypothetical_protein.faa	-	ID:ADQ42020.1,	ID:AEM74980.1,	-	ID:WP_045173330.1,	-	-	-	-	-
4965_hypothetical_protein.faa	-	ID:ADQ42021.1,	ID:AEM74981.1,	-	ID:WP_045173331.1,	-	-	-	-	-
4966_protein_of_unknown_f...faa	-	ID:ADQ42022.1,	ID:AEM74982.1,	-	ID:WP_045173332.1,	-	-	-	-	-
4967_hypothetical_protein.faa	-	ID:ADQ42023.1,	ID:AEM74983.1,	-	ID:WP_235375127.1,	-	-	-	-	-
4969_hypothetical_protein.faa	-	ID:ADQ42025.1,	-	-	-	-	-	-	-	-
4987_hypothetical_protein.faa	-	ID:ADQ42043.1,	-	-	-	-	-	-	-	-
5003_hypothetical_protein.faa	-	ID:ADQ42059.1,	-	-	-	-	-	-	-	-
5004_hypothetical_protein.faa	-	ID:ADQ42060.1,	-	-	-	-	-	-	-	-
5005_integrase_family_pro...faa	-	ID:ADQ42061.1,	-	-	-	-	-	-	-	-
5006_CopG_domain_protein_...faa	-	ID:ADQ42062.1,ID:ADQ42064.1,	-	ID:ACM61823.1,	-	-	-	-	-	-
5007_hypothetical_protein.faa	-	ID:ADQ42063.1,	-	-	-	-	-	-	-	-
5009_HhH-GPD_family_prote...faa	-	ID:ADQ42065.1,	-	-	-	-	-	-	-	-
5010_DNA-cytosine_methylt...faa	-	ID:ADQ42066.1,	-	-	-	-	-	-	-	-
5011_hypothetical_protein.faa	-	ID:ADQ42067.1,	-	-	-	-	-	-	-	-
5012_DNA_binding_domain_p...faa	-	ID:ADQ42068.1,	-	-	-	-	-	-	-	-
5013_hypothetical_protein.faa	-	ID:ADQ42069.1,	-	-	-	-	-	-	-	-
5015_RNA_chaperone_Hfq.faa	-	ID:ADQ42071.1,	-	-	-	-	-	-	-	-
5016_hypothetical_protein.faa	-	ID:ADQ42072.1,	-	-	-	-	-	-	-	-
5017_hypothetical_protein.faa	-	ID:ADQ42073.1,	-	-	-	-	-	-	-	-
5018_hypothetical_protein.faa	-	ID:ADQ42074.1,	-	-	-	-	-	-	-	-
5019_hypothetical_protein.faa	-	ID:ADQ42075.1,	-	-	-	-	-	-	-	-
5027_secretion_protein_Hl...faa	-	-	ID:AEM72707.1,	-	-	-	-	-	-	-
5030_carbamoyl-phosphate_...faa	-	-	ID:AEM72710.1,	-	-	-	-	-	-	-
5031_glycoside_hydrolase_...faa	-	-	ID:AEM72711.1,	ID:ACM60948.1,	ID:WP_045175315.1,	-	-	ID:ADQ45737.1,	ID:ADL42945.1,	-
5032_Protein_of_unknown_f...faa	-	-	ID:AEM72712.1,	-	-	-	-	-	-	-
5033_type_3a_cellulose-bi...faa	-	-	ID:AEM72713.1,	-	-	-	-	-	-	-
5034_glycoside_hydrolase_...faa	-	-	ID:AEM72714.1,	-	-	-	-	-	-	-
5035_methyl-accepting_che...faa	-	-	ID:AEM72715.1,	-	-	-	-	-	-	-
5038_putative_signal_tran...faa	-	-	ID:AEM72718.1,	-	-	-	-	-	-	-
5042_hypothetical_protein.faa	-	-	ID:AEM72722.1,	ID:ACM59266.1,	-	-	-	-	-	-
5043_protein_of_unknown_f...faa	-	-	ID:AEM72723.1,	ID:ACM59267.1,	-	-	-	-	-	-
5044_hypothetical_protein.faa	-	-	ID:AEM72724.1,	ID:ACM59268.1,	-	-	-	-	-	-
5045_ABC_transporter_rela...faa	-	-	ID:AEM72725.1,	ID:ACM59269.1,	-	-	-	-	-	-
5060_2-dehydro-3-deoxypho...faa	-	-	ID:AEM72740.1,	-	-	-	-	-	-	-
5095_putative_transposase...faa	-	-	ID:AEM72775.1,	-	-	-	-	-	-	-
5098_hypothetical_protein.faa	-	-	ID:AEM72778.1,	-	-	-	-	-	-	-
5112_transposase_IS116-IS...faa	-	-	ID:AEM72792.1,ID:AEM72815.1,ID:AEM73558.1,ID:AEM74285.1,	-	-	-	-	-	-	-
5118_hypothetical_protein.faa	-	-	ID:AEM72798.1,	-	-	-	-	-	ID:ADL43343.1,	-
5140_hypothetical_protein.faa	-	-	ID:AEM72820.1,	-	-	-	-	-	-	-
5141_hypothetical_protein.faa	-	-	ID:AEM72821.1,	-	-	-	-	-	-	-
5157_hypothetical_protein.faa	-	-	ID:AEM72837.1,	-	-	-	-	-	-	-
5167_S-layer_domain-conta...faa	-	-	ID:AEM72847.1,	-	-	-	-	-	-	-
5168_S-layer_domain-conta...faa	-	-	ID:AEM72848.1,	-	-	-	-	-	-	-
5169_S-layer_domain-conta...faa	-	-	ID:AEM72849.1,	-	-	-	-	-	-	-
5188_hypothetical_protein.faa	-	-	ID:AEM72868.1,	-	-	-	-	-	-	-
5200_hypothetical_protein.faa	-	-	ID:AEM72880.1,	-	-	-	-	-	-	-
5228_hypothetical_protein.faa	-	-	ID:AEM72908.1,	-	-	-	-	-	-	-
5236_HEPN_domain_protein.faa	-	-	ID:AEM72916.1,	-	ID:WP_045173998.1,	ID:BCS81931.1,	-	ID:ADQ46915.1,	-	-
5275_hypothetical_protein.faa	-	-	ID:AEM72955.1,	-	-	-	-	-	-	-
5276_hypothetical_protein.faa	-	-	ID:AEM72956.1,	-	-	-	-	-	-	-
5277_IstB_domain_protein_...faa	-	-	ID:AEM72957.1,ID:AEM74265.1,	ID:ACM59289.1,ID:ACM60938.1,	-	-	-	-	-	-
5278_hypothetical_protein.faa	-	-	ID:AEM72958.1,	-	-	-	-	-	-	-
5280_hypothetical_protein.faa	-	-	ID:AEM72960.1,	-	-	-	-	-	-	-
5281_hypothetical_protein.faa	-	-	ID:AEM72961.1,	ID:ACM59676.1,	ID:WP_045173979.1,	ID:BCS81942.1,	-	ID:ADQ46926.1,	ID:ADL41817.1,	-
5287_hypothetical_protein.faa	-	-	ID:AEM72967.1,	-	-	-	-	-	-	-
5289_hypothetical_protein.faa	-	-	ID:AEM72969.1,	-	-	-	-	-	-	-
5290_hypothetical_protein.faa	-	-	ID:AEM72970.1,	-	-	-	-	-	-	-
5292_integrase_family_pro...faa	-	-	ID:AEM72972.1,	-	-	-	-	-	-	-
5365_protein_of_unknown_f...faa	-	-	ID:AEM73045.1,	-	-	-	-	-	-	-
5383_peptidase_C39_bacter...faa	-	-	ID:AEM73063.1,	-	-	-	-	-	-	-
5394_hypothetical_protein.faa	-	-	ID:AEM73074.1,	-	-	-	-	-	-	-
5413_hypothetical_protein.faa	-	-	ID:AEM73093.1,	-	-	-	-	-	-	-
5414_hypothetical_protein.faa	-	-	ID:AEM73094.1,	-	-	-	-	-	-	-
5509_transposase.faa	-	-	ID:AEM73189.1,	-	-	-	-	-	-	-
5536_hypothetical_protein.faa	-	-	ID:AEM73216.1,	-	-	-	-	-	-	-
5718_von_Willebrand_facto...faa	-	-	ID:AEM73398.1,	ID:ACM60464.1,	ID:WP_045173891.1,	-	-	ID:ADQ46197.1,	-	-
5720_von_willebrand_facto...faa	-	-	ID:AEM73400.1,	ID:ACM60466.1,ID:ACM60468.1,	-	-	-	-	ID:ADL42481.1,	-
5831_hypothetical_protein.faa	-	-	ID:AEM73511.1,	-	ID:WP_045174967.1,	-	-	-	-	-
5832_alpha-L-glutamate_li...faa	-	-	ID:AEM73512.1,	-	ID:WP_045174968.1,	-	-	-	-	-
5833_alpha-L-glutamate_li...faa	-	-	ID:AEM73513.1,	-	ID:WP_045174969.1,	-	-	-	-	-
5834_hypothetical_protein.faa	-	-	ID:AEM73514.1,	-	ID:WP_045174970.1,	-	-	-	-	-
5857_hypothetical_protein.faa	-	-	ID:AEM73537.1,	-	-	-	-	-	-	-
5884_hypothetical_protein.faa	-	-	ID:AEM73564.1,	-	-	-	-	-	-	-
5949_hypothetical_protein.faa	-	-	ID:AEM73629.1,	-	-	-	-	ID:ADQ47116.1,	ID:ADL41654.1,	-
5950_short_chain_dehydrog...faa	-	-	ID:AEM73630.1,	-	-	-	-	ID:ADQ47117.1,	-	-
5965_hypothetical_protein.faa	-	-	ID:AEM73645.1,	-	-	-	-	-	-	-
5966_Protein_of_unknown_f...faa	-	-	ID:AEM73646.1,	ID:ACM60692.1,	ID:WP_045175062.1,	ID:BCS80973.1,	ID:ADQ06873.1,	-	-	-
6007_hypothetical_protein.faa	-	-	ID:AEM73687.1,	-	-	-	-	-	-	-
6020_RNA_polymerase-_sigm...faa	-	-	ID:AEM73700.1,	-	-	-	-	-	-	-
6021_peptidase_S9B_dipept...faa	-	-	ID:AEM73701.1,	-	-	-	-	-	-	-
6024_DNA_methylase_N-4-N-...faa	-	-	ID:AEM73704.1,	ID:ACM60752.1,	-	-	-	ID:ADQ45936.1,	-	-
6025_hypothetical_protein.faa	-	-	ID:AEM73705.1,	ID:ACM60753.1,	-	-	-	ID:ADQ45935.1,	-	-
6026_hypothetical_protein.faa	-	-	ID:AEM73706.1,	ID:ACM60759.1,	-	-	-	ID:ADQ45934.1,	ID:ADL42233.1,	-
6027_hypothetical_protein.faa	-	-	ID:AEM73707.1,	-	-	-	-	-	ID:ADL42232.1,	-
6029_3-deoxy-D-manno-octu...faa	-	-	ID:AEM73709.1,	-	-	-	-	-	-	-
6162_hypothetical_protein.faa	-	-	ID:AEM73842.1,	-	-	-	-	-	-	-
6180_hypothetical_protein.faa	-	-	ID:AEM73860.1,	-	-	-	-	-	-	-
6181_protein_of_unknown_f...faa	-	-	ID:AEM73861.1,	-	-	-	-	-	-	-
6182_protein_of_unknown_f...faa	-	-	ID:AEM73862.1,	-	-	-	-	-	-	-
6184_hypothetical_protein.faa	-	-	ID:AEM73864.1,	-	-	-	-	-	-	-
6186_radical_SAM_domain-c...faa	-	-	ID:AEM73866.1,	-	-	-	-	-	-	-
6195_type_3a_cellulose-bi...faa	-	-	ID:AEM73875.1,	-	-	-	-	-	-	-
6312_hypothetical_protein.faa	-	-	ID:AEM73992.1,	ID:ACM59251.1,ID:ACM60067.1,	ID:WP_235375201.1,ID:WP_045175533.1,	ID:BCS81581.1,	-	-	-	-
6321_hypothetical_protein.faa	-	-	ID:AEM74001.1,	-	-	-	-	-	-	-
6322_KWG_Leptospira_repea...faa	-	-	ID:AEM74002.1,	-	-	-	-	-	-	-
6346_MmpL_domain-containi...faa	-	-	ID:AEM74026.1,	-	-	-	-	-	-	-
6347_hypothetical_protein.faa	-	-	ID:AEM74027.1,	-	-	-	-	-	-	-
6348_hypothetical_protein.faa	-	-	ID:AEM74028.1,	ID:ACM60011.1,	ID:WP_045174431.1,	-	-	-	-	-
6349_hypothetical_protein.faa	-	-	ID:AEM74029.1,	ID:ACM60010.1,	ID:WP_235375198.1,	-	-	-	-	-
6350_ABC_transporter_rela...faa	-	-	ID:AEM74030.1,	ID:ACM60008.1,	ID:WP_045174430.1,	-	-	-	-	-
6351_hypothetical_protein.faa	-	-	ID:AEM74031.1,	ID:ACM60007.1,	ID:WP_235375197.1,	-	-	-	-	-
6352_hypothetical_protein.faa	-	-	ID:AEM74032.1,	-	-	-	-	-	-	-
6353_hypothetical_protein.faa	-	-	ID:AEM74033.1,	-	-	-	-	-	-	-
6355_hypothetical_protein.faa	-	-	ID:AEM74035.1,	ID:ACM60013.1,ID:ACM60068.1,	-	ID:BCS81580.1,	-	-	-	-
6432_hypothetical_protein.faa	-	-	ID:AEM74112.1,	-	-	-	-	-	-	-
6519_ABC_transporter_rela...faa	-	-	ID:AEM74199.1,	ID:ACM61049.1,	-	-	-	ID:ADQ45621.1,	-	-
6520_hypothetical_protein.faa	-	-	ID:AEM74200.1,	-	-	-	-	-	-	-
6528_hypothetical_protein.faa	-	-	ID:AEM74208.1,	-	-	-	-	-	-	-
6544_CRISPR-associated_pr...faa	-	-	ID:AEM74224.1,	-	-	-	-	-	-	-
6545_CRISPR-associated_pr...faa	-	-	ID:AEM74225.1,	-	-	-	-	-	-	-
6546_CRISPR-associated_pr...faa	-	-	ID:AEM74226.1,	-	-	-	-	-	-	-
6547_Protein_of_unknown_f...faa	-	-	ID:AEM74227.1,	-	-	-	-	-	-	-
6548_CRISPR-associated_he...faa	-	-	ID:AEM74228.1,	-	-	-	-	-	-	-
6549_CRISPR-associated_pr...faa	-	-	ID:AEM74229.1,	-	-	-	-	-	-	-
6550_CRISPR-associated_pr...faa	-	-	ID:AEM74230.1,	-	-	-	-	-	-	-
6551_metal-dependent_phos...faa	-	-	ID:AEM74231.1,	-	-	-	-	-	-	-
6552_hypothetical_protein.faa	-	-	ID:AEM74232.1,	-	-	-	-	-	-	-
6553_hypothetical_protein.faa	-	-	ID:AEM74233.1,	-	-	-	-	-	-	-
6554_hypothetical_protein.faa	-	-	ID:AEM74234.1,	-	-	-	-	-	-	-
6555_hypothetical_protein.faa	-	-	ID:AEM74235.1,	-	-	-	-	-	-	-
6584_Integrase_catalytic_...faa	-	-	ID:AEM74264.1,ID:AEM74476.1,	-	-	-	-	-	-	-
6586_hypothetical_protein.faa	-	-	ID:AEM74266.1,	-	-	-	-	-	-	-
6594_hypothetical_protein.faa	-	-	ID:AEM74274.1,	-	-	-	-	-	-	-
6603_hypothetical_protein.faa	-	-	ID:AEM74283.1,	-	-	-	-	-	-	-
6606_hypothetical_protein.faa	-	-	ID:AEM74286.1,	ID:ACM60006.1,	-	ID:BCS81613.1,	-	ID:ADQ46602.1,	-	-
6607_ABC_transporter_rela...faa	-	-	ID:AEM74287.1,	ID:ACM60005.1,	-	ID:BCS81614.1,	ID:ADQ07505.1,	ID:ADQ46603.1,	ID:ADL42857.1,	-
6608_ABC_transporter_rela...faa	-	-	ID:AEM74288.1,	ID:ACM60004.1,	-	ID:BCS81615.1,	ID:ADQ07506.1,	ID:ADQ46604.1,	ID:ADL42858.1,	-
6609_hypothetical_protein.faa	-	-	ID:AEM74289.1,	-	-	-	-	-	-	-
6610_hypothetical_protein.faa	-	-	ID:AEM74290.1,	ID:ACM60003.1,	-	-	-	-	-	-
6612_hypothetical_protein.faa	-	-	ID:AEM74292.1,	-	-	-	-	-	-	-
6615_hypothetical_protein.faa	-	-	ID:AEM74295.1,	-	-	-	-	ID:ADQ46607.1,	-	-
6616_hypothetical_protein.faa	-	-	ID:AEM74296.1,	-	-	-	-	ID:ADQ46608.1,	-	-
6617_hypothetical_protein.faa	-	-	ID:AEM74297.1,	-	-	-	-	ID:ADQ46609.1,	-	-
6639_restriction_modifica...faa	-	-	ID:AEM74319.1,	-	-	-	-	-	ID:ADL42113.1,	-
6641_Quinolinate_phosphor...faa	-	-	ID:AEM74321.1,	-	-	-	-	-	-	-
6720_hypothetical_protein.faa	-	-	ID:AEM74400.1,	-	-	-	-	-	-	-
6721_hypothetical_protein.faa	-	-	ID:AEM74401.1,	-	-	-	-	-	-	-
6773_hypothetical_protein.faa	-	-	ID:AEM74453.1,	-	-	-	-	-	-	-
6784_KWG_repeat-containin...faa	-	-	ID:AEM74464.1,	-	-	-	-	-	-	-
6788_hypothetical_protein.faa	-	-	ID:AEM74468.1,	-	-	-	-	-	ID:ADL43159.1,	-
6793_hypothetical_protein.faa	-	-	ID:AEM74473.1,	ID:ACM61194.1,	-	-	-	-	ID:ADL43168.1,	-
6794_Ig_domain_protein_gr...faa	-	-	ID:AEM74474.1,	ID:ACM61195.1,	-	-	-	-	ID:ADL43169.1,	-
6795_hypothetical_protein.faa	-	-	ID:AEM74475.1,	ID:ACM61196.1,	-	-	-	-	ID:ADL43170.1,	-
7007_DNA_polymerase_beta_...faa	-	-	ID:AEM74687.1,	-	-	-	-	-	-	-
7028_IstB_domain_protein_...faa	-	-	ID:AEM74708.1,	ID:ACM59288.1,ID:ACM59409.1,ID:ACM61165.1,ID:ACM61362.1,	-	-	-	ID:ADQ45442.1,ID:ADQ47310.1,	ID:ADL42941.1,	-
7029_Integrase_catalytic_...faa	-	-	ID:AEM74709.1,	ID:ACM59287.1,ID:ACM59408.1,ID:ACM61164.1,ID:ACM61363.1,	-	-	-	ID:ADQ45443.1,	ID:ADL42942.1,	-
7030_ABC_transporter-like...faa	-	-	ID:AEM74710.1,	-	-	-	-	-	-	-
7054_S-layer_domain-conta...faa	-	-	ID:AEM74734.1,	-	-	-	-	-	ID:ADL41529.1,	-
7063_Propeptide_PepSY_amd...faa	-	-	ID:AEM74743.1,	-	-	-	-	-	-	-
7064_integral_membrane_se...faa	-	-	ID:AEM74744.1,	-	-	-	-	-	-	-
7073_hypothetical_protein.faa	-	-	ID:AEM74753.1,	-	-	-	-	-	-	-
7081_methyl-accepting_che...faa	-	-	ID:AEM74761.1,	-	ID:WP_045175052.1,	-	-	-	-	-
7094_efflux_transporter-_...faa	-	-	ID:AEM74774.1,	ID:ACM61651.1,	-	-	-	ID:ADQ45186.1,	-	-
7095_ABC_transporter_rela...faa	-	-	ID:AEM74775.1,	ID:ACM61652.1,	ID:WP_045173195.1,	-	-	ID:ADQ45185.1,	-	-
7096_protein_of_unknown_f...faa	-	-	ID:AEM74776.1,	ID:ACM61653.1,	ID:WP_235375122.1,	-	-	ID:ADQ45184.1,	-	-
7103_hypothetical_protein.faa	-	-	ID:AEM74783.1,	-	-	-	-	-	-	-
7104_hypothetical_protein.faa	-	-	ID:AEM74784.1,	-	-	-	-	-	-	-
7105_hypothetical_protein.faa	-	-	ID:AEM74785.1,	-	-	-	-	-	-	-
7106_hypothetical_protein.faa	-	-	ID:AEM74786.1,	-	-	-	-	-	-	-
7138_hypothetical_protein.faa	-	-	ID:AEM74818.1,	-	-	-	-	-	-	-
7144_Methyltransferase_ty...faa	-	-	ID:AEM74824.1,	-	-	-	-	-	-	-
7156_S-layer_domain-conta...faa	-	-	ID:AEM74836.1,	-	-	-	-	-	-	-
7157_regulator_of_chromos...faa	-	-	ID:AEM74837.1,	-	-	-	-	-	-	-
7158_regulator_of_chromos...faa	-	-	ID:AEM74838.1,	-	-	-	-	-	-	-
7160_hypothetical_protein.faa	-	-	ID:AEM74840.1,	-	-	-	-	-	-	-
7161_PpiC-type_peptidyl-p...faa	-	-	ID:AEM74841.1,	ID:ACM60949.1,	ID:WP_045175316.1,	-	-	ID:ADQ45736.1,	ID:ADL42946.1,	-
7162_KWG_Leptospira_repea...faa	-	-	ID:AEM74842.1,	ID:ACM60950.1,	ID:WP_045175317.1,	-	-	ID:ADQ45735.1,	ID:ADL42947.1,	-
7163_glycosyl_transferase...faa	-	-	ID:AEM74843.1,	ID:ACM60952.1,	ID:WP_045175319.1,	-	-	ID:ADQ45733.1,	ID:ADL42949.1,	-
7164_type_3a_cellulose-bi...faa	-	-	ID:AEM74844.1,	-	-	-	-	-	-	-
7176_transglutaminase_dom...faa	-	-	ID:AEM74856.1,	-	-	-	-	-	-	-
7186_Methyltransferase_ty...faa	-	-	ID:AEM74866.1,	-	-	-	-	-	-	-
7210_Tryptophan_synthase_...faa	-	-	ID:AEM74890.1,	ID:ACM59193.1,	-	-	-	-	-	-
7211_type_III_restriction...faa	-	-	ID:AEM74891.1,	-	-	-	-	-	-	-
7217_hypothetical_protein.faa	-	-	ID:AEM74897.1,	-	-	-	-	-	-	-
7218_hypothetical_protein.faa	-	-	ID:AEM74898.1,	-	-	-	-	-	-	-
7222_glucan_endo-1-3-beta...faa	-	-	ID:AEM74902.1,	-	-	-	-	-	-	-
7226_protein_of_unknown_f...faa	-	-	ID:AEM74906.1,	-	-	ID:BCS82376.1,	ID:ADQ08219.1,	ID:ADQ47287.1,	-	-
7245_CRISPR-associated_pr...faa	-	-	ID:AEM74925.1,	-	-	-	-	-	-	-
7246_hypothetical_protein.faa	-	-	ID:AEM74926.1,	-	-	-	-	-	-	-
7251_major_facilitator_su...faa	-	-	ID:AEM74931.1,	-	-	-	-	-	-	-
7252_Conserved_hypothetic...faa	-	-	ID:AEM74932.1,	-	-	-	-	-	-	-
7262_hypothetical_protein.faa	-	-	ID:AEM74942.1,	ID:ACM60020.1,	-	-	-	ID:ADQ47294.1,	ID:ADL43522.1,	-
7263_Zeta_toxin_family_pr...faa	-	-	ID:AEM74943.1,	-	-	-	-	-	-	-
7267_hypothetical_protein.faa	-	-	ID:AEM74947.1,	-	-	-	-	-	-	-
7268_hypothetical_protein.faa	-	-	ID:AEM74948.1,	-	-	-	-	-	-	-
7271_hypothetical_protein.faa	-	-	ID:AEM74951.1,	-	-	-	-	-	-	-
7273_YcfA_family_protein.faa	-	-	ID:AEM74953.1,	-	-	-	-	-	-	-
7275_hypothetical_protein.faa	-	-	ID:AEM74955.1,	-	-	-	-	-	-	-
7293_hypothetical_protein.faa	-	-	ID:AEM74973.1,	-	-	-	-	-	-	-
7305_hypothetical_protein.faa	-	-	ID:AEM74985.1,	-	-	-	-	-	-	-
7306_hypothetical_protein.faa	-	-	ID:AEM74986.1,	ID:ACM61765.1,	-	ID:BCS82426.1,	ID:ADQ08261.1,	ID:ADQ47337.1,	-	-
7336_transposase_IS200-fa...faa	-	-	ID:AEM75016.1,	-	-	-	-	-	-	-
7338_hypothetical_protein.faa	-	-	-	ID:ACM61821.1,	-	-	-	-	-	-
7339_transcriptional_regu...faa	-	-	-	ID:ACM61822.1,	-	-	-	-	-	-
7341_regulatory_protein_M...faa	-	-	-	ID:ACM61824.1,	-	-	-	-	-	-
7344_hypothetical_protein.faa	-	-	-	ID:ACM61827.1,	-	-	-	-	-	-
7345_hypothetical_protein.faa	-	-	-	ID:ACM61828.1,	-	-	-	-	-	-
7347_hypothetical_protein.faa	-	-	-	ID:ACM59168.1,	-	-	-	ID:ADQ44923.1,	-	-
7352_hypothetical_protein.faa	-	-	-	ID:ACM59173.1,	-	-	-	-	ID:ADL41388.1,	-
7355_hypothetical_protein.faa	-	-	-	ID:ACM59176.1,	-	-	-	ID:ADQ44932.1,	-	-
7356_hypothetical_protein.faa	-	-	-	ID:ACM59177.1,	-	-	-	ID:ADQ44933.1,	-	-
7357_YD_repeat_protein.faa	-	-	-	ID:ACM59178.1,	-	-	-	ID:ADQ44934.1,	-	-
7370_hypothetical_protein.faa	-	-	-	ID:ACM59191.1,	-	-	-	-	-	-
7371_ABC_transporter_ATP-...faa	-	-	-	ID:ACM59192.1,	-	-	-	-	-	-
7393_ABC-2_type_transport...faa	-	-	-	ID:ACM59214.1,	-	-	-	-	ID:ADL41426.1,	-
7394_ABC_transporter_rela...faa	-	-	-	ID:ACM59215.1,	-	-	-	-	ID:ADL41427.1,	-
7396_dTDP-4-dehydrorhamno...faa	-	-	-	ID:ACM59217.1,	-	-	-	-	ID:ADL41429.1,	-
7398_methyltransferase_Fk...faa	-	-	-	ID:ACM59219.1,	-	-	-	-	-	-
7399_glycosyl_transferase...faa	-	-	-	ID:ACM59220.1,	-	-	-	-	-	-
7400_glycosyl_transferase...faa	-	-	-	ID:ACM59221.1,	-	-	-	-	ID:ADL41433.1,	-
7402_glycosyl_transferase...faa	-	-	-	ID:ACM59223.1,	-	-	-	-	ID:ADL41435.1,	-
7407_hypothetical_protein.faa	-	-	-	ID:ACM59228.1,	-	-	-	-	-	-
7408_hypothetical_protein.faa	-	-	-	ID:ACM59229.1,	-	-	-	-	-	-
7409_Abortive_infection_p...faa	-	-	-	ID:ACM59230.1,	-	-	-	-	-	-
7411_hypothetical_protein.faa	-	-	-	ID:ACM59232.1,	-	-	-	-	-	-
7412_hypothetical_protein.faa	-	-	-	ID:ACM59233.1,	-	-	-	ID:ADQ44972.1,	-	-
7413_hypothetical_protein.faa	-	-	-	ID:ACM59234.1,	-	-	-	-	-	-
7414_Abortive_infection_p...faa	-	-	-	ID:ACM59235.1,	-	-	-	-	-	-
7426_extracellular_solute...faa	-	-	-	ID:ACM59247.1,	-	-	-	-	-	-
7429_hypothetical_protein.faa	-	-	-	ID:ACM59250.1,	-	-	-	-	-	-
7433_transcriptional_regu...faa	-	-	-	ID:ACM59254.1,	-	-	-	-	-	-
7434_protein_of_unknown_f...faa	-	-	-	ID:ACM59255.1,	-	-	-	-	-	-
7451_conserved_hypothetic...faa	-	-	-	ID:ACM59272.1,	-	-	-	-	-	-
7457_CRISPR-associated_Ca...faa	-	-	-	ID:ACM59278.1,	-	-	-	-	-	-
7469_conserved_hypothetic...faa	-	-	-	ID:ACM59290.1,	ID:WP_045173533.1,	-	-	-	-	-
7470_conserved_hypothetic...faa	-	-	-	ID:ACM59291.1,	ID:WP_045173534.1,	-	-	-	-	-
7471_protein_of_unknown_f...faa	-	-	-	ID:ACM59292.1,	ID:WP_045173535.1,	-	-	-	-	-
7472_protein_of_unknown_f...faa	-	-	-	ID:ACM59293.1,	ID:WP_045173537.1,	-	-	-	-	-
7473_conserved_hypothetic...faa	-	-	-	ID:ACM59294.1,	ID:WP_045173538.1,	-	-	-	-	-
7474_protein_of_unknown_f...faa	-	-	-	ID:ACM59295.1,	ID:WP_052661774.1,	-	-	-	-	-
7527_Nucleotide_binding_p...faa	-	-	-	ID:ACM59348.1,	-	-	ID:ADQ08128.1,	-	-	-
7558_hypothetical_protein.faa	-	-	-	ID:ACM59379.1,	-	ID:BCS82206.1,	-	ID:ADQ47173.1,	ID:ADL41580.1,	-
7582_hypothetical_protein.faa	-	-	-	ID:ACM59403.1,	-	-	-	-	-	-
7584_Abortive_infection_p...faa	-	-	-	ID:ACM59405.1,	-	-	-	-	-	-
7585_conserved_hypothetic...faa	-	-	-	ID:ACM59406.1,	-	-	-	-	-	-
7586_conserved_hypothetic...faa	-	-	-	ID:ACM59407.1,	-	-	-	-	-	-
7589_hypothetical_protein.faa	-	-	-	ID:ACM59410.1,	-	-	-	-	-	-
7594_hypothetical_protein.faa	-	-	-	ID:ACM59415.1,	-	-	-	-	-	-
7595_conserved_hypothetic...faa	-	-	-	ID:ACM59416.1,	-	-	-	-	-	-
7596_conserved_hypothetic...faa	-	-	-	ID:ACM59417.1,	-	-	-	-	-	-
7597_hypothetical_protein.faa	-	-	-	ID:ACM59418.1,	-	-	-	-	-	-
7598_hypothetical_protein.faa	-	-	-	ID:ACM59419.1,	ID:WP_235375157.1,	-	-	ID:ADQ47150.1,	-	-
7599_PilT_protein_domain_...faa	-	-	-	ID:ACM59420.1,	ID:WP_045173688.1,	-	-	ID:ADQ47149.1,	ID:ADL41609.1,	-
7608_hypothetical_protein.faa	-	-	-	ID:ACM59429.1,	-	-	-	-	-	-
7609_hypothetical_protein.faa	-	-	-	ID:ACM59430.1,	-	-	-	-	-	-
7610_hypothetical_protein.faa	-	-	-	ID:ACM59431.1,	-	-	-	-	-	-
7611_hypothetical_protein.faa	-	-	-	ID:ACM59432.1,	-	-	-	-	-	-
7621_conserved_hypothetic...faa	-	-	-	ID:ACM59442.1,	ID:WP_045173702.1,	-	ID:ADQ08022.1,	ID:ADQ47141.1,	-	-
7645_transposase-_IS4_fam...faa	-	-	-	ID:ACM59466.1,	-	-	-	-	-	-
7648_conserved_hypothetic...faa	-	-	-	ID:ACM59469.1,	-	-	-	-	-	-
7649_hypothetical_protein.faa	-	-	-	ID:ACM59470.1,	-	-	-	-	-	-
7651_hypothetical_protein.faa	-	-	-	ID:ACM59472.1,	-	-	-	-	-	-
7652_SMC_domain_protein.faa	-	-	-	ID:ACM59473.1,	-	-	-	-	-	-
7653_hypothetical_protein.faa	-	-	-	ID:ACM59474.1,	-	-	-	-	-	-
7661_YD_repeat-containing...faa	-	-	-	ID:ACM59482.1,	-	-	-	-	-	-
7662_hypothetical_protein.faa	-	-	-	ID:ACM59483.1,ID:ACM59488.1,	-	-	-	-	-	-
7663_hypothetical_protein.faa	-	-	-	ID:ACM59484.1,ID:ACM59489.1,	-	-	-	-	-	-
7664_hypothetical_protein.faa	-	-	-	ID:ACM59485.1,	-	-	-	-	-	-
7665_hypothetical_protein.faa	-	-	-	ID:ACM59486.1,	-	-	-	-	-	-
7666_hypothetical_protein.faa	-	-	-	ID:ACM59487.1,	-	-	-	-	-	-
7669_hypothetical_protein.faa	-	-	-	ID:ACM59490.1,	-	-	-	-	ID:ADL41646.1,	-
7670_hypothetical_protein.faa	-	-	-	ID:ACM59491.1,	-	-	-	-	ID:ADL41647.1,	-
7671_hypothetical_protein.faa	-	-	-	ID:ACM59492.1,	-	-	-	-	ID:ADL41648.1,	-
7672_putative_rhs-related...faa	-	-	-	ID:ACM59493.1,	-	-	-	-	-	-
7673_hypothetical_protein.faa	-	-	-	ID:ACM59494.1,	-	-	-	-	-	-
7689_hypothetical_protein.faa	-	-	-	ID:ACM59510.1,	-	-	-	-	-	-
7690_hypothetical_protein.faa	-	-	-	ID:ACM59511.1,	ID:WP_045173887.1,	-	-	-	ID:ADL43464.1,	-
7691_hypothetical_protein.faa	-	-	-	ID:ACM59512.1,	-	-	-	-	-	-
7692_hypothetical_protein.faa	-	-	-	ID:ACM59513.1,	-	-	-	-	-	-
7693_hypothetical_protein.faa	-	-	-	ID:ACM59514.1,	-	-	-	-	-	-
7697_hypothetical_protein.faa	-	-	-	ID:ACM59518.1,	-	-	-	ID:ADQ47085.1,	ID:ADL41683.1,	-
7698_hypothetical_protein.faa	-	-	-	ID:ACM59519.1,	-	-	-	ID:ADQ47084.1,	-	-
7699_conserved_hypothetic...faa	-	-	-	ID:ACM59520.1,	-	-	-	-	-	-
7717_hypothetical_protein.faa	-	-	-	ID:ACM59538.1,	-	-	-	-	-	-
7718_hypothetical_protein.faa	-	-	-	ID:ACM59539.1,	-	-	-	-	ID:ADL41704.1,	-
7719_hypothetical_protein.faa	-	-	-	ID:ACM59540.1,ID:ACM59620.1,	-	-	-	-	ID:ADL41705.1,	-
7720_hypothetical_protein.faa	-	-	-	ID:ACM59541.1,	-	-	-	-	-	-
7721_conserved_hypothetic...faa	-	-	-	ID:ACM59542.1,	-	-	-	-	-	-
7723_hypothetical_protein.faa	-	-	-	ID:ACM59544.1,ID:ACM59612.1,	-	-	-	-	ID:ADL42065.1,	-
7724_hypothetical_protein.faa	-	-	-	ID:ACM59545.1,ID:ACM59613.1,	-	-	-	-	ID:ADL42061.1,ID:ADL42066.1,	-
7725_hypothetical_protein.faa	-	-	-	ID:ACM59546.1,ID:ACM59614.1,	ID:WP_045173888.1,	-	-	-	ID:ADL42062.1,ID:ADL42067.1,	-
7726_glycoside_hydrolase_...faa	-	-	-	ID:ACM59547.1,	-	-	-	-	-	-
7727_conserved_hypothetic...faa	-	-	-	ID:ACM59548.1,	-	-	ID:ADQ07950.1,	ID:ADQ47058.1,	-	-
7728_Linocin_M18_bacterio...faa	-	-	-	ID:ACM59549.1,	-	-	-	ID:ADQ47057.1,	-	-
7729_Rubrerythrin.faa	-	-	-	ID:ACM59550.1,	ID:WP_045173788.1,	ID:BCS82071.1,	ID:ADQ07948.1,	ID:ADQ47056.1,	-	-
7750_hypothetical_protein.faa	-	-	-	ID:ACM59571.1,	-	-	ID:ADQ07931.1,	-	-	-
7782_conserved_hypothetic...faa	-	-	-	ID:ACM59603.1,	ID:WP_164742567.1,	-	-	ID:ADQ47000.1,	-	-
7786_conserved_hypothetic...faa	-	-	-	ID:ACM59607.1,	-	-	-	-	-	-
7794_hypothetical_protein.faa	-	-	-	ID:ACM59615.1,	-	-	-	-	-	-
7796_hypothetical_protein.faa	-	-	-	ID:ACM59617.1,	-	-	-	-	-	-
7797_hypothetical_protein.faa	-	-	-	ID:ACM59618.1,	-	-	-	-	-	-
7800_hypothetical_protein.faa	-	-	-	ID:ACM59621.1,	-	-	-	-	-	-
7801_hypothetical_protein.faa	-	-	-	ID:ACM59622.1,	ID:WP_045173905.1,	-	-	ID:ADQ46993.1,	-	-
7813_spore_coat_assembly_...faa	-	-	-	ID:ACM59634.1,	ID:WP_045173920.1,	ID:BCS81995.1,	ID:ADQ07869.1,	ID:ADQ46980.1,	-	-
7826_conserved_hypothetic...faa	-	-	-	ID:ACM59647.1,	-	-	-	-	-	-
7827_conserved_hypothetic...faa	-	-	-	ID:ACM59648.1,	-	-	-	-	-	-
7870_hypothetical_protein.faa	-	-	-	ID:ACM59691.1,	-	-	-	ID:ADQ46910.1,	-	-
7911_Ig_domain_protein.faa	-	-	-	ID:ACM59732.1,	-	-	-	-	-	-
7914_glycoside_hydrolase_...faa	-	-	-	ID:ACM59735.1,	-	-	-	-	-	-
7970_conserved_hypothetic...faa	-	-	-	ID:ACM59791.1,	-	-	-	-	ID:ADL41837.1,	-
7971_hypothetical_protein.faa	-	-	-	ID:ACM59792.1,	ID:WP_045174150.1,	ID:BCS81821.1,	-	-	ID:ADL41403.1,	-
7972_hypothetical_protein.faa	-	-	-	ID:ACM59793.1,	ID:WP_235375284.1,	-	-	ID:ADQ46799.1,	ID:ADL41404.1,	-
7973_hypothetical_protein.faa	-	-	-	ID:ACM59794.1,	ID:WP_045174154.1,	ID:BCS81820.1,	-	ID:ADQ46798.1,	ID:ADL41405.1,	-
7974_hypothetical_protein.faa	-	-	-	ID:ACM59795.1,	ID:WP_045174155.1,	-	-	-	ID:ADL41406.1,	-
7975_ABC_transporter_rela...faa	-	-	-	ID:ACM59796.1,	ID:WP_045174156.1,	ID:BCS81818.1,	-	ID:ADQ46796.1,	ID:ADL41407.1,	-
7976_hypothetical_protein.faa	-	-	-	ID:ACM59797.1,	ID:WP_045174158.1,	ID:BCS81817.1,	-	ID:ADQ46795.1,	ID:ADL41408.1,	-
7979_hypothetical_protein.faa	-	-	-	ID:ACM59800.1,	-	-	-	-	-	-
8013_hypothetical_protein.faa	-	-	-	ID:ACM59834.1,	-	-	-	-	-	-
8014_KWG_Leptospira_repea...faa	-	-	-	ID:ACM59835.1,	-	-	-	-	-	-
8015_KWG_Leptospira_repea...faa	-	-	-	ID:ACM59836.1,	-	-	-	-	-	-
8016_KWG_Leptospira_repea...faa	-	-	-	ID:ACM59837.1,	-	-	-	-	-	-
8017_KWG_Leptospira_repea...faa	-	-	-	ID:ACM59838.1,	-	-	-	-	-	-
8018_PKD_domain_containin...faa	-	-	-	ID:ACM59839.1,	-	-	-	-	-	-
8019_hypothetical_protein.faa	-	-	-	ID:ACM59840.1,	-	-	-	-	-	-
8020_hypothetical_protein.faa	-	-	-	ID:ACM59841.1,	-	-	-	-	-	-
8021_ErfK-YbiS-YcfS-YnhG_...faa	-	-	-	ID:ACM59842.1,	-	-	-	-	ID:ADL41986.1,	-
8024_conserved_hypothetic...faa	-	-	-	ID:ACM59845.1,	-	-	-	-	-	-
8154_nicotinate_phosphori...faa	-	-	-	ID:ACM59975.1,	-	-	-	ID:ADQ46637.1,	-	-
8177_hypothetical_protein.faa	-	-	-	ID:ACM59998.1,	-	-	-	-	-	-
8188_hypothetical_protein.faa	-	-	-	ID:ACM60009.1,	-	-	-	-	-	-
8191_hypothetical_protein.faa	-	-	-	ID:ACM60012.1,	-	-	-	-	-	-
8195_hypothetical_protein.faa	-	-	-	ID:ACM60016.1,	ID:WP_045174428.1,	ID:BCS81609.1,	-	-	-	-
8197_Radical_SAM_domain_p...faa	-	-	-	ID:ACM60018.1,	ID:WP_045174429.1,	ID:BCS81607.1,	-	-	-	-
8198_Zeta_toxin_family_pr...faa	-	-	-	ID:ACM60019.1,	-	-	-	-	-	-
8200_hypothetical_protein.faa	-	-	-	ID:ACM60021.1,	-	-	-	-	-	-
8202_conserved_hypothetic...faa	-	-	-	ID:ACM60023.1,	-	-	-	-	-	-
8203_conserved_hypothetic...faa	-	-	-	ID:ACM60024.1,	-	-	-	-	-	-
8205_hypothetical_protein.faa	-	-	-	ID:ACM60026.1,	-	-	-	-	-	-
8208_rare_lipoprotein_A.faa	-	-	-	ID:ACM60029.1,	ID:WP_045174435.1,	-	-	-	-	-
8209_Rare_lipoprotein_A.faa	-	-	-	ID:ACM60030.1,	-	-	-	-	-	-
8210_conserved_hypothetic...faa	-	-	-	ID:ACM60031.1,	ID:WP_045174436.1,	ID:BCS81601.1,	ID:ADQ07496.1,	ID:ADQ46598.1,	-	-
8228_glutamyl-tRNA_synthe...faa	-	-	-	ID:ACM60049.1,	-	-	-	-	-	-
8229_hypothetical_protein.faa	-	-	-	ID:ACM60050.1,	-	-	-	-	-	-
8230_hypothetical_protein.faa	-	-	-	ID:ACM60051.1,	-	-	-	-	-	-
8231_hypothetical_protein.faa	-	-	-	ID:ACM60052.1,	-	-	-	-	-	-
8232_ABC_transporter_rela...faa	-	-	-	ID:ACM60053.1,	-	-	-	-	-	-
8234_hypothetical_protein.faa	-	-	-	ID:ACM60055.1,	-	-	-	-	-	-
8235_conserved_hypothetic...faa	-	-	-	ID:ACM60056.1,	-	-	-	-	-	-
8236_glutamyl-tRNA_synthe...faa	-	-	-	ID:ACM60057.1,	-	-	-	ID:ADQ46580.1,	-	-
8237_hypothetical_protein.faa	-	-	-	ID:ACM60058.1,	-	-	-	-	-	-
8238_conserved_hypothetic...faa	-	-	-	ID:ACM60059.1,	-	-	-	ID:ADQ46576.1,	-	-
8240_hypothetical_protein.faa	-	-	-	ID:ACM60061.1,	-	-	-	ID:ADQ46574.1,	-	-
8244_dipeptidyl_aminopept...faa	-	-	-	ID:ACM60065.1,	-	-	-	ID:ADQ46570.1,	-	-
8297_YcfA_family_protein.faa	-	-	-	ID:ACM60118.1,	ID:WP_045175529.1,	ID:BCS80613.1,ID:BCS80614.1,	-	ID:ADQ45172.1,	ID:ADL43536.1,	-
8386_hypothetical_protein.faa	-	-	-	ID:ACM60207.1,	-	-	-	-	-	-
8390_hypothetical_protein.faa	-	-	-	ID:ACM60211.1,	-	-	-	-	-	-
8391_hypothetical_protein.faa	-	-	-	ID:ACM60212.1,	-	-	-	-	-	-
8392_ABC_transporter_rela...faa	-	-	-	ID:ACM60213.1,	-	-	-	-	-	-
8445_Cysteine_synthase.faa	-	-	-	ID:ACM60266.1,	-	-	-	ID:ADQ46386.1,	-	-
8482_hypothetical_protein.faa	-	-	-	ID:ACM60303.1,	-	ID:BCS81344.1,	-	-	-	-
8630_hypothetical_protein.faa	-	-	-	ID:ACM60451.1,	-	-	-	-	-	-
8631_conserved_hypothetic...faa	-	-	-	ID:ACM60452.1,	-	ID:BCS81193.1,	ID:ADQ07091.1,	-	-	-
8637_conserved_hypothetic...faa	-	-	-	ID:ACM60458.1,	-	-	-	-	-	-
8672_hypothetical_protein.faa	-	-	-	ID:ACM60493.1,	-	-	-	-	-	-
8673_hypothetical_protein.faa	-	-	-	ID:ACM60494.1,	ID:WP_235375219.1,	-	-	ID:ADQ46171.1,	ID:ADL42455.1,	-
8674_hypothetical_protein.faa	-	-	-	ID:ACM60495.1,	ID:WP_045174858.1,	-	-	-	ID:ADL42454.1,	-
8675_hypothetical_protein.faa	-	-	-	ID:ACM60496.1,	-	-	-	-	-	-
8676_ABC_transporter_rela...faa	-	-	-	ID:ACM60497.1,	-	-	-	-	-	-
8685_hypothetical_protein.faa	-	-	-	ID:ACM60506.1,	-	-	-	-	-	-
8790_ABC_transporter_rela...faa	-	-	-	ID:ACM60611.1,	-	-	-	-	-	-
8844_conserved_hypothetic...faa	-	-	-	ID:ACM60665.1,	-	-	-	-	-	-
8845_nitroreductase.faa	-	-	-	ID:ACM60666.1,	ID:WP_045175047.1,	ID:BCS80983.1,	-	ID:ADQ46007.1,	ID:ADL42286.1,	-
8847_hypothetical_protein.faa	-	-	-	ID:ACM60668.1,	-	-	-	-	-	-
8856_hypothetical_protein.faa	-	-	-	ID:ACM60677.1,	-	-	-	-	-	-
8860_conserved_hypothetic...faa	-	-	-	ID:ACM60681.1,	ID:WP_045175054.1,	-	ID:ADQ06877.1,	ID:ADQ45998.1,	-	-
8862_conserved_hypothetic...faa	-	-	-	ID:ACM60683.1,	-	-	-	-	-	-
8867_conserved_hypothetic...faa	-	-	-	ID:ACM60688.1,	-	-	-	-	-	-
8869_ATP-dependent_OLD_fa...faa	-	-	-	ID:ACM60690.1,	-	-	-	-	ID:ADL42275.1,	-
8870_hypothetical_protein.faa	-	-	-	ID:ACM60691.1,	-	-	-	-	-	-
8876_UvrD-REP_helicase.faa	-	-	-	ID:ACM60697.1,	-	-	ID:ADQ06868.1,	-	-	-
8877_conserved_hypothetic...faa	-	-	-	ID:ACM60698.1,	-	-	ID:ADQ06867.1,	-	-	-
8878_hypothetical_protein.faa	-	-	-	ID:ACM60699.1,	-	-	ID:ADQ06866.1,	-	-	-
8879_hypothetical_protein.faa	-	-	-	ID:ACM60700.1,	-	-	ID:ADQ06865.1,	-	-	-
8885_conserved_hypothetic...faa	-	-	-	ID:ACM60706.1,	-	-	-	-	-	-
8928_DNA_polymerase_beta_...faa	-	-	-	ID:ACM60749.1,	-	-	-	ID:ADQ45937.1,	ID:ADL42234.1,	-
8929_conserved_hypothetic...faa	-	-	-	ID:ACM60750.1,	-	-	-	-	-	-
8935_hypothetical_protein.faa	-	-	-	ID:ACM60756.1,	-	-	-	ID:ADQ45986.1,	-	-
8936_conserved_hypothetic...faa	-	-	-	ID:ACM60757.1,	-	-	-	-	-	-
8940_protein_of_unknown_f...faa	-	-	-	ID:ACM60761.1,	ID:WP_045175136.1,	-	-	-	-	-
8941_DNA_polymerase_beta_...faa	-	-	-	ID:ACM60762.1,	ID:WP_045175137.1,	-	-	-	-	-
9089_hypothetical_protein.faa	-	-	-	ID:ACM60910.1,	-	-	-	-	-	-
9116_Transposase_and_inac...faa	-	-	-	ID:ACM60937.1,	-	-	-	-	-	-
9118_transposase-_IS204-I...faa	-	-	-	ID:ACM60939.1,	-	-	-	-	-	-
9119_transposase-_IS204-I...faa	-	-	-	ID:ACM60940.1,	-	-	-	-	-	-
9120_Cellulose_1-4-beta-c...faa	-	-	-	ID:ACM60941.1,	-	-	-	ID:ADQ45740.1,	-	-
9124_glycoside_hydrolase_...faa	-	-	-	ID:ACM60945.1,	ID:WP_045175321.1,	-	-	ID:ADQ45729.1,	-	-
9125_hypothetical_protein.faa	-	-	-	ID:ACM60946.1,	-	-	-	-	-	-
9126_glycoside_hydrolase_...faa	-	-	-	ID:ACM60947.1,	ID:WP_045175322.1,	-	-	ID:ADQ45728.1,	-	-
9130_conserved_hypothetic...faa	-	-	-	ID:ACM60951.1,	ID:WP_235375234.1,	-	-	ID:ADQ45734.1,	ID:ADL42948.1,	-
9132_glycoside_hydrolase_...faa	-	-	-	ID:ACM60953.1,	ID:WP_082054726.1,	-	-	-	ID:ADL42950.1,	-
9133_Mannan_endo-1-4-beta...faa	-	-	-	ID:ACM60954.1,	-	-	-	-	-	-
9134_glycoside_hydrolase_...faa	-	-	-	ID:ACM60955.1,	ID:WP_045175323.1,	-	-	ID:ADQ45727.1,	ID:ADL42953.1,	-
9135_conserved_hypothetic...faa	-	-	-	ID:ACM60956.1,	-	-	-	ID:ADQ45291.1,	-	-
9136_NHL_repeat_containin...faa	-	-	-	ID:ACM60957.1,	ID:WP_045175324.1,	-	-	ID:ADQ45726.1,	-	-
9153_conserved_hypothetic...faa	-	-	-	ID:ACM60974.1,	ID:WP_011916619.1,	-	-	ID:ADQ45709.1,	ID:ADL42973.1,	-
9154_hypothetical_protein.faa	-	-	-	ID:ACM60975.1,	-	-	-	-	-	-
9155_GtrA_family_protein.faa	-	-	-	ID:ACM60976.1,	-	-	-	-	-	-
9200_heterodisulfide_redu...faa	-	-	-	ID:ACM61021.1,	ID:WP_045175198.1,	-	-	ID:ADQ45649.1,	ID:ADL43021.1,	-
9201_4Fe-4S_ferredoxin_ir...faa	-	-	-	ID:ACM61022.1,	ID:WP_045175197.1,	-	-	ID:ADQ45648.1,	ID:ADL43022.1,	-
9202_transcriptional_regu...faa	-	-	-	ID:ACM61023.1,	ID:WP_045175196.1,	-	-	-	ID:ADL43023.1,	-
9203_C_GCAxxG_C_C_family_...faa	-	-	-	ID:ACM61024.1,	ID:WP_045175195.1,	-	-	ID:ADQ45646.1,	ID:ADL43024.1,	-
9232_hypothetical_protein.faa	-	-	-	ID:ACM61053.1,	-	-	-	-	-	-
9233_hypothetical_protein.faa	-	-	-	ID:ACM61054.1,	-	-	-	ID:ADQ45616.1,	-	-
9234_Radical_SAM_domain_p...faa	-	-	-	ID:ACM61055.1,	-	-	-	ID:ADQ45615.1,	-	-
9235_hypothetical_protein.faa	-	-	-	ID:ACM61056.1,	-	-	-	ID:ADQ45614.1,	-	-
9236_Radical_SAM_domain_p...faa	-	-	-	ID:ACM61057.1,	-	-	-	ID:ADQ45613.1,	-	-
9252_conserved_hypothetic...faa	-	-	-	ID:ACM61073.1,	-	-	-	-	-	-
9255_Superfamily_I_DNA_an...faa	-	-	-	ID:ACM61076.1,	-	-	-	-	-	-
9256_hypothetical_protein.faa	-	-	-	ID:ACM61077.1,	-	-	-	-	-	-
9257_hypothetical_protein.faa	-	-	-	ID:ACM61078.1,	-	-	-	-	-	-
9258_conserved_hypothetic...faa	-	-	-	ID:ACM61079.1,	ID:WP_045175478.1,	-	ID:ADQ06107.1,	-	-	-
9259_transcriptional_regu...faa	-	-	-	ID:ACM61080.1,	-	-	-	-	-	-
9260_D-isomer_specific_2-...faa	-	-	-	ID:ACM61081.1,	-	-	-	-	-	-
9261_ketose-bisphosphate_...faa	-	-	-	ID:ACM61082.1,	-	-	-	-	-	-
9262_gluconate_transporte...faa	-	-	-	ID:ACM61083.1,	-	-	-	-	-	-
9263_carbohydrate_kinase_...faa	-	-	-	ID:ACM61084.1,	-	-	-	-	-	-
9265_hypothetical_protein.faa	-	-	-	ID:ACM61086.1,	-	-	-	-	-	-
9266_hypothetical_protein.faa	-	-	-	ID:ACM61087.1,	-	-	-	-	-	-
9267_conserved_repeat_dom...faa	-	-	-	ID:ACM61088.1,	-	-	-	-	-	-
9268_hypothetical_protein.faa	-	-	-	ID:ACM61089.1,	-	-	-	-	-	-
9271_hypothetical_protein.faa	-	-	-	ID:ACM61092.1,	-	-	-	-	-	-
9273_conserved_hypothetic...faa	-	-	-	ID:ACM61094.1,	-	-	-	-	-	-
9274_D12_class_N6_adenine...faa	-	-	-	ID:ACM61095.1,	-	-	-	-	-	-
9275_conserved_hypothetic...faa	-	-	-	ID:ACM61096.1,	-	-	-	-	-	-
9276_protein_of_unknown_f...faa	-	-	-	ID:ACM61097.1,	-	-	-	-	-	-
9277_radical_SAM_domain-c...faa	-	-	-	ID:ACM61098.1,	-	-	-	-	-	-
9278_hypothetical_protein.faa	-	-	-	ID:ACM61099.1,	-	-	-	-	-	-
9283_conserved_hypothetic...faa	-	-	-	ID:ACM61104.1,	-	-	-	-	-	-
9289_transcriptional_regu...faa	-	-	-	ID:ACM61110.1,	-	-	-	-	-	-
9329_L-fucose_isomerase.faa	-	-	-	ID:ACM61150.1,	ID:WP_045175573.1,	ID:BCS80563.1,	ID:ADQ06415.1,	-	-	-
9333_lipolytic_protein_G-...faa	-	-	-	ID:ACM61154.1,	ID:WP_045175582.1,	ID:BCS80560.1,	-	ID:ADQ45453.1,	ID:ADL43129.1,	-
9335_binding-protein-depe...faa	-	-	-	ID:ACM61156.1,	ID:WP_235375254.1,	ID:BCS80543.1,	-	ID:ADQ45451.1,	-	-
9336_binding-protein-depe...faa	-	-	-	ID:ACM61157.1,	ID:WP_045175592.1,	ID:BCS80542.1,	-	ID:ADQ45450.1,	-	-
9337_extracellular_solute...faa	-	-	-	ID:ACM61158.1,	ID:WP_045175593.1,	ID:BCS80541.1,	-	ID:ADQ45449.1,	-	-
9342_Beta-glucuronidase.faa	-	-	-	ID:ACM61163.1,	ID:WP_045175594.1,	ID:BCS80128.1,ID:BCS80540.1,	ID:ADQ05861.1,	ID:ADQ45036.1,	ID:ADL43136.1,	-
9345_Beta-glucuronidase.faa	-	-	-	ID:ACM61166.1,	-	-	-	-	-	-
9350_glycoside_hydrolase_...faa	-	-	-	ID:ACM61171.1,	ID:WP_045175599.1,	ID:BCS80534.1,	-	ID:ADQ45437.1,	ID:ADL43140.1,	-
9438_protein_of_unknown_f...faa	-	-	-	ID:ACM61259.1,	ID:WP_235375258.1,	-	ID:ADQ06313.1,	ID:ADQ45351.1,	-	-
9441_VanZ_family_protein.faa	-	-	-	ID:ACM61262.1,	-	-	-	-	-	-
9442_hypothetical_protein.faa	-	-	-	ID:ACM61263.1,	-	-	-	-	-	-
9455_hypothetical_protein.faa	-	-	-	ID:ACM61276.1,	-	-	-	-	-	-
9456_glycerophosphoryl_di...faa	-	-	-	ID:ACM61277.1,	-	-	-	-	-	-
9475_KWG_Leptospira_repea...faa	-	-	-	ID:ACM61296.1,	-	-	-	-	ID:ADL42493.1,	-
9476_hypothetical_protein.faa	-	-	-	ID:ACM61297.1,	-	-	-	-	ID:ADL42494.1,	-
9502_plasmid_stabilizatio...faa	-	-	-	ID:ACM61323.1,	-	-	-	-	-	-
9509_hypothetical_protein.faa	-	-	-	ID:ACM61330.1,	-	-	-	-	-	-
9514_hypothetical_protein.faa	-	-	-	ID:ACM61335.1,	-	-	-	-	-	-
9520_conserved_hypothetic...faa	-	-	-	ID:ACM61341.1,	ID:WP_045175760.1,	ID:BCS80379.1,	-	ID:ADQ45284.1,	-	-
9521_conserved_hypothetic...faa	-	-	-	ID:ACM61342.1,	ID:WP_045175761.1,	ID:BCS80378.1,	-	ID:ADQ45283.1,	-	-
9522_conserved_hypothetic...faa	-	-	-	ID:ACM61343.1,	ID:WP_045175762.1,	ID:BCS80377.1,	-	-	-	-
9523_conserved_hypothetic...faa	-	-	-	ID:ACM61344.1,	ID:WP_045175763.1,	ID:BCS80376.1,	-	-	-	-
9526_conserved_hypothetic...faa	-	-	-	ID:ACM61347.1,	ID:WP_045175783.1,	-	ID:ADQ06224.1,	-	-	-
9527_DNA_polymerase_beta_...faa	-	-	-	ID:ACM61348.1,	-	-	-	-	-	-
9539_protein_of_unknown_f...faa	-	-	-	ID:ACM61360.1,	-	-	-	-	-	-
9540_conserved_hypothetic...faa	-	-	-	ID:ACM61361.1,	-	-	-	-	-	-
9549_hypothetical_protein.faa	-	-	-	ID:ACM61370.1,	-	-	-	-	-	-
9550_hypothetical_protein.faa	-	-	-	ID:ACM61371.1,	-	-	-	-	-	-
9551_conserved_hypothetic...faa	-	-	-	ID:ACM61372.1,	-	-	-	-	-	-
9554_pyruvate_carboxyltra...faa	-	-	-	ID:ACM61375.1,	-	-	-	-	-	-
9561_conserved_hypothetic...faa	-	-	-	ID:ACM61382.1,	-	-	-	-	-	-
9562_hypothetical_protein.faa	-	-	-	ID:ACM61383.1,	-	-	-	-	-	-
9563_hypothetical_protein.faa	-	-	-	ID:ACM61384.1,	-	-	-	-	-	-
9564_hypothetical_protein.faa	-	-	-	ID:ACM61385.1,	-	-	-	-	-	-
9567_conserved_hypothetic...faa	-	-	-	ID:ACM61388.1,	ID:WP_045175811.1,	ID:BCS80251.1,	ID:ADQ05967.1,	ID:ADQ45148.1,	-	-
9568_transcriptional_regu...faa	-	-	-	ID:ACM61389.1,	ID:WP_045175812.1,	ID:BCS80250.1,	ID:ADQ05966.1,	ID:ADQ45147.1,	ID:ADL43345.1,	-
9569_conserved_hypothetic...faa	-	-	-	ID:ACM61390.1,	-	ID:BCS80249.1,	ID:ADQ05965.1,	ID:ADQ45146.1,	-	-
9571_transposase_IS200-fa...faa	-	-	-	ID:ACM61392.1,	-	-	-	-	-	-
9627_hypothetical_protein.faa	-	-	-	ID:ACM61448.1,	-	-	-	-	-	-
9665_hypothetical_protein.faa	-	-	-	ID:ACM61486.1,	-	-	-	-	-	-
9668_hypothetical_protein.faa	-	-	-	ID:ACM61489.1,	-	-	-	-	-	-
9669_transcriptional_modu...faa	-	-	-	ID:ACM61490.1,	ID:WP_045175438.1,	-	-	-	-	-
9672_hypothetical_protein.faa	-	-	-	ID:ACM61493.1,	-	-	-	-	-	-
9676_hypothetical_protein.faa	-	-	-	ID:ACM61497.1,	-	-	-	-	-	-
9677_transposase_IS605_Or...faa	-	-	-	ID:ACM61498.1,	ID:WP_045173747.1,ID:WP_045176168.1,	-	-	ID:ADQ45151.1,	ID:ADL43404.1,	-
9678_hypothetical_protein.faa	-	-	-	ID:ACM61499.1,	-	-	-	-	-	-
9680_hypothetical_protein.faa	-	-	-	ID:ACM61501.1,	-	-	ID:ADQ06161.1,	-	-	-
9683_transcriptional_regu...faa	-	-	-	ID:ACM61504.1,	-	-	ID:ADQ06158.1,	-	-	-
9690_HNH_endonuclease.faa	-	-	-	ID:ACM61511.1,ID:ACM61540.1,	-	-	ID:ADQ06168.1,	ID:ADQ45218.1,	-	-
9712_conserved_hypothetic...faa	-	-	-	ID:ACM61533.1,	-	-	-	-	-	-
9715_conserved_hypothetic...faa	-	-	-	ID:ACM61536.1,	-	-	-	ID:ADQ47318.1,	-	-
9716_hypothetical_protein.faa	-	-	-	ID:ACM61537.1,	-	-	-	-	-	-
9717_conserved_hypothetic...faa	-	-	-	ID:ACM61538.1,ID:ACM61738.1,	-	ID:BCS82358.1,	-	ID:ADQ45537.1,	-	-
9718_hypothetical_protein.faa	-	-	-	ID:ACM61539.1,	-	-	-	-	-	-
9720_hypothetical_protein.faa	-	-	-	ID:ACM61541.1,	-	-	ID:ADQ06115.1,	-	-	-
9721_conserved_hypothetic...faa	-	-	-	ID:ACM61542.1,	-	-	-	-	-	-
9725_N-6_DNA_methylase.faa	-	-	-	ID:ACM61546.1,	-	-	-	-	-	-
9737_hypothetical_protein.faa	-	-	-	ID:ACM61558.1,	-	-	ID:ADQ06097.1,	-	-	-
9739_hypothetical_protein.faa	-	-	-	ID:ACM61560.1,	-	-	ID:ADQ06095.1,	-	-	-
9741_hypothetical_protein.faa	-	-	-	ID:ACM61562.1,	-	-	-	-	-	-
9742_hypothetical_protein.faa	-	-	-	ID:ACM61563.1,	-	-	-	-	-	-
9743_hypothetical_protein.faa	-	-	-	ID:ACM61564.1,	-	-	ID:ADQ06087.1,	-	-	-
9744_hypothetical_protein.faa	-	-	-	ID:ACM61565.1,	-	-	-	-	-	-
9745_hypothetical_protein.faa	-	-	-	ID:ACM61566.1,	-	-	-	-	-	-
9746_hypothetical_protein.faa	-	-	-	ID:ACM61567.1,	-	-	-	-	-	-
9747_hypothetical_protein.faa	-	-	-	ID:ACM61568.1,	-	-	ID:ADQ06085.1,	-	-	-
9748_IS605_family_transpo...faa	-	-	-	ID:ACM61569.1,	-	-	-	-	-	-
9750_conserved_hypothetic...faa	-	-	-	ID:ACM61571.1,	ID:WP_235375283.1,	-	-	-	-	-
9751_hypothetical_protein.faa	-	-	-	ID:ACM61572.1,	-	-	ID:ADQ06082.1,	-	-	-
9752_hypothetical_protein.faa	-	-	-	ID:ACM61573.1,	-	-	-	-	-	-
9754_hypothetical_protein.faa	-	-	-	ID:ACM61575.1,	-	-	-	-	-	-
9755_hypothetical_protein.faa	-	-	-	ID:ACM61576.1,	-	-	-	-	-	-
9756_hypothetical_protein.faa	-	-	-	ID:ACM61577.1,	-	-	-	-	-	-
9759_hypothetical_protein.faa	-	-	-	ID:ACM61580.1,	-	-	ID:ADQ06077.1,	-	-	-
9760_hypothetical_protein.faa	-	-	-	ID:ACM61581.1,	-	-	ID:ADQ06076.1,	-	-	-
9765_Radical_SAM_domain_p...faa	-	-	-	ID:ACM61586.1,	ID:WP_045175497.1,	-	ID:ADQ06071.1,	-	-	-
9780_carbonic_anhydrase_f...faa	-	-	-	ID:ACM61601.1,	-	-	-	-	-	-
9795_hypothetical_protein.faa	-	-	-	ID:ACM61616.1,	-	-	-	-	-	-
9808_regulator_of_chromos...faa	-	-	-	ID:ACM61629.1,	-	-	-	-	-	-
9809_hemerythrin-like_met...faa	-	-	-	ID:ACM61630.1,ID:ACM61634.1,	-	-	-	-	-	-
9810_regulator_of_chromos...faa	-	-	-	ID:ACM61631.1,ID:ACM61635.1,	-	-	-	-	-	-
9811_MORN_variant_repeat_...faa	-	-	-	ID:ACM61632.1,ID:ACM61636.1,	-	-	-	-	-	-
9812_Hedgehog-intein_hint...faa	-	-	-	ID:ACM61633.1,	-	-	-	-	-	-
9816_transglutaminase_dom...faa	-	-	-	ID:ACM61637.1,	-	-	-	-	-	-
9817_conserved_hypothetic...faa	-	-	-	ID:ACM61638.1,	-	-	-	-	-	-
9833_histidine_kinase.faa	-	-	-	ID:ACM61654.1,	-	-	-	-	-	-
9834_integral_membrane_se...faa	-	-	-	ID:ACM61655.1,	-	-	-	-	-	-
9835_hypothetical_protein.faa	-	-	-	ID:ACM61656.1,	-	-	-	-	-	-
9837_alpha_amylase_cataly...faa	-	-	-	ID:ACM61658.1,	-	-	-	-	-	-
9840_IS605_family_transpo...faa	-	-	-	ID:ACM61661.1,	-	-	-	-	-	-
9841_protein_of_unknown_f...faa	-	-	-	ID:ACM61662.1,	-	-	-	-	-	-
9857_hypothetical_protein.faa	-	-	-	ID:ACM61678.1,	ID:WP_045173258.1,	-	-	ID:ADQ46180.1,	-	-
9858_ABC_transporter_rela...faa	-	-	-	ID:ACM61679.1,	ID:WP_045173259.1,	-	-	ID:ADQ46181.1,	-	-
9859_protein_of_unknown_f...faa	-	-	-	ID:ACM61680.1,	ID:WP_045175907.1,	-	-	-	-	-
9860_conserved_hypothetic...faa	-	-	-	ID:ACM61681.1,	ID:WP_045173260.1,	-	-	-	-	-
9861_bacteriocin_AS-48.faa	-	-	-	ID:ACM61682.1,	ID:WP_045173262.1,	-	-	-	-	-
9873_hypothetical_protein.faa	-	-	-	ID:ACM61694.1,	-	-	-	-	-	-
9875_hypothetical_protein.faa	-	-	-	ID:ACM61696.1,	-	-	-	-	-	-
9876_hypothetical_protein.faa	-	-	-	ID:ACM61697.1,	-	-	-	-	-	-
9878_hypothetical_protein.faa	-	-	-	ID:ACM61699.1,	-	-	-	-	-	-
9879_hypothetical_protein.faa	-	-	-	ID:ACM61700.1,	-	-	-	-	-	-
9880_peptidase_M48-_Ste24...faa	-	-	-	ID:ACM61701.1,	-	-	-	-	-	-
9881_hypothetical_protein.faa	-	-	-	ID:ACM61702.1,	ID:WP_167333824.1,	ID:BCS82347.1,	ID:ADQ08210.1,	ID:ADQ47276.1,	-	-
9882_conserved_hypothetic...faa	-	-	-	ID:ACM61703.1,	ID:WP_045174238.1,	ID:BCS82348.1,	-	ID:ADQ47277.1,	-	-
9896_hypothetical_protein.faa	-	-	-	ID:ACM61717.1,ID:ACM61772.1,	-	-	ID:ADQ08226.1,	ID:ADQ47311.1,	-	-
9897_hypothetical_protein.faa	-	-	-	ID:ACM61718.1,	-	-	-	-	-	-
9898_hypothetical_protein.faa	-	-	-	ID:ACM61719.1,	-	-	-	-	-	-
9906_hypothetical_protein.faa	-	-	-	ID:ACM61727.1,ID:ACM61774.1,	-	-	-	-	-	-
9907_putative_transposase...faa	-	-	-	ID:ACM61728.1,	-	-	-	-	-	-
9908_transposase_IS200-fa...faa	-	-	-	ID:ACM61729.1,	-	-	-	-	-	-
9909_PKD_domain-containin...faa	-	-	-	ID:ACM61730.1,	ID:WP_235375189.1,	-	-	ID:ADQ45221.1,	-	-
9911_conserved_hypothetic...faa	-	-	-	ID:ACM61732.1,	-	-	ID:ADQ06126.1,	-	-	-
9914_conserved_hypothetic...faa	-	-	-	ID:ACM61735.1,	ID:WP_045173425.1,	-	-	-	-	-
9915_conserved_hypothetic...faa	-	-	-	ID:ACM61736.1,	-	-	-	-	-	-
9916_conserved_hypothetic...faa	-	-	-	ID:ACM61737.1,	-	-	-	-	-	-
9919_conserved_hypothetic...faa	-	-	-	ID:ACM61740.1,	ID:WP_045173292.1,ID:WP_045173306.1,	ID:BCS82410.1,	-	ID:ADQ47316.1,	ID:ADL43501.1,	-
9921_hypothetical_protein.faa	-	-	-	ID:ACM61742.1,	-	-	-	-	-	-
9926_protein_serine-threo...faa	-	-	-	ID:ACM61747.1,	-	ID:BCS82414.1,	-	ID:ADQ47319.1,	ID:ADL43489.1,	-
9927_FHA_domain_containin...faa	-	-	-	ID:ACM61748.1,	-	ID:BCS82415.1,	-	ID:ADQ47320.1,	ID:ADL43490.1,	-
9928_putative_radical_act...faa	-	-	-	ID:ACM61749.1,	-	ID:BCS82416.1,	-	ID:ADQ47321.1,	ID:ADL43491.1,	-
9929_ATPase_AAA-2_domain_...faa	-	-	-	ID:ACM61750.1,	-	ID:BCS82417.1,	-	ID:ADQ47322.1,	ID:ADL43492.1,	-
9930_hypothetical_protein.faa	-	-	-	ID:ACM61751.1,	-	ID:BCS82418.1,	-	ID:ADQ47323.1,	ID:ADL43493.1,	-
9931_serine-threonine_pro...faa	-	-	-	ID:ACM61752.1,	-	ID:BCS82419.1,	-	ID:ADQ47324.1,	ID:ADL43494.1,	-
9932_hypothetical_protein.faa	-	-	-	ID:ACM61753.1,	-	-	-	-	-	-
9940_hypothetical_protein.faa	-	-	-	ID:ACM61761.1,	-	ID:BCS82421.1,	-	ID:ADQ47331.1,	-	-
9941_conserved_hypothetic...faa	-	-	-	ID:ACM61762.1,	-	-	-	ID:ADQ47332.1,	-	-
9942_hypothetical_protein.faa	-	-	-	ID:ACM61763.1,	-	-	ID:ADQ08257.1,	-	-	-
9949_hypothetical_protein.faa	-	-	-	ID:ACM61770.1,	ID:WP_045173310.1,	-	-	-	ID:ADL43496.1,	-
9950_conserved_hypothetic...faa	-	-	-	ID:ACM61771.1,	-	-	-	-	-	-
9952_hypothetical_protein.faa	-	-	-	ID:ACM61773.1,	-	-	-	-	-	-
10000_conserved_hypothetic...faa	-	-	-	ID:ACM61829.1,	-	ID:BCS82481.1,	-	-	-	-
10001_conserved_hypothetic...faa	-	-	-	ID:ACM61830.1,	-	ID:BCS82480.1,	-	ID:ADQ45546.1,	-	-
10002_hypothetical_protein.faa	-	-	-	ID:ACM61831.1,	-	ID:BCS82479.1,	-	-	-	-
10003_hypothetical_protein.faa	-	-	-	ID:ACM61832.1,	-	ID:BCS82478.1,	-	-	-	-
10004_substrate-binding_do...faa	-	-	-	-	ID:WP_235375117.1,	-	-	-	-	-
10005_hypothetical_protein.faa	-	-	-	-	ID:WP_235375118.1,	-	-	-	-	-
10006_LacI_family_DNA-bind...faa	-	-	-	-	ID:WP_235375119.1,	-	-	-	-	-
10007_AGE_family_epimerase...faa	-	-	-	-	ID:WP_268748654.1,	-	-	-	-	-
10008_AGE_family_epimerase...faa	-	-	-	-	ID:WP_268748655.1,	-	-	-	-	-
10013_beta-galactosidase.faa	-	-	-	-	ID:WP_235375120.1,	-	ID:ADQ06026.1,	ID:ADQ45200.1,	-	-
10027_MarR_family_transcri...faa	-	-	-	-	ID:WP_045173193.1,	-	-	-	-	-
10028_efflux_RND_transport...faa	-	-	-	-	ID:WP_045173194.1,	-	-	-	-	-
10051_hypothetical_protein.faa	-	-	-	-	ID:WP_200891835.1,	-	-	-	-	-
10052_C69_family_dipeptida...faa	-	-	-	-	ID:WP_200891836.1,	-	-	-	-	-
10053_hypothetical_protein.faa	-	-	-	-	ID:WP_200891837.1,	-	-	-	-	-
10054_tcmP.faa	-	-	-	-	ID:WP_082054676.1,	-	ID:ADQ06467.1,	-	-	-
10055_radical_SAM_protein.faa	-	-	-	-	ID:WP_045173221.1,	-	-	-	-	-
10058_yfcE.faa	-	-	-	-	ID:WP_045173226.1,	-	-	-	-	-
10059_diguanylate_cyclase.faa	-	-	-	-	ID:WP_045173227.1,	-	-	-	-	-
10060_circadian_clock_prot...faa	-	-	-	-	ID:WP_045173228.1,	-	-	-	-	-
10061_hypothetical_protein.faa	-	-	-	-	ID:WP_045173229.1,	-	-	-	-	-
10062_GAF_domain-containin...faa	-	-	-	-	ID:WP_082054677.1,	-	-	-	-	-
10063_Uma2_family_endonucl...faa	-	-	-	-	ID:WP_045173231.1,	-	-	-	-	-
10094_hypothetical_protein.faa	-	-	-	-	ID:WP_045173274.1,	-	ID:ADQ08212.1,	-	-	-
10095_hypothetical_protein.faa	-	-	-	-	ID:WP_268748656.1,	-	-	-	-	-
10096_type_II_toxin-antito...faa	-	-	-	-	ID:WP_082054679.1,	-	-	-	-	-
10097_type_II_toxin-antito...faa	-	-	-	-	ID:WP_235375123.1,	-	-	-	-	-
10101_Bax_inhibitor-1-YccA...faa	-	-	-	-	ID:WP_045173278.1,	-	-	-	-	-
10122_hypothetical_protein.faa	-	-	-	-	ID:WP_045173307.1,	-	-	-	-	-
10124_hypothetical_protein.faa	-	-	-	-	ID:WP_235375124.1,	-	-	-	-	-
10125_hypothetical_protein.faa	-	-	-	-	ID:WP_235375125.1,	-	-	-	-	-
10126_hypothetical_protein.faa	-	-	-	-	ID:WP_235375126.1,	-	-	-	-	-
10137_csx2.faa	-	-	-	-	ID:WP_052661760.1,	-	-	-	-	-
10138_TM1812_family_CRISPR...faa	-	-	-	-	ID:WP_052661761.1,	-	-	-	-	-
10150_hypothetical_protein.faa	-	-	-	-	ID:WP_268748657.1,	-	-	-	-	-
10151_Rpn_family_recombina...faa	-	-	-	-	ID:WP_235375128.1,	-	-	-	-	-
10152_hypothetical_protein.faa	-	-	-	-	ID:WP_235375129.1,	-	-	-	-	-
10155_hypothetical_protein.faa	-	-	-	-	ID:WP_235375130.1,	-	-	-	-	-
10156_hypothetical_protein.faa	-	-	-	-	ID:WP_235375131.1,	-	-	-	-	-
10157_Rpn_family_recombina...faa	-	-	-	-	ID:WP_082054680.1,ID:WP_082054682.1,	ID:BCS82395.1,	ID:ADQ08239.1,	-	-	-
10158_M2_family_metallopep...faa	-	-	-	-	ID:WP_235375132.1,	-	-	-	-	-
10190_Rpn_family_recombina...faa	-	-	-	-	ID:WP_045173384.1,	-	ID:ADQ08298.1,	-	-	-
10193_helix-turn-helix_tra...faa	-	-	-	-	ID:WP_235375135.1,	-	-	-	-	-
10194_hypothetical_protein.faa	-	-	-	-	ID:WP_045173389.1,	-	-	-	-	-
10195_hypothetical_protein.faa	-	-	-	-	ID:WP_045173390.1,	-	-	-	-	-
10215_hypothetical_protein.faa	-	-	-	-	ID:WP_235375136.1,	-	-	-	-	-
10216_hypothetical_protein.faa	-	-	-	-	ID:WP_235375273.1,	-	-	-	-	-
10220_hypothetical_protein.faa	-	-	-	-	ID:WP_167333819.1,	-	-	-	-	-
10221_hypothetical_protein.faa	-	-	-	-	ID:WP_157841545.1,	-	-	-	-	-
10225_hypothetical_protein.faa	-	-	-	-	ID:WP_235375137.1,	-	-	-	-	-
10226_hypothetical_protein.faa	-	-	-	-	ID:WP_268748659.1,	-	-	-	-	-
10229_hypothetical_protein.faa	-	-	-	-	ID:WP_235375138.1,	-	-	-	-	-
10231_hypothetical_protein.faa	-	-	-	-	ID:WP_045173423.1,	-	-	-	-	-
10233_hypothetical_protein.faa	-	-	-	-	ID:WP_045173426.1,	-	-	-	-	-
10235_transposase.faa	-	-	-	-	ID:WP_235375139.1,	-	-	-	-	-
10236_transposase.faa	-	-	-	-	ID:WP_235375140.1,	-	-	-	-	-
10237_hypothetical_protein.faa	-	-	-	-	ID:WP_108721004.1,	-	-	-	-	-
10238_hypothetical_protein.faa	-	-	-	-	ID:WP_108721005.1,	-	-	-	-	-
10239_hypothetical_protein.faa	-	-	-	-	ID:WP_108721006.1,	-	-	-	-	-
10260_glycosyltransferase_...faa	-	-	-	-	ID:WP_045173455.1,	-	ID:ADQ05799.1,	-	-	-
10262_NUDIX_hydrolase.faa	-	-	-	-	ID:WP_235375274.1,	-	ID:ADQ05801.1,	-	-	-
10263_sugar_transferase.faa	-	-	-	-	ID:WP_045173457.1,	-	-	-	-	-
10266_hypothetical_protein.faa	-	-	-	-	ID:WP_235375275.1,	-	-	-	-	-
10280_carbohydrate_binding...faa	-	-	-	-	ID:WP_045173479.1,	ID:BCS80096.1,	ID:ADQ05822.1,	ID:ADQ44988.1,	ID:ADL41452.1,	-
10284_extracellular_solute...faa	-	-	-	-	ID:WP_268748672.1,	-	-	-	-	-
10310_hypothetical_protein.faa	-	-	-	-	ID:WP_157841547.1,	-	-	-	-	-
10312_cas7i.faa	-	-	-	-	ID:WP_052661769.1,	-	-	-	-	-
10313_hypothetical_protein.faa	-	-	-	-	ID:WP_052661770.1,	-	-	-	-	-
10316_hypothetical_protein.faa	-	-	-	-	ID:WP_268748660.1,	-	-	-	-	-
10325_M48_family_metallope...faa	-	-	-	-	ID:WP_052661773.1,	-	-	-	-	-
10332_hypothetical_protein.faa	-	-	-	-	ID:WP_235375142.1,	-	-	-	-	-
10334_hypothetical_protein.faa	-	-	-	-	ID:WP_045173541.1,	-	-	-	-	-
10335_RAMP_superfamily_CRI...faa	-	-	-	-	ID:WP_235375277.1,	-	-	-	-	-
10336_RAMP_superfamily_CRI...faa	-	-	-	-	ID:WP_045173542.1,	-	ID:ADQ08269.1,	-	-	-
10340_hypothetical_protein.faa	-	-	-	-	ID:WP_235375143.1,	-	-	-	-	-
10341_hypothetical_protein.faa	-	-	-	-	ID:WP_235375144.1,	-	-	-	-	-
10342_hypothetical_protein.faa	-	-	-	-	ID:WP_235375145.1,	-	-	-	-	-
10343_SPFH_domain-containi...faa	-	-	-	-	ID:WP_235375146.1,	-	-	-	-	-
10358_ABC_transporter_ATP-...faa	-	-	-	-	ID:WP_235375149.1,	-	-	-	-	-
10359_hypothetical_protein.faa	-	-	-	-	ID:WP_235375150.1,	-	-	-	-	-
10363_glycosyltransferase_...faa	-	-	-	-	ID:WP_045173567.1,	-	ID:ADQ08164.1,	-	-	-
10365_MjaI_family_restrict...faa	-	-	-	-	ID:WP_045173568.1,	-	ID:ADQ08162.1,	-	-	-
10366_DNA_methyltransferas...faa	-	-	-	-	ID:WP_235375152.1,	-	ID:ADQ08161.1,	ID:ADQ47230.1,	-	-
10431_hypothetical_protein.faa	-	-	-	-	ID:WP_045173645.1,	-	-	-	-	-
10432_hypothetical_protein.faa	-	-	-	-	ID:WP_167333820.1,	-	-	-	-	-
10433_ATP-binding_cassette...faa	-	-	-	-	ID:WP_045173648.1,	-	-	-	-	-
10451_hypothetical_protein.faa	-	-	-	-	ID:WP_157841549.1,	-	-	-	-	-
10452_hypothetical_protein.faa	-	-	-	-	ID:WP_157841550.1,	-	-	-	-	-
10515_glycoside_hydrolase_...faa	-	-	-	-	ID:WP_052661780.1,	-	-	-	-	-
10516_ABC_transporter_perm...faa	-	-	-	-	ID:WP_268748673.1,	-	-	-	-	-
10543_hypothetical_protein.faa	-	-	-	-	ID:WP_045173793.1,	-	-	-	-	-
10552_manganese_efflux_pum...faa	-	-	-	-	ID:WP_235375281.1,	-	-	-	-	-
10580_C-terminal_helicase_...faa	-	-	-	-	ID:WP_045173859.1,	-	-	-	-	-
10581_hypothetical_protein.faa	-	-	-	-	ID:WP_045173861.1,	-	-	-	-	-
10582_4Fe-4S_dicluster_dom...faa	-	-	-	-	ID:WP_268748674.1,	-	-	-	-	-
10597_hypothetical_protein.faa	-	-	-	-	ID:WP_045173880.1,	-	-	-	-	-
10600_hypothetical_protein.faa	-	-	-	-	ID:WP_045173884.1,	-	-	-	-	-
10603_Ig-like_domain-conta...faa	-	-	-	-	ID:WP_045173889.1,	-	-	-	-	-
10604_hypothetical_protein.faa	-	-	-	-	ID:WP_167333822.1,	-	-	-	-	-
10608_hypothetical_protein.faa	-	-	-	-	ID:WP_052661782.1,	-	-	-	-	-
10610_hypothetical_protein.faa	-	-	-	-	ID:WP_052661783.1,	-	-	-	-	-
10621_hypothetical_protein.faa	-	-	-	-	ID:WP_052661784.1,	-	-	-	-	-
10622_hypothetical_protein.faa	-	-	-	-	ID:WP_052661785.1,	-	-	-	-	-
10633_hypothetical_protein.faa	-	-	-	-	ID:WP_045173918.1,	-	-	-	-	-
10670_hypothetical_protein.faa	-	-	-	-	ID:WP_235375170.1,	-	-	-	-	-
10671_GGDEF_domain-contain...faa	-	-	-	-	ID:WP_235375171.1,	-	-	-	-	-
10762_hypothetical_protein.faa	-	-	-	-	ID:WP_045174076.1,	ID:BCS81884.1,	-	-	ID:ADL41883.1,	-
10781_ATP-binding_protein.faa	-	-	-	-	ID:WP_045174102.1,	-	-	-	-	-
10827_hypothetical_protein.faa	-	-	-	-	ID:WP_045174159.1,	ID:BCS81814.1,	-	-	-	-
10828_hypothetical_protein.faa	-	-	-	-	ID:WP_082054700.1,	-	-	-	-	-
10829_hypothetical_protein.faa	-	-	-	-	ID:WP_052661790.1,	-	-	-	-	-
10830_hypothetical_protein.faa	-	-	-	-	ID:WP_045174160.1,	-	-	-	-	-
10831_ATP-binding_cassette...faa	-	-	-	-	ID:WP_045174161.1,	-	-	-	-	-
10832_hypothetical_protein.faa	-	-	-	-	ID:WP_045174163.1,	-	-	-	-	-
10835_hypothetical_protein.faa	-	-	-	-	ID:WP_045174168.1,	-	-	-	-	-
10838_IS30_family_transpos...faa	-	-	-	-	ID:WP_268748675.1,	-	-	-	-	-
10840_IS30_family_transpos...faa	-	-	-	-	ID:WP_235375183.1,	-	-	-	-	-
10874_hypothetical_protein.faa	-	-	-	-	ID:WP_045174220.1,	ID:BCS81770.1,	-	-	-	-
10875_hypothetical_protein.faa	-	-	-	-	ID:WP_045174221.1,	-	-	-	-	-
10876_hypothetical_protein.faa	-	-	-	-	ID:WP_045174223.1,	-	-	-	-	-
10877_hypothetical_protein.faa	-	-	-	-	ID:WP_045174226.1,	-	-	-	-	-
10878_hypothetical_protein.faa	-	-	-	-	ID:WP_235375187.1,	-	-	-	-	-
10879_hypothetical_protein.faa	-	-	-	-	ID:WP_235375188.1,	-	-	-	-	-
10880_Abi_family_protein.faa	-	-	-	-	ID:WP_052661793.1,	-	-	-	-	-
10882_type_II_toxin-antito...faa	-	-	-	-	ID:WP_045174234.1,	-	-	-	-	-
10903_PqqD_family_protein.faa	-	-	-	-	ID:WP_045174265.1,	-	-	-	-	-
10904_radical_SAM_protein.faa	-	-	-	-	ID:WP_045174268.1,	-	-	-	-	-
10905_SPASM_domain-contain...faa	-	-	-	-	ID:WP_045174271.1,	-	-	-	-	-
11011_helicase-related_pro...faa	-	-	-	-	ID:WP_200891843.1,	-	-	-	-	-
11014_hypothetical_protein.faa	-	-	-	-	ID:WP_268748677.1,	-	-	-	-	-
11044_hypothetical_protein.faa	-	-	-	-	ID:WP_268748662.1,	-	-	-	-	-
11047_hypothetical_protein.faa	-	-	-	-	ID:WP_235375199.1,	-	-	-	ID:ADL42852.1,	-
11049_subtilosin_A_family_...faa	-	-	-	-	ID:WP_200891860.1,	-	-	-	-	-
11050_radical_SAM_protein.faa	-	-	-	-	ID:WP_200891844.1,	-	-	-	-	-
11051_hypothetical_protein.faa	-	-	-	-	ID:WP_045174440.1,	-	ID:ADQ07512.1,	-	-	-
11052_ABC_transporter_ATP-...faa	-	-	-	-	ID:WP_045174441.1,	-	ID:ADQ07511.1,	-	-	-
11053_hypothetical_protein.faa	-	-	-	-	ID:WP_045174445.1,	-	-	-	-	-
11072_tnpA.faa	-	-	-	-	ID:WP_045174462.1,	-	-	-	-	-
11074_hypothetical_protein.faa	-	-	-	-	ID:WP_052661798.1,	-	-	-	-	-
11254_HDIG_domain-containi...faa	-	-	-	-	ID:WP_045174632.1,	-	-	-	-	-
11269_hypothetical_protein.faa	-	-	-	-	ID:WP_167333826.1,	-	-	-	-	-
11271_IS110_family_transpo...faa	-	-	-	-	ID:WP_235375209.1,	-	-	-	-	-
11272_transposase.faa	-	-	-	-	ID:WP_235375210.1,	-	-	-	-	-
11301_VOC_family_protein.faa	-	-	-	-	ID:WP_045174676.1,	ID:BCS81345.1,	ID:ADQ07239.1,	-	-	-
11375_hypothetical_protein.faa	-	-	-	-	ID:WP_235375213.1,	-	-	-	-	-
11384_hypothetical_protein.faa	-	-	-	-	ID:WP_045174757.1,	-	-	-	-	-
11458_hypothetical_protein.faa	-	-	-	-	ID:WP_235375217.1,	-	-	-	-	-
11484_hypothetical_protein.faa	-	-	-	-	ID:WP_045174853.1,	-	-	-	-	-
11487_DUF3267_domain-conta...faa	-	-	-	-	ID:WP_045174856.1,	-	-	-	-	-
11488_CPBP_family_glutamic...faa	-	-	-	-	ID:WP_268748663.1,	-	-	-	-	-
11491_hypothetical_protein.faa	-	-	-	-	ID:WP_045174859.1,	-	-	-	ID:ADL42453.1,	-
11556_hypothetical_protein.faa	-	-	-	-	ID:WP_268748664.1,	-	-	-	-	-
11609_ABC_transporter_perm...faa	-	-	-	-	ID:WP_235375222.1,	-	-	-	-	-
11610_ABC_transporter_perm...faa	-	-	-	-	ID:WP_235375223.1,	-	-	-	-	-
11664_PhzF_family_phenazin...faa	-	-	-	-	ID:WP_045175045.1,	-	-	-	ID:ADL42288.1,	-
11669_hypothetical_protein.faa	-	-	-	-	ID:WP_235375224.1,	-	-	-	-	-
11677_hypothetical_protein.faa	-	-	-	-	ID:WP_157841556.1,	-	-	-	-	-
11684_DUF3387_domain-conta...faa	-	-	-	-	ID:WP_045175063.1,	-	-	-	-	-
11685_hypothetical_protein.faa	-	-	-	-	ID:WP_157841558.1,	-	-	-	-	-
11686_hypothetical_protein.faa	-	-	-	-	ID:WP_045175064.1,	-	-	-	-	-
11687_DUF4411_family_prote...faa	-	-	-	-	ID:WP_045175065.1,	-	-	-	-	-
11688_ImmA-IrrE_family_met...faa	-	-	-	-	ID:WP_045175066.1,	-	-	-	-	-
11694_DUF3368_domain-conta...faa	-	-	-	-	ID:WP_052661805.1,	-	-	-	-	-
11695_HEPN_domain-containi...faa	-	-	-	-	ID:WP_045175073.1,	-	-	-	-	-
11696_nucleotidyltransfera...faa	-	-	-	-	ID:WP_045175074.1,	-	-	-	-	-
11729_hypothetical_protein.faa	-	-	-	-	ID:WP_235375225.1,	-	-	-	-	-
11730_nucleotidyltransfera...faa	-	-	-	-	ID:WP_235375226.1,	ID:BCS80929.1,	-	-	-	-
11744_rfbG.faa	-	-	-	-	ID:WP_045175118.1,	-	ID:ADQ06816.1,	ID:ADQ45931.1,	-	-
11745_NAD-P--dependent_oxi...faa	-	-	-	-	ID:WP_045175119.1,	-	-	ID:ADQ45932.1,	-	-
11746_rfbF.faa	-	-	-	-	ID:WP_045175121.1,	-	ID:ADQ06815.1,	ID:ADQ45930.1,	-	-
11748_radical_SAM_protein.faa	-	-	-	-	ID:WP_045175123.1,	-	-	ID:ADQ45929.1,	-	-
11749_radical_SAM_protein.faa	-	-	-	-	ID:WP_045175124.1,	-	-	ID:ADQ45928.1,	-	-
11750_radical_SAM-SPASM_do...faa	-	-	-	-	ID:WP_045175125.1,	-	-	ID:ADQ45927.1,	-	-
11751_FkbM_family_methyltr...faa	-	-	-	-	ID:WP_045175126.1,	-	ID:ADQ06813.1,	ID:ADQ45926.1,	-	-
11752_glycosyltransferase_...faa	-	-	-	-	ID:WP_045175127.1,	-	ID:ADQ06812.1,	ID:ADQ45925.1,	-	-
11753_glycosyltransferase.faa	-	-	-	-	ID:WP_052661807.1,	-	ID:ADQ06811.1,	-	-	-
11815_metalloregulator_Ars...faa	-	-	-	-	ID:WP_045176091.1,	-	-	-	-	-
11857_radical_SAM_protein.faa	-	-	-	-	ID:WP_045175218.1,	-	-	-	-	-
11858_hypothetical_protein.faa	-	-	-	-	ID:WP_235375230.1,	ID:BCS80825.1,	ID:ADQ06723.1,	-	-	-
11859_PqqD_family_protein.faa	-	-	-	-	ID:WP_268748679.1,	-	ID:ADQ06722.1,	-	-	-
11871_hypothetical_protein.faa	-	-	-	-	ID:WP_235375231.1,	-	-	-	-	-
11872_hypothetical_protein.faa	-	-	-	-	ID:WP_268748666.1,	-	-	-	-	-
11949_hypothetical_protein.faa	-	-	-	-	ID:WP_235375307.1,	-	-	-	-	-
11961_endo-1-4-beta-xylana...faa	-	-	-	-	ID:WP_045175320.1,	-	-	-	-	-
11983_transposase.faa	-	-	-	-	ID:WP_268748668.1,	-	-	-	-	-
11984_IS110_family_transpo...faa	-	-	-	-	ID:WP_268748669.1,	-	-	-	-	-
11985_hypothetical_protein.faa	-	-	-	-	ID:WP_045175346.1,	-	-	-	-	-
12026_DUF1829_domain-conta...faa	-	-	-	-	ID:WP_045175384.1,	-	ID:ADQ06579.1,	ID:ADQ45655.1,	-	-
12027_hypothetical_protein.faa	-	-	-	-	ID:WP_235375236.1,	-	ID:ADQ06578.1,	ID:ADQ45654.1,	-	-
12028_hypothetical_protein.faa	-	-	-	-	ID:WP_157841561.1,	-	-	-	-	-
12029_hypothetical_protein.faa	-	-	-	-	ID:WP_045175386.1,	-	-	-	-	-
12030_hypothetical_protein.faa	-	-	-	-	ID:WP_045175387.1,	-	-	-	-	-
12031_hypothetical_protein.faa	-	-	-	-	ID:WP_167333829.1,	-	-	-	-	-
12036_transporter_substrat...faa	-	-	-	-	ID:WP_235375237.1,	-	-	-	-	-
12037_ABC_transporter_subs...faa	-	-	-	-	ID:WP_045176112.1,	-	-	-	-	-
12073_hypothetical_protein.faa	-	-	-	-	ID:WP_045175424.1,	-	-	-	-	-
12074_hypothetical_protein.faa	-	-	-	-	ID:WP_045175425.1,	-	-	-	-	-
12077_hypothetical_protein.faa	-	-	-	-	ID:WP_157841563.1,	-	-	-	-	-
12079_hypothetical_protein.faa	-	-	-	-	ID:WP_045175430.1,	-	-	-	-	-
12083_hypothetical_protein.faa	-	-	-	-	ID:WP_045175433.1,	-	-	-	-	-
12085_hypothetical_protein.faa	-	-	-	-	ID:WP_045175435.1,	-	-	-	-	-
12090_hypothetical_protein.faa	-	-	-	-	ID:WP_045175440.1,	-	-	-	-	-
12091_hypothetical_protein.faa	-	-	-	-	ID:WP_045175441.1,	-	-	-	-	-
12092_hypothetical_protein.faa	-	-	-	-	ID:WP_045175442.1,	-	-	-	-	-
12093_hypothetical_protein.faa	-	-	-	-	ID:WP_045175443.1,	-	-	-	-	-
12094_hypothetical_protein.faa	-	-	-	-	ID:WP_052661809.1,	-	-	-	-	-
12095_hypothetical_protein.faa	-	-	-	-	ID:WP_235375311.1,	-	-	-	-	-
12097_hypothetical_protein.faa	-	-	-	-	ID:WP_045175446.1,	-	-	-	-	-
12099_hypothetical_protein.faa	-	-	-	-	ID:WP_045175448.1,	-	-	-	-	-
12102_helix-turn-helix_dom...faa	-	-	-	-	ID:WP_082054737.1,	-	-	-	-	-
12108_SAF_domain-containin...faa	-	-	-	-	ID:WP_045175455.1,	-	ID:ADQ06144.1,	ID:ADQ45572.1,	-	-
12109_hypothetical_protein.faa	-	-	-	-	ID:WP_045175456.1,	-	-	-	-	-
12110_LamG_domain-containi...faa	-	-	-	-	ID:WP_052661811.1,	-	-	-	-	-
12111_hypothetical_protein.faa	-	-	-	-	ID:WP_045175457.1,	-	-	ID:ADQ45570.1,	-	-
12118_glycosyltransferase_...faa	-	-	-	-	ID:WP_045175461.1,	-	ID:ADQ06136.1,	ID:ADQ45564.1,	-	-
12119_class_I_SAM-dependen...faa	-	-	-	-	ID:WP_235375242.1,	-	ID:ADQ06134.1,	ID:ADQ45563.1,	-	-
12120_hypothetical_protein.faa	-	-	-	-	ID:WP_045175463.1,	-	ID:ADQ06133.1,	ID:ADQ45562.1,	-	-
12125_hypothetical_protein.faa	-	-	-	-	ID:WP_045176126.1,	-	ID:ADQ06128.1,	ID:ADQ45557.1,	-	-
12127_type_II_toxin-antito...faa	-	-	-	-	ID:WP_045175470.1,	-	-	-	-	-
12128_hypothetical_protein.faa	-	-	-	-	ID:WP_045175471.1,	-	-	-	-	-
12133_hypothetical_protein.faa	-	-	-	-	ID:WP_167333832.1,	ID:BCS82355.1,	ID:ADQ06121.1,	-	-	-
12134_type_II_toxin-antito...faa	-	-	-	-	ID:WP_045175476.1,	-	-	-	-	-
12135_PBECR4_domain-contai...faa	-	-	-	-	ID:WP_045175477.1,	ID:BCS82365.1,	-	-	-	-
12136_AAA_domain-containin...faa	-	-	-	-	ID:WP_052661814.1,	-	-	-	-	-
12138_toxin-antitoxin_syst...faa	-	-	-	-	ID:WP_108721019.1,	-	ID:ADQ06106.1,	-	-	-
12139_helix-turn-helix_tra...faa	-	-	-	-	ID:WP_052661815.1,	-	-	-	-	-
12144_hypothetical_protein.faa	-	-	-	-	ID:WP_157841567.1,	-	-	-	-	-
12149_DEAD-DEAH_box_helica...faa	-	-	-	-	ID:WP_045175485.1,	-	-	-	-	-
12151_hypothetical_protein.faa	-	-	-	-	ID:WP_045175487.1,ID:WP_045175490.1,	-	-	-	-	-
12152_hypothetical_protein.faa	-	-	-	-	ID:WP_045175488.1,	-	-	-	-	-
12154_DUF6011_domain-conta...faa	-	-	-	-	ID:WP_200891853.1,	-	-	-	-	-
12156_polysialyltransferas...faa	-	-	-	-	ID:WP_045175491.1,	-	-	-	-	-
12157_hypothetical_protein.faa	-	-	-	-	ID:WP_045175492.1,	-	-	-	-	-
12160_hypothetical_protein.faa	-	-	-	-	ID:WP_045175495.1,	-	-	-	-	-
12162_hypothetical_protein.faa	-	-	-	-	ID:WP_045175496.1,	-	-	-	-	-
12177_hypothetical_protein.faa	-	-	-	-	ID:WP_045175511.1,	-	-	-	-	-
12202_hypothetical_protein.faa	-	-	-	-	ID:WP_200891854.1,	-	-	-	-	-
12203_GNAT_family_N-acetyl...faa	-	-	-	-	ID:WP_200891855.1,	-	-	-	-	-
12205_hypothetical_protein.faa	-	-	-	-	ID:WP_052661821.1,	-	-	-	ID:ADL42854.1,	-
12206_glycoside_hydrolase_...faa	-	-	-	-	ID:WP_235375244.1,	-	-	-	-	-
12207_transposase.faa	-	-	-	-	ID:WP_235375245.1,	-	-	-	-	-
12209_hypothetical_protein.faa	-	-	-	-	ID:WP_235375246.1,	-	-	-	-	-
12210_extracellular_solute...faa	-	-	-	-	ID:WP_235375247.1,	-	-	-	-	-
12213_AraC_family_transcri...faa	-	-	-	-	ID:WP_235375248.1,	-	-	-	-	-
12214_hypothetical_protein.faa	-	-	-	-	ID:WP_235375249.1,	-	-	-	-	-
12215_hypothetical_protein.faa	-	-	-	-	ID:WP_235375250.1,	-	-	-	-	-
12257_serine_hydrolase.faa	-	-	-	-	ID:WP_235375251.1,	-	-	-	-	-
12259_serine_hydrolase_dom...faa	-	-	-	-	ID:WP_045175575.1,	-	-	-	-	-
12270_S-layer_homology_dom...faa	-	-	-	-	ID:WP_045175584.1,	-	-	-	-	-
12271_hypothetical_protein.faa	-	-	-	-	ID:WP_108721022.1,	-	-	-	-	-
12272_transposase.faa	-	-	-	-	ID:WP_235375252.1,	-	-	-	-	-
12273_hypothetical_protein.faa	-	-	-	-	ID:WP_235375253.1,	-	-	-	-	-
12296_ATP-binding_protein.faa	-	-	-	-	ID:WP_235375255.1,	-	-	-	-	-
12385_hypothetical_protein.faa	-	-	-	-	ID:WP_045175706.1,	-	-	-	ID:ADL43240.1,	-
12386_hypothetical_protein.faa	-	-	-	-	ID:WP_045175708.1,	-	-	-	-	-
12391_hypothetical_protein.faa	-	-	-	-	ID:WP_167333835.1,	-	-	-	-	-
12415_hypothetical_protein.faa	-	-	-	-	ID:WP_045175736.1,	-	-	-	-	-
12417_ClC_family_H-+--Cl--...faa	-	-	-	-	ID:WP_268748680.1,	-	ID:ADQ05962.1,	-	-	-
12424_SDR_family_NAD-P--de...faa	-	-	-	-	ID:WP_045175744.1,	-	-	-	-	-
12425_hypothetical_protein.faa	-	-	-	-	ID:WP_235375261.1,	-	-	-	-	-
12426_DUF421_domain-contai...faa	-	-	-	-	ID:WP_235375262.1,	-	-	-	-	-
12435_dynamin_family_prote...faa	-	-	-	-	ID:WP_045175754.1,	-	-	-	-	-
12439_hypothetical_protein.faa	-	-	-	-	ID:WP_235375264.1,	-	-	-	-	-
12450_hypothetical_protein.faa	-	-	-	-	ID:WP_200891856.1,	-	-	-	-	-
12451_hypothetical_protein.faa	-	-	-	-	ID:WP_045175766.1,	-	-	-	-	-
12453_glycosyltransferase_...faa	-	-	-	-	ID:WP_167333836.1,	ID:BCS80367.1,	-	-	-	-
12454_glycosyltransferase_...faa	-	-	-	-	ID:WP_045175770.1,	ID:BCS80366.1,	-	-	-	-
12455_glycosyltransferase.faa	-	-	-	-	ID:WP_045175771.1,	ID:BCS80365.1,	-	-	-	-
12456_O-antigen_ligase_fam...faa	-	-	-	-	ID:WP_045175772.1,	ID:BCS80364.1,	-	-	-	-
12457_hypothetical_protein.faa	-	-	-	-	ID:WP_167333837.1,	-	-	-	-	-
12458_hypothetical_protein.faa	-	-	-	-	ID:WP_157841571.1,	-	-	-	-	-
12474_heavy-metal-associat...faa	-	-	-	-	ID:WP_045175785.1,	-	-	-	-	-
12483_hypothetical_protein.faa	-	-	-	-	ID:WP_235375266.1,	-	-	-	-	-
12506_hypothetical_protein.faa	-	-	-	-	ID:WP_045175813.1,	-	-	-	-	-
12507_hypothetical_protein.faa	-	-	-	-	ID:WP_045175814.1,	-	-	-	-	-
12508_hypothetical_protein.faa	-	-	-	-	ID:WP_045175815.1,	-	-	-	-	-
12509_protein-export_chape...faa	-	-	-	-	ID:WP_052661832.1,	-	-	-	-	-
12510_LysE_family_transpor...faa	-	-	-	-	ID:WP_045175816.1,	-	-	-	-	-
12532_hypothetical_protein.faa	-	-	-	-	ID:WP_268748671.1,	-	-	-	-	-
12535_hypothetical_protein.faa	-	-	-	-	ID:WP_235375268.1,	-	-	-	-	-
12536_hypothetical_protein.faa	-	-	-	-	ID:WP_235375269.1,	-	-	-	-	-
12537_hypothetical_protein.faa	-	-	-	-	ID:WP_235375270.1,	-	-	-	-	-
12539_type_II_toxin-antito...faa	-	-	-	-	ID:WP_045175841.1,	-	-	-	-	-
12541_response_regulator_t...faa	-	-	-	-	ID:WP_045175842.1,	-	-	-	-	-
12542_histidine_kinase.faa	-	-	-	-	ID:WP_052661833.1,	-	-	-	-	-
12543_ABC_transporter_perm...faa	-	-	-	-	ID:WP_045175843.1,	-	-	-	-	-
12544_ABC_transporter_perm...faa	-	-	-	-	ID:WP_045175844.1,	-	-	-	-	-
12545_ABC_transporter_ATP-...faa	-	-	-	-	ID:WP_045175845.1,	-	-	-	-	-
12606_thiamine_pyrophospha...faa	-	-	-	-	ID:WP_235375272.1,	-	-	-	-	-
12607_hypothetical_protein.faa	-	-	-	-	-	ID:BCS82477.1,	-	-	-	-
12612_hypothetical_protein.faa	-	-	-	-	-	ID:BCS82482.1,	-	-	-	-
12613_hypothetical_protein.faa	-	-	-	-	-	ID:BCS82483.1,	-	-	-	-
12614_hypothetical_protein.faa	-	-	-	-	-	ID:BCS82484.1,	-	-	-	-
12627_hypothetical_protein.faa	-	-	-	-	-	ID:BCS80053.1,	-	-	-	-
12628_hypothetical_protein.faa	-	-	-	-	-	ID:BCS80054.1,	-	-	-	-
12630_hypothetical_protein.faa	-	-	-	-	-	ID:BCS80056.1,	-	-	-	-
12631_hypothetical_protein.faa	-	-	-	-	-	ID:BCS80057.1,	-	-	-	-
12632_hypothetical_protein.faa	-	-	-	-	-	ID:BCS80058.1,	-	-	-	-
12634_hypothetical_protein.faa	-	-	-	-	-	ID:BCS80060.1,	-	-	-	-
12638_hypothetical_protein.faa	-	-	-	-	-	ID:BCS80064.1,	-	-	-	-
12639_hypothetical_protein.faa	-	-	-	-	-	ID:BCS80065.1,	-	-	-	-
12646_hypothetical_protein.faa	-	-	-	-	-	ID:BCS80072.1,	-	-	-	-
12649_hypothetical_protein.faa	-	-	-	-	-	ID:BCS80075.1,	-	-	-	-
12650_hypothetical_protein.faa	-	-	-	-	-	ID:BCS80076.1,	-	-	-	-
12677_hypothetical_protein.faa	-	-	-	-	-	ID:BCS80103.1,	-	-	-	-
12678_hypothetical_protein.faa	-	-	-	-	-	ID:BCS80104.1,	-	ID:ADQ44995.1,	-	-
12679_hypothetical_protein.faa	-	-	-	-	-	ID:BCS80105.1,	-	-	-	-
12681_hypothetical_protein.faa	-	-	-	-	-	ID:BCS80107.1,ID:BCS80183.1,ID:BCS80230.1,ID:BCS80778.1,ID:BCS82315.1,	-	-	-	-
12685_hypothetical_protein.faa	-	-	-	-	-	ID:BCS80111.1,	-	-	-	-
12686_hypothetical_protein.faa	-	-	-	-	-	ID:BCS80112.1,	-	-	ID:ADL41459.1,	-
12687_hypothetical_protein.faa	-	-	-	-	-	ID:BCS80113.1,	-	-	-	-
12688_hypothetical_protein.faa	-	-	-	-	-	ID:BCS80114.1,	-	-	-	-
12695_hypothetical_protein.faa	-	-	-	-	-	ID:BCS80121.1,	-	-	-	-
12696_hypothetical_protein.faa	-	-	-	-	-	ID:BCS80122.1,	ID:ADQ06580.1,	-	-	-
12697_hypothetical_protein.faa	-	-	-	-	-	ID:BCS80123.1,	-	-	-	-
12699_hypothetical_protein.faa	-	-	-	-	-	ID:BCS80125.1,	-	-	-	-
12700_hypothetical_protein.faa	-	-	-	-	-	ID:BCS80126.1,ID:BCS82155.1,ID:BCS82218.1,ID:BCS82433.1,	-	-	-	-
12701_hypothetical_protein.faa	-	-	-	-	-	ID:BCS80127.1,ID:BCS80336.1,ID:BCS80667.1,ID:BCS81808.1,ID:BCS82156.1,ID:BCS82219.1,ID:BCS82434.1,	-	-	-	-
12703_hypothetical_protein.faa	-	-	-	-	-	ID:BCS80129.1,	-	-	-	-
12704_hypothetical_protein.faa	-	-	-	-	-	ID:BCS80130.1,	-	-	-	-
12708_hypothetical_protein.faa	-	-	-	-	-	ID:BCS80134.1,	-	-	-	-
12709_hypothetical_protein.faa	-	-	-	-	-	ID:BCS80135.1,	-	-	-	-
12753_IclR_family_transcri...faa	-	-	-	-	-	ID:BCS80179.1,	-	-	-	-
12754_hypothetical_protein.faa	-	-	-	-	-	ID:BCS80180.1,	-	-	-	-
12755_dehydrogenase.faa	-	-	-	-	-	ID:BCS80181.1,	-	-	-	-
12756_inositol_2-dehydroge...faa	-	-	-	-	-	ID:BCS80182.1,	-	-	-	-
12758_hypothetical_protein.faa	-	-	-	-	-	ID:BCS80184.1,ID:BCS80229.1,ID:BCS80779.1,ID:BCS82318.1,	-	-	-	-
12760_ABC_transporter_perm...faa	-	-	-	-	-	ID:BCS80186.1,	-	-	-	-
12761_sugar_ABC_transporte...faa	-	-	-	-	-	ID:BCS80187.1,	ID:ADQ06437.1,	-	-	-
12762_ABC_transporter_subs...faa	-	-	-	-	-	ID:BCS80188.1,	-	-	-	-
12763_dapA_1.faa	-	-	-	-	-	ID:BCS80189.1,	-	-	-	-
12764_hypothetical_protein.faa	-	-	-	-	-	ID:BCS80190.1,	-	-	-	-
12766_hypothetical_protein.faa	-	-	-	-	-	ID:BCS80192.1,	-	-	-	-
12767_hypothetical_protein.faa	-	-	-	-	-	ID:BCS80193.1,	-	-	-	-
12786_two-component_sensor...faa	-	-	-	-	-	ID:BCS80212.1,	ID:ADQ05931.1,	-	-	-
12787_DNA-binding_response...faa	-	-	-	-	-	ID:BCS80213.1,	ID:ADQ05932.1,	-	-	-
12788_drrB.faa	-	-	-	-	-	ID:BCS80214.1,	ID:ADQ05933.1,	-	-	-
12789_daunorubicin_resista...faa	-	-	-	-	-	ID:BCS80215.1,	ID:ADQ05934.1,	-	-	-
12794_hypothetical_protein.faa	-	-	-	-	-	ID:BCS80220.1,	-	-	-	-
12805_hypothetical_protein.faa	-	-	-	-	-	ID:BCS80231.1,	-	-	-	-
12813_hypothetical_protein.faa	-	-	-	-	-	ID:BCS80239.1,	-	-	-	-
12821_MarR_family_transcri...faa	-	-	-	-	-	ID:BCS80247.1,	ID:ADQ05963.1,	ID:ADQ45144.1,	-	-
12841_hypothetical_protein.faa	-	-	-	-	-	ID:BCS80267.1,	-	-	-	-
12843_hypothetical_protein.faa	-	-	-	-	-	ID:BCS80269.1,	-	-	-	-
12844_hypothetical_protein.faa	-	-	-	-	-	ID:BCS80270.1,	-	-	-	-
12849_hypothetical_protein.faa	-	-	-	-	-	ID:BCS80275.1,	-	-	-	-
12850_hypothetical_protein.faa	-	-	-	-	-	ID:BCS80276.1,	-	-	-	-
12851_hypothetical_protein.faa	-	-	-	-	-	ID:BCS80277.1,	-	-	-	-
12882_hypothetical_protein.faa	-	-	-	-	-	ID:BCS80308.1,	-	-	-	-
12890_hypothetical_protein.faa	-	-	-	-	-	ID:BCS80316.1,	-	-	-	-
12899_hypothetical_protein.faa	-	-	-	-	-	ID:BCS80325.1,ID:BCS81577.1,ID:BCS82008.1,	-	-	-	-
12900_hypothetical_protein.faa	-	-	-	-	-	ID:BCS80326.1,ID:BCS81578.1,	-	-	-	-
12908_hypothetical_protein.faa	-	-	-	-	-	ID:BCS80334.1,	-	-	-	-
12909_hypothetical_protein.faa	-	-	-	-	-	ID:BCS80335.1,ID:BCS80666.1,ID:BCS81807.1,	-	-	-	-
12923_hypothetical_protein.faa	-	-	-	-	-	ID:BCS80349.1,	-	-	-	-
12924_hypothetical_protein.faa	-	-	-	-	-	ID:BCS80350.1,	-	ID:ADQ45258.1,	-	-
12936_hypothetical_protein.faa	-	-	-	-	-	ID:BCS80362.1,	-	-	-	-
12937_hypothetical_protein.faa	-	-	-	-	-	ID:BCS80363.1,	-	-	-	-
12942_hypothetical_protein.faa	-	-	-	-	-	ID:BCS80368.1,	-	-	-	-
12943_hypothetical_protein.faa	-	-	-	-	-	ID:BCS80369.1,	-	-	-	-
12944_hypothetical_protein.faa	-	-	-	-	-	ID:BCS80370.1,	-	-	-	-
12945_hypothetical_protein.faa	-	-	-	-	-	ID:BCS80371.1,	-	-	-	-
12946_hypothetical_protein.faa	-	-	-	-	-	ID:BCS80372.1,	-	-	-	-
12947_acetyltransferase.faa	-	-	-	-	-	ID:BCS80373.1,	-	-	-	-
12948_hypothetical_protein.faa	-	-	-	-	-	ID:BCS80374.1,	-	-	-	-
12959_hypothetical_protein.faa	-	-	-	-	-	ID:BCS80385.1,	-	-	-	-
12971_hypothetical_protein.faa	-	-	-	-	-	ID:BCS80397.1,	-	-	ID:ADL43498.1,	-
13009_hypothetical_protein.faa	-	-	-	-	-	ID:BCS80435.1,	-	-	-	-
13019_hypothetical_protein.faa	-	-	-	-	-	ID:BCS80445.1,	-	-	-	-
13020_hypothetical_protein.faa	-	-	-	-	-	ID:BCS80446.1,	-	-	-	-
13042_hypothetical_protein.faa	-	-	-	-	-	ID:BCS80468.1,	-	-	-	-
13081_hypothetical_protein.faa	-	-	-	-	-	ID:BCS80507.1,	-	-	-	-
13123_hypothetical_protein.faa	-	-	-	-	-	ID:BCS80549.1,	-	-	-	-
13124_hypothetical_protein.faa	-	-	-	-	-	ID:BCS80550.1,	-	-	-	-
13125_hypothetical_protein.faa	-	-	-	-	-	ID:BCS80551.1,	-	-	-	-
13126_yesW.faa	-	-	-	-	-	ID:BCS80552.1,	-	-	-	-
13127_hypothetical_protein.faa	-	-	-	-	-	ID:BCS80553.1,	ID:ADQ08080.1,	ID:ADQ45028.1,	-	-
13128_lipoprotein.faa	-	-	-	-	-	ID:BCS80554.1,	-	-	-	-
13129_hypothetical_protein.faa	-	-	-	-	-	ID:BCS80555.1,	-	-	-	-
13130_hypothetical_protein.faa	-	-	-	-	-	ID:BCS80556.1,	-	-	-	-
13131_galA.faa	-	-	-	-	-	ID:BCS80557.1,	-	-	-	-
13132_hypothetical_protein.faa	-	-	-	-	-	ID:BCS80558.1,	-	-	-	-
13162_arsenical_pump_famil...faa	-	-	-	-	-	ID:BCS80588.1,	-	-	ID:ADL43094.1,	-
13183_hypothetical_protein.faa	-	-	-	-	-	ID:BCS80609.1,	-	-	-	-
13185_hypothetical_protein.faa	-	-	-	-	-	ID:BCS80611.1,	-	-	-	-
13186_hypothetical_protein.faa	-	-	-	-	-	ID:BCS80612.1,	-	-	-	-
13191_hypothetical_protein.faa	-	-	-	-	-	ID:BCS80617.1,	-	-	-	-
13192_hypothetical_protein.faa	-	-	-	-	-	ID:BCS80618.1,	-	-	-	-
13193_hypothetical_protein.faa	-	-	-	-	-	ID:BCS80619.1,	-	-	-	-
13239_hypothetical_protein.faa	-	-	-	-	-	ID:BCS80665.1,ID:BCS81806.1,	-	-	-	-
13242_LamB-YcsF_family_pro...faa	-	-	-	-	-	ID:BCS80668.1,	-	-	-	-
13243_allophanate_hydrolas...faa	-	-	-	-	-	ID:BCS80669.1,	-	-	-	-
13244_urea_carboxylase.faa	-	-	-	-	-	ID:BCS80670.1,	-	-	-	-
13245_hypothetical_protein.faa	-	-	-	-	-	ID:BCS80671.1,	-	-	-	-
13246_hypothetical_protein.faa	-	-	-	-	-	ID:BCS80672.1,	-	-	-	-
13349_hypothetical_protein.faa	-	-	-	-	-	ID:BCS80775.1,	-	-	-	-
13350_hypothetical_protein.faa	-	-	-	-	-	ID:BCS80776.1,	-	-	-	-
13398_hypothetical_protein.faa	-	-	-	-	-	ID:BCS80824.1,	-	-	-	-
13400_hypothetical_protein.faa	-	-	-	-	-	ID:BCS80826.1,	-	-	-	-
13401_hypothetical_protein.faa	-	-	-	-	-	ID:BCS80827.1,	-	-	-	-
13485_hypothetical_protein.faa	-	-	-	-	-	ID:BCS80911.1,	-	-	-	-
13486_hypothetical_protein.faa	-	-	-	-	-	ID:BCS80912.1,	-	-	-	-
13487_hypothetical_protein.faa	-	-	-	-	-	ID:BCS80913.1,	-	-	-	-
13488_hypothetical_protein.faa	-	-	-	-	-	ID:BCS80914.1,	-	-	-	-
[truncated: 2,651 more rows]
