# Supplementary material for: Whither the genus Caldicellulosiruptor and the order Thermoanaerobacterales: phylogeny, taxonomy, ecology, and phenotype
Source: Front Microbiol. 2023 Aug 3;14:1212538. doi: 10.3389/fmicb.2023.1212538 (PMC10434631; doi:10.3389/fmicb.2023.1212538)
Supplement: Supplementary file 2 [file Data_Sheet_2.ZIP › File_S2/Caldanaerobacter_pangenome_matrix_genes_t0.tr.tab]

source:/home/rooter/Genome_Projects/Caldi_Phylo/ThermGetHom/Caldanaerobacter_intersection	Caldanaerobacter_subterraneus_DSM_13054.gbff	Caldanaerobacter_subterraneus_str._1523vc.gbff	Caldanaerobacter_subterraneus_subsp._pacificus_DSM_12653.gbff	Caldanaerobacter_subterraneus_subsp._tengcongensis_MB4.gbff	Caldanaerobacter_subterraneus_subsp._yonseiensis_KB-1.gbff
1_helix-turn-helix_pro...faa	ID:TCO67471.1,	-	-	-	-
2_excisionase_family_D...faa	ID:TCO67472.1,	-	-	ID:MCS3915112.1,	ID:ERM91531.1,
3_DNA-binding_XRE_fami...faa	ID:TCO67473.1,	-	-	ID:MCS3915111.1,	ID:ERM91532.1,
4_helix-turn-helix_pro...faa	ID:TCO67474.1,	-	-	ID:MCS3915110.1,	ID:ERM91533.1,
5_uncharacterized_prot...faa	ID:TCO67475.1,	-	-	ID:MCS3915109.1,	ID:ERM91491.1,
6_site-specific_recomb...faa	ID:TCO67476.1,	-	-	ID:MCS3915108.1,	ID:ERM91534.1,
20_hypothetical_protein.faa	ID:TCO67490.1,	-	-	-	-
24_ABC-2_type_transport...faa	ID:TCO67494.1,	ID:NNG67487.1,	-	ID:MCS3915090.1,	ID:ERM91971.1,
31_uncharacterized_prot...faa	ID:TCO67501.1,	-	-	-	-
33_hypothetical_protein.faa	ID:TCO67503.1,	ID:NNG65643.1,	-	ID:MCS3917455.1,	ID:ERM91046.1,
34_carbon_starvation_pr...faa	ID:TCO67504.1,	-	-	-	ID:ERM91087.1,
35_hypothetical_protein.faa	ID:TCO67505.1,	ID:NNG65644.1,	-	-	ID:ERM91088.1,
62_putative_sporulation...faa	ID:TCO67532.1,	ID:NNG67240.1,	-	ID:MCS3915054.1,	ID:ERM92000.1,
74_2-oxoglutarate_ferre...faa	ID:TCO67544.1,	ID:NNG67252.1,	-	ID:MCS3915042.1,	ID:ERM92010.1,
94_coat_F_domain-contai...faa	ID:TCO67564.1,	-	-	-	-
97_transporter_associat...faa	ID:TCO67567.1,	-	-	-	-
98_AGCS_family_alanine_...faa	ID:TCO67568.1,	-	-	-	-
99_hypothetical_protein.faa	ID:TCO67569.1,	-	-	-	-
112_hypothetical_protein.faa	ID:TCO63846.1,	-	-	ID:MCS3916187.1,	-
113_hypothetical_protein.faa	ID:TCO63847.1,	-	-	ID:MCS3916188.1,	-
124_LysM_domain-containi...faa	ID:TCO63858.1,	ID:NNG65893.1,	-	ID:MCS3916199.1,	ID:ERM92119.1,
125_heavy_metal_sensor_k...faa	ID:TCO63859.1,	ID:NNG65894.1,	-	ID:MCS3916200.1,	-
126_DNA-binding_response...faa	ID:TCO63860.1,	ID:NNG65895.1,	-	ID:MCS3916201.1,	-
127_3-phosphoshikimate_1...faa	ID:TCO63861.1,	ID:NNG65896.1,	-	ID:MCS3916202.1,	ID:ERM92118.1,
128_prephenate_dehydroge...faa	ID:TCO63862.1,	ID:NNG65897.1,	-	ID:MCS3916203.1,	ID:ERM92117.1,
129_3-deoxy-D-arabinohep...faa	ID:TCO63863.1,	ID:NNG65898.1,	-	ID:MCS3916204.1,	ID:ERM92116.1,
130_prephenate_dehydrata...faa	ID:TCO63864.1,	ID:NNG65899.1,	-	ID:MCS3916205.1,	-
131_3-dehydroquinate_syn...faa	ID:TCO63865.1,	ID:NNG65900.1,	-	ID:MCS3916206.1,	ID:ERM92115.1,
132_oligopeptidase_F.faa	ID:TCO63866.1,	ID:NNG65901.1,	-	ID:MCS3916207.1,	ID:ERM92114.1,
138_hypothetical_protein.faa	ID:TCO63872.1,	ID:NNG65940.1,	-	ID:MCS3916213.1,	ID:ERM92125.1,
139_exopolysaccharide_bi...faa	ID:TCO63873.1,	ID:NNG65941.1,	-	ID:MCS3916214.1,	ID:ERM92123.1,
141_arsenate_reductase.faa	ID:TCO63875.1,	ID:NNG65943.1,	-	ID:MCS3916216.1,	ID:ERM92107.1,
146_undecaprenyl-diphosp...faa	ID:TCO63880.1,	ID:NNG65947.1,	-	ID:MCS3916221.1,	ID:ERM92102.1,
147_O-acetyl-ADP-ribose_...faa	ID:TCO63881.1,	ID:NNG65948.1,	-	ID:MCS3916222.1,	ID:ERM92101.1,
153_hypothetical_protein.faa	ID:TCO63887.1,	-	-	-	-
155_transcriptional_regu...faa	ID:TCO63889.1,	ID:NNG65956.1,	-	ID:MCS3916230.1,	ID:ERM92093.1,
156_protease_I.faa	ID:TCO63890.1,	ID:NNG65957.1,	-	ID:MCS3916231.1,	ID:ERM92092.1,
157_SsrA-binding_protein.faa	ID:TCO63891.1,	ID:NNG65958.1,	-	ID:MCS3916232.1,	ID:ERM92091.1,
159_RNAse_R.faa	ID:TCO63893.1,	ID:NNG65960.1,	-	ID:MCS3916234.1,	ID:ERM92089.1,
160_putative_nucleotidyl...faa	ID:TCO63894.1,	ID:NNG65961.1,	-	ID:MCS3916235.1,	ID:ERM92088.1,
161_pyruvate_phosphate_d...faa	ID:TCO63895.1,	ID:NNG65962.1,	-	ID:MCS3916236.1,	-
162_hypothetical_protein.faa	ID:TCO63896.1,	ID:NNG65963.1,	-	ID:MCS3916237.1,	ID:ERM92087.1,
163_CBS_domain_protein.faa	ID:TCO63897.1,	ID:NNG65964.1,	-	ID:MCS3916238.1,	ID:ERM92086.1,
164_glycyl-tRNA_syntheta...faa	ID:TCO63898.1,	ID:NNG65965.1,	-	ID:MCS3916239.1,	ID:ERM92085.1,
165_uncharacterized_prot...faa	ID:TCO63899.1,	ID:NNG65966.1,	-	ID:MCS3916240.1,	ID:ERM92084.1,
166_DNA_replication_and_...faa	ID:TCO63900.1,	ID:NNG65967.1,	-	ID:MCS3916241.1,	ID:ERM92083.1,
167_deoxyribose-phosphat...faa	ID:TCO63901.1,	ID:NNG65968.1,	-	ID:MCS3916242.1,	ID:ERM92082.1,
175_hypothetical_protein.faa	ID:TCO63909.1,	-	-	-	-
176_hypothetical_protein.faa	ID:TCO63910.1,	-	-	-	-
177_putative_OPT_family_...faa	ID:TCO63911.1,ID:TCO68598.1,	ID:NNG66522.1,	-	ID:MCS3917061.1,	-
178_hypothetical_protein.faa	ID:TCO63912.1,	-	-	-	-
179_L-asparaginase.faa	ID:TCO63913.1,	ID:NNG65976.1,	-	ID:MCS3916250.1,	ID:ERM92075.1,
183_thiamine_pyrophospha...faa	ID:TCO63917.1,	-	-	-	-
185_putative_transposase.faa	ID:TCO63919.1,	-	-	ID:MCS3916504.1,	ID:ERM92141.1,
186_pyruvate_ferredoxin_...faa	ID:TCO63920.1,	-	-	-	-
191_ATP_synthase_F1_epsi...faa	ID:TCO56199.1,	-	-	-	-
198_hypothetical_protein.faa	ID:TCO56206.1,	ID:NNG67672.1,	-	ID:MCS3916579.1,	ID:ERM92721.1,
199_putative_AAA-ATPase.faa	ID:TCO56207.1,ID:TCO53796.1,	ID:NNG67670.1,ID:NNG67671.1,	-	-	ID:ERM92720.1,
211_carbon_storage_regul...faa	ID:TCO67602.1,	ID:NNG67705.1,	-	ID:MCS3916727.1,	ID:ERM91770.1,
213_glycosyltransferase_...faa	ID:TCO67604.1,	-	-	ID:MCS3916725.1,	-
214_glycosyltransferase_...faa	ID:TCO67605.1,	-	-	ID:MCS3916724.1,	-
220_amidohydrolase.faa	ID:TCO67611.1,	ID:NNG67715.1,	-	-	ID:ERM91763.1,
221_putative_zinc_ribbon...faa	ID:TCO67612.1,	ID:NNG67716.1,	-	ID:MCS3916716.1,	ID:ERM91762.1,
222_amino_acid_ABC_trans...faa	ID:TCO67613.1,	ID:NNG67717.1,	-	ID:MCS3916715.1,	ID:ERM91761.1,
223_amino_acid_ABC_trans...faa	ID:TCO67614.1,	ID:NNG67718.1,	-	ID:MCS3916714.1,	ID:ERM91760.1,
224_amino_acid_ABC_trans...faa	ID:TCO67615.1,	ID:NNG67719.1,	-	ID:MCS3916713.1,	ID:ERM91759.1,
225_sigma_54_modulation_...faa	ID:TCO67616.1,	ID:NNG67720.1,	-	ID:MCS3916711.1,	ID:ERM91758.1,
226_hypothetical_protein.faa	ID:TCO67617.1,	ID:NNG67721.1,	-	ID:MCS3916710.1,	ID:ERM91757.1,
227_putative_nucleotidyl...faa	ID:TCO67618.1,	-	-	ID:MCS3916709.1,	ID:ERM91756.1,
228_hypothetical_protein.faa	ID:TCO67619.1,	ID:NNG67722.1,	-	ID:MCS3916708.1,	ID:ERM91755.1,
229_hypothetical_protein.faa	ID:TCO67620.1,	ID:NNG67723.1,	-	-	ID:ERM91754.1,
230_niacin_transporter.faa	ID:TCO67621.1,	ID:NNG66453.1,	-	ID:MCS3916703.1,	ID:ERM91753.1,
231_protein_translocase_...faa	ID:TCO67622.1,	ID:NNG66454.1,	-	ID:MCS3916702.1,	ID:ERM91752.1,
232_peptide_chain_releas...faa	ID:TCO67623.1,	ID:NNG66455.1,	-	ID:MCS3916701.1,	ID:ERM91751.1,
233_copper_amine_oxidase...faa	ID:TCO67624.1,	ID:NNG66456.1,	-	ID:MCS3916700.1,	ID:ERM91750.1,
234_hypothetical_protein.faa	ID:TCO67625.1,	ID:NNG66465.1,	-	ID:MCS3916699.1,	ID:ERM91749.1,
235_cob-I-yrinic_acid_a-...faa	ID:TCO67626.1,	ID:NNG66466.1,	-	ID:MCS3916698.1,	ID:ERM91748.1,
236_lichenan_operon_tran...faa	ID:TCO67627.1,	ID:NNG66467.1,	-	-	-
237_PTS_system_fructose-...faa	ID:TCO67628.1,	-	-	-	-
238_PTS_system_fructose-...faa	ID:TCO67629.1,	-	-	-	-
239_PTS_system_fructose-...faa	ID:TCO67630.1,	ID:NNG66468.1,	-	-	-
240_mannosylglycerate_hy...faa	ID:TCO67631.1,	ID:NNG66469.1,	-	-	-
241_putative_membrane_pr...faa	ID:TCO67632.1,	ID:NNG66470.1,	-	ID:MCS3916695.1,	ID:ERM91747.1,
242_imidazolonepropionas...faa	ID:TCO67633.1,	ID:NNG66471.1,	-	ID:MCS3916694.1,	ID:ERM91746.1,
243_arginine_deiminase.faa	ID:TCO67634.1,	ID:NNG66472.1,	-	ID:MCS3916693.1,	-
244_ornithine_carbamoylt...faa	ID:TCO67635.1,	ID:NNG66473.1,	-	ID:MCS3916692.1,	ID:ERM91745.1,
245_carbamate_kinase.faa	ID:TCO67636.1,	ID:NNG66474.1,	-	ID:MCS3916691.1,	ID:ERM91744.1,
246_riboflavin_transport...faa	ID:TCO67637.1,	ID:NNG66475.1,	-	ID:MCS3916690.1,	ID:ERM91743.1,
247_tRNA_threonylcarbamo...faa	ID:TCO67638.1,	ID:NNG66476.1,	-	ID:MCS3916689.1,	ID:ERM91742.1,
268_sulfide_dehydrogenas...faa	ID:TCO67659.1,	ID:NNG66510.1,	-	ID:MCS3916658.1,	ID:ERM91714.1,
275_hypothetical_protein.faa	ID:TCO67666.1,	ID:NNG66516.1,	-	ID:MCS3916647.1,	ID:ERM92760.1,
285_hypothetical_protein.faa	ID:TCO67676.1,	-	-	-	-
286_permease_family_prot...faa	ID:TCO67677.1,	-	-	-	-
298_ATP-dependent_DNA_he...faa	ID:TCO67689.1,	ID:NNG67379.1,	-	ID:MCS3916621.1,	ID:ERM92738.1,
299_DNA_ligase_-NAD+-.faa	ID:TCO67690.1,	ID:NNG67380.1,	-	ID:MCS3916620.1,	ID:ERM92737.1,
302_aspartyl-glutamyl-tR...faa	ID:TCO67693.1,	ID:NNG67383.1,	-	ID:MCS3916617.1,	ID:ERM92734.1,
303_hypothetical_protein.faa	ID:TCO67694.1,	-	-	-	-
304_oligopeptide_transpo...faa	ID:TCO67695.1,	-	-	-	-
313_uncharacterized_prot...faa	ID:TCO67704.1,	ID:NNG67694.1,	-	ID:MCS3916603.1,	ID:ERM92725.1,
314_stage_V_sporulation_...faa	ID:TCO67705.1,	ID:NNG67693.1,	-	ID:MCS3916602.1,	ID:ERM92724.1,
315_trigger_factor.faa	ID:TCO67706.1,	ID:NNG67692.1,	-	ID:MCS3916601.1,	ID:ERM92723.1,
317_S1-C_subfamily_serin...faa	ID:TCO63511.1,	ID:NNG65758.1,	-	ID:MCS3917327.1,	ID:ERM90898.1,
318_CxxH-CxxC_protein_-T...faa	ID:TCO63512.1,	ID:NNG65757.1,	-	ID:MCS3917328.1,	ID:ERM90899.1,
319_23S_rRNA_-pseudourid...faa	ID:TCO63513.1,	ID:NNG65756.1,	-	ID:MCS3917329.1,	ID:ERM90900.1,
320_23S_rRNA_-pseudourid...faa	ID:TCO63514.1,	ID:NNG65755.1,	-	ID:MCS3917330.1,	ID:ERM90901.1,
321_tyrosyl-tRNA_synthet...faa	ID:TCO63515.1,	ID:NNG65754.1,	-	ID:MCS3917331.1,	ID:ERM90902.1,
322_hypothetical_protein.faa	ID:TCO63516.1,	ID:NNG65753.1,	-	ID:MCS3917332.1,	ID:ERM90903.1,
323_spore_photoproduct_l...faa	ID:TCO63517.1,	ID:NNG65752.1,	-	ID:MCS3917333.1,	ID:ERM90904.1,
324_glutaredoxin-like_Yr...faa	ID:TCO63518.1,	ID:NNG65750.1,	-	ID:MCS3917334.1,	ID:ERM92140.1,
325_chaperonin_GroES.faa	ID:TCO63519.1,	ID:NNG65749.1,	-	ID:MCS3917335.1,	ID:ERM92139.1,
326_iron-regulated_ABC_t...faa	ID:TCO63520.1,	ID:NNG65748.1,	-	ID:MCS3917336.1,	ID:ERM92168.1,
327_iron-regulated_ABC_t...faa	ID:TCO63521.1,	ID:NNG65747.1,	-	ID:MCS3917337.1,	ID:ERM92138.1,
335_CRISPR-associated_Cs...faa	ID:TCO63529.1,	-	-	-	-
346_CRISPR-associated_ex...faa	ID:TCO63540.1,	ID:NNG65734.1,	-	ID:MCS3917350.1,	ID:ERM92130.1,
349_hypothetical_protein.faa	ID:TCO63543.1,	-	-	-	-
350_copper_amine_oxidase...faa	ID:TCO63544.1,	-	-	-	-
357_ABC-2_type_transport...faa	ID:TCO66230.1,	ID:NNG67442.1,	-	ID:MCS3917467.1,	ID:ERM91222.1,
358_ABC-2_type_transport...faa	ID:TCO66231.1,	ID:NNG67443.1,	-	ID:MCS3917468.1,	ID:ERM91223.1,
369_methylated-DNA--prot...faa	ID:TCO66242.1,	ID:NNG67453.1,	-	ID:MCS3917479.1,	ID:ERM90758.1,
370_putative_nucleotidyl...faa	ID:TCO66243.1,	ID:NNG67454.1,	-	ID:MCS3917481.1,	-
378_hypothetical_protein.faa	ID:TCO66251.1,	-	-	-	-
379_regulatory_LuxR_fami...faa	ID:TCO66252.1,	-	-	-	-
380_hypothetical_protein.faa	ID:TCO66253.1,	-	-	ID:MCS3917492.1,	-
382_hypothetical_protein.faa	ID:TCO66255.1,	-	-	-	-
384_hypothetical_protein.faa	ID:TCO66257.1,	ID:NNG66869.1,	-	ID:MCS3917497.1,	ID:ERM90957.1,
394_ABC-2_type_transport...faa	ID:TCO66267.1,	-	-	-	-
400_heptaprenyl_diphosph...faa	ID:TCO66273.1,	-	-	ID:MCS3917514.1,	ID:ERM92919.1,
403_1-4-dihydroxy-2-naph...faa	ID:TCO66276.1,	-	-	ID:MCS3917517.1,	ID:ERM92916.1,
404_hypothetical_protein.faa	ID:TCO66277.1,	-	-	-	-
405_FMN-binding_protein.faa	ID:TCO66278.1,	-	-	-	-
419_copper_chaperone.faa	ID:TCO66292.1,	ID:NNG66897.1,	-	ID:MCS3917532.1,	ID:ERM92902.1,
421_tRNA_methyltransfera...faa	ID:TCO66294.1,	-	-	-	-
422_tRNA_methyltransfera...faa	ID:TCO66295.1,	-	-	-	-
429_-FeFe-_hydrogenase_H...faa	ID:TCO66302.1,	-	-	ID:MCS3917541.1,	ID:ERM92934.1,
432_hypothetical_protein.faa	ID:TCO61294.1,	-	-	-	-
437_Sir2_family_protein.faa	ID:TCO61299.1,	-	-	-	-
438_Sir2_family_protein.faa	ID:TCO61300.1,	-	-	-	-
459_threonine_dehydrogen...faa	ID:TCO61321.1,	ID:NNG67511.1,	-	ID:MCS3915636.1,	ID:ERM92857.1,
462_isoleucyl-tRNA_synth...faa	ID:TCO61324.1,	ID:NNG67514.1,	-	ID:MCS3915633.1,	ID:ERM92854.1,
463_putative_iron-only_h...faa	ID:TCO61325.1,	ID:NNG67515.1,	-	ID:MCS3915632.1,	ID:ERM92853.1,
467_cell_division_inhibi...faa	ID:TCO61329.1,	ID:NNG67519.1,	-	ID:MCS3915628.1,	ID:ERM92849.1,
468_hypothetical_protein.faa	ID:TCO61330.1,	ID:NNG67520.1,	-	ID:MCS3915627.1,	ID:ERM92848.1,
469_putative_membrane_fu...faa	ID:TCO61331.1,	ID:NNG67521.1,	-	ID:MCS3915626.1,	ID:ERM92847.1,
470_tryptophanase.faa	ID:TCO61332.1,	ID:NNG67522.1,	-	ID:MCS3915625.1,	ID:ERM92846.1,
471_endoribonuclease_L-P...faa	ID:TCO61333.1,	ID:NNG67523.1,	-	ID:MCS3915624.1,	ID:ERM92845.1,
472_acyl-CoA_hydrolase.faa	ID:TCO61334.1,	ID:NNG67524.1,	-	ID:MCS3915623.1,	ID:ERM92844.1,
473_2-oxoglutarate_ferre...faa	ID:TCO61335.1,	ID:NNG66106.1,	-	ID:MCS3915622.1,	ID:ERM92843.1,
474_biotin-dependent_car...faa	ID:TCO61336.1,	ID:NNG66105.1,	-	ID:MCS3915621.1,	-
475_KipI_family_sensor_h...faa	ID:TCO61337.1,	ID:NNG66104.1,	-	ID:MCS3915620.1,	ID:ERM92842.1,
476_UPF0271_protein.faa	ID:TCO61338.1,	ID:NNG66103.1,	-	ID:MCS3915619.1,	ID:ERM92841.1,
477_putative_membrane_pr...faa	ID:TCO61339.1,	-	-	ID:MCS3915618.1,	ID:ERM92840.1,
478_putative_membrane_pr...faa	ID:TCO61340.1,	-	-	ID:MCS3915617.1,	ID:ERM92839.1,
479_pyroglutamyl-peptida...faa	ID:TCO61341.1,	ID:NNG67802.1,	-	ID:MCS3915616.1,	ID:ERM92838.1,
480_gamma-glutamylcyclot...faa	ID:TCO61342.1,	-	-	ID:MCS3915615.1,	ID:ERM92876.1,
481_CRP-like_cAMP-bindin...faa	ID:TCO61343.1,	-	-	ID:MCS3915614.1,	ID:ERM92837.1,
482_stage_IV_sporulation...faa	ID:TCO61344.1,	ID:NNG66089.1,	-	ID:MCS3915612.1,	ID:ERM92836.1,
483_hypothetical_protein.faa	ID:TCO53858.1,ID:TCO68479.1,	-	-	-	-
487_IS605_OrfB_family_tr...faa	ID:TCO53862.1,	-	-	-	-
488_RseC-MucC-like_posit...faa	ID:TCO53913.1,	-	-	-	-
490_putative_membrane_pr...faa	ID:TCO53915.1,	-	-	-	-
491_uncharacterized_prot...faa	ID:TCO53916.1,	-	-	-	-
493_hypothetical_protein.faa	ID:TCO63547.1,	-	-	-	-
498_putative_restriction...faa	ID:TCO63552.1,	-	-	-	-
500_putative_Fe-Mo_clust...faa	ID:TCO63554.1,	ID:NNG66622.1,	-	ID:MCS3915336.1,	ID:ERM93114.1,
502_MinD_superfamily_P-l...faa	ID:TCO63556.1,	ID:NNG66620.1,	-	ID:MCS3915338.1,	ID:ERM93116.1,
503_putative_Fe-Mo_clust...faa	ID:TCO63557.1,	ID:NNG66619.1,	-	ID:MCS3915339.1,	ID:ERM93117.1,
507_hypothetical_protein.faa	ID:TCO63561.1,	-	-	-	-
508_hypothetical_protein.faa	ID:TCO63562.1,	-	-	-	-
509_pyridine_nucleotide-...faa	ID:TCO63563.1,	-	-	-	-
510_pyridine_nucleotide-...faa	ID:TCO63564.1,	-	-	-	-
512_hypothetical_protein.faa	ID:TCO63566.1,	ID:NNG66612.1,	-	ID:MCS3915346.1,	ID:ERM93277.1,
532_ABC-2_type_transport...faa	ID:TCO63586.1,	ID:NNG67065.1,	-	ID:MCS3915366.1,	ID:ERM93135.1,
543_ribonucleoside-triph...faa	ID:TCO63597.1,	ID:NNG67054.1,	-	ID:MCS3915377.1,	ID:ERM93142.1,
548_nicotinamidase-relat...faa	ID:TCO63602.1,	ID:NNG67049.1,	-	ID:MCS3915383.1,	ID:ERM93145.1,
550_2-octaprenylphenol_h...faa	ID:TCO63604.1,	ID:NNG67045.1,	-	ID:MCS3915385.1,	ID:ERM93147.1,
551_hypothetical_protein.faa	ID:TCO63605.1,	-	-	-	-
552_patatin-like_phospho...faa	ID:TCO63606.1,	-	-	-	-
553_hypothetical_protein.faa	ID:TCO63607.1,	-	-	-	-
570_putative_transcripti...faa	ID:TCO63624.1,	ID:NNG67026.1,	-	ID:MCS3915406.1,	ID:ERM93163.1,
571_DNA_polymerase_III_c...faa	ID:TCO63625.1,	ID:NNG67025.1,	-	ID:MCS3915407.1,	ID:ERM93164.1,
577_peptide-nickel_trans...faa	ID:TCO55396.1,	ID:NNG67822.1,	-	ID:MCS3917156.1,	ID:ERM91183.1,
601_hypothetical_protein.faa	ID:TCO57775.1,	-	-	-	-
602_hypothetical_protein.faa	ID:TCO57776.1,	-	-	-	-
603_hypothetical_protein.faa	ID:TCO57777.1,	-	-	-	-
604_hypothetical_protein.faa	ID:TCO57778.1,	-	-	ID:MCS3915165.1,	ID:ERM91478.1,
605_hypothetical_protein.faa	ID:TCO57779.1,	-	-	ID:MCS3915157.1,	ID:ERM91499.1,
606_hypothetical_protein.faa	ID:TCO57780.1,	-	-	-	-
607_type_II_secretion_sy...faa	ID:TCO57781.1,	-	-	ID:MCS3915163.1,	ID:ERM91480.1,
608_tight_adherence_prot...faa	ID:TCO57782.1,	-	-	ID:MCS3915162.1,	ID:ERM91481.1,
610_MinD-like_ATPase_inv...faa	ID:TCO57784.1,	-	-	ID:MCS3915155.1,	ID:ERM91500.1,
612_hypothetical_protein.faa	ID:TCO57786.1,	-	-	-	-
613_hypothetical_protein.faa	ID:TCO57787.1,	-	-	-	-
614_putative_transposase...faa	ID:TCO57788.1,	-	-	-	-
615_putative_transposase...faa	ID:TCO57789.1,	ID:NNG65679.1,	-	ID:MCS3915145.1,	ID:ERM91487.1,
616_S-layer_family_prote...faa	ID:TCO57790.1,	-	-	ID:MCS3915144.1,	ID:ERM91510.1,
617_hypothetical_protein.faa	ID:TCO57791.1,	-	-	ID:MCS3915143.1,	ID:ERM91511.1,
618_hypothetical_protein.faa	ID:TCO57792.1,	-	-	ID:MCS3915142.1,	ID:ERM91512.1,
619_hypothetical_protein.faa	ID:TCO57793.1,	-	-	ID:MCS3915141.1,	ID:ERM91513.1,
620_transglycosylase-lik...faa	ID:TCO57794.1,	-	-	ID:MCS3915140.1,	ID:ERM91514.1,
621_hypothetical_protein.faa	ID:TCO57795.1,	-	-	-	ID:ERM91515.1,
622_type_IV_secretory_pa...faa	ID:TCO57796.1,	ID:NNG67738.1,	-	ID:MCS3915136.1,	ID:ERM91488.1,
624_PrgI_family_protein.faa	ID:TCO57798.1,	-	-	ID:MCS3915134.1,	ID:ERM91517.1,
625_YgiT-type_zinc_finge...faa	ID:TCO57799.1,	-	-	-	-
626_hypothetical_protein.faa	ID:TCO57800.1,	-	-	-	-
627_copper_amine_oxidase...faa	ID:TCO57801.1,ID:TCO54017.1,	-	-	ID:MCS3915148.1,	ID:ERM91506.1,
628_hypothetical_protein.faa	ID:TCO57802.1,	ID:NNG67736.1,	-	ID:MCS3915133.1,	ID:ERM92484.1,ID:ERM91518.1,
629_hypothetical_protein.faa	ID:TCO57803.1,	-	-	ID:MCS3915132.1,	ID:ERM91519.1,
630_hypothetical_protein.faa	ID:TCO57804.1,	-	-	ID:MCS3915130.1,	-
631_RNA_polymerase_prima...faa	ID:TCO57805.1,	-	-	ID:MCS3915129.1,	ID:ERM91522.1,
632_hypothetical_protein.faa	ID:TCO57806.1,	-	-	ID:MCS3915131.1,	-
633_hypothetical_protein.faa	ID:TCO57807.1,	-	-	-	-
634_Na+-H+-dicarboxylate...faa	ID:TCO54540.1,	-	-	ID:MCS3915998.1,	-
635_hypothetical_protein.faa	ID:TCO54541.1,	-	-	-	-
636_hypothetical_protein.faa	ID:TCO54542.1,	-	-	-	-
637_rubrerythrin.faa	ID:TCO54543.1,	-	-	-	-
639_hypothetical_protein.faa	ID:TCO54545.1,	-	-	-	-
640_hypothetical_protein.faa	ID:TCO54546.1,	-	-	-	-
643_dihydroflavonol-4-re...faa	ID:TCO53325.1,	-	-	-	-
644_hypothetical_protein.faa	ID:TCO53326.1,	-	-	-	-
645_hypothetical_protein.faa	ID:TCO54549.1,	-	-	-	-
649_hypothetical_protein.faa	ID:TCO54553.1,	-	-	-	-
651_NADPH-dependent_2-4-...faa	ID:TCO57908.1,	-	-	-	-
655_chromate_transporter.faa	ID:TCO57912.1,ID:TCO57913.1,	-	-	-	-
657_V-A-type_H+-transpor...faa	ID:TCO57914.1,	-	-	-	-
658_V-A-type_H+-transpor...faa	ID:TCO57915.1,	-	-	-	-
659_V-A-type_H+-transpor...faa	ID:TCO57916.1,	-	-	-	-
660_V-A-type_H+-transpor...faa	ID:TCO57917.1,	-	-	-	-
661_V-A-type_H+-transpor...faa	ID:TCO57918.1,	-	-	-	-
662_V-A-type_H+-transpor...faa	ID:TCO57919.1,	-	-	-	-
663_V-A-type_H+-transpor...faa	ID:TCO57920.1,	-	-	-	-
664_V-A-type_H+-transpor...faa	ID:TCO57921.1,	-	-	-	-
665_V-A-type_H+-transpor...faa	ID:TCO57922.1,	-	-	-	-
666_uracil_permease.faa	ID:TCO57923.1,	-	-	-	-
667_hypothetical_protein.faa	ID:TCO57924.1,	-	-	-	-
668_3-oxoacyl--acyl-carr...faa	ID:TCO57925.1,	ID:NNG67637.1,	-	ID:MCS3917303.1,	ID:ERM92471.1,
669_putative_ABC_transpo...faa	ID:TCO57926.1,	-	-	ID:MCS3917302.1,	-
672_ABC_transporter_fami...faa	ID:TCO57929.1,	-	-	-	-
673_hypothetical_protein.faa	ID:TCO57930.1,	ID:NNG67635.1,	-	-	ID:ERM92962.1,
677_transcriptional_regu...faa	ID:TCO57934.1,	ID:NNG67631.1,	-	ID:MCS3917289.1,	ID:ERM92959.1,
678_DUF2975_family_prote...faa	ID:TCO57935.1,	ID:NNG67630.1,	-	ID:MCS3917288.1,	ID:ERM92958.1,
682_elongation_factor_Tu...faa	ID:TCO56107.1,	-	-	-	-
684_SSU_ribosomal_protei...faa	ID:TCO56109.1,	ID:NNG66258.1,	-	ID:MCS3914956.1,	ID:ERM90961.1,
685_SSU_ribosomal_protei...faa	ID:TCO56110.1,	ID:NNG66259.1,	-	ID:MCS3914955.1,	ID:ERM90962.1,
686_large_subunit_riboso...faa	ID:TCO56111.1,	ID:NNG66260.1,	-	ID:MCS3914954.1,	ID:ERM90963.1,
687_DNA-directed_RNA_pol...faa	ID:TCO56112.1,	ID:NNG66261.1,	-	ID:MCS3914953.1,	-
688_DNA-directed_RNA_pol...faa	ID:TCO56113.1,	ID:NNG66262.1,	-	ID:MCS3914952.1,	ID:ERM90964.1,
689_LSU_ribosomal_protei...faa	ID:TCO56114.1,	ID:NNG66263.1,	-	ID:MCS3914951.1,	ID:ERM90965.1,
690_LSU_ribosomal_protei...faa	ID:TCO56115.1,	ID:NNG66264.1,	-	ID:MCS3914950.1,	ID:ERM90966.1,
691_LSU_ribosomal_protei...faa	ID:TCO56116.1,	ID:NNG66265.1,	-	ID:MCS3914949.1,	ID:ERM90967.1,
692_LSU_ribosomal_protei...faa	ID:TCO56117.1,	ID:NNG66266.1,	-	ID:MCS3914948.1,	ID:ERM90968.1,
693_transcription_antite...faa	ID:TCO56118.1,	ID:NNG66267.1,	-	ID:MCS3914947.1,	ID:ERM90969.1,
694_protein_translocase_...faa	ID:TCO56119.1,	ID:NNG66268.1,	-	ID:MCS3914946.1,	ID:ERM90970.1,
695_elongation_factor_Tu...faa	ID:TCO56120.1,	-	-	-	-
696_putative_zinc_finger...faa	ID:TCO53359.1,	-	-	-	-
697_copper_amine_oxidase...faa	ID:TCO53360.1,ID:TCO53290.1,	ID:NNG67896.1,	-	-	-
698_hypothetical_protein.faa	ID:TCO53361.1,ID:TCO53289.1,	-	-	-	-
707_glucose-6-phosphate_...faa	ID:TCO57514.1,	ID:NNG68048.1,	-	ID:MCS3915419.1,	ID:ERM93176.1,
713_spore_coat_protein_J...faa	ID:TCO57520.1,	ID:NNG68054.1,	-	ID:MCS3915425.1,	ID:ERM93182.1,
715_Na+-transporting_oxa...faa	ID:TCO57522.1,	-	-	-	-
721_NTE_family_protein.faa	ID:TCO57528.1,	ID:NNG68061.1,	-	-	ID:ERM93296.1,
724_hypothetical_protein.faa	ID:TCO53192.1,ID:TCO54472.1,	ID:NNG67890.1,	-	-	-
725_PrgI_family_protein.faa	ID:TCO53960.1,	-	-	-	-
728_hypothetical_protein.faa	ID:TCO53963.1,	-	-	-	-
740_hypothetical_protein.faa	ID:TCO53234.1,	-	-	-	-
743_hypothetical_protein.faa	ID:TCO53286.1,	-	-	-	-
745_uncharacterized_prot...faa	ID:TCO53362.1,	-	-	-	-
747_hypothetical_protein.faa	ID:TCO53364.1,	-	-	-	-
748_hypothetical_protein.faa	ID:TCO55317.1,	-	-	ID:MCS3916116.1,	-
751_biofilm_PGA_synthesi...faa	ID:TCO55320.1,	-	-	-	-
752_hypothetical_protein.faa	ID:TCO55321.1,	ID:NNG68194.1,	-	ID:MCS3916122.1,	-
753_4Fe-4S_binding_prote...faa	ID:TCO55322.1,	-	-	ID:MCS3916123.1,	-
754_hypothetical_protein.faa	ID:TCO55323.1,	-	-	ID:MCS3916125.1,	-
755_IstB-like_ATP_bindin...faa	ID:TCO55324.1,	-	-	ID:MCS3916126.1,	-
756_hypothetical_protein.faa	ID:TCO55325.1,	-	-	-	-
757_hypothetical_protein.faa	ID:TCO55326.1,	-	-	ID:MCS3916129.1,	-
758_hypothetical_protein.faa	ID:TCO55327.1,	-	-	ID:MCS3916130.1,	-
759_hypothetical_protein.faa	ID:TCO55328.1,	ID:NNG68193.1,	-	ID:MCS3916131.1,	-
760_hypothetical_protein.faa	ID:TCO55329.1,ID:TCO55416.1,	-	-	-	-
761_putative_zinc_finger...faa	ID:TCO58847.1,	-	-	-	-
765_stage_II_sporulation...faa	ID:TCO58851.1,	ID:NNG68143.1,	-	ID:MCS3917597.1,	ID:ERM93339.1,
766_tRNA-Ile--lysidine_s...faa	ID:TCO58852.1,	ID:NNG68142.1,	-	ID:MCS3917598.1,	ID:ERM93340.1,
773_methylmalonyl-CoA_mu...faa	ID:TCO58859.1,	ID:NNG68265.1,	-	ID:MCS3914862.1,ID:MCS3915993.1,	ID:ERM93376.1,
797_hypothetical_protein.faa	ID:TCO58883.1,	-	-	-	-
798_CopY_family_transcri...faa	ID:TCO53964.1,	-	-	ID:MCS3916141.1,	ID:ERM90840.1,
799_bla_regulator_protei...faa	ID:TCO53965.1,	-	-	ID:MCS3916140.1,	ID:ERM90847.1,
800_hypothetical_protein.faa	ID:TCO53966.1,	-	-	ID:MCS3916139.1,	-
828_LSU_ribosomal_protei...faa	ID:TCO64191.1,	ID:NNG67144.1,	-	ID:MCS3917210.1,	ID:ERM91603.1,
830_hypothetical_protein.faa	ID:TCO64193.1,	ID:NNG67146.1,	-	ID:MCS3917212.1,	ID:ERM91605.1,
847_hypothetical_protein.faa	ID:TCO64210.1,	ID:NNG67162.1,	-	ID:MCS3917229.1,	ID:ERM91619.1,
848_SSU_ribosomal_protei...faa	ID:TCO64211.1,	ID:NNG67163.1,	-	ID:MCS3917230.1,	ID:ERM91620.1,
852_uncharacterized_prot...faa	ID:TCO64215.1,	ID:NNG67167.1,	-	ID:MCS3917234.1,	ID:ERM91622.1,
853_c-di-AMP_phosphodies...faa	ID:TCO64216.1,	ID:NNG67168.1,	-	ID:MCS3917235.1,	ID:ERM91623.1,
854_LSU_ribosomal_protei...faa	ID:TCO64217.1,	ID:NNG67169.1,	-	ID:MCS3917236.1,	ID:ERM91624.1,
860_hypothetical_protein.faa	ID:TCO64223.1,	-	-	-	-
866_hypothetical_protein.faa	ID:TCO64229.1,	-	-	ID:MCS3917264.1,	ID:ERM91630.1,
867_hypothetical_protein.faa	ID:TCO64230.1,	-	-	-	-
868_radical_SAM_protein_...faa	ID:TCO64231.1,	-	-	-	-
869_hypothetical_protein.faa	ID:TCO64232.1,ID:TCO59161.1,	-	-	-	-
870_tricorn_protease-lik...faa	ID:TCO64233.1,	-	-	-	-
872_tricorn_protease-lik...faa	ID:TCO64235.1,ID:TCO59160.1,	ID:NNG66305.1,	-	ID:MCS3914899.1,ID:MCS3916042.1,	-
873_ABC_transporter_tran...faa	ID:TCO64236.1,	-	-	-	-
874_ribose-phosphate_pyr...faa	ID:TCO61484.1,	ID:NNG65671.1,	-	ID:MCS3917427.1,	ID:ERM91071.1,
875_UDP-N-acetylglucosam...faa	ID:TCO61485.1,	ID:NNG65672.1,	-	ID:MCS3917426.1,	ID:ERM91072.1,
876_stage_V_sporulation_...faa	ID:TCO61486.1,	ID:NNG65673.1,	-	ID:MCS3917425.1,	ID:ERM91073.1,
878_UDP-N-acetylmuramate...faa	ID:TCO61488.1,	ID:NNG65675.1,	-	ID:MCS3917419.1,	ID:ERM91075.1,
880_nucleotidyltransfera...faa	ID:TCO61490.1,	-	-	-	ID:ERM91076.1,
883_heat_shock_protein_H...faa	ID:TCO61493.1,	ID:NNG65678.1,	-	ID:MCS3917416.1,	ID:ERM91079.1,
890_hypothetical_protein.faa	ID:TCO61500.1,	-	-	-	-
893_hypothetical_protein.faa	ID:TCO61503.1,	-	-	-	-
894_poly-beta-1-6-N-acet...faa	ID:TCO61504.1,	-	-	-	ID:ERM93102.1,
896_hypothetical_protein.faa	ID:TCO61506.1,	ID:NNG65698.1,	-	ID:MCS3917389.1,	ID:ERM93066.1,
897_prevent-host-death_f...faa	ID:TCO61507.1,	ID:NNG65699.1,	-	ID:MCS3917388.1,	ID:ERM93067.1,
902_hypothetical_protein.faa	ID:TCO61512.1,	-	-	-	-
904_D-3-phosphoglycerate...faa	ID:TCO61514.1,	ID:NNG65705.1,	-	ID:MCS3917383.1,	ID:ERM93070.1,
905_aspartate_aminotrans...faa	ID:TCO61515.1,	ID:NNG65706.1,	-	ID:MCS3917382.1,	ID:ERM93071.1,
906_subtilase_family_pro...faa	ID:TCO61516.1,	-	-	-	ID:ERM93105.1,
914_SNF_family_Na+-depen...faa	ID:TCO61524.1,	-	-	-	-
915_hypothetical_protein.faa	ID:TCO61525.1,	-	-	-	-
929_transposase.faa	ID:TCO55245.1,	-	-	-	-
930_hypothetical_protein.faa	ID:TCO55246.1,	-	-	-	-
931_hypothetical_protein.faa	ID:TCO55247.1,	-	-	-	-
934_uncharacterized_prot...faa	ID:TCO55250.1,	ID:NNG68242.1,	-	-	-
936_ATP-binding_cassette...faa	ID:TCO55252.1,	ID:NNG68080.1,	-	ID:MCS3917277.1,	-
937_hypothetical_protein.faa	ID:TCO55253.1,	-	-	-	-
938_uncharacterized_prot...faa	ID:TCO55254.1,	-	-	-	-
939_hypothetical_protein.faa	ID:TCO55404.1,	-	-	-	-
940_uncharacterized_prot...faa	ID:TCO55405.1,	-	-	-	-
941_Zn-dependent_peptida...faa	ID:TCO55406.1,	-	-	-	-
942_DDE_family_transposa...faa	ID:TCO55407.1,	-	-	-	-
943_DDE_family_transposa...faa	ID:TCO55408.1,	-	-	-	-
944_hypothetical_protein.faa	ID:TCO55409.1,	-	-	-	-
945_uncharacterized_prot...faa	ID:TCO55410.1,	-	-	-	-
946_uncharacterized_prot...faa	ID:TCO55411.1,	-	-	-	-
947_uncharacterized_prot...faa	ID:TCO55412.1,	-	-	-	-
948_hypothetical_protein.faa	ID:TCO55413.1,	-	-	-	-
949_KAP-like_P-loop_doma...faa	ID:TCO55414.1,	-	-	-	-
950_transposase-like_pro...faa	ID:TCO55415.1,	-	-	-	-
952_glycerol_3-phosphate...faa	ID:TCO66904.1,	ID:NNG66088.1,	-	ID:MCS3915611.1,	ID:ERM92835.1,
953_acyl-phosphate_glyce...faa	ID:TCO66905.1,	ID:NNG66087.1,	-	ID:MCS3915610.1,	ID:ERM92834.1,
954_GTP-binding_protein.faa	ID:TCO66906.1,	ID:NNG66086.1,	-	ID:MCS3915609.1,	ID:ERM92833.1,
955_putative_radical_SAM...faa	ID:TCO66907.1,	ID:NNG66085.1,	-	ID:MCS3915608.1,	ID:ERM92832.1,
956_uncharacterized_prot...faa	ID:TCO66908.1,	ID:NNG66084.1,	-	ID:MCS3915607.1,	ID:ERM92831.1,
957_uncharacterized_prot...faa	ID:TCO66909.1,	ID:NNG66083.1,	-	ID:MCS3915606.1,	ID:ERM92830.1,
958_hypothetical_protein.faa	ID:TCO66910.1,	ID:NNG66082.1,	-	ID:MCS3915605.1,	ID:ERM92829.1,
959_hypothetical_protein.faa	ID:TCO66911.1,	ID:NNG66081.1,	-	ID:MCS3915604.1,	ID:ERM92828.1,
960_stage_II_sporulation...faa	ID:TCO66912.1,	ID:NNG66080.1,	-	ID:MCS3915603.1,	ID:ERM92827.1,
961_uncharacterized_prot...faa	ID:TCO66913.1,	ID:NNG66079.1,	-	ID:MCS3915602.1,	ID:ERM92826.1,
962_PhoU-like_phosphate_...faa	ID:TCO66914.1,	ID:NNG66078.1,	-	ID:MCS3915601.1,	ID:ERM92825.1,
963_phosphate_ABC_transp...faa	ID:TCO66915.1,	ID:NNG66077.1,	-	ID:MCS3915600.1,	ID:ERM92824.1,
964_phosphate_ABC_transp...faa	ID:TCO66916.1,	ID:NNG66076.1,	-	ID:MCS3915599.1,	ID:ERM92823.1,
965_phosphate_ABC_transp...faa	ID:TCO66917.1,	ID:NNG66075.1,	-	ID:MCS3915598.1,	ID:ERM92822.1,
966_phosphate_ABC_transp...faa	ID:TCO66918.1,	ID:NNG66074.1,	-	ID:MCS3915597.1,	ID:ERM92821.1,
967_PAS-PAC_sensor_signa...faa	ID:TCO66919.1,	ID:NNG66073.1,	-	ID:MCS3915596.1,	ID:ERM92820.1,
968_two-component_system...faa	ID:TCO66920.1,	ID:NNG66072.1,	-	ID:MCS3915595.1,	ID:ERM92819.1,
969_transcriptional_repr...faa	ID:TCO66921.1,	ID:NNG66071.1,	-	ID:MCS3915594.1,	ID:ERM92818.1,
970_YlmC-YmxH_family_spo...faa	ID:TCO66922.1,	ID:NNG66070.1,	-	ID:MCS3915593.1,	ID:ERM92817.1,
971_RNA_polymerase_sigma...faa	ID:TCO66923.1,	ID:NNG66069.1,	-	ID:MCS3915592.1,	ID:ERM92816.1,
972_RNA_polymerase_sigma...faa	ID:TCO66924.1,	ID:NNG66068.1,	-	ID:MCS3915591.1,	ID:ERM92815.1,
973_sporulation_factor_S...faa	ID:TCO66925.1,	ID:NNG66067.1,	-	ID:MCS3915590.1,	ID:ERM92814.1,
974_cell_division_protei...faa	ID:TCO66926.1,	ID:NNG66066.1,	-	ID:MCS3915589.1,	ID:ERM92813.1,
991_YhcN-YlaJ_family_spo...faa	ID:TCO66943.1,	ID:NNG66049.1,	-	ID:MCS3915571.1,	ID:ERM92791.1,
995_hypothetical_protein.faa	ID:TCO66947.1,	ID:NNG66045.1,	-	ID:MCS3915567.1,	ID:ERM92788.1,
997_cysteine_desulfurase.faa	ID:TCO66949.1,	ID:NNG66043.1,	-	ID:MCS3915565.1,	ID:ERM92787.1,
1006_regulatory_Fis_famil...faa	ID:TCO66958.1,	-	-	-	-
1007_MOSC_domain-containi...faa	ID:TCO66959.1,ID:TCO66963.1,	-	-	-	-
1008_carbohydrate_ABC_tra...faa	ID:TCO66960.1,	-	-	-	-
1009_molybdate_transport_...faa	ID:TCO66961.1,	-	-	-	-
1010_molybdate_transport_...faa	ID:TCO66962.1,	-	-	-	-
1012_cyclic_pyranopterin_...faa	ID:TCO66964.1,	-	-	-	-
1013_cyclic_pyranopterin_...faa	ID:TCO66965.1,	-	-	-	-
1014_molybdopterin_molybd...faa	ID:TCO66966.1,	-	-	-	-
1016_molybdopterin_molybd...faa	ID:TCO66968.1,	-	-	-	-
1017_molybdenum_cofactor_...faa	ID:TCO66969.1,	-	-	-	-
1018_tungstate_transport_...faa	ID:TCO66970.1,	-	-	-	-
1019_tungstate_transport_...faa	ID:TCO66971.1,	-	-	-	-
1020_tungstate_transport_...faa	ID:TCO66972.1,	-	-	-	-
1021_molybdopterin-guanin...faa	ID:TCO66973.1,	-	-	-	-
1022_molybdopterin-thiami...faa	ID:TCO66974.1,	-	-	-	-
1023_molybdopterin_conver...faa	ID:TCO66975.1,	-	-	-	-
1024_tungsten_cofactor_ox...faa	ID:TCO66976.1,	-	-	-	-
1025_aldehyde-ferredoxin_...faa	ID:TCO66977.1,	-	-	-	-
1040_cell_division_protei...faa	ID:TCO66992.1,	ID:NNG66021.1,	-	ID:MCS3915540.1,	ID:ERM92218.1,
1047_chorismate_synthase.faa	ID:TCO66999.1,	ID:NNG66014.1,	-	ID:MCS3915515.1,	ID:ERM92239.1,
1048_putative_MFS_family_...faa	ID:TCO67000.1,	ID:NNG66013.1,	-	ID:MCS3915514.1,	ID:ERM92240.1,
1049_Ser-tRNA-Thr-_hydrol...faa	ID:TCO67001.1,	ID:NNG66012.1,	-	ID:MCS3915513.1,	-
1050_putative_sporulation...faa	ID:TCO67002.1,	ID:NNG66011.1,	-	ID:MCS3915510.1,	ID:ERM92241.1,
1052_response_regulator_r...faa	ID:TCO67004.1,	ID:NNG66009.1,	-	ID:MCS3915508.1,	ID:ERM92243.1,
1053_thioredoxin.faa	ID:TCO67005.1,	ID:NNG66008.1,	-	ID:MCS3915507.1,	ID:ERM92244.1,
1054_IS30_family_transpos...faa	ID:TCO67006.1,	-	-	ID:MCS3916339.1,ID:MCS3916481.1,	-
1055_ArsR_family_transcri...faa	ID:TCO67007.1,	-	-	-	-
1056_hypothetical_protein.faa	ID:TCO67008.1,	-	-	-	-
1057_small_redox-active_d...faa	ID:TCO67009.1,	-	-	-	-
1058_hypothetical_protein.faa	ID:TCO67010.1,	-	-	-	-
1060_uncharacterized_prot...faa	ID:TCO67012.1,	-	-	-	-
1065_N-acetylmuramoyl-L-a...faa	ID:TCO55487.1,	ID:NNG67221.1,	-	ID:MCS3917571.1,	ID:ERM92880.1,
1066_ECF_transporter_S_co...faa	ID:TCO55488.1,	ID:NNG67220.1,	-	ID:MCS3917570.1,	ID:ERM92881.1,
1073_site-specific_DNA_re...faa	ID:TCO53906.1,	ID:NNG67213.1,	-	-	ID:ERM92438.1,
1074_hypothetical_protein.faa	ID:TCO53907.1,	ID:NNG67211.1,	-	-	-
1076_DNA-binding_XRE_fami...faa	ID:TCO53909.1,	ID:NNG67209.1,	-	-	-
1077_putative_transcripti...faa	ID:TCO53910.1,	-	-	-	-
1080_hypothetical_protein.faa	ID:TCO54468.1,	-	-	-	ID:ERM92509.1,
1081_zonular_occludens_to...faa	ID:TCO54469.1,	ID:NNG67893.1,	-	-	-
1082_NurA_domain-containi...faa	ID:TCO54470.1,	ID:NNG67892.1,	-	-	-
1083_uncharacterized_prot...faa	ID:TCO54471.1,	ID:NNG67891.1,	-	-	-
1085_putative_transposase.faa	ID:TCO63230.1,	-	-	-	-
1092_DNA-binding_response...faa	ID:TCO63237.1,	ID:NNG67301.1,	-	ID:MCS3916744.1,	ID:ERM93240.1,
1097_tRNA_-adenine-58-N-1...faa	ID:TCO63242.1,	ID:NNG67296.1,	-	ID:MCS3916749.1,	ID:ERM93245.1,
1100_BglG_family_transcri...faa	ID:TCO63245.1,	ID:NNG67293.1,	-	-	ID:ERM93306.1,
1101_PTS_system_IIA_compo...faa	ID:TCO63246.1,	ID:NNG67292.1,	-	ID:MCS3916754.1,	ID:ERM93247.1,
1108_L-fucose_isomerase-l...faa	ID:TCO63253.1,	-	-	-	ID:ERM93307.1,
1112_DDE_family_transposa...faa	ID:TCO63257.1,	-	-	-	-
1115_uncharacterized_prot...faa	ID:TCO63260.1,	-	-	ID:MCS3916768.1,	-
1116_hypothetical_protein.faa	ID:TCO63261.1,	-	-	ID:MCS3916769.1,	ID:ERM93259.1,
1119_urocanate_hydratase.faa	ID:TCO63264.1,	ID:NNG68228.1,	-	ID:MCS3916772.1,	ID:ERM93262.1,
1121_amino_acid_permease-...faa	ID:TCO63266.1,	-	-	-	-
1131_hypothetical_protein.faa	ID:TCO63276.1,	-	-	-	-
1132_hypothetical_protein.faa	ID:TCO63277.1,	-	-	-	-
1133_hypothetical_protein.faa	ID:TCO63278.1,	-	-	-	-
1134_hypothetical_protein.faa	ID:TCO63279.1,	-	-	ID:MCS3916787.1,	ID:ERM93272.1,
1139_outer_membrane_prote...faa	ID:TCO63284.1,	-	-	-	-
1144_uncharacterized_prot...faa	ID:TCO63289.1,	ID:NNG68261.1,	-	ID:MCS3916813.1,	-
1151_hypothetical_protein.faa	ID:TCO63296.1,	-	-	-	-
1152_hypothetical_protein.faa	ID:TCO67740.1,	ID:NNG68306.1,	-	-	-
1158_polyribonucleotide_n...faa	ID:TCO67746.1,	ID:NNG66706.1,	-	ID:MCS3915828.1,	ID:ERM92336.1,
1192_flagellar_biosynthes...faa	ID:TCO67780.1,	ID:NNG66671.1,	-	ID:MCS3915794.1,	ID:ERM92306.1,
1232_signal_recognition_p...faa	ID:TCO67820.1,	ID:NNG66164.1,	-	ID:MCS3915754.1,	ID:ERM92423.1,
1235_condensin_subunit_Sm...faa	ID:TCO67823.1,	ID:NNG66167.1,	-	ID:MCS3915751.1,	-
1237_stage_V_sporulation_...faa	ID:TCO67825.1,	ID:NNG66169.1,	-	ID:MCS3915749.1,	ID:ERM92419.1,
1238_radical_SAM_enzyme_-...faa	ID:TCO67826.1,	ID:NNG66170.1,	-	ID:MCS3915748.1,	ID:ERM92418.1,
1239_RNAse_III.faa	ID:TCO67827.1,	ID:NNG66171.1,	-	ID:MCS3915747.1,	ID:ERM92417.1,
1240_3-oxoacyl--acyl-carr...faa	ID:TCO67828.1,	ID:NNG66172.1,	-	ID:MCS3915746.1,	ID:ERM92416.1,
1241_acyl_carrier_protein.faa	ID:TCO67829.1,	ID:NNG66173.1,	-	ID:MCS3915745.1,	ID:ERM92437.1,
1242_3-oxoacyl--acyl-carr...faa	ID:TCO67830.1,	ID:NNG66174.1,	-	ID:MCS3915744.1,	ID:ERM92415.1,
1245_3-oxoacyl--acyl-carr...faa	ID:TCO67833.1,	ID:NNG66177.1,	-	ID:MCS3915741.1,	ID:ERM92412.1,
1246_phosphate-acyl--acyl...faa	ID:TCO67834.1,	ID:NNG66178.1,	-	ID:MCS3915740.1,	ID:ERM92411.1,
1250_acetate_kinase.faa	ID:TCO67838.1,	ID:NNG66182.1,	-	ID:MCS3915736.1,	ID:ERM92409.1,
1266_ribulose-5-phosphate...faa	ID:TCO67854.1,	ID:NNG66198.1,	-	ID:MCS3915720.1,	ID:ERM92393.1,
1277_phosphopantothenate-...faa	ID:TCO67865.1,	ID:NNG66209.1,	-	ID:MCS3915709.1,	ID:ERM92383.1,
1278_DNA-directed_RNA_pol...faa	ID:TCO67866.1,	-	-	-	-
1279_guanylate_kinase.faa	ID:TCO67867.1,	ID:NNG66211.1,	-	ID:MCS3915707.1,	ID:ERM92381.1,
1280_hypothetical_protein.faa	ID:TCO67868.1,	ID:NNG66212.1,	-	ID:MCS3915706.1,	ID:ERM92434.1,
1281_uncharacterized_prot...faa	ID:TCO67869.1,	ID:NNG66213.1,	-	ID:MCS3915705.1,	ID:ERM92380.1,
1282_diaminopimelate_epim...faa	ID:TCO67870.1,	ID:NNG66214.1,	-	ID:MCS3915704.1,	ID:ERM92379.1,
1288_electron_transfer_fl...faa	ID:TCO54617.1,	ID:NNG68208.1,	-	-	ID:ERM92597.1,
1292_ferrous_iron_transpo...faa	ID:TCO54621.1,	ID:NNG68204.1,	-	ID:MCS3916979.1,	ID:ERM92591.1,
1296_hypothetical_protein.faa	ID:TCO60217.1,	ID:NNG67100.1,	-	ID:MCS3916508.1,	ID:ERM91292.1,
1297_putative_nucleotidyl...faa	ID:TCO60218.1,	-	-	-	-
1299_hypothetical_protein.faa	ID:TCO60220.1,	-	-	-	-
1304_hypothetical_protein.faa	ID:TCO60225.1,	-	-	-	-
1306_CRISPR-associated_pr...faa	ID:TCO60227.1,	-	-	-	-
1307_CRISPR-associated_pr...faa	ID:TCO60228.1,	-	-	-	-
1308_CRISPR-associated_Cm...faa	ID:TCO60229.1,	-	-	-	-
1309_putative_CRISPR-asso...faa	ID:TCO60230.1,	-	-	-	-
1310_CRISPR-associated_Cm...faa	ID:TCO60231.1,	-	-	-	-
1311_CRISPR-associated_pr...faa	ID:TCO60232.1,	-	-	-	-
1312_nucleotidyltransfera...faa	ID:TCO60233.1,	-	-	-	-
1313_CRISPR-associated_Cm...faa	ID:TCO60234.1,	-	-	-	-
1314_hypothetical_protein.faa	ID:TCO60235.1,	-	-	-	-
1315_putative_YhgA-like_t...faa	ID:TCO60236.1,	-	-	ID:MCS3916547.1,	-
1316_hypothetical_protein.faa	ID:TCO60237.1,	-	-	-	-
1319_hypothetical_protein.faa	ID:TCO60240.1,	-	-	-	-
1322_exopolysaccharide_bi...faa	ID:TCO60243.1,	ID:NNG67814.1,	-	-	-
1323_hypothetical_protein.faa	ID:TCO60244.1,	-	-	-	-
1324_glycosyltransferase_...faa	ID:TCO60245.1,	-	-	-	-
1325_TnsA_endonuclease-li...faa	ID:TCO60246.1,	-	-	-	-
1326_hypothetical_protein.faa	ID:TCO60247.1,	-	-	-	-
1327_glycosyl_transferase...faa	ID:TCO60248.1,	-	-	-	-
1328_glycosyl_transferase...faa	ID:TCO60249.1,	-	-	-	-
1329_glycosyltransferase_...faa	ID:TCO60250.1,	-	-	-	-
1330_UDP-glucose_4-epimer...faa	ID:TCO60251.1,	-	-	-	-
1336_glycosyltransferase_...faa	ID:TCO60257.1,	-	-	-	-
1337_hypothetical_protein.faa	ID:TCO60258.1,	-	-	-	ID:ERM92717.1,
1338_oligosaccharide_repe...faa	ID:TCO60259.1,	-	-	-	-
1339_glycosyltransferase_...faa	ID:TCO60260.1,	-	-	-	-
1342_hypothetical_protein.faa	ID:TCO60263.1,ID:TCO53798.1,	-	-	-	-
1347_tRNA_2-thiouridine_s...faa	ID:TCO68538.1,	ID:NNG66591.1,	-	ID:MCS3917134.1,	ID:ERM91812.1,
1348_tRNA_2-thiouridine_s...faa	ID:TCO68539.1,	ID:NNG66590.1,	-	ID:MCS3917133.1,	ID:ERM91811.1,
1349_tRNA_2-thiouridine_s...faa	ID:TCO68540.1,	ID:NNG66589.1,	-	ID:MCS3917132.1,	ID:ERM91810.1,
1350_hypothetical_protein.faa	ID:TCO68541.1,	-	-	ID:MCS3917131.1,	-
1356_arginine_decarboxyla...faa	ID:TCO68547.1,	ID:NNG66583.1,	-	ID:MCS3917125.1,	ID:ERM91804.1,
1366_cation_efflux_family...faa	ID:TCO68557.1,	-	-	-	-
1367_transcriptional_plei...faa	ID:TCO68558.1,	ID:NNG66570.1,	-	ID:MCS3917112.1,	ID:ERM91793.1,
1368_spore_maturation_pro...faa	ID:TCO68559.1,	ID:NNG66569.1,	-	ID:MCS3917111.1,	ID:ERM91792.1,
1369_spore_maturation_pro...faa	ID:TCO68560.1,	ID:NNG66568.1,	-	ID:MCS3917110.1,	ID:ERM91320.1,
1372_TatD_DNase_family_pr...faa	ID:TCO68563.1,	ID:NNG66565.1,	-	ID:MCS3917107.1,	ID:ERM91323.1,
1373_uncharacterized_prot...faa	ID:TCO68564.1,	ID:NNG66564.1,	-	ID:MCS3917106.1,	ID:ERM91324.1,
1374_dimethyladenosine_tr...faa	ID:TCO68565.1,	ID:NNG66563.1,	-	ID:MCS3917105.1,	ID:ERM91325.1,
1381_hypothetical_protein.faa	ID:TCO68572.1,	-	-	-	-
1382_electron_transport_c...faa	ID:TCO68573.1,	-	-	-	-
1383_electron_transport_c...faa	ID:TCO68574.1,	-	-	-	-
1384_electron_transport_c...faa	ID:TCO68575.1,	-	-	-	-
1385_electron_transport_c...faa	ID:TCO68576.1,	-	-	-	-
1386_electron_transport_c...faa	ID:TCO68577.1,	-	-	-	-
1387_RnfABCDGE-type_elect...faa	ID:TCO68578.1,	-	-	-	-
1388_hypothetical_protein.faa	ID:TCO68579.1,	-	-	-	-
1393_thymidine_kinase.faa	ID:TCO68584.1,	ID:NNG66536.1,	-	ID:MCS3917078.1,	ID:ERM91359.1,
1394_uncharacterized_prot...faa	ID:TCO68585.1,	ID:NNG66535.1,	-	ID:MCS3917077.1,	-
1395_release_factor_gluta...faa	ID:TCO68586.1,	ID:NNG66534.1,	-	ID:MCS3917076.1,	ID:ERM91348.1,
1396_peptide_chain_releas...faa	ID:TCO68587.1,	ID:NNG66533.1,	-	ID:MCS3917075.1,	ID:ERM91349.1,
1397_ZIP_family_zinc_tran...faa	ID:TCO68588.1,	ID:NNG66532.1,	-	ID:MCS3917074.1,	ID:ERM91350.1,
1440_peptidase_C39-like_p...faa	ID:TCO68631.1,	-	-	-	-
1442_carbohydrate_ABC_tra...faa	ID:TCO68633.1,	-	-	-	-
1443_carbohydrate_ABC_tra...faa	ID:TCO68634.1,	-	-	-	-
1445_neutral-alkaline_cer...faa	ID:TCO68636.1,	-	-	-	-
1446_glutamate_carboxypep...faa	ID:TCO68637.1,	-	-	-	-
1448_uncharacterized_lipo...faa	ID:TCO68639.1,	-	-	-	-
1450_acetyltransferase_-G...faa	ID:TCO68641.1,	-	-	-	-
1451_hypothetical_protein.faa	ID:TCO68642.1,	ID:NNG67845.1,	-	-	ID:ERM92449.1,
1452_hypothetical_protein.faa	ID:TCO68643.1,	ID:NNG67844.1,	-	-	ID:ERM92450.1,
1453_N-acetylglucosamine_...faa	ID:TCO68644.1,	-	-	-	-
1455_mannose-fructose-N-a...faa	ID:TCO68646.1,	-	-	ID:MCS3917025.1,	ID:ERM92626.1,
1456_PTS_system_N-acetylg...faa	ID:TCO68647.1,	ID:NNG66863.1,	-	ID:MCS3917027.1,	ID:ERM92628.1,
1465_nucleoside-binding_p...faa	ID:TCO68656.1,	-	-	-	-
1466_simple_sugar_transpo...faa	ID:TCO68657.1,	-	-	-	-
1467_simple_sugar_transpo...faa	ID:TCO68658.1,	-	-	-	-
1469_pyrimidine-specific_...faa	ID:TCO68660.1,ID:TCO68661.1,	-	-	-	-
1471_5-methylthioadenosin...faa	ID:TCO68662.1,	-	-	-	-
1472_ADP-ribosylglycohydr...faa	ID:TCO68663.1,	-	-	-	-
1481_beta-glucosidase-lik...faa	ID:TCO68672.1,	-	-	-	-
1482_hypothetical_protein.faa	ID:TCO68673.1,	-	-	-	-
1483_hypothetical_protein.faa	ID:TCO68674.1,	-	-	-	-
1484_acetyltransferase_-G...faa	ID:TCO68675.1,	-	-	-	-
1485_acetyltransferase_-G...faa	ID:TCO68676.1,	-	-	-	-
1486_transposase-like_pro...faa	ID:TCO68677.1,	-	-	-	-
1492_hypothetical_protein.faa	ID:TCO57636.1,	ID:NNG65765.1,	-	ID:MCS3917320.1,	ID:ERM90892.1,
1498_site-specific_recomb...faa	ID:TCO57642.1,	-	-	-	-
1500_excisionase_family_D...faa	ID:TCO57644.1,	-	-	-	-
1501_hypothetical_protein.faa	ID:TCO57645.1,	-	-	-	-
1502_hypothetical_protein.faa	ID:TCO57646.1,	-	-	-	-
1503_uncharacterized_prot...faa	ID:TCO57647.1,	-	-	-	-
1504_CHC2-type_zinc_finge...faa	ID:TCO57648.1,	-	-	-	-
1505_hypothetical_protein.faa	ID:TCO57649.1,	-	-	-	-
1506_excisionase_family_D...faa	ID:TCO57650.1,	-	-	-	-
1507_hypothetical_protein.faa	ID:TCO57651.1,	-	-	-	-
1508_adenylosuccinate_syn...faa	ID:TCO57652.1,	ID:NNG67726.1,	-	ID:MCS3917314.1,	ID:ERM92459.1,
1509_hypothetical_protein.faa	ID:TCO57653.1,	ID:NNG67725.1,	-	ID:MCS3917313.1,	-
1510_XapX_domain-containi...faa	ID:TCO57654.1,	ID:NNG67724.1,	-	ID:MCS3917312.1,	ID:ERM92458.1,
1511_putative_glutamine_a...faa	ID:TCO57655.1,	ID:NNG67644.1,	-	ID:MCS3917311.1,	ID:ERM92473.1,
1512_pyridine_nucleotide-...faa	ID:TCO57656.1,	-	-	-	-
1513_DDE_family_transposa...faa	ID:TCO57657.1,	-	-	-	-
1514_hypothetical_protein.faa	ID:TCO53850.1,	ID:NNG65773.1,	-	-	ID:ERM92528.1,
1515_hypothetical_protein.faa	ID:TCO53851.1,	-	-	-	-
1517_LSU_ribosomal_protei...faa	ID:TCO56394.1,	ID:NNG66220.1,	-	ID:MCS3914994.1,	ID:ERM90990.1,
1518_tRNA_pseudouridine38...faa	ID:TCO56395.1,	ID:NNG66221.1,	-	ID:MCS3914993.1,	ID:ERM90991.1,
1519_energy-coupling_fact...faa	ID:TCO56396.1,	ID:NNG66222.1,	-	ID:MCS3914992.1,	ID:ERM90992.1,
1520_energy-coupling_fact...faa	ID:TCO56397.1,	ID:NNG66223.1,	-	ID:MCS3914991.1,	ID:ERM90993.1,
1521_energy-coupling_fact...faa	ID:TCO56398.1,	ID:NNG66224.1,	-	ID:MCS3914990.1,	ID:ERM90994.1,
1522_LSU_ribosomal_protei...faa	ID:TCO56399.1,	ID:NNG66225.1,	-	ID:MCS3914989.1,	ID:ERM90995.1,
1523_DNA-directed_RNA_pol...faa	ID:TCO56400.1,	ID:NNG66226.1,	-	ID:MCS3914988.1,	ID:ERM90996.1,
1524_SSU_ribosomal_protei...faa	ID:TCO56401.1,	ID:NNG66227.1,	-	ID:MCS3914987.1,	ID:ERM90997.1,
1525_SSU_ribosomal_protei...faa	ID:TCO56402.1,	ID:NNG66228.1,	-	ID:MCS3914986.1,	ID:ERM90998.1,
1526_SSU_ribosomal_protei...faa	ID:TCO56403.1,	ID:NNG66229.1,	-	ID:MCS3914985.1,	ID:ERM90999.1,
1527_LSU_ribosomal_protei...faa	ID:TCO56404.1,	ID:NNG66230.1,	-	ID:MCS3914984.1,	ID:ERM91000.1,
1528_translation_initiati...faa	ID:TCO56405.1,	ID:NNG66231.1,	-	ID:MCS3914983.1,	ID:ERM91001.1,
1529_ribosomal_protein_L1...faa	ID:TCO56406.1,	ID:NNG66232.1,	-	ID:MCS3914982.1,	ID:ERM91002.1,
1530_methionine_aminopept...faa	ID:TCO56407.1,	ID:NNG66233.1,	-	ID:MCS3914981.1,	ID:ERM91003.1,
1531_adenylate_kinase.faa	ID:TCO56408.1,	ID:NNG66234.1,	-	ID:MCS3914980.1,	ID:ERM91004.1,
1532_protein_translocase_...faa	ID:TCO56409.1,	ID:NNG66235.1,	-	ID:MCS3914979.1,	ID:ERM91005.1,
1540_LSU_ribosomal_protei...faa	ID:TCO56417.1,	ID:NNG66243.1,	-	ID:MCS3914971.1,	ID:ERM91012.1,
1541_LSU_ribosomal_protei...faa	ID:TCO56418.1,	ID:NNG66244.1,	-	ID:MCS3914970.1,	ID:ERM91013.1,
1542_SSU_ribosomal_protei...faa	ID:TCO56419.1,	ID:NNG66245.1,	-	ID:MCS3914969.1,	ID:ERM91014.1,
1543_LSU_ribosomal_protei...faa	ID:TCO56420.1,	ID:NNG66246.1,	-	ID:MCS3914968.1,	ID:ERM91045.1,
1544_LSU_ribosomal_protei...faa	ID:TCO56421.1,	ID:NNG66247.1,	-	ID:MCS3914967.1,	ID:ERM91015.1,
1545_SSU_ribosomal_protei...faa	ID:TCO56422.1,	ID:NNG66248.1,	-	ID:MCS3914966.1,	ID:ERM91016.1,
1546_LSU_ribosomal_protei...faa	ID:TCO56423.1,	ID:NNG66249.1,	-	ID:MCS3914965.1,	ID:ERM91017.1,
1547_SSU_ribosomal_protei...faa	ID:TCO56424.1,	ID:NNG66250.1,	-	ID:MCS3914964.1,	ID:ERM91018.1,
1548_LSU_ribosomal_protei...faa	ID:TCO56425.1,	ID:NNG66251.1,	-	ID:MCS3914963.1,	ID:ERM91019.1,
1549_LSU_ribosomal_protei...faa	ID:TCO56426.1,	ID:NNG66252.1,	-	ID:MCS3914962.1,	ID:ERM91020.1,
1550_LSU_ribosomal_protei...faa	ID:TCO56427.1,	ID:NNG66253.1,	-	ID:MCS3914961.1,	ID:ERM91021.1,
1551_LSU_ribosomal_protei...faa	ID:TCO56428.1,	ID:NNG66254.1,	-	ID:MCS3914960.1,	ID:ERM91022.1,
1552_SSU_ribosomal_protei...faa	ID:TCO56429.1,	ID:NNG66255.1,	-	ID:MCS3914959.1,	ID:ERM91023.1,
1553_translation_elongati...faa	ID:TCO56430.1,	-	-	-	-
1554_hypothetical_protein.faa	ID:TCO67919.1,	-	-	-	-
1566_hypothetical_protein.faa	ID:TCO67931.1,	-	-	ID:MCS3916516.1,	ID:ERM91311.1,
1568_hypothetical_protein.faa	ID:TCO67933.1,	-	-	-	ID:ERM91312.1,
1572_hypothetical_protein.faa	ID:TCO67937.1,	-	-	-	-
1587_amino_acid_permease-...faa	ID:TCO67952.1,	-	-	-	-
1593_hypothetical_protein.faa	ID:TCO67958.1,	-	-	-	-
1597_EmrB-QacA_subfamily_...faa	ID:TCO67962.1,	ID:NNG67071.1,	-	ID:MCS3916471.1,	ID:ERM91102.1,
1598_uncharacterized_prot...faa	ID:TCO67963.1,	ID:NNG67070.1,	-	ID:MCS3916470.1,	ID:ERM91103.1,
1601_Yip1-like_protein.faa	ID:TCO67966.1,	ID:NNG68258.1,	-	ID:MCS3916465.1,	ID:ERM91148.1,
1612_biotin_transport_sys...faa	ID:TCO67977.1,	ID:NNG65794.1,	-	ID:MCS3916444.1,	ID:ERM91116.1,
1632_kojibiose_phosphoryl...faa	ID:TCO67997.1,	ID:NNG65814.1,	-	ID:MCS3916423.1,	ID:ERM91132.1,
1633_carbohydrate_ABC_tra...faa	ID:TCO67998.1,	ID:NNG65815.1,	-	ID:MCS3916422.1,	ID:ERM91133.1,
1635_carbohydrate_ABC_tra...faa	ID:TCO68000.1,	ID:NNG65817.1,	-	ID:MCS3916420.1,	ID:ERM91135.1,
1637_LacI_family_transcri...faa	ID:TCO68002.1,	ID:NNG65819.1,	-	ID:MCS3916418.1,	ID:ERM91137.1,
1647_fumarase_hydratase-l...faa	ID:TCO68012.1,	-	-	-	-
1652_mutator_family_trans...faa	ID:TCO68017.1,	-	-	-	-
1653_mutator_family_trans...faa	ID:TCO68018.1,	-	-	-	-
1671_cytoskeletal_protein...faa	ID:TCO68036.1,	ID:NNG65853.1,	-	ID:MCS3916381.1,	ID:ERM92969.1,
1681_hypothetical_protein.faa	ID:TCO68046.1,	-	-	ID:MCS3916370.1,	ID:ERM93088.1,
1696_putative_multiple_su...faa	ID:TCO61820.1,	ID:NNG67574.1,	-	ID:MCS3916927.1,	ID:ERM92546.1,
1697_monosaccharide_ABC_t...faa	ID:TCO61821.1,	ID:NNG67573.1,	-	ID:MCS3916928.1,	ID:ERM92547.1,
1708_hypothetical_protein.faa	ID:TCO61832.1,	-	-	-	-
1732_hypothetical_protein.faa	ID:TCO61856.1,	-	-	ID:MCS3916968.1,	ID:ERM92657.1,
1738_cobalt-nickel_transp...faa	ID:TCO61862.1,	ID:NNG68225.1,	-	ID:MCS3916974.1,	ID:ERM92588.1,
1739_cobalt-nickel_transp...faa	ID:TCO61863.1,	ID:NNG68226.1,	-	ID:MCS3916975.1,	ID:ERM92589.1,
1741_hypothetical_protein.faa	ID:TCO68107.1,	-	-	-	-
1744_ABC_transporter_fami...faa	ID:TCO68110.1,	-	-	-	-
1745_amino_acid_permease-...faa	ID:TCO68111.1,	-	-	-	-
1747_beta-galactosidase.faa	ID:TCO68113.1,	-	-	-	-
1748_alpha-galactosidase.faa	ID:TCO68114.1,	-	-	-	-
1749_lactose-L-arabinose_...faa	ID:TCO68115.1,	-	-	-	-
1750_lactose-L-arabinose_...faa	ID:TCO68116.1,	-	-	-	-
1751_lactose-binding_prot...faa	ID:TCO68117.1,	-	-	-	-
1752_transposase-like_pro...faa	ID:TCO68118.1,	-	-	-	-
1753_DDE_family_transposa...faa	ID:TCO68119.1,	-	-	-	-
1761_myo-inositol_2-dehyd...faa	ID:TCO68127.1,	ID:NNG67647.1,	-	-	ID:ERM91418.1,
1762_creatinine_amidohydr...faa	ID:TCO68128.1,	ID:NNG67648.1,	-	-	ID:ERM91419.1,
1763_-R-R--butanediol_deh...faa	ID:TCO68129.1,	ID:NNG67649.1,	-	-	ID:ERM91420.1,
1764_monosaccharide_ABC_t...faa	ID:TCO68130.1,	ID:NNG67650.1,	-	-	ID:ERM91384.1,
1765_monosaccharide_ABC_t...faa	ID:TCO68131.1,	ID:NNG67651.1,	-	ID:MCS3916458.1,	ID:ERM91385.1,
1766_monosaccharide_ABC_t...faa	ID:TCO68132.1,	ID:NNG67652.1,	-	-	ID:ERM91421.1,
1792_BirA_family_biotin_o...faa	ID:TCO68158.1,	ID:NNG66312.1,	-	ID:MCS3915264.1,	ID:ERM90932.1,
1794_peptidoglycan_glycos...faa	ID:TCO68160.1,	ID:NNG66314.1,	-	ID:MCS3915262.1,	ID:ERM90931.1,
1796_FHA_domain-containin...faa	ID:TCO68162.1,	ID:NNG66316.1,	-	ID:MCS3915260.1,	ID:ERM90929.1,
1797_excinuclease_ABC_sub...faa	ID:TCO68163.1,	ID:NNG66317.1,	-	ID:MCS3915259.1,	ID:ERM90928.1,
1798_excinuclease_ABC_sub...faa	ID:TCO68164.1,	ID:NNG66318.1,	-	-	ID:ERM90927.1,
1799_2-phosphosulfolactat...faa	ID:TCO68165.1,	ID:NNG66319.1,	-	ID:MCS3915256.1,	ID:ERM90926.1,
1800_PDZ_domain-containin...faa	ID:TCO68166.1,	ID:NNG66320.1,	-	ID:MCS3915255.1,	ID:ERM90925.1,
1801_S41A_family_C-termin...faa	ID:TCO68167.1,	ID:NNG66321.1,	-	ID:MCS3915254.1,	ID:ERM90924.1,
1802_septal_ring_factor_E...faa	ID:TCO68168.1,	ID:NNG66322.1,	-	ID:MCS3915253.1,	ID:ERM90923.1,
1803_cell_division_protei...faa	ID:TCO68169.1,	ID:NNG66323.1,	-	ID:MCS3915252.1,	ID:ERM90922.1,
1804_cell_division_ATP-bi...faa	ID:TCO68170.1,	ID:NNG66324.1,	-	ID:MCS3915251.1,	ID:ERM90921.1,
1805_CdaR_family_transcri...faa	ID:TCO68171.1,	ID:NNG66325.1,	-	ID:MCS3915250.1,	ID:ERM90920.1,
1806_carbohydrate_ABC_tra...faa	ID:TCO68172.1,	ID:NNG66326.1,	-	ID:MCS3915249.1,	ID:ERM90919.1,
1807_hypothetical_protein.faa	ID:TCO68173.1,	-	-	ID:MCS3915248.1,	ID:ERM90939.1,
1808_hypothetical_protein.faa	ID:TCO68174.1,	ID:NNG66327.1,	-	ID:MCS3915247.1,	ID:ERM90918.1,
1810_LSU_ribosomal_protei...faa	ID:TCO68176.1,	ID:NNG66329.1,	-	ID:MCS3915244.1,	ID:ERM92033.1,
1843_hypothetical_protein.faa	ID:TCO68209.1,	-	-	ID:MCS3915209.1,	ID:ERM91247.1,
1844_hypothetical_protein.faa	ID:TCO68210.1,	-	-	ID:MCS3915207.1,	ID:ERM91246.1,
1845_CHC2-type_zinc_finge...faa	ID:TCO68211.1,	-	-	ID:MCS3915206.1,	ID:ERM91245.1,
1846_deoxypyrimidine-spec...faa	ID:TCO68212.1,	-	-	ID:MCS3915205.1,	ID:ERM91244.1,
1847_hypothetical_protein.faa	ID:TCO68213.1,	-	-	ID:MCS3915204.1,	ID:ERM91243.1,
1848_hypothetical_protein.faa	ID:TCO68214.1,	-	-	ID:MCS3915203.1,	ID:ERM91242.1,
1849_hypothetical_protein.faa	ID:TCO68215.1,	-	-	ID:MCS3915201.1,	-
1850_hypothetical_protein.faa	ID:TCO68216.1,	-	-	ID:MCS3915202.1,	-
1851_hypothetical_protein.faa	ID:TCO68217.1,	-	-	ID:MCS3915200.1,	-
1852_hypothetical_protein.faa	ID:TCO68218.1,	-	-	ID:MCS3915199.1,	-
1853_hypothetical_protein.faa	ID:TCO68219.1,	-	-	-	-
1854_antirestriction_prot...faa	ID:TCO68220.1,	-	-	ID:MCS3915198.1,	ID:ERM91241.1,
1855_hypothetical_protein.faa	ID:TCO68221.1,	-	-	-	-
1856_hypothetical_protein.faa	ID:TCO68222.1,	-	-	-	-
1857_RecF-RecN-SMC_family...faa	ID:TCO68223.1,	-	-	ID:MCS3915194.1,	ID:ERM91236.1,
1858_inhibitor_of_growth_...faa	ID:TCO68224.1,	-	-	-	-
1859_hypothetical_protein.faa	ID:TCO68225.1,	-	-	ID:MCS3915192.1,	ID:ERM91233.1,
1860_hypothetical_protein.faa	ID:TCO68226.1,	-	-	ID:MCS3915190.1,	ID:ERM90838.1,
1861_hypothetical_protein.faa	ID:TCO68227.1,	-	-	-	-
1862_putative_PIN_family_...faa	ID:TCO68228.1,	-	-	ID:MCS3915189.1,	-
1863_uncharacterized_prot...faa	ID:TCO68229.1,	-	-	ID:MCS3915188.1,	-
1864_SSU_ribosomal_protei...faa	ID:TCO68230.1,	-	-	ID:MCS3915187.1,	ID:ERM90833.1,
1865_ParB-RepB-Spo0J_fami...faa	ID:TCO68231.1,	-	-	ID:MCS3915186.1,	ID:ERM90832.1,
1866_type_IV_secretion_sy...faa	ID:TCO68232.1,	-	-	ID:MCS3915185.1,	-
1867_hypothetical_protein.faa	ID:TCO68233.1,	-	-	ID:MCS3915183.1,	ID:ERM91461.1,
1868_phage_shock_protein_...faa	ID:TCO68234.1,	-	-	-	-
1869_helix-turn-helix_pro...faa	ID:TCO68235.1,	-	-	ID:MCS3915182.1,	-
1870_hypothetical_protein.faa	ID:TCO68236.1,	-	-	-	-
1871_hypothetical_protein.faa	ID:TCO68237.1,	-	-	ID:MCS3915181.1,	ID:ERM91467.1,
1872_hypothetical_protein.faa	ID:TCO68238.1,	-	-	ID:MCS3915180.1,	ID:ERM91468.1,
1873_hypothetical_protein.faa	ID:TCO68239.1,	-	-	ID:MCS3915179.1,	ID:ERM91469.1,
1874_plasmid_segregation_...faa	ID:TCO68240.1,	-	-	ID:MCS3915177.1,	ID:ERM91470.1,
1875_single-strand_DNA-bi...faa	ID:TCO68241.1,	-	-	ID:MCS3915176.1,	ID:ERM91441.1,
1876_helix-turn-helix_pro...faa	ID:TCO68242.1,	-	-	ID:MCS3915175.1,	ID:ERM91471.1,
1877_putative_nucleotidyl...faa	ID:TCO68243.1,	-	-	ID:MCS3915174.1,	ID:ERM91442.1,
1878_hypothetical_protein.faa	ID:TCO68244.1,	-	-	ID:MCS3915161.1,	ID:ERM91483.1,
1879_hypothetical_protein.faa	ID:TCO68245.1,	-	-	ID:MCS3915159.1,	ID:ERM91497.1,
1880_hypothetical_protein.faa	ID:TCO68246.1,	-	-	-	ID:ERM91496.1,
1881_stage_V_sporulation_...faa	ID:TCO68247.1,	-	-	ID:MCS3915171.1,	ID:ERM91472.1,
1884_formate-nitrite_tran...faa	ID:TCO56307.1,	ID:NNG65907.1,	-	ID:MCS3917151.1,	-
1885_nucleotidyltransfera...faa	ID:TCO56308.1,	ID:NNG67827.1,	-	ID:MCS3917150.1,	ID:ERM91187.1,
1886_glycosyltransferase_...faa	ID:TCO56309.1,	ID:NNG67828.1,	-	ID:MCS3917149.1,	ID:ERM91188.1,
1887_hypothetical_protein.faa	ID:TCO56310.1,	ID:NNG67829.1,	-	ID:MCS3917148.1,	ID:ERM91189.1,
1889_short_subunit_dehydr...faa	ID:TCO56312.1,	-	-	-	-
1890_glycosidase.faa	ID:TCO56313.1,	-	-	-	ID:ERM91193.1,
1894_DNA_polymerase.faa	ID:TCO56317.1,	ID:NNG67837.1,	-	ID:MCS3917139.1,	ID:ERM91197.1,
1896_hypothetical_protein.faa	ID:TCO57481.1,	-	-	-	-
1905_hypothetical_protein.faa	ID:TCO57490.1,	-	-	-	-
1908_twinkle_protein.faa	ID:TCO57493.1,	ID:NNG68110.1,	-	-	-
1909_hypothetical_protein.faa	ID:TCO57494.1,	ID:NNG68109.1,	-	-	-
1910_hypothetical_protein.faa	ID:TCO57495.1,	ID:NNG68108.1,	-	-	-
1911_hypothetical_protein.faa	ID:TCO57496.1,	ID:NNG68107.1,	-	-	-
1912_RNA_polymerase_sigma...faa	ID:TCO57497.1,	ID:NNG68106.1,	-	-	-
1923_RpiR_family_transcri...faa	ID:TCO56290.1,	-	-	-	-
1924_PTS_system_IIA_compo...faa	ID:TCO56291.1,	-	-	-	-
1925_PTS_system_IIB_compo...faa	ID:TCO56292.1,	-	-	-	-
1926_hypothetical_protein.faa	ID:TCO56293.1,	-	-	-	-
1927_phosphoheptose_isome...faa	ID:TCO56294.1,	-	-	-	-
1928_hypothetical_protein.faa	ID:TCO56295.1,	-	-	-	-
1929_helix-turn-helix_pro...faa	ID:TCO56296.1,	-	-	-	-
1930_PRD_domain-containin...faa	ID:TCO56297.1,	-	-	-	-
1931_uncharacterized_prot...faa	ID:TCO56298.1,	-	-	-	-
1932_uncharacterized_prot...faa	ID:TCO56299.1,	-	-	-	-
1933_hypothetical_protein.faa	ID:TCO56300.1,	-	-	-	-
1934_phosphotriesterase-r...faa	ID:TCO56301.1,	-	-	-	-
1935_aminotransferase_cla...faa	ID:TCO56302.1,	-	-	-	-
1936_putative_amino_acid_...faa	ID:TCO56303.1,	-	-	-	-
1937_phosphopentomutase.faa	ID:TCO56304.1,	-	-	-	-
1938_CubicO_group_peptida...faa	ID:TCO56305.1,	-	-	-	-
1939_hypothetical_protein.faa	ID:TCO53407.1,	-	-	ID:MCS3914888.1,	-
1941_uncharacterized_prot...faa	ID:TCO53409.1,	-	-	ID:MCS3914890.1,	-
1942_hypothetical_protein.faa	ID:TCO53410.1,	-	-	-	-
1943_hypothetical_protein.faa	ID:TCO54531.1,	-	-	-	-
1944_RNA_polymerase_sigma...faa	ID:TCO54532.1,	ID:NNG66271.1,	-	ID:MCS3914944.1,	ID:ERM91024.1,
1945_hypothetical_protein.faa	ID:TCO54533.1,	ID:NNG66272.1,	-	ID:MCS3914943.1,	ID:ERM91025.1,
1946_23S_rRNA_-guanosine2...faa	ID:TCO54534.1,	ID:NNG66273.1,	-	ID:MCS3914942.1,	ID:ERM91026.1,
1947_ribonuclease-3_famil...faa	ID:TCO54535.1,	ID:NNG66274.1,	-	ID:MCS3914941.1,	ID:ERM91027.1,
1948_cysteinyl-tRNA_synth...faa	ID:TCO54536.1,	ID:NNG66275.1,	-	ID:MCS3914940.1,	ID:ERM91028.1,
1949_serine_O-acetyltrans...faa	ID:TCO54537.1,	ID:NNG66276.1,	-	ID:MCS3914939.1,	ID:ERM91029.1,
1950_glutamate--tRNA-Gln-...faa	ID:TCO54538.1,	ID:NNG66277.1,	-	ID:MCS3914938.1,	ID:ERM91030.1,
1951_hypothetical_protein.faa	ID:TCO54539.1,	ID:NNG66278.1,	-	ID:MCS3914937.1,	ID:ERM91031.1,
1952_hypothetical_protein.faa	ID:TCO58982.1,	-	-	-	-
1953_hypothetical_protein.faa	ID:TCO58983.1,	-	-	ID:MCS3916142.1,	ID:ERM90845.1,
1954_DDE_family_transposa...faa	ID:TCO58984.1,	-	-	ID:MCS3916143.1,	ID:ERM90839.1,
1955_hypothetical_protein.faa	ID:TCO58985.1,	-	-	-	-
1959_sporulation_and_spor...faa	ID:TCO58989.1,	-	-	ID:MCS3916148.1,	-
1960_hypothetical_protein.faa	ID:TCO58990.1,	-	-	ID:MCS3916149.1,	-
1961_AbrB_family_transcri...faa	ID:TCO58991.1,	-	-	ID:MCS3916150.1,	-
1962_hypothetical_protein.faa	ID:TCO58992.1,	-	-	-	-
1966_response_regulator_r...faa	ID:TCO58996.1,	-	-	ID:MCS3916155.1,	ID:ERM90708.1,
1967_excisionase_family_D...faa	ID:TCO58997.1,	ID:NNG68121.1,	-	ID:MCS3916156.1,	ID:ERM90707.1,
1968_excisionase_family_D...faa	ID:TCO58998.1,	ID:NNG68122.1,	-	ID:MCS3916157.1,	ID:ERM90706.1,
1971_methyl-accepting_che...faa	ID:TCO59001.1,	-	-	-	-
1972_hypothetical_protein.faa	ID:TCO59002.1,	-	-	-	-
1973_hypothetical_protein.faa	ID:TCO59003.1,	-	-	ID:MCS3916162.1,	-
1974_HD_domain-containing...faa	ID:TCO59004.1,	ID:NNG67797.1,	-	ID:MCS3916163.1,	ID:ERM91824.1,
1975_diguanylate_cyclase_...faa	ID:TCO59005.1,	ID:NNG67796.1,	-	-	ID:ERM91825.1,
1976_histidine_kinase-DNA...faa	ID:TCO59006.1,	ID:NNG67795.1,	-	-	ID:ERM91840.1,
1977_serine-threonine-pro...faa	ID:TCO59007.1,	ID:NNG67794.1,	-	ID:MCS3916172.1,	ID:ERM91826.1,
1978_rsbT_antagonist_prot...faa	ID:TCO59008.1,	ID:NNG67793.1,	-	ID:MCS3916171.1,	ID:ERM91827.1,
1979_rsbT_co-antagonist_p...faa	ID:TCO59009.1,	ID:NNG67792.1,	-	ID:MCS3916170.1,	ID:ERM91828.1,
1980_two-component_system...faa	ID:TCO59010.1,	ID:NNG67791.1,	-	ID:MCS3916176.1,	ID:ERM91841.1,
1981_two-component_system...faa	ID:TCO59011.1,	ID:NNG67790.1,	-	ID:MCS3916177.1,	ID:ERM91829.1,
1982_two-component_system...faa	ID:TCO59012.1,	ID:NNG67789.1,	-	ID:MCS3916178.1,	ID:ERM91830.1,
1983_chemotaxis_protein_m...faa	ID:TCO59013.1,	ID:NNG67788.1,	-	ID:MCS3916179.1,	ID:ERM91831.1,
1984_HEAT_repeat_protein.faa	ID:TCO59014.1,	ID:NNG67787.1,	-	ID:MCS3916180.1,	ID:ERM91832.1,
1985_two-component_system...faa	ID:TCO59015.1,	ID:NNG67786.1,	-	ID:MCS3916181.1,	ID:ERM91833.1,
1986_purine-binding_chemo...faa	ID:TCO59016.1,	ID:NNG67785.1,	-	ID:MCS3916182.1,	ID:ERM91834.1,
1987_methyl-accepting_che...faa	ID:TCO59017.1,	ID:NNG67784.1,	-	ID:MCS3916183.1,	ID:ERM91835.1,
1988_putative_nucleotidyl...faa	ID:TCO59018.1,	ID:NNG67783.1,	-	ID:MCS3916184.1,	ID:ERM91836.1,
1989_PucR-like_helix-turn...faa	ID:TCO59019.1,	ID:NNG67782.1,	-	ID:MCS3916185.1,	-
1990_hypothetical_protein.faa	ID:TCO59020.1,	-	-	-	-
1991_hypothetical_protein.faa	ID:TCO54014.1,	-	-	-	-
1992_hypothetical_protein.faa	ID:TCO54015.1,	-	-	-	-
1995_hypothetical_protein.faa	ID:TCO54018.1,	ID:NNG67204.1,	-	-	-
1996_hypothetical_protein.faa	ID:TCO54019.1,	ID:NNG67205.1,	-	-	-
2007_pyrimidine_operon_at...faa	ID:TCO60397.1,	ID:NNG67990.1,	-	ID:MCS3915689.1,	ID:ERM90978.1,
2013_hypothetical_protein.faa	ID:TCO60403.1,	-	-	-	-
2014_type_I_restriction_e...faa	ID:TCO60404.1,	-	-	-	-
2016_putative_site-specif...faa	ID:TCO60406.1,	-	-	-	-
2017_hypothetical_protein.faa	ID:TCO60407.1,	ID:NNG67069.1,	-	ID:MCS3916469.1,	ID:ERM91104.1,
2019_type_I_restriction_e...faa	ID:TCO60409.1,	-	-	-	-
2022_putative_membrane_pr...faa	ID:TCO60412.1,	ID:NNG68097.1,	-	-	ID:ERM91965.1,
2027_hypothetical_protein.faa	ID:TCO60417.1,ID:TCO60418.1,	-	-	-	-
2029_ABC-2_type_transport...faa	ID:TCO60419.1,	-	-	-	-
2030_signal_transduction_...faa	ID:TCO60420.1,	-	-	-	-
2031_DNA-binding_response...faa	ID:TCO60421.1,	-	-	-	-
2032_diguanylate_cyclase-...faa	ID:TCO60422.1,	-	-	-	-
2036_hypothetical_protein.faa	ID:TCO68316.1,	-	-	-	-
2037_tRNA_modification_GT...faa	ID:TCO68317.1,	-	-	ID:MCS3916111.1,	-
2038_MnmE-like_protein.faa	ID:TCO68318.1,	-	-	ID:MCS3916110.1,	-
2040_hypothetical_protein.faa	ID:TCO68320.1,	-	-	-	-
2043_hypothetical_protein.faa	ID:TCO68323.1,	-	-	ID:MCS3916107.1,	ID:ERM92249.1,
2046_putative_resolvase.faa	ID:TCO68326.1,	-	-	-	-
2049_hypothetical_protein.faa	ID:TCO68329.1,	-	-	-	-
2050_hydantoinase-oxoprol...faa	ID:TCO68330.1,	ID:NNG66095.1,	-	ID:MCS3916098.1,	ID:ERM92173.1,
2051_acetoin_utilization_...faa	ID:TCO68331.1,	-	-	ID:MCS3916097.1,	ID:ERM92174.1,
2052_phospholipase_D-like...faa	ID:TCO68332.1,	ID:NNG68135.1,	-	ID:MCS3916094.1,	ID:ERM92251.1,
2053_SpoIID-LytB_domain_p...faa	ID:TCO68333.1,	ID:NNG68134.1,	-	ID:MCS3916093.1,	ID:ERM92175.1,
2054_GTP-binding_protein_...faa	ID:TCO68334.1,	ID:NNG68133.1,	-	ID:MCS3916092.1,	ID:ERM92176.1,
2055_uncharacterized_prot...faa	ID:TCO68335.1,	ID:NNG68132.1,	-	ID:MCS3916091.1,	ID:ERM92177.1,
2056_NUDIX_domain-contain...faa	ID:TCO68336.1,	ID:NNG68131.1,	-	ID:MCS3916090.1,	ID:ERM92178.1,
2057_putative_YigZ_family...faa	ID:TCO68337.1,	ID:NNG68130.1,	-	ID:MCS3916089.1,	ID:ERM92179.1,
2058_hypothetical_protein.faa	ID:TCO68338.1,	ID:NNG68129.1,	-	ID:MCS3916088.1,	-
2059_hypothetical_protein.faa	ID:TCO68339.1,	ID:NNG68128.1,	-	ID:MCS3916087.1,	ID:ERM92180.1,
2060_hypothetical_protein.faa	ID:TCO68340.1,	ID:NNG68127.1,	-	ID:MCS3916086.1,	ID:ERM92181.1,
2061_cysteine_synthase.faa	ID:TCO68341.1,	ID:NNG68126.1,ID:NNG66885.1,	-	ID:MCS3916085.1,ID:MCS3917520.1,	ID:ERM92914.1,
2062_YebC-PmpR_family_DNA...faa	ID:TCO68342.1,	ID:NNG68125.1,	-	ID:MCS3916084.1,	ID:ERM92182.1,
2063_purine-binding_chemo...faa	ID:TCO68343.1,	ID:NNG67940.1,	-	ID:MCS3916083.1,	ID:ERM92183.1,
2064_hypothetical_protein.faa	ID:TCO68344.1,	ID:NNG67939.1,	-	ID:MCS3916082.1,	ID:ERM92184.1,
2068_DUF2905_family_prote...faa	ID:TCO68348.1,	ID:NNG67935.1,	-	ID:MCS3916034.1,	ID:ERM92191.1,
2069_S-adenosylmethionine...faa	ID:TCO68349.1,	ID:NNG67934.1,	-	ID:MCS3916033.1,	ID:ERM92192.1,
2070_tRNA-guanine_transgl...faa	ID:TCO68350.1,	ID:NNG67933.1,	-	ID:MCS3916032.1,	ID:ERM92193.1,
2087_hypothetical_protein.faa	ID:TCO68367.1,	-	-	-	-
2088_histidyl-tRNA_synthe...faa	ID:TCO68368.1,	ID:NNG67841.1,	-	ID:MCS3915982.1,	ID:ERM92207.1,
2090_DNA-binding_FrmR_fam...faa	ID:TCO68370.1,	ID:NNG67839.1,	-	ID:MCS3915980.1,	ID:ERM92209.1,
2091_thioredoxin.faa	ID:TCO68371.1,	ID:NNG67838.1,	-	ID:MCS3915979.1,	-
2092_4-hydroxy-tetrahydro...faa	ID:TCO68372.1,	ID:NNG68045.1,	-	ID:MCS3915978.1,	ID:ERM91643.1,
2093_hypothetical_protein.faa	ID:TCO68373.1,	ID:NNG68044.1,	-	ID:MCS3915977.1,	ID:ERM91644.1,
2094_cysteine_synthase.faa	ID:TCO68374.1,	ID:NNG68043.1,	-	ID:MCS3915976.1,	ID:ERM91645.1,
2095_D-ornithine_4-5-amin...faa	ID:TCO68375.1,	ID:NNG68042.1,	-	ID:MCS3915975.1,	ID:ERM91646.1,
2096_D-ornithine_4-5-amin...faa	ID:TCO68376.1,	ID:NNG68041.1,	-	ID:MCS3915974.1,	ID:ERM91647.1,
2097_uncharacterized_prot...faa	ID:TCO68377.1,	ID:NNG68040.1,	-	ID:MCS3915973.1,	ID:ERM91648.1,
2098_putative_amino_acid_...faa	ID:TCO68378.1,	ID:NNG68039.1,	-	ID:MCS3915972.1,	ID:ERM91703.1,
2099_BadM-Rrf2_family_tra...faa	ID:TCO68379.1,	ID:NNG68038.1,	-	ID:MCS3915971.1,	ID:ERM91649.1,
2101_hypothetical_protein.faa	ID:TCO68381.1,	ID:NNG68036.1,	-	ID:MCS3915969.1,	-
2102_putative_PurR-regula...faa	ID:TCO68382.1,	ID:NNG68035.1,	-	ID:MCS3915968.1,	-
2103_alanyl-tRNA_syntheta...faa	ID:TCO68383.1,	ID:NNG68034.1,	-	ID:MCS3915966.1,	-
2104_uncharacterized_prot...faa	ID:TCO68384.1,	ID:NNG68033.1,	-	ID:MCS3915965.1,	ID:ERM91651.1,
2105_putative_Holliday_ju...faa	ID:TCO68385.1,	ID:NNG68032.1,	-	ID:MCS3915964.1,	ID:ERM91652.1,
2106_uncharacterized_prot...faa	ID:TCO68386.1,	ID:NNG68031.1,	-	ID:MCS3915963.1,	ID:ERM91653.1,
2121_type_4_prepilin_pept...faa	ID:TCO68401.1,	ID:NNG66800.1,	-	ID:MCS3915948.1,	ID:ERM91668.1,
2124_prepilin-type_N-term...faa	ID:TCO68404.1,	ID:NNG66797.1,	-	ID:MCS3915945.1,	ID:ERM91671.1,
2130_shikimate_kinase.faa	ID:TCO68410.1,	ID:NNG66791.1,	-	ID:MCS3915939.1,	ID:ERM91676.1,
2131_endonuclease_IV.faa	ID:TCO68411.1,	ID:NNG66790.1,	-	ID:MCS3915938.1,	ID:ERM91677.1,
2141_stage_III_sporulatio...faa	ID:TCO68421.1,	ID:NNG66780.1,	-	ID:MCS3915928.1,	-
2146_putative_alkaline_sh...faa	ID:TCO68426.1,	ID:NNG66775.1,	-	ID:MCS3915923.1,	ID:ERM91691.1,
2147_NusB_antitermination...faa	ID:TCO68427.1,	ID:NNG66774.1,	-	ID:MCS3915922.1,	ID:ERM91692.1,
2148_5-10-methylenetetrah...faa	ID:TCO68428.1,	ID:NNG66773.1,	-	ID:MCS3915921.1,	ID:ERM91693.1,
2149_exodeoxyribonuclease...faa	ID:TCO68429.1,	ID:NNG66772.1,	-	ID:MCS3915920.1,	ID:ERM91694.1,
2150_exodeoxyribonuclease...faa	ID:TCO68430.1,	ID:NNG66771.1,	-	ID:MCS3915919.1,	ID:ERM91695.1,
2176_stage_V_sporulation_...faa	ID:TCO68456.1,	ID:NNG66745.1,	-	ID:MCS3915893.1,	ID:ERM91878.1,
2189_agmatinase.faa	ID:TCO68469.1,	ID:NNG66732.1,	-	ID:MCS3915880.1,	ID:ERM91867.1,
2190_oxaloacetate_decarbo...faa	ID:TCO68470.1,	ID:NNG66731.1,	-	ID:MCS3915879.1,ID:MCS3916004.1,	-
2193_2-oxoglutarate_ferre...faa	ID:TCO68473.1,	ID:NNG66728.1,	-	ID:MCS3915876.1,	ID:ERM91865.1,
2217_competence_protein_C...faa	ID:TCO66814.1,	ID:NNG65998.1,	-	ID:MCS3916276.1,	ID:ERM93050.1,
2222_hypothetical_protein.faa	ID:TCO66819.1,	ID:NNG67395.1,	-	ID:MCS3916282.1,	ID:ERM93092.1,
2226_uncharacterized_prot...faa	ID:TCO66823.1,	ID:NNG67399.1,	-	ID:MCS3916287.1,	ID:ERM93043.1,
2228_glutamyl-tRNA_synthe...faa	ID:TCO66825.1,	ID:NNG67401.1,	-	ID:MCS3916289.1,	ID:ERM93041.1,
2233_asparagine_synthase_...faa	ID:TCO66830.1,	-	-	-	-
2234_B12_binding_protein.faa	ID:TCO66831.1,	ID:NNG67406.1,	-	ID:MCS3916294.1,	ID:ERM93037.1,
2235_opine_dehydrogenase.faa	ID:TCO66832.1,	ID:NNG67407.1,	-	ID:MCS3916295.1,	ID:ERM93036.1,
2236_putative_transcripti...faa	ID:TCO66833.1,	ID:NNG67408.1,	-	ID:MCS3916296.1,	ID:ERM93035.1,
2237_major_membrane_immun...faa	ID:TCO66834.1,	-	-	ID:MCS3917518.1,	ID:ERM92915.1,
2238_UbiA_prenyltransfera...faa	ID:TCO66835.1,	-	-	-	-
2239_hypothetical_protein.faa	ID:TCO66836.1,	-	-	-	-
2241_polyprenyl_synthetas...faa	ID:TCO66838.1,	-	-	-	-
2242_heptaprenyl_diphosph...faa	ID:TCO66839.1,	-	-	-	-
2243_transposase.faa	ID:TCO66840.1,	-	-	-	-
2245_LytR_family_transcri...faa	ID:TCO66842.1,	ID:NNG67410.1,	-	ID:MCS3916298.1,	ID:ERM93033.1,
2246_putative_HD_superfam...faa	ID:TCO66843.1,	ID:NNG67411.1,	-	ID:MCS3916299.1,	ID:ERM93032.1,
2247_nicotinate-nucleotid...faa	ID:TCO66844.1,	ID:NNG67412.1,	-	ID:MCS3916300.1,	ID:ERM93031.1,
2248_GTP-binding_protein.faa	ID:TCO66845.1,	ID:NNG67413.1,	-	ID:MCS3916301.1,	ID:ERM93030.1,
2249_pentatricopeptide_re...faa	ID:TCO66846.1,	ID:NNG67414.1,	-	ID:MCS3916302.1,	ID:ERM93029.1,
2250_LSU_ribosomal_protei...faa	ID:TCO66847.1,	ID:NNG67415.1,	-	ID:MCS3916303.1,	ID:ERM93028.1,
2251_hypothetical_protein.faa	ID:TCO66848.1,	ID:NNG67416.1,	-	ID:MCS3916304.1,	ID:ERM93027.1,
2252_LSU_ribosomal_protei...faa	ID:TCO66849.1,	ID:NNG67417.1,	-	ID:MCS3916305.1,	ID:ERM93026.1,
2253_putative_integral_me...faa	ID:TCO66850.1,	ID:NNG67418.1,	-	ID:MCS3916306.1,	ID:ERM93025.1,
2254_RNAse_G.faa	ID:TCO66851.1,	ID:NNG67419.1,	-	ID:MCS3916307.1,	ID:ERM93024.1,
2268_DNA_replication_and_...faa	ID:TCO66865.1,	ID:NNG67433.1,	-	ID:MCS3916321.1,	ID:ERM93012.1,
2292_5TMR-LYT_protein.faa	ID:TCO66889.1,	-	-	-	-
2301_MerR-like_DNA_bindin...faa	ID:TCO66898.1,	-	-	-	-
2302_hypothetical_protein.faa	ID:TCO53852.1,	-	-	-	-
2303_hypothetical_protein.faa	ID:TCO53853.1,	-	-	-	-
2307_hypothetical_protein.faa	ID:TCO53857.1,	-	-	-	-
2308_regulatory_LuxR_fami...faa	ID:TCO66305.1,	ID:NNG68079.1,	-	-	ID:ERM90709.1,
2317_hypothetical_protein.faa	ID:TCO66314.1,	-	-	ID:MCS3916826.1,	ID:ERM90807.1,
2318_hypothetical_protein.faa	ID:TCO66315.1,	-	-	ID:MCS3916828.1,	ID:ERM90805.1,
2319_hypothetical_protein.faa	ID:TCO66316.1,	ID:NNG68073.1,	-	ID:MCS3916829.1,	ID:ERM90804.1,
2323_Yip1-like_protein.faa	ID:TCO66320.1,	ID:NNG66980.1,	-	ID:MCS3916833.1,	ID:ERM90778.1,
2324_hypothetical_protein.faa	ID:TCO66321.1,	-	-	-	-
2336_cob-I-yrinic_acid_a-...faa	ID:TCO66333.1,	ID:NNG66995.1,	-	ID:MCS3916848.1,	ID:ERM91568.1,
2338_uncharacterized_prot...faa	ID:TCO66335.1,	ID:NNG66997.1,	-	ID:MCS3916850.1,	ID:ERM91567.1,
2339_MoxR-like_ATPase.faa	ID:TCO66336.1,	ID:NNG66998.1,	-	ID:MCS3916851.1,	ID:ERM91566.1,
2345_methylmalonyl-CoA_ep...faa	ID:TCO66342.1,	ID:NNG67004.1,	-	ID:MCS3916858.1,	ID:ERM91589.1,
2346_endoglucanase.faa	ID:TCO66343.1,	ID:NNG67005.1,	-	ID:MCS3916859.1,	ID:ERM91588.1,
2347_broad-specificity_ce...faa	ID:TCO66344.1,	ID:NNG67006.1,	-	ID:MCS3916860.1,	-
2348_beta-mannosidase.faa	ID:TCO66345.1,	ID:NNG67007.1,	-	-	ID:ERM91587.1,
2349_peptide-nickel_trans...faa	ID:TCO66346.1,	ID:NNG67008.1,	-	ID:MCS3916865.1,	ID:ERM91562.1,
2350_peptide-nickel_trans...faa	ID:TCO66347.1,	ID:NNG67009.1,	-	ID:MCS3916867.1,	ID:ERM91561.1,
2351_peptide-nickel_trans...faa	ID:TCO66348.1,	ID:NNG67010.1,	-	ID:MCS3916868.1,	ID:ERM91560.1,
2352_peptide-nickel_trans...faa	ID:TCO66349.1,	ID:NNG67011.1,	-	ID:MCS3916869.1,	ID:ERM91559.1,
2353_peptide-nickel_trans...faa	ID:TCO66350.1,	ID:NNG67012.1,	-	ID:MCS3916870.1,	ID:ERM91558.1,
2354_LacI_family_transcri...faa	ID:TCO66351.1,	ID:NNG67013.1,	-	ID:MCS3916871.1,	ID:ERM91557.1,
2360_D-mannitol_1-phospha...faa	ID:TCO66357.1,	-	-	ID:MCS3916879.1,	ID:ERM91553.1,
2361_PTS_system_D-mannito...faa	ID:TCO66358.1,	-	-	ID:MCS3916880.1,	ID:ERM91552.1,
2362_BglG_family_transcri...faa	ID:TCO66359.1,	-	-	ID:MCS3916881.1,	ID:ERM91551.1,
2363_PTS_system_D-mannito...faa	ID:TCO66360.1,	-	-	ID:MCS3916882.1,	ID:ERM91550.1,
2366_glycosyl_hydrolase_f...faa	ID:TCO66363.1,	-	-	-	-
2376_hypothetical_protein.faa	ID:TCO66373.1,	-	-	ID:MCS3916896.1,	-
2380_WD40_repeat_protein.faa	ID:TCO66377.1,	ID:NNG67872.1,	-	ID:MCS3916900.1,	ID:ERM91583.1,
2384_hypothetical_protein.faa	ID:TCO66381.1,	-	-	-	-
2385_CoA_enzyme_activase-...faa	ID:TCO66382.1,	-	-	-	-
2391_hypothetical_protein.faa	ID:TCO53411.1,	-	-	-	-
2394_hypothetical_protein.faa	ID:TCO53414.1,	-	-	-	-
2395_recombinase-like_zin...faa	ID:TCO54700.1,	-	-	ID:MCS3917562.1,	-
2404_stage_II_sporulation...faa	ID:TCO54709.1,	ID:NNG66912.1,	-	ID:MCS3917547.1,	ID:ERM92892.1,
2408_hypothetical_protein.faa	ID:TCO59132.1,	-	-	-	-
2409_prolyl-tRNA_syntheta...faa	ID:TCO59133.1,	ID:NNG66279.1,	-	ID:MCS3914936.1,	ID:ERM91032.1,
2410_2-C-methyl-D-erythri...faa	ID:TCO59134.1,	ID:NNG66280.1,	-	ID:MCS3914935.1,	ID:ERM91033.1,
2411_lecithin-cholesterol...faa	ID:TCO59135.1,	ID:NNG66281.1,	-	ID:MCS3914934.1,	ID:ERM91034.1,
2412_2-C-methyl-D-erythri...faa	ID:TCO59136.1,	ID:NNG66282.1,	-	ID:MCS3914933.1,	ID:ERM91035.1,
2413_uncharacterized_prot...faa	ID:TCO59137.1,	ID:NNG66283.1,	-	ID:MCS3914932.1,	ID:ERM91036.1,
2416_natural_resistance-a...faa	ID:TCO59140.1,	-	-	-	-
2425_PEP-utilizing_family...faa	ID:TCO59149.1,	-	-	-	-
2435_ATP-binding_cassette...faa	ID:TCO59159.1,	ID:NNG66304.1,	-	ID:MCS3914900.1,ID:MCS3917271.1,	-
2439_hypothetical_protein.faa	ID:TCO59163.1,	-	-	ID:MCS3914892.1,ID:MCS3916051.1,	ID:ERM90696.1,
2458_small_acid-soluble_s...faa	ID:TCO61760.1,	ID:NNG66961.1,	-	ID:MCS3915454.1,	ID:ERM93202.1,
2460_epoxyqueuosine_reduc...faa	ID:TCO61762.1,	ID:NNG66959.1,	-	ID:MCS3915456.1,	ID:ERM93204.1,
2461_DNA--apurinic_or_apy...faa	ID:TCO61763.1,	ID:NNG66958.1,	-	ID:MCS3915457.1,	ID:ERM93205.1,
2462_vancomycin_resistanc...faa	ID:TCO61764.1,	ID:NNG66957.1,	-	ID:MCS3915458.1,	ID:ERM93206.1,
2463_Fur_family_peroxide_...faa	ID:TCO61765.1,	ID:NNG66956.1,	-	ID:MCS3915459.1,	ID:ERM93207.1,
2466_sigma-54-like_protei...faa	ID:TCO61768.1,	-	-	-	-
2467_RNA_polymerase_sigma...faa	ID:TCO61769.1,	-	-	-	-
2469_glyceraldehyde-3-pho...faa	ID:TCO61771.1,	ID:NNG66951.1,	-	ID:MCS3915464.1,	ID:ERM93212.1,
2470_phosphoglycerate_kin...faa	ID:TCO61772.1,	ID:NNG66950.1,	-	ID:MCS3915465.1,	ID:ERM93213.1,
2472_enolase.faa	ID:TCO61774.1,	ID:NNG66948.1,	-	ID:MCS3915467.1,	ID:ERM93215.1,
2473_preprotein_transloca...faa	ID:TCO61775.1,	ID:NNG66947.1,	-	ID:MCS3915468.1,	ID:ERM93216.1,
2474_dGTPase.faa	ID:TCO61776.1,	ID:NNG66946.1,	-	ID:MCS3915469.1,	ID:ERM93217.1,
2475_DNA_primase.faa	ID:TCO61777.1,	ID:NNG66945.1,	-	ID:MCS3915470.1,	ID:ERM93218.1,
2476_RNA_polymerase_RpoD-...faa	ID:TCO61778.1,	ID:NNG66944.1,	-	ID:MCS3915471.1,	ID:ERM93219.1,
2477_tRNA_-adenine22-N1--...faa	ID:TCO61779.1,	ID:NNG66943.1,	-	ID:MCS3915472.1,	-
2478_dinuclear_metal_cent...faa	ID:TCO61780.1,	ID:NNG66942.1,	-	ID:MCS3915473.1,	-
2479_purine-nucleoside_ph...faa	ID:TCO61781.1,	ID:NNG66941.1,	-	ID:MCS3915474.1,	ID:ERM93220.1,
2481_uncharacterized_prot...faa	ID:TCO61783.1,	ID:NNG66939.1,	-	ID:MCS3915476.1,	ID:ERM93300.1,
2485_reverse_gyrase.faa	ID:TCO61787.1,	ID:NNG66935.1,	-	ID:MCS3915482.1,	ID:ERM93301.1,
2486_phosphatidylglycerol...faa	ID:TCO61788.1,	ID:NNG66934.1,	-	ID:MCS3915483.1,	ID:ERM93225.1,
2487_GAF_domain-containin...faa	ID:TCO61789.1,	ID:NNG66933.1,	-	ID:MCS3915484.1,	ID:ERM93226.1,
2488_Fe-S_cluster_biogene...faa	ID:TCO61790.1,	ID:NNG66932.1,	-	ID:MCS3915485.1,	ID:ERM93227.1,
2491_putative_cold-shock_...faa	ID:TCO61793.1,	ID:NNG66929.1,	-	ID:MCS3915489.1,	ID:ERM93229.1,
2492_molecular_chaperone_...faa	ID:TCO61794.1,	ID:NNG66928.1,	-	ID:MCS3915490.1,	ID:ERM93230.1,
2493_hydroxymethylpyrimid...faa	ID:TCO61795.1,	-	-	ID:MCS3915492.1,	ID:ERM93302.1,
2495_hydroxyethylthiazole...faa	ID:TCO61797.1,	-	-	ID:MCS3915494.1,	ID:ERM93303.1,
2498_integrase-like_prote...faa	ID:TCO61800.1,	-	-	ID:MCS3915498.1,	-
2502_transposase-like_pro...faa	ID:TCO61804.1,	-	-	-	-
2504_HAMP_domain-containi...faa	ID:TCO61806.1,	-	-	-	-
2505_hypothetical_protein.faa	ID:TCO61807.1,	-	-	-	-
2506_hypothetical_protein.faa	ID:TCO54464.1,	-	-	-	-
2510_hypothetical_protein.faa	ID:TCO60050.1,	-	-	-	-
2511_uncharacterized_prot...faa	ID:TCO60051.1,	-	-	-	-
2512_regulator_of_chromos...faa	ID:TCO60052.1,	-	-	-	-
2513_putative_transposase...faa	ID:TCO60053.1,	-	-	-	-
2514_hypothetical_protein.faa	ID:TCO60054.1,	-	-	-	-
2515_metal_binding_Ada-li...faa	ID:TCO60055.1,	-	-	-	-
2516_copper_amine_oxidase...faa	ID:TCO60056.1,	-	-	-	-
2544_4-hydroxy-3-methylbu...faa	ID:TCO60084.1,	ID:NNG67970.1,	-	ID:MCS3915863.1,	ID:ERM91853.1,
2552_GTP-binding_protein_...faa	ID:TCO52804.1,	-	-	ID:MCS3916114.1,	-
2554_putative_transposase.faa	ID:TCO52806.1,	-	-	-	-
2556_magnesium_transporte...faa	ID:TCO53797.1,	-	-	-	-
2561_leader_peptidase_-pr...faa	ID:TCO54628.1,	ID:NNG67190.1,	-	-	-
2562_copper_amine_oxidase...faa	ID:TCO54629.1,	ID:NNG67191.1,	-	-	-
2563_pilus_assembly_prote...faa	ID:TCO54630.1,	ID:NNG67192.1,	-	-	-
2564_hypothetical_protein.faa	ID:TCO54631.1,	ID:NNG67193.1,	-	-	-
2565_hypothetical_protein.faa	ID:TCO54632.1,	ID:NNG67194.1,	-	-	-
2566_hypothetical_protein.faa	ID:TCO54633.1,	ID:NNG67195.1,	-	-	-
2567_tight_adherence_prot...faa	ID:TCO54634.1,	ID:NNG67196.1,	-	-	-
2568_tight_adherence_prot...faa	ID:TCO54635.1,	ID:NNG67197.1,	-	-	-
2569_pilus_assembly_prote...faa	ID:TCO54636.1,	ID:NNG67198.1,	-	-	-
2570_septum_site-determin...faa	ID:TCO54637.1,	ID:NNG67199.1,	-	-	-
2571_hypothetical_protein.faa	ID:TCO54638.1,	-	-	-	-
2585_spore_coat_assembly_...faa	ID:TCO56519.1,	ID:NNG65662.1,	-	ID:MCS3917436.1,	ID:ERM91060.1,
2586_AbrB_family_transcri...faa	ID:TCO56520.1,	ID:NNG65663.1,	-	ID:MCS3917435.1,	ID:ERM91061.1,
2588_transcription-repair...faa	ID:TCO56522.1,	ID:NNG65665.1,	-	ID:MCS3917433.1,	ID:ERM91065.1,
2589_hypothetical_protein.faa	ID:TCO56523.1,	ID:NNG65666.1,	-	ID:MCS3917432.1,	ID:ERM91066.1,
2590_peptidyl-tRNA_hydrol...faa	ID:TCO56524.1,	ID:NNG65667.1,	-	ID:MCS3917431.1,	ID:ERM91067.1,
2591_serine_protease_Do.faa	ID:TCO56525.1,	ID:NNG65668.1,	-	ID:MCS3917430.1,	ID:ERM91068.1,
2592_signal_transduction_...faa	ID:TCO56526.1,	ID:NNG65669.1,	-	ID:MCS3917429.1,	ID:ERM91069.1,
2593_DNA-binding_response...faa	ID:TCO56527.1,	ID:NNG65670.1,	-	ID:MCS3917428.1,	ID:ERM91070.1,
2594_hypothetical_protein.faa	ID:TCO55495.1,	-	-	-	-
2595_recombination_protei...faa	ID:TCO55496.1,	-	-	ID:MCS3915128.1,	ID:ERM91524.1,
2596_hypothetical_protein.faa	ID:TCO55497.1,	-	-	-	-
2597_hypothetical_protein.faa	ID:TCO55498.1,	-	-	-	-
2598_putative_transposase.faa	ID:TCO55499.1,	-	-	-	-
2599_putative_transposase.faa	ID:TCO55500.1,	ID:NNG67772.1,	-	-	-
2600_hypothetical_protein.faa	ID:TCO55501.1,	-	-	-	-
2601_hypothetical_protein.faa	ID:TCO55502.1,	-	-	-	-
2602_hypothetical_protein.faa	ID:TCO55503.1,	-	-	ID:MCS3915125.1,	-
2603_single-stranded-DNA-...faa	ID:TCO55504.1,	ID:NNG66409.1,	-	ID:MCS3915124.1,	ID:ERM91526.1,
2604_ATP-dependent_DNA_he...faa	ID:TCO55505.1,	-	-	ID:MCS3915123.1,	ID:ERM91489.1,
2605_transcription_antite...faa	ID:TCO55506.1,	-	-	ID:MCS3915122.1,	ID:ERM91490.1,
2606_hypothetical_protein.faa	ID:TCO55507.1,	-	-	ID:MCS3915121.1,	ID:ERM91527.1,
2607_hypothetical_protein.faa	ID:TCO55508.1,	-	-	-	-
2608_inner_membrane_prote...faa	ID:TCO55509.1,	ID:NNG67552.1,	-	ID:MCS3915119.1,	ID:ERM91529.1,
2609_hypothetical_protein.faa	ID:TCO55510.1,	-	-	ID:MCS3915118.1,	-
2610_hypothetical_protein.faa	ID:TCO55511.1,	-	-	ID:MCS3915117.1,	-
2611_hypothetical_protein.faa	ID:TCO55512.1,	-	-	ID:MCS3915116.1,	-
2612_hypothetical_protein.faa	ID:TCO55513.1,	-	-	ID:MCS3915115.1,	-
2613_hypothetical_protein.faa	ID:TCO55514.1,	-	-	ID:MCS3915114.1,	-
2614_tnpB.faa	-	ID:NNG68316.1,	-	-	-
2617_zinc_ribbon_domain-c...faa	-	ID:NNG68116.1,	-	-	ID:ERM90750.1,
2618_hypothetical_protein.faa	-	ID:NNG68117.1,	-	-	-
2646_hypothetical_protein.faa	-	ID:NNG67798.1,	-	-	ID:ERM91839.1,
2649_methyl-accepting_che...faa	-	ID:NNG65786.1,	-	ID:MCS3916462.1,	ID:ERM91109.1,
2652_larC.faa	-	ID:NNG65789.1,	-	-	ID:ERM91149.1,
2664_hypothetical_protein.faa	-	ID:NNG65801.1,	-	-	ID:ERM91153.1,
2666_helix-turn-helix_tra...faa	-	ID:NNG65803.1,	-	ID:MCS3916081.1,ID:MCS3916435.1,	ID:ERM92185.1,ID:ERM91122.1,
2699_glutamine_synthetase...faa	-	ID:NNG65836.1,	-	ID:MCS3916400.1,	-
2734_amino_acid_permease.faa	-	ID:NNG65871.1,	-	-	ID:ERM93089.1,
2749_ATP-binding_protein.faa	-	ID:NNG68280.1,	-	-	-
2758_glucan_1-4-alpha-glu...faa	-	ID:NNG67020.1,	-	-	-
2782_TetR-AcrR_family_tra...faa	-	ID:NNG67044.1,	-	ID:MCS3915386.1,	ID:ERM93148.1,
2785_hypothetical_protein.faa	-	ID:NNG67047.1,	-	-	ID:ERM93293.1,
2786_hypothetical_protein.faa	-	ID:NNG67048.1,	-	-	ID:ERM93292.1,
2794_HD-GYP_domain-contai...faa	-	ID:NNG67056.1,	-	-	-
2795_hypothetical_protein.faa	-	ID:NNG67057.1,	-	-	-
2824_TIM_barrel_protein.faa	-	ID:NNG66826.1,	-	-	ID:ERM92671.1,
2825_xylA.faa	-	ID:NNG66827.1,	-	-	ID:ERM92670.1,
2826_xylB.faa	-	ID:NNG66828.1,	-	-	-
2827_xylF.faa	-	ID:NNG66829.1,	-	-	ID:ERM92622.1,
2828_xylose_ABC_transport...faa	-	ID:NNG66830.1,	-	-	ID:ERM92621.1,
2829_sugar_ABC_transporte...faa	-	ID:NNG66831.1,	-	-	ID:ERM92620.1,
2830_hypothetical_protein.faa	-	ID:NNG66832.1,	-	-	ID:ERM92669.1,
2831_hypothetical_protein.faa	-	ID:NNG66833.1,	-	-	ID:ERM92668.1,
2832_ROK_family_transcrip...faa	-	ID:NNG66834.1,	-	-	ID:ERM92667.1,
2853_ABC_transporter_subs...faa	-	ID:NNG66855.1,	-	-	-
2854_sugar_ABC_transporte...faa	-	ID:NNG66856.1,	-	-	-
2855_carbohydrate_ABC_tra...faa	-	ID:NNG66857.1,	-	-	-
2856_GntR_family_transcri...faa	-	ID:NNG66858.1,	-	-	-
2857_PTS_sugar_transporte...faa	-	ID:NNG66859.1,	-	-	-
2858_PTS_sugar_transporte...faa	-	ID:NNG66860.1,	-	-	-
2860_SIS_domain-containin...faa	-	ID:NNG66862.1,	-	-	-
2864_transposase.faa	-	ID:NNG68304.1,	-	-	-
2865_methyl-accepting_che...faa	-	ID:NNG68227.1,ID:NNG68268.1,	-	-	-
2869_IS607_family_transpo...faa	-	ID:NNG68299.1,ID:NNG68291.1,	-	-	-
2870_ISLre2_family_transp...faa	-	ID:NNG68311.1,	-	-	-
2871_transposase.faa	-	ID:NNG68296.1,	-	ID:MCS3917397.1,	-
2891_recombinase_family_p...faa	-	ID:NNG66127.1,	-	-	-
2892_hypothetical_protein.faa	-	ID:NNG66128.1,	-	-	ID:ERM91908.1,
2893_phage_tail_tape_meas...faa	-	ID:NNG66129.1,	-	-	ID:ERM91909.1,
2894_hypothetical_protein.faa	-	ID:NNG66130.1,	-	-	ID:ERM91910.1,
2895_hypothetical_protein.faa	-	ID:NNG66131.1,	-	-	ID:ERM91911.1,
2896_phage_tail_protein.faa	-	ID:NNG66132.1,	-	-	ID:ERM91893.1,
2897_hypothetical_protein.faa	-	ID:NNG66133.1,	-	-	ID:ERM91912.1,
2898_HK97_gp10_family_pha...faa	-	ID:NNG66134.1,	-	-	ID:ERM91894.1,
2899_phage_head_closure_p...faa	-	ID:NNG66135.1,	-	-	ID:ERM91895.1,
2900_phage_gp6-like_head-...faa	-	ID:NNG66136.1,	-	-	ID:ERM91896.1,
2901_phage_major_capsid_p...faa	-	ID:NNG66137.1,	-	-	ID:ERM91913.1,
2902_HK97_family_phage_pr...faa	-	ID:NNG66138.1,	-	-	-
2903_phage_portal_protein.faa	-	ID:NNG66139.1,	-	-	ID:ERM91898.1,
2904_hypothetical_protein.faa	-	ID:NNG66140.1,	-	-	ID:ERM91914.1,
2905_terminase_large_subu...faa	-	ID:NNG66141.1,	-	-	ID:ERM91899.1,
2906_phage_terminase_smal...faa	-	ID:NNG66142.1,	-	-	ID:ERM91915.1,
2907_hypothetical_protein.faa	-	ID:NNG66143.1,	-	-	-
2908_hypothetical_protein.faa	-	ID:NNG66144.1,	-	-	ID:ERM91916.1,
2909_hypothetical_protein.faa	-	ID:NNG66145.1,	-	-	ID:ERM91917.1,
2910_HNH_endonuclease.faa	-	ID:NNG66146.1,	-	-	ID:ERM91900.1,
2911_hypothetical_protein.faa	-	ID:NNG66147.1,	-	-	ID:ERM91919.1,
2912_hypothetical_protein.faa	-	ID:NNG66148.1,	-	-	ID:ERM91920.1,
2913_hypothetical_protein.faa	-	ID:NNG66149.1,	-	-	ID:ERM91921.1,
2914_hypothetical_protein.faa	-	ID:NNG66150.1,	-	-	-
2915_MarR_family_transcri...faa	-	ID:NNG66151.1,	-	-	-
2916_hypothetical_protein.faa	-	ID:NNG66152.1,	-	-	ID:ERM91923.1,
2917_hypothetical_protein.faa	-	ID:NNG66153.1,	-	-	ID:ERM91924.1,
2918_hypothetical_protein.faa	-	ID:NNG66154.1,	-	-	-
2919_XRE_family_transcrip...faa	-	ID:NNG66155.1,	-	-	ID:ERM91926.1,
2920_hypothetical_protein.faa	-	ID:NNG66156.1,	-	-	ID:ERM91928.1,
2921_hypothetical_protein.faa	-	ID:NNG66157.1,	-	-	ID:ERM91929.1,
2974_DNA-directed_RNA_pol...faa	-	ID:NNG66210.1,	-	ID:MCS3915708.1,	ID:ERM92382.1,
3030_hypothetical_protein.faa	-	ID:NNG66975.1,	-	-	-
3031_methylmalonyl-CoA_ep...faa	-	ID:NNG68231.1,	-	-	-
3033_sodium_pump_decarbox...faa	-	ID:NNG68233.1,	-	-	-
3034_biotin-lipoyl-bindin...faa	-	ID:NNG68234.1,	-	-	-
3035_accB.faa	-	ID:NNG68235.1,	-	-	-
3036_acetyl-CoA_carboxyla...faa	-	ID:NNG68236.1,	-	-	-
3037_transposase.faa	-	ID:NNG68305.1,	-	-	-
3039_DUF2075_domain-conta...faa	-	ID:NNG67984.1,	-	ID:MCS3915679.1,	ID:ERM91960.1,
3073_cyclase_family_prote...faa	-	ID:NNG65904.1,	-	-	-
3074_PucR_family_transcri...faa	-	ID:NNG65905.1,	-	-	-
3075_guaD.faa	-	ID:NNG65906.1,	-	-	-
3077_cyclodeaminase-cyclo...faa	-	ID:NNG65908.1,	-	-	-
3079_ftcD.faa	-	ID:NNG65910.1,	-	-	-
3080_XdhC_family_protein.faa	-	ID:NNG65911.1,	-	-	-
3081_XdhC_family_protein.faa	-	ID:NNG65912.1,	-	-	-
3082_nucleotidyltransfera...faa	-	ID:NNG65913.1,	-	-	-
3083_ABC_transporter_ATP-...faa	-	ID:NNG65914.1,	-	-	-
3084_iron_ABC_transporter...faa	-	ID:NNG65915.1,	-	-	-
3085_ABC_transporter_subs...faa	-	ID:NNG65916.1,	-	-	-
3086_LysR_family_transcri...faa	-	ID:NNG65917.1,	-	-	-
3087_ade.faa	-	ID:NNG65918.1,ID:NNG65924.1,	-	-	-
3088_molybdopterin-depend...faa	-	ID:NNG65919.1,	-	-	-
3089_molybdopterin-depend...faa	-	ID:NNG65920.1,	-	-	-
3090_-2Fe-2S--binding_pro...faa	-	ID:NNG65921.1,	-	-	-
3091_xanthine_dehydrogena...faa	-	ID:NNG65922.1,	-	-	-
3094_EutN-CcmL_family_mic...faa	-	ID:NNG65925.1,	-	-	-
3095_hypothetical_protein.faa	-	ID:NNG65926.1,	-	-	-
3096_BMC_domain-containin...faa	-	ID:NNG65927.1,ID:NNG65930.1,	-	-	-
3097_BMC_domain-containin...faa	-	ID:NNG65928.1,	-	-	-
3098_hypothetical_protein.faa	-	ID:NNG65929.1,	-	-	-
3100_UbiD_family_decarbox...faa	-	ID:NNG65931.1,	-	-	-
3101_UbiX_family_flavin_p...faa	-	ID:NNG65932.1,	-	-	-
3102_cysteine_hydrolase.faa	-	ID:NNG65933.1,	-	-	-
3103_allB.faa	-	ID:NNG65934.1,	-	-	-
3104_hypothetical_protein.faa	-	ID:NNG65935.1,	-	-	-
3105_dinitrogenase_iron-m...faa	-	ID:NNG65936.1,	-	-	-
3123_alpha-beta_hydrolase.faa	-	ID:NNG65954.1,	-	ID:MCS3916228.1,	ID:ERM92095.1,
3147_30S_ribosomal_protei...faa	-	ID:NNG65978.1,	-	ID:MCS3916252.1,	ID:ERM92073.1,
3172_mce.faa	-	ID:NNG68263.1,	-	-	-
3187_glycine-sarcosine-be...faa	-	ID:NNG66608.1,	-	-	-
3206_GTPase.faa	-	ID:NNG66627.1,	-	ID:MCS3915330.1,	ID:ERM91363.1,
3225_hypothetical_protein.faa	-	ID:NNG66646.1,	-	ID:MCS3915307.1,	ID:ERM91409.1,
3226_amino_acid_permease.faa	-	ID:NNG66647.1,	-	ID:MCS3915306.1,	ID:ERM91377.1,
3238_hypothetical_protein.faa	-	ID:NNG68274.1,	-	-	-
3253_scfA.faa	-	ID:NNG67930.1,	-	ID:MCS3916029.1,	ID:ERM92258.1,
3264_hypothetical_protein.faa	-	ID:NNG68315.1,	-	-	-
3266_2-oxoacid-ferredoxin...faa	-	ID:NNG67960.1,	-	-	-
3313_DUF2500_domain-conta...faa	-	ID:NNG66541.1,	-	-	ID:ERM91358.1,
3322_NADH-quinone_oxidore...faa	-	ID:NNG66550.1,	-	ID:MCS3917092.1,	ID:ERM91337.1,
3323_nuoB.faa	-	ID:NNG66551.1,	-	ID:MCS3917093.1,	ID:ERM91336.1,
3324_NADH-quinone_oxidore...faa	-	ID:NNG66552.1,	-	ID:MCS3917094.1,	ID:ERM91335.1,
3325_NADH-quinone_oxidore...faa	-	ID:NNG66553.1,	-	ID:MCS3917095.1,	ID:ERM91334.1,
3326_AAA_family_ATPase.faa	-	ID:NNG66554.1,	-	ID:MCS3917096.1,	ID:ERM91333.1,
3368_IS607_family_transpo...faa	-	ID:NNG68275.1,	-	-	-
3369_transposase.faa	-	ID:NNG68276.1,	-	-	ID:ERM90676.1,
3370_transposase.faa	-	ID:NNG68294.1,	-	-	-
3371_methylmalonyl-CoA_ep...faa	-	ID:NNG68000.1,	-	-	-
3393_helix-turn-helix_tra...faa	-	ID:NNG68022.1,	-	ID:MCS3914887.1,ID:MCS3914891.1,	ID:ERM93368.1,
3394_hypothetical_protein.faa	-	ID:NNG68023.1,	-	ID:MCS3914894.1,	-
3395_hypothetical_protein.faa	-	ID:NNG68024.1,	-	ID:MCS3914895.1,	-
3396_radical_SAM_protein.faa	-	ID:NNG68025.1,	-	-	-
3417_hypothetical_protein.faa	-	ID:NNG67201.1,	-	-	-
3418_hypothetical_protein.faa	-	ID:NNG67202.1,	-	-	-
3424_helix-turn-helix_tra...faa	-	ID:NNG67208.1,	-	-	-
3455_AraC_family_transcri...faa	-	ID:NNG67570.1,	-	-	-
3477_hypothetical_protein.faa	-	ID:NNG67592.1,	-	-	ID:ERM91940.1,
3478_ferredoxin_family_pr...faa	-	ID:NNG67593.1,	-	-	ID:ERM91939.1,
3480_C4-dicarboxylate_ABC...faa	-	ID:NNG67595.1,	-	-	ID:ERM91937.1,
3481_arsenic_resistance_p...faa	-	ID:NNG67596.1,	-	-	ID:ERM91581.1,
3482_flavodoxin_family_pr...faa	-	ID:NNG67597.1,	-	-	ID:ERM91582.1,
3484_methyl-accepting_che...faa	-	ID:NNG68283.1,	-	-	-
3485_SPASM_domain-contain...faa	-	ID:NNG68270.1,	-	-	-
3487_peptidase_S41.faa	-	ID:NNG68272.1,ID:NNG68237.1,	-	-	-
3526_transposase.faa	-	ID:NNG67941.1,ID:NNG67019.1,ID:NNG67108.1,ID:NNG68210.1,	-	-	-
3529_Gfo-Idh-MocA_family_...faa	-	ID:NNG67944.1,	-	ID:MCS3916573.1,	-
3530_N-acetyltransferase.faa	-	ID:NNG67945.1,	-	ID:MCS3916572.1,	-
3531_hypothetical_protein.faa	-	ID:NNG67946.1,	-	-	-
3533_glycosyltransferase.faa	-	ID:NNG67948.1,	-	-	-
3534_glycosyltransferase.faa	-	ID:NNG67949.1,	-	-	-
3535_hypothetical_protein.faa	-	ID:NNG67950.1,	-	-	-
3537_TDP-N-acetylfucosami...faa	-	ID:NNG67952.1,	-	-	-
3539_DegT-DnrJ-EryC1-StrS...faa	-	ID:NNG67954.1,	-	-	-
3540_acyltransferase.faa	-	ID:NNG67955.1,	-	-	-
3542_hypothetical_protein.faa	-	ID:NNG67957.1,	-	-	-
3543_oligosaccharide_flip...faa	-	ID:NNG67958.1,	-	-	-
3544_hypothetical_protein.faa	-	ID:NNG67959.1,	-	-	-
3561_hypothetical_protein.faa	-	ID:NNG67906.1,	-	ID:MCS3916786.1,	ID:ERM93315.1,
3566_hypothetical_protein.faa	-	ID:NNG67911.1,	-	-	-
3583_GNAT_family_N-acetyl...faa	-	ID:NNG68064.1,	-	-	-
3585_DUF1648_domain-conta...faa	-	ID:NNG68066.1,	-	-	-
3586_1-phosphofructokinas...faa	-	ID:NNG68067.1,	-	-	-
3588_sigma-70_family_RNA_...faa	-	ID:NNG68069.1,	-	-	-
3589_DUF4179_domain-conta...faa	-	ID:NNG68070.1,	-	-	-
3591_hypothetical_protein.faa	-	ID:NNG68072.1,	-	ID:MCS3917282.1,	-
3600_transposase.faa	-	ID:NNG68290.1,	-	-	-
3603_2-oxoacid-ferredoxin...faa	-	ID:NNG68255.1,	-	-	-
3608_recombinase_family_p...faa	-	ID:NNG67312.1,	-	-	-
3609_ImmA-IrrE_family_met...faa	-	ID:NNG67313.1,	-	-	-
3610_helix-turn-helix_tra...faa	-	ID:NNG67314.1,	-	-	-
3611_helix-turn-helix_tra...faa	-	ID:NNG67315.1,	-	-	-
3612_phage_antirepressor_...faa	-	ID:NNG67316.1,	-	-	-
3613_hypothetical_protein.faa	-	ID:NNG67317.1,	-	-	-
3614_hypothetical_protein.faa	-	ID:NNG67318.1,	-	-	-
3615_hypothetical_protein.faa	-	ID:NNG67319.1,	-	-	-
3616_hypothetical_protein.faa	-	ID:NNG67320.1,	-	-	-
3617_hypothetical_protein.faa	-	ID:NNG67321.1,	-	-	-
3618_recombinase_RecT.faa	-	ID:NNG67322.1,	-	-	-
3619_hypothetical_protein.faa	-	ID:NNG67323.1,	-	-	-
3620_hypothetical_protein.faa	-	ID:NNG67324.1,	-	-	-
3621_hypothetical_protein.faa	-	ID:NNG67325.1,ID:NNG67551.1,	-	-	-
3622_hypothetical_protein.faa	-	ID:NNG67326.1,	-	-	-
3623_hypothetical_protein.faa	-	ID:NNG67327.1,	-	-	-
3624_hypothetical_protein.faa	-	ID:NNG67328.1,	-	-	-
3625_RusA_family_crossove...faa	-	ID:NNG67329.1,	-	-	-
3626_hypothetical_protein.faa	-	ID:NNG67330.1,	-	-	-
3627_DUF1492_domain-conta...faa	-	ID:NNG67331.1,	-	-	-
3628_hypothetical_protein.faa	-	ID:NNG67332.1,	-	-	-
3629_HNH_endonuclease.faa	-	ID:NNG67333.1,	-	-	-
3630_phage_terminase_smal...faa	-	ID:NNG67334.1,	-	-	-
3631_terminase_large_subu...faa	-	ID:NNG67335.1,	-	-	-
3632_phage_portal_protein.faa	-	ID:NNG67336.1,	-	-	-
3633_Clp_protease_ClpP.faa	-	ID:NNG67337.1,	-	-	-
3634_phage_major_capsid_p...faa	-	ID:NNG67338.1,	-	-	-
3635_phage_gp6-like_head-...faa	-	ID:NNG67339.1,	-	-	-
3636_phage_head_closure_p...faa	-	ID:NNG67340.1,	-	-	-
3637_HK97_gp10_family_pha...faa	-	ID:NNG67341.1,	-	-	-
3638_hypothetical_protein.faa	-	ID:NNG67342.1,	-	-	-
3639_phage_tail_sheath_pr...faa	-	ID:NNG67343.1,	-	-	-
3640_phage_tail_tube_prot...faa	-	ID:NNG67344.1,	-	-	-
3641_XkdN-like_protein.faa	-	ID:NNG67345.1,	-	-	-
3642_hypothetical_protein.faa	-	ID:NNG67346.1,	-	-	-
3643_phage_tail_tape_meas...faa	-	ID:NNG67347.1,	-	-	-
3644_LysM_peptidoglycan-b...faa	-	ID:NNG67348.1,	-	-	-
3645_hypothetical_protein.faa	-	ID:NNG67349.1,	-	-	-
3646_DUF2577_domain-conta...faa	-	ID:NNG67350.1,	-	-	-
3647_DUF2634_domain-conta...faa	-	ID:NNG67351.1,	-	-	-
3648_baseplate_J-gp47_fam...faa	-	ID:NNG67352.1,	-	-	-
3649_YmfQ_family_protein.faa	-	ID:NNG67353.1,	-	-	-
3650_hypothetical_protein.faa	-	ID:NNG67354.1,	-	-	-
3651_hypothetical_protein.faa	-	ID:NNG67355.1,	-	-	-
3652_hypothetical_protein.faa	-	ID:NNG67356.1,	-	-	-
3653_SUMF1-EgtB-PvdO_fami...faa	-	ID:NNG67357.1,	-	-	-
3654_avd.faa	-	ID:NNG67358.1,	-	-	-
3655_RNA-dependent_DNA_po...faa	-	ID:NNG67359.1,	-	-	-
3656_hypothetical_protein.faa	-	ID:NNG67360.1,	-	-	-
3657_hypothetical_protein.faa	-	ID:NNG67361.1,	-	-	-
3658_S-layer_homology_dom...faa	-	ID:NNG67362.1,	-	-	-
3659_phage_holin.faa	-	ID:NNG67363.1,	-	-	-
3697_ISLre2_family_transp...faa	-	ID:NNG68286.1,	-	-	-
3703_nodulation_protein_N...faa	-	ID:NNG66981.1,	-	ID:MCS3916834.1,	ID:ERM90777.1,
3705_hypothetical_protein.faa	-	ID:NNG66983.1,	-	-	-
3746_ATP-dependent_DNA_he...faa	-	ID:NNG67803.1,	-	-	-
3747_sigma-70_family_RNA_...faa	-	ID:NNG67804.1,	-	-	-
3749_plasmid_pRiA4b_ORF-3...faa	-	ID:NNG67806.1,	-	ID:MCS3916548.1,	ID:ERM90867.1,
3750_DUF1648_domain-conta...faa	-	ID:NNG67807.1,	-	ID:MCS3916549.1,	ID:ERM90866.1,
3751_hypothetical_protein.faa	-	ID:NNG67808.1,	-	ID:MCS3916550.1,	ID:ERM90884.1,
3752_hypothetical_protein.faa	-	ID:NNG67809.1,	-	-	-
3753_IS21_family_transpos...faa	-	ID:NNG67810.1,	-	ID:MCS3916062.1,	-
3754_ATP-binding_protein.faa	-	ID:NNG67811.1,	-	-	ID:ERM92948.1,
3772_ribD.faa	-	ID:NNG67612.1,	-	-	ID:ERM91282.1,
3773_riboflavin_synthase.faa	-	ID:NNG67613.1,	-	-	ID:ERM91281.1,
3774_bifunctional_3-4-dih...faa	-	ID:NNG67614.1,	-	-	ID:ERM91280.1,
3775_6-7-dimethyl-8-ribit...faa	-	ID:NNG67615.1,	-	-	ID:ERM91279.1,
3783_DUF86_domain-contain...faa	-	ID:NNG67068.1,	-	ID:MCS3916468.1,	ID:ERM91147.1,
3792_LCP_family_protein.faa	-	ID:NNG67077.1,	-	-	ID:ERM91097.1,
3793_capsular_biosynthesi...faa	-	ID:NNG67078.1,	-	ID:MCS3916483.1,	ID:ERM91307.1,
3794_CpsD-CapB_family_tyr...faa	-	ID:NNG67079.1,	-	ID:MCS3916484.1,	ID:ERM91306.1,
3795_capsular_biosynthesi...faa	-	ID:NNG67080.1,	-	ID:MCS3916485.1,	ID:ERM91305.1,
3818_hypothetical_protein.faa	-	ID:NNG67103.1,	-	ID:MCS3916511.1,	-
3819_IS607_family_transpo...faa	-	ID:NNG67104.1,	-	-	-
3832_LysM_peptidoglycan-b...faa	-	ID:NNG67242.1,	-	-	ID:ERM92002.1,
3868_flagellar_hook-lengt...faa	-	ID:NNG68303.1,	-	-	-
3870_Na+-H+_antiporter_su...faa	-	ID:NNG68145.1,	-	-	ID:ERM91249.1,
3871_cation-proton_antipo...faa	-	ID:NNG68146.1,	-	-	ID:ERM91250.1,
3872_monovalent_cation-H-...faa	-	ID:NNG68147.1,	-	-	ID:ERM91251.1,
3873_DUF4040_domain-conta...faa	-	ID:NNG68148.1,	-	-	ID:ERM91252.1,
3874_sodium-proton_antipo...faa	-	ID:NNG68149.1,	-	-	ID:ERM91253.1,
3875_cation-proton_antipo...faa	-	ID:NNG68150.1,	-	-	ID:ERM91254.1,
3876_NADH_dehydrogenase_F...faa	-	ID:NNG68151.1,	-	-	ID:ERM91255.1,
3877_NADH-quinone_oxidore...faa	-	ID:NNG68152.1,	-	-	ID:ERM91256.1,
3878_NADH-quinone_oxidore...faa	-	ID:NNG68153.1,	-	-	ID:ERM91257.1,
3879_NADH-quinone_oxidore...faa	-	ID:NNG68154.1,	-	-	ID:ERM91217.1,
3880_NADH-quinone_oxidore...faa	-	ID:NNG68155.1,	-	-	ID:ERM91258.1,
3881_NADH-quinone_oxidore...faa	-	ID:NNG68156.1,	-	-	ID:ERM91259.1,
3882_4Fe-4S_binding_prote...faa	-	ID:NNG68157.1,	-	-	ID:ERM91260.1,
3890_IS1634_family_transp...faa	-	ID:NNG68298.1,	-	-	-
3891_S41_family_peptidase.faa	-	ID:NNG68260.1,ID:NNG66306.1,	-	-	-
3893_IS1634_family_transp...faa	-	ID:NNG68288.1,	-	-	-
3894_helix-turn-helix_tra...faa	-	ID:NNG66864.1,	-	ID:MCS3917491.1,	-
3896_hypothetical_protein.faa	-	ID:NNG66866.1,	-	-	-
3908_ClC_family_H-+--Cl--...faa	-	ID:NNG66878.1,	-	-	ID:ERM92947.1,
3909_AbrB-MazE-SpoVT_fami...faa	-	ID:NNG66879.1,	-	-	ID:ERM92945.1,
3910_PIN_domain_nuclease.faa	-	ID:NNG66880.1,	-	-	ID:ERM92944.1,
3936_hypothetical_protein.faa	-	ID:NNG66906.1,	-	-	-
3951_Lrp-AsnC_family_tran...faa	-	ID:NNG66921.1,	-	-	ID:ERM92932.1,
3953_HEPN_domain-containi...faa	-	ID:NNG66923.1,	-	-	-
3954_nucleotidyltransfera...faa	-	ID:NNG66924.1,	-	-	ID:ERM92885.1,
3955_type_II_toxin-antito...faa	-	ID:NNG66925.1,	-	-	-
3956_type_II_toxin-antito...faa	-	ID:NNG66926.1,	-	-	-
3995_tuf.faa	-	ID:NNG66256.1,ID:NNG66270.1,	-	ID:MCS3914945.1,ID:MCS3914958.1,	-
4008_rpmG.faa	-	ID:NNG66269.1,	-	-	ID:ERM90971.1,
4042_ABC_transporter_ATP-...faa	-	ID:NNG66303.1,	-	-	-
4046_ISLre2_family_transp...faa	-	ID:NNG68313.1,	-	-	-
4048_sugar_ABC_transporte...faa	-	ID:NNG68245.1,	-	-	-
4049_carbohydrate_ABC_tra...faa	-	ID:NNG68246.1,	-	-	-
4050_alpha-glucosidase-al...faa	-	ID:NNG68247.1,	-	-	-
4092_IS110_family_transpo...faa	-	ID:NNG68307.1,	-	-	-
4093_IS256_family_transpo...faa	-	ID:NNG67695.1,	-	-	-
4104_flagellin.faa	-	ID:NNG67706.1,	-	-	-
4105_DUF91_domain-contain...faa	-	ID:NNG67707.1,	-	-	-
4106_hypothetical_protein.faa	-	ID:NNG67708.1,	-	-	-
4122_transposase.faa	-	ID:NNG68314.1,	-	-	-
4150_transposase.faa	-	ID:NNG67489.1,	-	-	-
4153_hypothetical_protein.faa	-	ID:NNG65645.1,	-	-	-
4199_hypothetical_protein.faa	-	ID:NNG65691.1,	-	-	-
4238_hypothetical_protein.faa	-	ID:NNG65730.1,	-	-	-
4243_cas3.faa	-	ID:NNG65735.1,	-	ID:MCS3917349.1,	-
4244_cas5.faa	-	ID:NNG65736.1,	-	ID:MCS3917348.1,	ID:ERM92165.1,
4245_cas7i.faa	-	ID:NNG65737.1,	-	ID:MCS3917347.1,	ID:ERM92166.1,
4246_hypothetical_protein.faa	-	ID:NNG65738.1,	-	ID:MCS3917346.1,	ID:ERM92167.1,
4247_cas6.faa	-	ID:NNG65739.1,	-	ID:MCS3917345.1,	ID:ERM92131.1,
4259_hypothetical_protein.faa	-	ID:NNG65751.1,	-	-	-
4279_DUF2442_domain-conta...faa	-	ID:NNG65771.1,	-	-	ID:ERM92529.1,
4280_DUF4160_domain-conta...faa	-	ID:NNG65772.1,ID:NNG66405.1,	-	-	-
4282_alpha-amylase.faa	-	ID:NNG65774.1,	-	-	ID:ERM92467.1,
4283_DUF853_family_protei...faa	-	ID:NNG65775.1,	-	-	ID:ERM92523.1,
4284_hypothetical_protein.faa	-	ID:NNG65776.1,	-	-	ID:ERM92522.1,
4286_hypothetical_protein.faa	-	ID:NNG65778.1,	-	-	ID:ERM92518.1,
4291_type_II_toxin-antito...faa	-	ID:NNG65783.1,	-	-	ID:ERM92503.1,
4312_dodecin_domain-conta...faa	-	ID:NNG66748.1,	-	-	-
4386_hypothetical_protein.faa	-	ID:NNG67773.1,	-	ID:MCS3917042.1,	-
4426_2-oxoacid-ferredoxin...faa	-	ID:NNG67525.1,	-	-	-
4427_transposase.faa	-	ID:NNG67109.1,	-	-	-
4456_transposase.faa	-	ID:NNG68309.1,	-	-	-
4463_helix-turn-helix_tra...faa	-	ID:NNG68239.1,	-	-	-
4464_hypothetical_protein.faa	-	ID:NNG68240.1,	-	-	-
4465_ATP-binding_cassette...faa	-	ID:NNG68241.1,	-	-	-
4546_PQQ-binding-like_bet...faa	-	ID:NNG66378.1,	-	-	-
4547_cpaB.faa	-	ID:NNG66379.1,	-	-	-
4548_AAA_family_ATPase.faa	-	ID:NNG66380.1,	-	-	-
4549_type_II_secretion_sy...faa	-	ID:NNG66381.1,	-	-	-
4550_CpaF_family_protein.faa	-	ID:NNG66382.1,	-	-	-
4551_hypothetical_protein.faa	-	ID:NNG66383.1,	-	-	-
4552_hypothetical_protein.faa	-	ID:NNG66384.1,	-	-	-
4553_DUF4320_family_prote...faa	-	ID:NNG66385.1,	-	-	-
4554_hypothetical_protein.faa	-	ID:NNG66386.1,	-	-	-
4555_30S_ribosomal_protei...faa	-	ID:NNG66387.1,	-	-	-
4556_hypothetical_protein.faa	-	ID:NNG66388.1,	-	-	-
4557_hypothetical_protein.faa	-	ID:NNG66389.1,	-	-	-
4558_hypothetical_protein.faa	-	ID:NNG66390.1,	-	-	-
4559_hypothetical_protein.faa	-	ID:NNG66391.1,	-	-	-
4560_RDD_family_protein.faa	-	ID:NNG66392.1,	-	-	ID:ERM91525.1,
4561_hypothetical_protein.faa	-	ID:NNG66393.1,	-	-	-
4562_hypothetical_protein.faa	-	ID:NNG66394.1,	-	-	-
4563_hypothetical_protein.faa	-	ID:NNG66395.1,	-	-	-
4564_TM2_domain-containin...faa	-	ID:NNG66396.1,	-	-	-
4565_hypothetical_protein.faa	-	ID:NNG66397.1,	-	-	-
4566_hypothetical_protein.faa	-	ID:NNG66398.1,	-	-	-
4567_hypothetical_protein.faa	-	ID:NNG66399.1,	-	-	-
4568_hypothetical_protein.faa	-	ID:NNG66400.1,	-	-	-
4569_hypothetical_protein.faa	-	ID:NNG66401.1,	-	-	-
4570_hypothetical_protein.faa	-	ID:NNG66402.1,	-	-	-
4571_hfq.faa	-	ID:NNG66403.1,	-	-	-
4572_hypothetical_protein.faa	-	ID:NNG66404.1,	-	-	-
4574_DUF2442_domain-conta...faa	-	ID:NNG66406.1,	-	-	-
4575_ATP-binding_protein.faa	-	ID:NNG66407.1,	-	-	ID:ERM91460.1,
4576_tyrosine-type_recomb...faa	-	ID:NNG66408.1,	-	-	-
4578_prepilin_peptidase.faa	-	ID:NNG66410.1,	-	-	-
4579_hypothetical_protein.faa	-	ID:NNG66411.1,	-	-	-
4580_hypothetical_protein.faa	-	ID:NNG66412.1,	-	-	-
4581_hypothetical_protein.faa	-	ID:NNG66413.1,	-	-	-
4582_cas6.faa	-	ID:NNG66414.1,	-	-	-
4583_hypothetical_protein.faa	-	ID:NNG66415.1,	-	-	-
4584_AAA_family_ATPase.faa	-	ID:NNG66416.1,	-	-	-
4585_hypothetical_protein.faa	-	ID:NNG66417.1,	-	-	-
4586_hypothetical_protein.faa	-	ID:NNG66418.1,	-	-	-
4587_hypothetical_protein.faa	-	ID:NNG66419.1,	-	-	-
4588_hypothetical_protein.faa	-	ID:NNG66420.1,	-	-	-
4589_hypothetical_protein.faa	-	ID:NNG66421.1,	-	-	-
4590_hypothetical_protein.faa	-	ID:NNG66422.1,	-	-	-
4591_hypothetical_protein.faa	-	ID:NNG66423.1,	-	-	-
4592_thiamine_biosynthesi...faa	-	ID:NNG66424.1,	-	-	-
4593_hypothetical_protein.faa	-	ID:NNG66425.1,	-	-	-
4594_DUF3232_domain-conta...faa	-	ID:NNG66426.1,	-	-	-
4595_hypothetical_protein.faa	-	ID:NNG66427.1,	-	-	-
4596_ltrA.faa	-	ID:NNG66428.1,	-	-	-
4597_hypothetical_protein.faa	-	ID:NNG66429.1,	-	-	-
4598_hypothetical_protein.faa	-	ID:NNG66430.1,	-	-	-
4599_hypothetical_protein.faa	-	ID:NNG66431.1,	-	-	-
4600_class_I_SAM-dependen...faa	-	ID:NNG66432.1,	-	-	-
4601_DEAD-DEAH_box_helica...faa	-	ID:NNG66433.1,	-	-	-
4602_hypothetical_protein.faa	-	ID:NNG66434.1,	-	-	-
4603_hypothetical_protein.faa	-	ID:NNG66435.1,	-	-	-
4604_hypothetical_protein.faa	-	ID:NNG66436.1,	-	-	-
4605_hypothetical_protein.faa	-	ID:NNG66437.1,	-	-	-
4606_hypothetical_protein.faa	-	ID:NNG66438.1,	-	-	-
4608_DUF87_domain-contain...faa	-	ID:NNG66440.1,	-	-	-
4609_hypothetical_protein.faa	-	ID:NNG66441.1,	-	-	-
4610_hypothetical_protein.faa	-	ID:NNG66442.1,	-	-	-
4611_lytic_transglycosyla...faa	-	ID:NNG66443.1,	-	-	-
4612_hypothetical_protein.faa	-	ID:NNG66444.1,	-	-	-
4613_DUF3854_domain-conta...faa	-	ID:NNG66445.1,	-	-	-
4614_hypothetical_protein.faa	-	ID:NNG66446.1,	-	-	-
4615_hypothetical_protein.faa	-	ID:NNG66447.1,	-	-	-
4616_DEAD-DEAH_box_helica...faa	-	ID:NNG66448.1,	-	-	-
4617_ribbon-helix-helix_d...faa	-	ID:NNG66449.1,	-	-	-
4618_TraM_recognition_dom...faa	-	ID:NNG66450.1,	-	-	-
4619_peptidase_S24-S26A-S...faa	-	ID:NNG66451.1,	-	-	-
4620_hypothetical_protein.faa	-	ID:NNG66452.1,	-	-	-
4621_ISLre2_family_transp...faa	-	ID:NNG68262.1,	-	-	ID:ERM90906.1,
4623_hypothetical_protein.faa	-	ID:NNG66004.1,	-	-	-
4709_hypothetical_protein.faa	-	ID:NNG66090.1,	-	-	-
4710_DUF917_domain-contai...faa	-	ID:NNG66091.1,ID:NNG66094.1,	-	-	-
4711_sigma_54-interacting...faa	-	ID:NNG66092.1,	-	-	-
4712_cytosine_permease.faa	-	ID:NNG66093.1,	-	-	-
4715_hypothetical_protein.faa	-	ID:NNG66096.1,	-	-	-
4716_sigma-54-dependent_F...faa	-	ID:NNG66097.1,	-	-	-
4717_MFS_transporter.faa	-	ID:NNG66098.1,	-	-	-
4718_carbon-nitrogen_hydr...faa	-	ID:NNG66099.1,	-	-	-
4719_DUF2848_family_prote...faa	-	ID:NNG66100.1,	-	-	-
4720_HAMP_domain-containi...faa	-	ID:NNG66101.1,	-	-	-
4721_sodium-solute_sympor...faa	-	ID:NNG66102.1,	-	-	-
4727_ISLre2_family_transp...faa	-	ID:NNG68312.1,	-	-	-
4728_transcriptional_regu...faa	-	ID:NNG68215.1,	-	-	-
4729_copper_amine_oxidase...faa	-	ID:NNG68281.1,	-	-	-
4730_transposase.faa	-	ID:NNG68308.1,	-	-	-
4766_hypothetical_protein.faa	-	ID:NNG67374.1,	-	ID:MCS3916626.1,	-
4782_hypothetical_protein.faa	-	ID:NNG67390.1,	-	ID:MCS3916608.1,	ID:ERM92767.1,
4783_hypothetical_protein.faa	-	ID:NNG67391.1,	-	ID:MCS3916607.1,	ID:ERM92728.1,
4787_yjeM.faa	-	ID:NNG68248.1,	-	ID:MCS3916775.1,	ID:ERM93264.1,
4788_cache_domain-contain...faa	-	ID:NNG68249.1,	-	-	-
4789_transposase.faa	-	ID:NNG68310.1,	-	-	-
4790_IS256_family_transpo...faa	-	ID:NNG68282.1,	-	-	-
4791_IS1634_family_transp...faa	-	ID:NNG68293.1,	-	-	-
4807_hypothetical_protein.faa	-	ID:NNG67894.1,	-	-	ID:ERM92502.1,ID:ERM92510.1,
4808_type_II_toxin-antito...faa	-	ID:NNG67895.1,	-	-	-
4820_DUF1646_family_prote...faa	-	ID:NNG68214.1,ID:NNG67436.1,	-	-	-
4857_hypothetical_protein.faa	-	ID:NNG67174.1,	-	-	ID:ERM91635.1,
4863_hypothetical_protein.faa	-	ID:NNG67180.1,	-	-	-
4864_restriction_endonucl...faa	-	ID:NNG67526.1,	-	-	-
4865_hypothetical_protein.faa	-	ID:NNG67527.1,	-	-	-
4866_hypothetical_protein.faa	-	ID:NNG67528.1,	-	-	-
4867_hypothetical_protein.faa	-	ID:NNG67529.1,	-	-	-
4868_hypothetical_protein.faa	-	ID:NNG67530.1,	-	-	-
4869_dnaN.faa	-	ID:NNG67531.1,	-	-	-
4870_hypothetical_protein.faa	-	ID:NNG67532.1,	-	-	-
4871_single-stranded_DNA-...faa	-	ID:NNG67533.1,	-	-	-
4872_hypothetical_protein.faa	-	ID:NNG67534.1,	-	-	-
4873_hypothetical_protein.faa	-	ID:NNG67535.1,	-	-	-
4874_hypothetical_protein.faa	-	ID:NNG67536.1,	-	-	-
4875_hypothetical_protein.faa	-	ID:NNG67537.1,	-	-	-
4876_ParM-StbA_family_pro...faa	-	ID:NNG67538.1,	-	-	-
4877_hypothetical_protein.faa	-	ID:NNG67539.1,	-	-	-
4878_hypothetical_protein.faa	-	ID:NNG67540.1,	-	-	-
4879_TROVE_domain-contain...faa	-	ID:NNG67541.1,	-	-	-
4880_HU_family_DNA-bindin...faa	-	ID:NNG67542.1,	-	-	-
4881_stage_III_sporulatio...faa	-	ID:NNG67543.1,	-	-	-
4882_cell_division_protei...faa	-	ID:NNG67544.1,	-	-	-
4883_hypothetical_protein.faa	-	ID:NNG67545.1,	-	-	-
4884_Spo0E_family_sporula...faa	-	ID:NNG67546.1,	-	-	-
4885_hypothetical_protein.faa	-	ID:NNG67547.1,	-	-	-
4886_HNH_endonuclease.faa	-	ID:NNG67548.1,	-	-	-
4887_hypothetical_protein.faa	-	ID:NNG67549.1,	-	-	-
4888_hypothetical_protein.faa	-	ID:NNG67550.1,	-	-	-
4891_hypothetical_protein.faa	-	ID:NNG67553.1,	-	-	-
4892_hypothetical_protein.faa	-	ID:NNG67554.1,	-	-	-
4893_hypothetical_protein.faa	-	ID:NNG67555.1,	-	-	-
4894_hypothetical_protein.faa	-	ID:NNG67556.1,	-	-	-
4895_cpaB.faa	-	ID:NNG67557.1,	-	-	-
4896_AAA_family_ATPase.faa	-	ID:NNG67558.1,	-	-	-
4897_CpaF_family_protein.faa	-	ID:NNG67559.1,	-	-	-
4898_hypothetical_protein.faa	-	ID:NNG67560.1,	-	-	-
4899_hypothetical_protein.faa	-	ID:NNG67561.1,	-	-	-
4900_hypothetical_protein.faa	-	ID:NNG67562.1,	-	-	-
4901_DUF4320_family_prote...faa	-	ID:NNG67563.1,	-	-	-
4902_HD_domain-containing...faa	-	ID:NNG67564.1,	-	-	-
4903_Tad_domain-containin...faa	-	ID:NNG67565.1,	-	-	-
4904_hypothetical_protein.faa	-	ID:NNG67566.1,	-	-	-
4905_hypothetical_protein.faa	-	ID:NNG67567.1,	-	-	-
4906_hypothetical_protein.faa	-	ID:NNG67568.1,	-	-	-
4907_copper_amine_oxidase...faa	-	ID:NNG67569.1,ID:NNG67757.1,	-	-	-
4912_cobN.faa	-	ID:NNG66457.1,	-	-	-
4913_ABC_transporter_subs...faa	-	ID:NNG66458.1,	-	-	-
4914_hypothetical_protein.faa	-	ID:NNG66459.1,	-	-	-
4915_MotA-TolQ-ExbB_proto...faa	-	ID:NNG66460.1,	-	-	-
4916_hypothetical_protein.faa	-	ID:NNG66461.1,	-	-	-
4917_putative_cobaltochel...faa	-	ID:NNG66462.1,	-	-	-
4918_iron_ABC_transporter...faa	-	ID:NNG66463.1,	-	-	-
4919_ABC_transporter_ATP-...faa	-	ID:NNG66464.1,	-	-	-
4955_acetyltransferase.faa	-	ID:NNG66500.1,	-	ID:MCS3916669.1,	ID:ERM91722.1,
4967_glutamate_dehydrogen...faa	-	ID:NNG66512.1,	-	ID:MCS3916652.1,	ID:ERM92764.1,
4978_dhaK.faa	-	ID:NNG67842.1,	-	-	-
4982_NAD-dependent_succin...faa	-	ID:NNG67846.1,	-	-	ID:ERM92448.1,
4983_cupin_domain-contain...faa	-	ID:NNG67847.1,	-	-	ID:ERM92447.1,
4984_hydroxyacid_dehydrog...faa	-	ID:NNG67848.1,	-	-	ID:ERM92432.1,
4985_dihydrodipicolinate_...faa	-	ID:NNG67849.1,	-	-	-
4986_class_II_fructose-bi...faa	-	ID:NNG67850.1,	-	-	ID:ERM92431.1,
4987_PHP_domain-containin...faa	-	ID:NNG67851.1,	-	-	ID:ERM92444.1,
4988_HAD-IA_family_hydrol...faa	-	ID:NNG67852.1,	-	-	ID:ERM92443.1,
4989_rpiB.faa	-	ID:NNG67853.1,	-	-	ID:ERM92442.1,
4990_transketolase.faa	-	ID:NNG67854.1,	-	-	ID:ERM92441.1,
4991_transketolase.faa	-	ID:NNG67855.1,	-	-	ID:ERM92440.1,
4992_transaldolase.faa	-	ID:NNG67856.1,	-	-	ID:ERM92439.1,
4993_sigma_54-interacting...faa	-	ID:NNG67857.1,	-	-	ID:ERM92430.1,
4994_ISLre2_family_transp...faa	-	ID:NNG68295.1,	-	-	-
4995_ISLre2_family_transp...faa	-	ID:NNG68287.1,	-	-	-
5020_copper_amine_oxidase.faa	-	ID:NNG66330.1,	-	-	ID:ERM92034.1,
5049_kdpF.faa	-	ID:NNG66359.1,	-	-	-
5067_tnpB.faa	-	ID:NNG66377.1,	-	-	-
5111_SDR_family_oxidoredu...faa	-	ID:NNG67831.1,	-	ID:MCS3917146.1,	ID:ERM91190.1,
5112_TetR-AcrR_family_tra...faa	-	ID:NNG67832.1,	-	ID:MCS3917145.1,	ID:ERM91191.1,
5118_DUF4143_domain-conta...faa	-	ID:NNG68285.1,	-	-	-
5162_ABC_transporter_subs...faa	-	ID:NNG67277.1,	-	-	-
5163_sensor_histidine_kin...faa	-	ID:NNG67278.1,	-	ID:MCS3914910.1,	-
5164_response_regulator.faa	-	ID:NNG67279.1,	-	ID:MCS3914911.1,	-
5194_ISLre2_family_transp...faa	-	ID:NNG67309.1,	-	-	-
5199_ImmA-IrrE_family_met...faa	-	ID:NNG67728.1,	-	-	ID:ERM92460.1,
5201_XRE_family_transcrip...faa	-	ID:NNG67730.1,	-	-	-
5206_DUF4406_domain-conta...faa	-	ID:NNG67735.1,	-	-	ID:ERM92483.1,
5208_PrgI_family_protein.faa	-	ID:NNG67737.1,	-	-	ID:ERM92485.1,
5210_hypothetical_protein.faa	-	ID:NNG67739.1,	-	-	ID:ERM92487.1,
5211_hypothetical_protein.faa	-	ID:NNG67740.1,	-	-	ID:ERM92488.1,
5212_M23_family_metallope...faa	-	ID:NNG67741.1,	-	-	-
5213_hypothetical_protein.faa	-	ID:NNG67742.1,	-	-	ID:ERM92490.1,
5214_hypothetical_protein.faa	-	ID:NNG67743.1,	-	-	ID:ERM92491.1,
5224_hypothetical_protein.faa	-	ID:NNG67753.1,	-	-	-
5226_ASCH_domain-containi...faa	-	ID:NNG67755.1,	-	-	-
5227_hypothetical_protein.faa	-	ID:NNG67756.1,	-	-	-
5229_SPASM_domain-contain...faa	-	ID:NNG67622.1,	-	-	-
5231_hypothetical_protein.faa	-	ID:NNG67624.1,	-	-	-
5232_hypothetical_protein.faa	-	ID:NNG67625.1,	-	-	-
5234_hypothetical_protein.faa	-	ID:NNG67627.1,	-	-	-
5235_hypothetical_protein.faa	-	ID:NNG67628.1,	-	-	-
5236_hypothetical_protein.faa	-	ID:NNG67629.1,	-	-	-
5241_hypothetical_protein.faa	-	ID:NNG67634.1,	-	-	ID:ERM92961.1,
5243_ATP-binding_protein.faa	-	ID:NNG67636.1,	-	-	-
5249_FAD-dependent_oxidor...faa	-	ID:NNG67642.1,	-	ID:MCS3917309.1,	ID:ERM92456.1,
5250_YitT_family_protein.faa	-	ID:NNG67643.1,	-	ID:MCS3917310.1,	ID:ERM92457.1,
5256_tnpB.faa	-	ID:NNG68297.1,	-	-	-
5267_cache_domain-contain...faa	-	ID:NNG68168.1,	-	-	ID:ERM90742.1,
5268_peptidase_S41.faa	-	ID:NNG68302.1,	-	-	-
5269_IS1182-like_element_...faa	-	ID:NNG68278.1,	-	-	ID:ERM91201.1,
5270_transposase.faa	-	ID:NNG68292.1,	-	-	ID:ERM91702.1,
5271_tnpB.faa	-	ID:NNG68081.1,	-	-	ID:ERM91175.1,
5279_hypothetical_protein.faa	-	ID:NNG68089.1,	-	ID:MCS3915666.1,	ID:ERM91967.1,
5288_hypothetical_protein.faa	-	-	ID:KKC30169.1,	-	-
5289_nucleoside_diphospha...faa	ID:TCO67961.1,	ID:NNG67072.1,	ID:KKC30170.1,	ID:MCS3916472.1,	ID:ERM91101.1,
5290_major_facilitator_su...faa	-	-	ID:KKC30171.1,	-	-
5291_hypothetical_protein.faa	-	-	ID:KKC30172.1,	-	-
5292_major_facilitator_su...faa	-	-	ID:KKC30173.1,	-	-
5293_hypothetical_protein.faa	-	-	ID:KKC30174.1,	-	-
5294_hypothetical_protein.faa	-	-	ID:KKC30175.1,	-	-
5295_hypothetical_protein.faa	ID:TCO67964.1,	ID:NNG67067.1,	ID:KKC30176.1,	ID:MCS3916467.1,	ID:ERM91105.1,
5296_membrane-associated_...faa	ID:TCO67965.1,	ID:NNG68259.1,	ID:KKC30177.1,	ID:MCS3916466.1,	ID:ERM91106.1,
5297_hypothetical_protein.faa	ID:TCO67742.1,	ID:NNG66710.1,	ID:KKC29582.1,	ID:MCS3915832.1,	ID:ERM92340.1,
5298_dUTPase.faa	ID:TCO67743.1,	ID:NNG66709.1,	ID:KKC29583.1,	ID:MCS3915831.1,	ID:ERM92339.1,
5299_Zn-dependent_peptida...faa	ID:TCO67744.1,	ID:NNG66708.1,	ID:KKC29584.1,	ID:MCS3915830.1,	ID:ERM92338.1,
5300_xylanase-chitin_deac...faa	ID:TCO67745.1,	ID:NNG66707.1,	ID:KKC29585.1,	ID:MCS3915829.1,	ID:ERM92337.1,
5301_polynucleotide_phosp...faa	-	-	ID:KKC29586.1,	-	-
5302_polynucleotide_phosp...faa	-	-	ID:KKC29587.1,	-	-
5303_polynucleotide_phosp...faa	-	-	ID:KKC29588.1,	-	-
5304_30S_ribosomal_protei...faa	ID:TCO67747.1,	ID:NNG66705.1,	ID:KKC29589.1,	ID:MCS3915827.1,	ID:ERM92335.1,
5305_bifunctional_ribofla...faa	ID:TCO67748.1,	ID:NNG66704.1,	ID:KKC29590.1,	ID:MCS3915826.1,	ID:ERM92334.1,
5306_pseudouridine_syntha...faa	ID:TCO67749.1,	ID:NNG66703.1,	ID:KKC29591.1,	ID:MCS3915825.1,	ID:ERM92333.1,
5307_exopolyphosphatase-l...faa	ID:TCO67750.1,	ID:NNG66702.1,	ID:KKC29592.1,	ID:MCS3915824.1,	ID:ERM92332.1,
5308_ribosome-binding_fac...faa	ID:TCO67751.1,	ID:NNG66701.1,	ID:KKC29593.1,	ID:MCS3915823.1,	ID:ERM92331.1,
5309_translation_initiati...faa	ID:TCO67752.1,	ID:NNG66700.1,	ID:KKC29594.1,	ID:MCS3915822.1,	ID:ERM92376.1,
5310_ribosomal_protein_HS...faa	ID:TCO67753.1,	ID:NNG66699.1,	ID:KKC29595.1,	ID:MCS3915821.1,	ID:ERM92330.1,
5311_nucleic-acid-binding...faa	ID:TCO67754.1,	ID:NNG66698.1,	ID:KKC29596.1,	ID:MCS3915820.1,	ID:ERM92329.1,
5312_transcription_elonga...faa	ID:TCO67755.1,	ID:NNG66697.1,	ID:KKC29597.1,	ID:MCS3915819.1,	ID:ERM92328.1,
5313_hypothetical_protein.faa	ID:TCO67756.1,	ID:NNG66696.1,	ID:KKC29598.1,	ID:MCS3915818.1,	ID:ERM92327.1,
5314_DNA_polymerase_III_P...faa	ID:TCO67757.1,	ID:NNG66695.1,	ID:KKC29599.1,	ID:MCS3915817.1,	ID:ERM92326.1,
5315_cell_wall_biosynthes...faa	ID:TCO67758.1,	ID:NNG66694.1,	ID:KKC29600.1,	ID:MCS3915816.1,	ID:ERM92325.1,
5316_4-hydroxy-3-methylbu...faa	ID:TCO67759.1,	ID:NNG66692.1,	ID:KKC29601.1,	ID:MCS3915815.1,	ID:ERM92324.1,
5317_membrane-associated_...faa	ID:TCO67760.1,	ID:NNG66691.1,	ID:KKC29602.1,	ID:MCS3915814.1,	ID:ERM92323.1,
5318_1-deoxy-D-xylulose_5...faa	ID:TCO67761.1,	ID:NNG66690.1,	ID:KKC29603.1,	ID:MCS3915813.1,	ID:ERM92322.1,
5319_CDP-diglyceride_synt...faa	ID:TCO67762.1,	ID:NNG66689.1,	ID:KKC29604.1,	ID:MCS3915812.1,	ID:ERM92321.1,
5320_undecaprenyl_pyropho...faa	ID:TCO67763.1,	ID:NNG66688.1,	ID:KKC29605.1,	ID:MCS3915811.1,	ID:ERM92320.1,
5321_hypothetical_protein.faa	ID:TCO67764.1,	ID:NNG66687.1,	ID:KKC29606.1,	ID:MCS3915810.1,	ID:ERM92375.1,
5322_ribosome_recycling_f...faa	ID:TCO67765.1,	ID:NNG66686.1,	ID:KKC29607.1,	ID:MCS3915809.1,	ID:ERM92319.1,
5323_uridylate_kinase.faa	ID:TCO67766.1,	ID:NNG66685.1,	ID:KKC29608.1,	ID:MCS3915808.1,	ID:ERM92318.1,
5324_elongation_factor_Ts.faa	ID:TCO67767.1,	ID:NNG66684.1,	ID:KKC29609.1,	ID:MCS3915807.1,	-
5325_30S_ribosomal_protei...faa	ID:TCO67768.1,	ID:NNG66683.1,	ID:KKC29610.1,	ID:MCS3915806.1,	ID:ERM92317.1,
5326_hypothetical_protein.faa	ID:TCO67769.1,	ID:NNG66682.1,	ID:KKC29611.1,	ID:MCS3915805.1,	ID:ERM92316.1,
5327_hypothetical_protein.faa	ID:TCO67770.1,	ID:NNG66681.1,	ID:KKC29612.1,	ID:MCS3915804.1,	-
5328_DNA-directed_RNA_pol...faa	ID:TCO67771.1,	ID:NNG66680.1,	ID:KKC29613.1,	ID:MCS3915803.1,	ID:ERM92315.1,
5329_chemoreceptor_glutam...faa	ID:TCO67772.1,	ID:NNG66679.1,	ID:KKC29614.1,	ID:MCS3915802.1,	ID:ERM92314.1,
5330_chemotaxis_protein_C...faa	ID:TCO67773.1,	ID:NNG66678.1,	ID:KKC29615.1,	ID:MCS3915801.1,	ID:ERM92313.1,
5331_chemotaxis_signal_tr...faa	ID:TCO67774.1,	ID:NNG66677.1,	ID:KKC29616.1,	ID:MCS3915800.1,	ID:ERM92312.1,
5332_chemotaxis_protein_h...faa	ID:TCO67775.1,	ID:NNG66676.1,	ID:KKC29617.1,	ID:MCS3915799.1,	ID:ERM92311.1,
5333_methylesterase_CheB-...faa	ID:TCO67776.1,	ID:NNG66675.1,	ID:KKC29618.1,	ID:MCS3915798.1,	ID:ERM92310.1,
5334_hypothetical_protein.faa	ID:TCO67777.1,	ID:NNG66674.1,	ID:KKC29619.1,	ID:MCS3915797.1,	ID:ERM92309.1,
5335_ATPase_involved_in_c...faa	ID:TCO67778.1,	ID:NNG66673.1,	ID:KKC29620.1,	ID:MCS3915796.1,	ID:ERM92308.1,
5336_flagellar_GTP-bindin...faa	ID:TCO67779.1,	ID:NNG66672.1,	ID:KKC29621.1,	ID:MCS3915795.1,	ID:ERM92307.1,
5337_flagellar_biosynthes...faa	-	-	ID:KKC29622.1,	-	-
5338_flagellar_biosynthes...faa	-	-	ID:KKC29623.1,	-	-
5339_flagellar_biosynthes...faa	ID:TCO67781.1,	ID:NNG66670.1,	ID:KKC29624.1,	ID:MCS3915793.1,	ID:ERM92305.1,
5340_flagellar_biosynthes...faa	ID:TCO67782.1,	ID:NNG66669.1,	ID:KKC29625.1,	ID:MCS3915792.1,	ID:ERM92304.1,
5341_flagellar_biosynthes...faa	ID:TCO67783.1,	ID:NNG66668.1,	ID:KKC29626.1,	ID:MCS3915791.1,	ID:ERM92303.1,
5342_flagellar_biosynthes...faa	ID:TCO67784.1,	ID:NNG66667.1,	ID:KKC29627.1,	ID:MCS3915790.1,	ID:ERM92302.1,
5343_hypothetical_protein.faa	ID:TCO67785.1,	ID:NNG66666.1,	ID:KKC29628.1,	ID:MCS3915789.1,	ID:ERM92301.1,
5344_CheY-like_domain-con...faa	ID:TCO67786.1,	ID:NNG66665.1,	ID:KKC29629.1,	ID:MCS3915788.1,	ID:ERM92300.1,
5345_flagellar_motor_swit...faa	ID:TCO67787.1,	ID:NNG66664.1,	ID:KKC29630.1,	ID:MCS3915787.1,	ID:ERM92299.1,
5346_flagellar_motor_swit...faa	ID:TCO67788.1,	ID:NNG66663.1,	ID:KKC29631.1,	ID:MCS3915786.1,	ID:ERM92298.1,
5347_flagellar_basal_body...faa	ID:TCO67789.1,	ID:NNG66662.1,	ID:KKC29632.1,	ID:MCS3915785.1,	ID:ERM92297.1,
5348_hypothetical_protein.faa	ID:TCO67790.1,	ID:NNG66661.1,	ID:KKC29633.1,	ID:MCS3915784.1,	ID:ERM92296.1,
5349_flagellar_basal_body...faa	ID:TCO67791.1,	ID:NNG66660.1,	ID:KKC29634.1,	ID:MCS3915783.1,	ID:ERM92295.1,
5350_hypothetical_protein.faa	ID:TCO67792.1,	ID:NNG66659.1,	ID:KKC29635.1,	ID:MCS3915782.1,	ID:ERM92294.1,
5351_flagellar_hook_cappi...faa	ID:TCO67793.1,	ID:NNG66658.1,	ID:KKC29636.1,	ID:MCS3915781.1,	ID:ERM92293.1,
5352_hypothetical_protein.faa	ID:TCO67794.1,	ID:NNG66108.1,	ID:KKC29637.1,	ID:MCS3915780.1,	ID:ERM92374.1,
5353_hypothetical_protein.faa	ID:TCO67795.1,	ID:NNG66109.1,	ID:KKC29638.1,	ID:MCS3915779.1,	ID:ERM92292.1,
5354_hypothetical_protein.faa	ID:TCO67796.1,	ID:NNG66110.1,	ID:KKC29639.1,	ID:MCS3915778.1,	ID:ERM92291.1,
5355_flagellar_biosynthes...faa	ID:TCO67797.1,	ID:NNG66111.1,	ID:KKC29640.1,	ID:MCS3915777.1,	ID:ERM92290.1,
5356_flagellar_biosynthes...faa	ID:TCO67798.1,	ID:NNG66112.1,	ID:KKC29641.1,	ID:MCS3915776.1,	ID:ERM92289.1,
5357_flagellar_motor_swit...faa	ID:TCO67799.1,	ID:NNG66113.1,	ID:KKC29642.1,	ID:MCS3915775.1,	ID:ERM92288.1,
5358_flagellar_biosynthes...faa	ID:TCO67800.1,	ID:NNG66114.1,	ID:KKC29643.1,	ID:MCS3915774.1,	ID:ERM92287.1,
5359_flagellar_hook-basal...faa	ID:TCO67801.1,	ID:NNG66115.1,	ID:KKC29644.1,	ID:MCS3915773.1,	ID:ERM92286.1,
5360_flagellar_basal_body...faa	ID:TCO67802.1,	ID:NNG66116.1,	ID:KKC29645.1,	ID:MCS3915772.1,	ID:ERM92285.1,
5361_flagellar_basal_body...faa	ID:TCO67803.1,	ID:NNG66117.1,	ID:KKC29646.1,	ID:MCS3915771.1,	ID:ERM92284.1,
5362_transcriptional_repr...faa	ID:TCO67804.1,	ID:NNG66118.1,	ID:KKC29647.1,	ID:MCS3915770.1,	ID:ERM92283.1,
5363_ATP-dependent_protea...faa	ID:TCO67805.1,	ID:NNG66119.1,	ID:KKC29648.1,	ID:MCS3915769.1,	ID:ERM92282.1,
5364_ATP-dependent_protea...faa	ID:TCO67806.1,	ID:NNG66120.1,	ID:KKC29649.1,	ID:MCS3915768.1,	ID:ERM92281.1,
5365_topoisomerase_IA.faa	ID:TCO67807.1,	ID:NNG66121.1,	ID:KKC29650.1,	ID:MCS3915767.1,	ID:ERM92280.1,
5366_Rossmann-fold_nucleo...faa	ID:TCO67808.1,	ID:NNG66122.1,	ID:KKC29651.1,	ID:MCS3915766.1,	ID:ERM92279.1,
5367_ribonuclease_HII.faa	ID:TCO67809.1,	ID:NNG66123.1,	ID:KKC29652.1,	ID:MCS3915765.1,	ID:ERM92278.1,
5368_hypothetical_protein.faa	ID:TCO67810.1,	ID:NNG66124.1,	ID:KKC29653.1,	ID:MCS3915764.1,	ID:ERM92277.1,
5369_tryptophanyl-tRNA_sy...faa	ID:TCO67811.1,	ID:NNG66125.1,	ID:KKC29654.1,	ID:MCS3915763.1,	ID:ERM92276.1,
5370_hypothetical_protein.faa	ID:TCO67812.1,	ID:NNG66126.1,	ID:KKC29655.1,	ID:MCS3915762.1,	ID:ERM92275.1,
5371_ATPase_with_chaperon...faa	ID:TCO67813.1,	-	ID:KKC29656.1,	ID:MCS3915761.1,	-
5372_GTPase.faa	ID:TCO67814.1,	ID:NNG66158.1,	ID:KKC29657.1,	ID:MCS3915760.1,	ID:ERM92429.1,
5373_50S_ribosomal_protei...faa	ID:TCO67815.1,	ID:NNG66159.1,	ID:KKC29658.1,	ID:MCS3915759.1,	ID:ERM92428.1,
5374_tRNA--guanine-N1--me...faa	ID:TCO67816.1,	ID:NNG66160.1,	ID:KKC29659.1,	ID:MCS3915758.1,	ID:ERM92427.1,
5375_16S_rRNA-processing_...faa	ID:TCO67817.1,	ID:NNG66161.1,	ID:KKC29660.1,	ID:MCS3915757.1,	ID:ERM92426.1,
5376_hypothetical_protein.faa	ID:TCO67818.1,	ID:NNG66162.1,	ID:KKC29661.1,	ID:MCS3915756.1,	ID:ERM92425.1,
5377_30S_ribosomal_protei...faa	ID:TCO67819.1,	ID:NNG66163.1,	ID:KKC29662.1,	ID:MCS3915755.1,	ID:ERM92424.1,
5378_Signal_recognition_p...faa	-	-	ID:KKC29663.1,	-	-
5379_Signal_recognition_p...faa	-	-	ID:KKC29664.1,	-	-
5380_putative_DNA-binding...faa	ID:TCO67821.1,	ID:NNG66165.1,	ID:KKC29665.1,	ID:MCS3915753.1,	ID:ERM92422.1,
5381_Signal_recognition_p...faa	ID:TCO67822.1,	ID:NNG66166.1,	ID:KKC29666.1,	ID:MCS3915752.1,	ID:ERM92421.1,
5382_chromosome_segregati...faa	-	-	ID:KKC29667.1,	-	-
5383_queuine_tRNA-ribosyl...faa	-	-	ID:KKC29778.1,	-	-
5384_preprotein_transloca...faa	ID:TCO68351.1,	ID:NNG67932.1,	ID:KKC29779.1,	ID:MCS3916031.1,	ID:ERM92194.1,
5385_hypothetical_protein.faa	ID:TCO68352.1,	ID:NNG67931.1,	ID:KKC29780.1,	ID:MCS3916030.1,	ID:ERM92195.1,
5386_arylsulfatase_regula...faa	ID:TCO68353.1,	ID:NNG67929.1,	ID:KKC29781.1,	ID:MCS3916028.1,	ID:ERM92196.1,
5387_carbonic_anhydrase.faa	ID:TCO68354.1,	ID:NNG67928.1,	ID:KKC29782.1,	ID:MCS3916027.1,	ID:ERM92259.1,
5388_preprotein_transloca...faa	-	-	ID:KKC29783.1,	-	-
5389_preprotein_transloca...faa	ID:TCO68355.1,	ID:NNG67927.1,	ID:KKC29784.1,	ID:MCS3916026.1,	-
5390_preprotein_transloca...faa	ID:TCO68356.1,	ID:NNG67926.1,	ID:KKC29785.1,	ID:MCS3916025.1,	ID:ERM92197.1,
5391_protein_kinase.faa	ID:TCO68357.1,	ID:NNG67925.1,	ID:KKC29786.1,	ID:MCS3916024.1,	-
5392_single-stranded_DNA-...faa	ID:TCO68358.1,	ID:NNG67924.1,	ID:KKC29787.1,	ID:MCS3916023.1,	ID:ERM92198.1,
5393_site-specific_integr...faa	-	-	ID:KKC29788.1,	ID:MCS3916022.1,	-
5394_site-specific_integr...faa	-	-	ID:KKC29789.1,	ID:MCS3916021.1,	-
5395_hypothetical_protein.faa	ID:TCO67510.1,ID:TCO67591.1,ID:TCO66291.1,ID:TCO68605.1,ID:TCO68048.1,ID:TCO68155.1,ID:TCO68178.1,ID:TCO60405.1,ID:TCO68322.1,ID:TCO68327.1,	ID:NNG66519.1,ID:NNG67709.1,ID:NNG66693.1,	ID:KKC29790.1,ID:KKC29218.1,ID:KKC28714.1,ID:KKC28853.1,ID:KKC30418.1,ID:KKC30679.1,ID:KKC28993.1,ID:KKC29058.1,	ID:MCS3915077.1,ID:MCS3915242.1,ID:MCS3915267.1,ID:MCS3915512.1,ID:MCS3915559.1,ID:MCS3916020.1,ID:MCS3916102.1,ID:MCS3916112.1,ID:MCS3916366.1,ID:MCS3916477.1,ID:MCS3916540.1,ID:MCS3916637.1,ID:MCS3916653.1,ID:MCS3916696.1,ID:MCS3917057.1,ID:MCS3917144.1,ID:MCS3917460.1,	ID:ERM92765.1,ID:ERM92568.1,ID:ERM90818.1,ID:ERM91063.1,
5396_adenine_phosphoribos...faa	ID:TCO68359.1,	ID:NNG67923.1,	ID:KKC29791.1,	ID:MCS3916019.1,	ID:ERM92199.1,
5397_guanosine_polyphosph...faa	ID:TCO68360.1,	ID:NNG67922.1,	ID:KKC29792.1,	ID:MCS3916018.1,	ID:ERM92200.1,
5398_D-tyrosyl-tRNA-Tyr-_...faa	ID:TCO68361.1,	ID:NNG67921.1,	ID:KKC29793.1,	ID:MCS3916017.1,	ID:ERM92201.1,
5399_Zn-dependent_hydrola...faa	ID:TCO68362.1,	ID:NNG67920.1,	ID:KKC29794.1,	ID:MCS3916016.1,	ID:ERM92202.1,
5400_ABC-type_transport_s...faa	ID:TCO68363.1,	ID:NNG67919.1,	ID:KKC29795.1,	ID:MCS3916015.1,	ID:ERM92203.1,
5401_ABC-type_transport_s...faa	ID:TCO68364.1,	ID:NNG67918.1,	ID:KKC29796.1,	ID:MCS3916014.1,	ID:ERM92204.1,
5402_membrane-fusion_prot...faa	ID:TCO68365.1,	ID:NNG67917.1,	ID:KKC29797.1,	ID:MCS3916013.1,	ID:ERM92205.1,
5403_transcriptional_regu...faa	ID:TCO68366.1,	ID:NNG67916.1,	ID:KKC29798.1,	ID:MCS3916012.1,	ID:ERM92206.1,
5404_Fe2+-Zn2+_uptake_reg...faa	ID:TCO68387.1,	ID:NNG68030.1,	ID:KKC29799.1,	ID:MCS3915962.1,	ID:ERM91654.1,
5405_metallo-beta-lactama...faa	ID:TCO68388.1,	ID:NNG68029.1,	ID:KKC29800.1,	ID:MCS3915961.1,	ID:ERM91655.1,
5406_hypothetical_protein.faa	ID:TCO68389.1,	ID:NNG68028.1,	ID:KKC29801.1,	ID:MCS3915960.1,	ID:ERM91656.1,
5407_periplasmic_solute-b...faa	ID:TCO68390.1,	ID:NNG68027.1,	ID:KKC29802.1,	ID:MCS3915959.1,	ID:ERM91657.1,
5408_SAM-dependent_methyl...faa	ID:TCO68391.1,	ID:NNG68026.1,	ID:KKC29803.1,	ID:MCS3915958.1,	ID:ERM91658.1,
5409_collagenase-like_pro...faa	ID:TCO68392.1,	ID:NNG67310.1,	ID:KKC29804.1,	ID:MCS3915957.1,	ID:ERM91659.1,
5410_cell_division_protei...faa	ID:TCO68393.1,	ID:NNG67311.1,	ID:KKC29805.1,	ID:MCS3915956.1,	ID:ERM91660.1,
5411_sporulation_sigma_fa...faa	ID:TCO68394.1,	-	ID:KKC29806.1,	ID:MCS3915955.1,	ID:ERM91661.1,
5412_HAD_superfamily_hydr...faa	ID:TCO68395.1,	ID:NNG66806.1,	ID:KKC29807.1,	ID:MCS3915954.1,	ID:ERM91662.1,
5413_shikimate_5-dehydrog...faa	ID:TCO68396.1,	ID:NNG66805.1,	ID:KKC29808.1,	ID:MCS3915953.1,	ID:ERM91663.1,
5414_pili_biogenesis_prot...faa	ID:TCO68397.1,	ID:NNG66804.1,	ID:KKC29809.1,	ID:MCS3915952.1,	ID:ERM91664.1,
5415_pili_biogenesis_prot...faa	ID:TCO68398.1,	ID:NNG66803.1,	ID:KKC29810.1,	ID:MCS3915951.1,	ID:ERM91665.1,
5416_general_secretory_pa...faa	ID:TCO68399.1,	ID:NNG66802.1,	ID:KKC29811.1,	ID:MCS3915950.1,	ID:ERM91666.1,
5417_hypothetical_protein.faa	ID:TCO68400.1,	ID:NNG66801.1,	ID:KKC29812.1,	ID:MCS3915949.1,	ID:ERM91667.1,
5418_Signal_peptidase.faa	-	-	ID:KKC29813.1,	-	-
5419_Signal_peptidase.faa	-	-	ID:KKC29814.1,	-	-
5420_hypothetical_protein.faa	ID:TCO68402.1,	ID:NNG66799.1,	ID:KKC29815.1,	ID:MCS3915947.1,	ID:ERM91669.1,
5421_hypothetical_protein.faa	ID:TCO68403.1,	ID:NNG66798.1,	ID:KKC29816.1,	ID:MCS3915946.1,	ID:ERM91670.1,
5422_trypsin-like_serine_...faa	-	-	ID:KKC28568.1,	-	-
5423_trypsin-like_serine_...faa	-	-	ID:KKC28569.1,	-	-
5424_UDP-N-acetylglucosam...faa	ID:TCO63510.1,	ID:NNG65759.1,	ID:KKC28570.1,	ID:MCS3917326.1,	ID:ERM90897.1,
5425_hypothetical_protein.faa	ID:TCO57631.1,	ID:NNG65760.1,	ID:KKC28571.1,	ID:MCS3917325.1,	ID:ERM90896.1,
5426_hypothetical_protein.faa	ID:TCO57632.1,	ID:NNG65761.1,	ID:KKC28572.1,	ID:MCS3917324.1,	ID:ERM90916.1,
5427_hypothetical_protein.faa	ID:TCO57633.1,	ID:NNG65762.1,	ID:KKC28573.1,	ID:MCS3917323.1,	ID:ERM90895.1,
5428_sensory_transduction...faa	ID:TCO57634.1,	ID:NNG65763.1,	ID:KKC28574.1,	ID:MCS3917322.1,	ID:ERM90894.1,
5429_response_regulator.faa	ID:TCO57635.1,	ID:NNG65764.1,	ID:KKC28575.1,	ID:MCS3917321.1,	ID:ERM90893.1,
5430_hypothetical_protein.faa	-	-	ID:KKC28576.1,	-	-
5431_hypothetical_protein.faa	-	-	ID:KKC28577.1,	-	-
5432_metalloendopeptidase...faa	ID:TCO57637.1,	ID:NNG65766.1,	ID:KKC28578.1,	ID:MCS3917319.1,	-
5433_hypothetical_protein.faa	ID:TCO57638.1,	ID:NNG65767.1,	ID:KKC28579.1,	ID:MCS3917318.1,	ID:ERM90891.1,
5434_DNA_replication_prot...faa	ID:TCO57639.1,	ID:NNG65768.1,	ID:KKC28580.1,	ID:MCS3917317.1,	ID:ERM90890.1,
5435_aminopeptidase_N.faa	ID:TCO57640.1,	ID:NNG65769.1,	ID:KKC28581.1,	ID:MCS3917316.1,	-
5436_hypothetical_protein.faa	ID:TCO57641.1,	ID:NNG65770.1,	ID:KKC28582.1,	ID:MCS3917315.1,	ID:ERM90889.1,
5437_periplasmic_protein_...faa	-	-	ID:KKC28925.1,	-	-
5438_lactoylglutathione_l...faa	-	-	ID:KKC28926.1,	-	-
5439_periplasmic_protein_...faa	-	-	ID:KKC28927.1,	-	-
5440_methylmalonyl-CoA_mu...faa	-	-	ID:KKC28928.1,	-	-
5441_methylmalonyl-CoA_mu...faa	-	-	ID:KKC28929.1,	-	-
5442_methylmalonyl-CoA_mu...faa	ID:TCO58858.1,	ID:NNG68136.1,ID:NNG66107.1,	ID:KKC28930.1,	ID:MCS3914861.1,ID:MCS3915994.1,	ID:ERM93375.1,
5443_hypothetical_protein.faa	ID:TCO58857.1,	ID:NNG68137.1,	ID:KKC28931.1,	-	ID:ERM93345.1,
5444_formyltetrahydrofola...faa	ID:TCO58856.1,	ID:NNG68138.1,ID:NNG65909.1,	ID:KKC28932.1,	ID:MCS3917602.1,	ID:ERM93344.1,
5445_sensory_transduction...faa	ID:TCO58855.1,	ID:NNG68139.1,	ID:KKC28933.1,	ID:MCS3917601.1,	ID:ERM93343.1,
5446_ATP-dependent_Zn_pro...faa	ID:TCO58854.1,	ID:NNG68140.1,	ID:KKC28934.1,	ID:MCS3917600.1,	ID:ERM93342.1,
5447_hypoxanthine-guanine...faa	ID:TCO58853.1,	ID:NNG68141.1,	ID:KKC28935.1,	ID:MCS3917599.1,	ID:ERM93341.1,
5448_ATPase.faa	-	-	ID:KKC28936.1,	-	-
5449_hypothetical_protein.faa	-	-	ID:KKC28937.1,	-	-
5450_valyl-tRNA_synthetas...faa	-	-	ID:KKC30154.1,	-	-
5451_hypothetical_protein.faa	-	-	ID:KKC30155.1,ID:KKC28650.1,	-	-
5452_hypothetical_protein.faa	-	-	ID:KKC28696.1,	-	-
5453_uncharacterized_prot...faa	-	-	ID:KKC28697.1,	-	-
5454_pur_operon_repressor.faa	ID:TCO61487.1,	ID:NNG65674.1,	ID:KKC28698.1,	ID:MCS3917423.1,	ID:ERM91074.1,
5455_hypothetical_protein.faa	ID:TCO57927.1,	-	ID:KKC28528.1,	ID:MCS3917301.1,	-
5456_hypothetical_protein.faa	ID:TCO57928.1,	-	ID:KKC28529.1,	ID:MCS3917300.1,	-
5457_ABC-type_transport_s...faa	-	-	ID:KKC28530.1,	ID:MCS3917298.1,	-
5458_ABC-type_transport_s...faa	-	-	ID:KKC28531.1,	ID:MCS3917297.1,	-
5459_hypothetical_protein.faa	-	-	ID:KKC28532.1,	ID:MCS3917295.1,	-
5460_hypothetical_protein.faa	ID:TCO53408.1,	-	ID:KKC28533.1,	ID:MCS3914889.1,ID:MCS3917294.1,	-
5461_SAM-dependent_methyl...faa	-	ID:NNG68068.1,	ID:KKC28534.1,	ID:MCS3917293.1,	-
5462_ABC-type_multidrug-p...faa	ID:TCO57931.1,	ID:NNG67633.1,	ID:KKC28535.1,	ID:MCS3917292.1,	ID:ERM92927.1,
5463_hypothetical_protein.faa	ID:TCO57932.1,	ID:NNG67632.1,	ID:KKC28536.1,	ID:MCS3917290.1,	ID:ERM92960.1,
5464_hypothetical_protein.faa	ID:TCO57933.1,	-	ID:KKC28537.1,	-	-
5465_hypothetical_protein.faa	-	-	ID:KKC28538.1,	-	-
5466_peptidase_E.faa	ID:TCO57936.1,	ID:NNG68071.1,	ID:KKC28539.1,	ID:MCS3917287.1,	-
5467_Zn-dependent_proteas...faa	ID:TCO57937.1,	-	ID:KKC28540.1,	ID:MCS3917286.1,	ID:ERM92957.1,
5468_Zn-dependent_proteas...faa	ID:TCO57938.1,	-	ID:KKC28541.1,	ID:MCS3917285.1,	ID:ERM92956.1,
5469_hypothetical_protein.faa	-	-	ID:KKC28542.1,	-	-
5470_hypothetical_protein.faa	-	-	ID:KKC28543.1,	-	-
5471_hypothetical_protein.faa	ID:TCO64228.1,	ID:NNG67179.1,	ID:KKC28544.1,	ID:MCS3917248.1,	ID:ERM91639.1,
5472_hypothetical_protein.faa	ID:TCO64227.1,	ID:NNG67178.1,	ID:KKC28545.1,	ID:MCS3917247.1,	ID:ERM91638.1,
5473_hypothetical_protein.faa	-	-	ID:KKC28546.1,	ID:MCS3917246.1,	-
5474_hypothetical_protein.faa	-	-	ID:KKC28547.1,	-	-
5475_hypothetical_protein.faa	-	-	ID:KKC28548.1,ID:KKC29908.1,	-	-
5476_hypothetical_protein.faa	ID:TCO64226.1,	ID:NNG67176.1,	ID:KKC28549.1,	-	ID:ERM91636.1,
5477_hypothetical_protein.faa	ID:TCO64225.1,	ID:NNG67175.1,	ID:KKC28550.1,	-	ID:ERM91629.1,
5478_hypothetical_protein.faa	ID:TCO64224.1,	-	ID:KKC28551.1,	-	-
5479_hypothetical_protein.faa	-	-	ID:KKC28552.1,	-	-
5480_helix-turn-helix_pro...faa	-	-	ID:KKC28553.1,	-	-
5481_hypothetical_protein.faa	-	-	ID:KKC28554.1,	-	-
5482_ABC-type_transport_s...faa	-	-	ID:KKC28555.1,	-	-
5483_hypothetical_protein.faa	-	-	ID:KKC28556.1,	-	-
5484_hypothetical_protein.faa	-	-	ID:KKC28557.1,	-	-
5485_helix-turn-helix_pro...faa	ID:TCO64221.1,	ID:NNG67173.1,	ID:KKC28558.1,	ID:MCS3917240.1,	ID:ERM91628.1,
5486_hydroxylamine_reduct...faa	ID:TCO64220.1,	ID:NNG67172.1,	ID:KKC28559.1,	ID:MCS3917239.1,	ID:ERM91627.1,
5487_cAMP-binding_domain-...faa	ID:TCO64219.1,	ID:NNG67171.1,	ID:KKC28560.1,	ID:MCS3917238.1,	ID:ERM91626.1,
5488_replicative_DNA_heli...faa	-	-	ID:KKC28561.1,	-	-
5489_replicative_DNA_heli...faa	ID:TCO64218.1,	ID:NNG67170.1,	ID:KKC28562.1,	ID:MCS3917237.1,	ID:ERM91625.1,
5490_thymidylate_kinase.faa	ID:TCO68548.1,	ID:NNG66582.1,	ID:KKC30858.1,	ID:MCS3917124.1,	ID:ERM91803.1,
5491_hypothetical_protein.faa	ID:TCO68549.1,	ID:NNG66581.1,	ID:KKC30859.1,	ID:MCS3917123.1,	ID:ERM91802.1,
5492_hypothetical_protein.faa	ID:TCO68550.1,	ID:NNG66580.1,	ID:KKC30860.1,	ID:MCS3917122.1,	ID:ERM91801.1,
5493_ATPase_involved_in_D...faa	ID:TCO68551.1,	ID:NNG66579.1,	ID:KKC30861.1,	ID:MCS3917121.1,	ID:ERM91800.1,
5494_hypothetical_protein.faa	ID:TCO68552.1,	ID:NNG66578.1,	ID:KKC30862.1,	ID:MCS3917120.1,	ID:ERM91799.1,
5495_hypothetical_protein.faa	-	ID:NNG66577.1,	ID:KKC30863.1,	ID:MCS3917119.1,	ID:ERM91798.1,
5496_permease.faa	-	ID:NNG66576.1,	ID:KKC30864.1,	ID:MCS3917118.1,	ID:ERM91797.1,
5497_hypothetical_protein.faa	ID:TCO68553.1,	ID:NNG66575.1,	ID:KKC30865.1,	ID:MCS3917117.1,	-
5498_arginine_deiminase.faa	ID:TCO68554.1,	ID:NNG66574.1,	ID:KKC30866.1,	ID:MCS3917116.1,	ID:ERM91796.1,
5499_SAM-dependent_methyl...faa	ID:TCO68555.1,	ID:NNG66573.1,	ID:KKC30867.1,	ID:MCS3917115.1,	-
5500_methyltransferase.faa	ID:TCO68556.1,	ID:NNG66572.1,	ID:KKC30868.1,	ID:MCS3917114.1,	ID:ERM91795.1,
5501_Co-Zn-Cd_cation_tran...faa	ID:TCO56318.1,	ID:NNG66571.1,	ID:KKC30869.1,	ID:MCS3917113.1,	ID:ERM91794.1,
5502_glutamyl-tRNA_synthe...faa	-	-	ID:KKC29955.1,	-	-
5503_SatD.faa	ID:TCO66824.1,	ID:NNG67400.1,	ID:KKC29956.1,	ID:MCS3916288.1,	ID:ERM93042.1,
5504_ferredoxin_3.faa	ID:TCO66822.1,	ID:NNG67398.1,	ID:KKC29957.1,	ID:MCS3916286.1,	ID:ERM93044.1,
5505_branched-chain_amino...faa	ID:TCO66821.1,	ID:NNG67397.1,	ID:KKC29958.1,	ID:MCS3916284.1,	ID:ERM93045.1,
5506_branched-chain_amino...faa	-	-	ID:KKC29959.1,	-	-
5507_metal-dependent_hydr...faa	ID:TCO66820.1,	ID:NNG67396.1,	ID:KKC29960.1,	ID:MCS3916283.1,	ID:ERM93046.1,
5508_hypothetical_protein.faa	-	-	ID:KKC29961.1,	-	-
5509_hypothetical_protein.faa	ID:TCO66818.1,	ID:NNG66002.1,	ID:KKC29962.1,	ID:MCS3916281.1,	ID:ERM93047.1,
5510_hypothetical_protein.faa	ID:TCO66817.1,	ID:NNG66001.1,	ID:KKC29963.1,	ID:MCS3916280.1,	ID:ERM93048.1,
5511_hypothetical_protein.faa	-	-	ID:KKC29964.1,	-	-
5512_hypothetical_protein.faa	ID:TCO66816.1,	ID:NNG66000.1,	ID:KKC29965.1,	-	ID:ERM93093.1,
5513_beta-lactamase_super...faa	ID:TCO66815.1,	ID:NNG65999.1,	ID:KKC29966.1,	ID:MCS3916277.1,	ID:ERM93049.1,
5514_hydrolase_of_metallo...faa	-	-	ID:KKC29967.1,	-	-
5515_hydrolase_of_metallo...faa	-	-	ID:KKC29968.1,	-	-
5516_DNA_polymerase_III_d...faa	ID:TCO66813.1,	ID:NNG65997.1,	ID:KKC29969.1,	ID:MCS3916275.1,	ID:ERM93051.1,
5517_30S_ribosomal_protei...faa	ID:TCO66812.1,	ID:NNG65996.1,	ID:KKC29970.1,	ID:MCS3916274.1,	ID:ERM93052.1,
5518_hypothetical_protein.faa	ID:TCO66811.1,	ID:NNG65995.1,	ID:KKC29971.1,	ID:MCS3916271.1,	ID:ERM93053.1,
5519_germination_protease.faa	ID:TCO66810.1,	ID:NNG65994.1,	ID:KKC29972.1,	ID:MCS3916270.1,	-
5520_stage_II_sporulation...faa	ID:TCO66809.1,	ID:NNG65993.1,	ID:KKC29973.1,	ID:MCS3916269.1,	ID:ERM93054.1,
5521_hypothetical_protein.faa	ID:TCO66808.1,	ID:NNG65992.1,	ID:KKC29974.1,	ID:MCS3916268.1,	-
5522_glycosyltransferase.faa	ID:TCO66807.1,	ID:NNG65991.1,	ID:KKC29975.1,	ID:MCS3916267.1,	ID:ERM93055.1,
5523_hypothetical_protein.faa	ID:TCO66806.1,	ID:NNG65990.1,	ID:KKC29976.1,	ID:MCS3916266.1,	ID:ERM93056.1,
5524_GTP-binding_protein_...faa	ID:TCO66805.1,	ID:NNG65989.1,	ID:KKC29977.1,	ID:MCS3916265.1,	ID:ERM93057.1,
5525_coproporphyrinogen_I...faa	ID:TCO66804.1,	ID:NNG65988.1,	ID:KKC29978.1,	ID:MCS3916264.1,	ID:ERM93058.1,
5526_heat_shock_transcrip...faa	ID:TCO66803.1,	ID:NNG65987.1,	ID:KKC29979.1,	ID:MCS3916263.1,	ID:ERM93059.1,
5527_molecular_chaperone_...faa	ID:TCO66802.1,	ID:NNG65986.1,	ID:KKC29980.1,	ID:MCS3916262.1,	ID:ERM93060.1,
5528_molecular_chaperone_...faa	ID:TCO66801.1,	ID:NNG65985.1,	ID:KKC29981.1,	ID:MCS3916261.1,	ID:ERM93061.1,
5529_molecular_chaperone.faa	ID:TCO66800.1,	ID:NNG65984.1,	ID:KKC29982.1,	ID:MCS3916260.1,	ID:ERM93062.1,
5530_ribosomal_protein_L1...faa	ID:TCO66799.1,	ID:NNG65983.1,	ID:KKC29983.1,	ID:MCS3916259.1,	-
5531_16S_ribosomal_RNA_me...faa	ID:TCO66798.1,	ID:NNG65982.1,	ID:KKC29984.1,	ID:MCS3916258.1,	ID:ERM93063.1,
5532_Ferritin-like_protei...faa	ID:TCO66797.1,	ID:NNG65981.1,	ID:KKC29985.1,	ID:MCS3916257.1,	ID:ERM93064.1,
5533_2-oxoglutarate_ferre...faa	-	-	ID:KKC29986.1,	ID:MCS3916256.1,	-
5534_pyruvate-ferredoxin_...faa	-	-	ID:KKC29987.1,	ID:MCS3916255.1,	-
5535_2-methylthioadenine_...faa	ID:TCO63916.1,	ID:NNG65980.1,	ID:KKC29988.1,	ID:MCS3916254.1,	ID:ERM92273.1,
5536_diadenosine_tetrapho...faa	ID:TCO63915.1,	ID:NNG65979.1,	ID:KKC29989.1,	ID:MCS3916253.1,	ID:ERM92072.1,
5537_hypothetical_protein.faa	ID:TCO63914.1,	ID:NNG65977.1,	ID:KKC29990.1,	ID:MCS3916251.1,	ID:ERM92074.1,
5538_L-asparaginase-_Glu-...faa	-	-	ID:KKC29991.1,	-	-
5539_L-asparaginase-_Glu-...faa	-	-	ID:KKC29992.1,	-	-
5540_hypothetical_protein.faa	-	-	ID:KKC29993.1,	-	-
5541_hypothetical_protein.faa	ID:TCO63908.1,	ID:NNG65975.1,	ID:KKC29994.1,	ID:MCS3916249.1,	ID:ERM92076.1,
5542_stage_IV_sporulation...faa	ID:TCO63907.1,	ID:NNG65974.1,	ID:KKC29995.1,	ID:MCS3916248.1,	ID:ERM92077.1,
5543_phosphate_starvation...faa	ID:TCO63906.1,	ID:NNG65973.1,	ID:KKC29996.1,	ID:MCS3916247.1,	ID:ERM92078.1,
5544_HD_superfamily_hydro...faa	ID:TCO63905.1,	ID:NNG65972.1,	ID:KKC29997.1,	ID:MCS3916246.1,	-
5545_putative_metalloprot...faa	ID:TCO63904.1,	ID:NNG65971.1,	ID:KKC29998.1,	ID:MCS3916245.1,	ID:ERM92079.1,
5546_diacylglycerol_kinas...faa	ID:TCO63903.1,	ID:NNG65970.1,	ID:KKC29999.1,	ID:MCS3916244.1,	ID:ERM92080.1,
5547_GTP-binding_protein_...faa	ID:TCO63902.1,	ID:NNG65969.1,	ID:KKC30000.1,	ID:MCS3916243.1,	ID:ERM92081.1,
5548_hypothetical_protein.faa	ID:TCO68599.1,	ID:NNG66521.1,	ID:KKC30710.1,	ID:MCS3917060.1,	ID:ERM92650.1,
5549_alanine_dehydrogenas...faa	ID:TCO68600.1,	ID:NNG66520.1,	ID:KKC30711.1,	ID:MCS3917059.1,	-
5550_hypothetical_protein.faa	-	-	ID:KKC30712.1,	-	-
5551_transposase.faa	ID:TCO68106.1,	-	ID:KKC30713.1,ID:KKC30432.1,ID:KKC29120.1,	ID:MCS3915836.1,ID:MCS3916356.1,ID:MCS3916375.1,ID:MCS3916524.1,ID:MCS3916712.1,ID:MCS3916820.1,	ID:ERM92357.1,ID:ERM92210.1,ID:ERM90687.1,ID:ERM92774.1,ID:ERM92025.1,
5552_phosphoenolpyruvate_...faa	ID:TCO68601.1,	ID:NNG67758.1,	ID:KKC30714.1,	ID:MCS3917056.1,	ID:ERM92649.1,
5553_hypothetical_protein.faa	ID:TCO68602.1,	ID:NNG67759.1,	ID:KKC30715.1,	ID:MCS3917055.1,	ID:ERM92648.1,
5554_S-layer-like_domain-...faa	ID:TCO68603.1,	ID:NNG67760.1,	ID:KKC30716.1,	ID:MCS3917054.1,	ID:ERM92647.1,
5555_S-layer-like_domain-...faa	ID:TCO68604.1,	ID:NNG67761.1,	ID:KKC30717.1,	ID:MCS3917053.1,	ID:ERM92646.1,
5556_sporulation_protein.faa	ID:TCO68606.1,	ID:NNG67762.1,	ID:KKC30718.1,	ID:MCS3917052.1,	ID:ERM92645.1,
5557_metalloendopeptidase...faa	ID:TCO68607.1,	ID:NNG67763.1,	ID:KKC30719.1,	ID:MCS3917051.1,	ID:ERM92644.1,
5558_transcription_regula...faa	ID:TCO68608.1,	ID:NNG67764.1,	ID:KKC30720.1,	ID:MCS3917050.1,	ID:ERM92643.1,
5559_rod_shape-determinin...faa	ID:TCO68609.1,	ID:NNG67765.1,	ID:KKC30721.1,	ID:MCS3917049.1,	ID:ERM92642.1,
5560_flagellar_basal_body...faa	ID:TCO68610.1,	ID:NNG67766.1,	ID:KKC30722.1,	ID:MCS3917048.1,	ID:ERM92641.1,
5561_flagellar_basal_body...faa	ID:TCO68611.1,	ID:NNG67767.1,	ID:KKC30723.1,	ID:MCS3917047.1,	-
5562_flagellum-specific_m...faa	ID:TCO68612.1,	ID:NNG67768.1,	ID:KKC30724.1,	ID:MCS3917046.1,	ID:ERM92640.1,
5563_-3R--hydroxymyristoy...faa	ID:TCO68613.1,	ID:NNG67769.1,	ID:KKC30725.1,	ID:MCS3917045.1,	ID:ERM92639.1,
5564_putative_membrane_pr...faa	ID:TCO68614.1,	ID:NNG67770.1,	ID:KKC30726.1,	ID:MCS3917044.1,	ID:ERM92638.1,
5565_putative_Fe-S_center...faa	ID:TCO68615.1,	ID:NNG67771.1,	ID:KKC30727.1,	ID:MCS3917043.1,	-
5566_hypothetical_protein.faa	ID:TCO68616.1,	-	ID:KKC30728.1,	-	ID:ERM92677.1,
5567_hypothetical_protein.faa	ID:TCO68617.1,	ID:NNG67774.1,	ID:KKC30729.1,	ID:MCS3917041.1,	ID:ERM92637.1,
5568_transcriptional_regu...faa	ID:TCO68618.1,	ID:NNG67775.1,	ID:KKC30730.1,	ID:MCS3917040.1,	ID:ERM92636.1,
5569_phosphotransferase_s...faa	ID:TCO68619.1,	ID:NNG67776.1,	ID:KKC30731.1,	ID:MCS3917039.1,	ID:ERM92635.1,
5570_PTS_system-_galactit...faa	ID:TCO68620.1,	ID:NNG67777.1,	ID:KKC30732.1,	ID:MCS3917038.1,	ID:ERM92634.1,
5571_hypothetical_protein.faa	ID:TCO68621.1,	ID:NNG66807.1,	ID:KKC30733.1,	ID:MCS3917037.1,	ID:ERM92633.1,
5572_M42_family_peptidase.faa	-	-	ID:KKC30734.1,	-	-
5573_Pentose-5-phosphate-...faa	-	-	ID:KKC30735.1,	-	-
5574_sugar_metabolism_tra...faa	-	-	ID:KKC30736.1,	-	-
5575_periplasmic_sugar-bi...faa	-	-	ID:KKC30737.1,	-	-
5576_ABC-type_sugar_-aldo...faa	-	-	ID:KKC30738.1,	-	-
5577_ribose-xylose-arabin...faa	-	-	ID:KKC30739.1,	-	-
5578_ribose-xylose-arabin...faa	-	-	ID:KKC30740.1,	-	-
5579_hypothetical_protein.faa	-	-	ID:KKC30741.1,	-	-
5580_hypothetical_protein.faa	-	-	ID:KKC30742.1,	-	-
5581_glycerol_kinase.faa	-	ID:NNG67843.1,	ID:KKC30743.1,	-	ID:ERM92451.1,
5582_hypothetical_protein.faa	-	-	ID:KKC30744.1,	-	-
5583_transcriptional_regu...faa	ID:TCO68622.1,	ID:NNG66808.1,	ID:KKC30745.1,	ID:MCS3917036.1,	ID:ERM92676.1,
5584_Pentose-5-phosphate-...faa	ID:TCO68623.1,	ID:NNG66809.1,	ID:KKC30746.1,	ID:MCS3917035.1,	-
5585_hypothetical_protein.faa	ID:TCO68624.1,	ID:NNG66810.1,	ID:KKC30747.1,	-	ID:ERM92675.1,
5586_thiamine_pyrophospha...faa	ID:TCO68625.1,	ID:NNG66811.1,	ID:KKC30748.1,	ID:MCS3917033.1,	ID:ERM92632.1,
5587_thiamine_pyrophospha...faa	ID:TCO68626.1,	ID:NNG66812.1,	ID:KKC30749.1,	ID:MCS3917032.1,	ID:ERM92631.1,
5588_dihydrolipoamide_acy...faa	ID:TCO68627.1,	ID:NNG66813.1,	ID:KKC30750.1,	ID:MCS3917031.1,	ID:ERM92674.1,
5589_hypothetical_protein.faa	ID:TCO68628.1,	ID:NNG66814.1,	ID:KKC30751.1,	ID:MCS3917030.1,	ID:ERM92630.1,
5590_transketolase.faa	ID:TCO68629.1,	ID:NNG66815.1,	ID:KKC30752.1,	ID:MCS3917029.1,	ID:ERM92672.1,
5591_ATPase.faa	ID:TCO68630.1,	ID:NNG66816.1,	ID:KKC30753.1,	ID:MCS3917028.1,	ID:ERM92629.1,
5592_phosphotransferase_s...faa	ID:TCO68645.1,	ID:NNG66817.1,	ID:KKC30754.1,	-	ID:ERM93370.1,
5593_mannose-specific_PTS...faa	-	ID:NNG66818.1,	ID:KKC30755.1,	-	ID:ERM93371.1,
5594_mannose-specific_PTS...faa	-	ID:NNG66819.1,ID:NNG66861.1,	ID:KKC30756.1,	-	ID:ERM93372.1,
5595_hypothetical_protein.faa	-	ID:NNG66820.1,	ID:KKC30757.1,	-	-
5596_fructose-1-6-bisphos...faa	ID:TCO68648.1,	ID:NNG66821.1,	ID:KKC30758.1,	-	-
5597_fructose-1-phosphate...faa	ID:TCO68649.1,	ID:NNG66822.1,	ID:KKC30759.1,	-	-
5598_hypothetical_protein.faa	ID:TCO68650.1,	ID:NNG66823.1,	ID:KKC30760.1,	-	-
5599_Trk-type_K+_transpor...faa	ID:TCO68651.1,	ID:NNG66824.1,	ID:KKC30761.1,	ID:MCS3917023.1,	ID:ERM92624.1,
5600_K+_transport_system-...faa	ID:TCO68652.1,	ID:NNG66825.1,	ID:KKC30762.1,	ID:MCS3917022.1,	ID:ERM92623.1,
5601_hypothetical_protein.faa	-	-	ID:KKC30763.1,	-	-
5602_dehydrogenase.faa	ID:TCO68653.1,	-	ID:KKC30764.1,	ID:MCS3917021.1,	ID:ERM92619.1,
5603_phosphate_starvation...faa	ID:TCO68654.1,	ID:NNG66835.1,	ID:KKC30765.1,	ID:MCS3917020.1,	ID:ERM92618.1,
5604_transcriptional_regu...faa	ID:TCO68655.1,	ID:NNG66836.1,	ID:KKC30766.1,	ID:MCS3917019.1,	ID:ERM92617.1,
5605_ribokinase_family_su...faa	ID:TCO68664.1,	ID:NNG66837.1,	ID:KKC30767.1,	ID:MCS3917018.1,	ID:ERM92616.1,
5606_D-ribose_pyranase.faa	-	ID:NNG66838.1,	ID:KKC30768.1,	ID:MCS3917017.1,	ID:ERM92615.1,
5607_ABC-type_sugar_-aldo...faa	-	ID:NNG66839.1,	ID:KKC30769.1,	ID:MCS3917016.1,	ID:ERM92614.1,
5608_ribose-xylose-arabin...faa	-	ID:NNG66840.1,	ID:KKC30770.1,	ID:MCS3917015.1,	ID:ERM92613.1,
5609_hypothetical_protein.faa	-	-	ID:KKC30771.1,	-	ID:ERM92666.1,
5610_periplasmic_sugar-bi...faa	-	ID:NNG66841.1,	ID:KKC30772.1,	ID:MCS3917014.1,	ID:ERM92612.1,
5611_ABC-type_dipeptide-o...faa	ID:TCO68665.1,ID:TCO60411.1,	ID:NNG66842.1,ID:NNG68244.1,ID:NNG67384.1,ID:NNG67385.1,	ID:KKC30773.1,ID:KKC30321.1,ID:KKC30322.1,ID:KKC29507.1,	ID:MCS3915674.1,ID:MCS3916615.1,ID:MCS3916616.1,ID:MCS3917013.1,	ID:ERM92732.1,ID:ERM92733.1,ID:ERM92611.1,ID:ERM91941.1,
5612_hypothetical_protein.faa	ID:TCO66268.1,	-	ID:KKC30774.1,ID:KKC30644.1,ID:KKC30128.1,ID:KKC29894.1,	ID:MCS3915030.1,ID:MCS3915246.1,ID:MCS3915310.1,ID:MCS3915379.1,ID:MCS3915403.1,ID:MCS3915448.1,ID:MCS3915488.1,ID:MCS3915550.1,ID:MCS3915578.1,ID:MCS3915699.1,ID:MCS3915967.1,ID:MCS3916136.1,ID:MCS3916165.1,ID:MCS3916175.1,ID:MCS3916285.1,ID:MCS3916337.1,ID:MCS3916341.1,ID:MCS3916367.1,ID:MCS3916383.1,ID:MCS3916426.1,ID:MCS3916475.1,ID:MCS3916613.1,ID:MCS3916819.1,ID:MCS3916921.1,ID:MCS3917171.1…	ID:ERM90685.1,ID:ERM93234.1,
5613_glutamate_racemase.faa	ID:TCO68666.1,	ID:NNG66843.1,	ID:KKC30775.1,	ID:MCS3917012.1,	ID:ERM92610.1,
5614_diaminopimelate_deca...faa	ID:TCO68667.1,ID:TCO68175.1,	ID:NNG66844.1,ID:NNG66328.1,	ID:KKC30776.1,	ID:MCS3915245.1,ID:MCS3917011.1,	ID:ERM92609.1,ID:ERM92032.1,
5615_transcriptional_regu...faa	ID:TCO68668.1,	ID:NNG66845.1,	ID:KKC30777.1,	ID:MCS3917010.1,	ID:ERM92608.1,
5616_N-acetylmuramic_acid...faa	ID:TCO68669.1,	ID:NNG66846.1,	ID:KKC30778.1,	ID:MCS3917009.1,	ID:ERM92607.1,
5617_Beta-lactamase_class...faa	ID:TCO68670.1,	ID:NNG66847.1,	ID:KKC30779.1,	ID:MCS3917008.1,	ID:ERM92606.1,
5618_hypothetical_protein.faa	ID:TCO68671.1,	ID:NNG66848.1,	ID:KKC30780.1,	ID:MCS3917007.1,	ID:ERM92605.1,
5619_Beta-glucosidase-rel...faa	ID:TCO68640.1,	ID:NNG66849.1,	ID:KKC30781.1,	ID:MCS3917006.1,	ID:ERM92604.1,
5620_N-acetylglucosamine_...faa	ID:TCO68635.1,	ID:NNG66850.1,	ID:KKC30782.1,	ID:MCS3917005.1,	ID:ERM92603.1,
5621_anhydro-N-acetylmura...faa	-	ID:NNG66851.1,	ID:KKC30783.1,	ID:MCS3917004.1,	ID:ERM92602.1,
5622_acetyltransferase.faa	-	ID:NNG66852.1,	ID:KKC30784.1,	ID:MCS3917003.1,	ID:ERM92601.1,
5623_hypothetical_protein.faa	-	ID:NNG66853.1,	ID:KKC30785.1,	ID:MCS3917002.1,	ID:ERM92600.1,
5624_acetyltransferase.faa	-	ID:NNG66854.1,	ID:KKC30786.1,	ID:MCS3917001.1,	ID:ERM92599.1,
5625_electron_transfer_fl...faa	ID:TCO54616.1,	ID:NNG68209.1,	ID:KKC30787.1,	ID:MCS3917000.1,	ID:ERM92598.1,
5626_electron_transfer_fl...faa	-	-	ID:KKC30788.1,	ID:MCS3916999.1,	-
5627_electron_transfer_fl...faa	-	-	ID:KKC30789.1,	ID:MCS3916998.1,	-
5628_FAD-FMN-containing_d...faa	ID:TCO54618.1,	ID:NNG68207.1,	ID:KKC30790.1,	ID:MCS3916997.1,	ID:ERM92596.1,
5629_ABC-type_dipeptide-o...faa	-	-	ID:KKC30791.1,	ID:MCS3916996.1,	ID:ERM92665.1,
5630_ABC-type_dipeptide-o...faa	-	-	ID:KKC30792.1,	ID:MCS3916995.1,	ID:ERM92664.1,
5631_ABC-type_dipeptide-o...faa	-	-	ID:KKC30793.1,	ID:MCS3916994.1,	ID:ERM92595.1,
5632_ABC-type_dipeptide-o...faa	-	-	ID:KKC30794.1,	ID:MCS3916993.1,	ID:ERM92594.1,
5633_hypothetical_protein.faa	-	-	ID:KKC30795.1,	ID:MCS3916992.1,	ID:ERM92663.1,
5634_ABC-type_dipeptide-o...faa	-	-	ID:KKC30796.1,	ID:MCS3916991.1,	ID:ERM92662.1,
5635_N-acetylglucosamine-...faa	ID:TCO54619.1,	ID:NNG68206.1,	ID:KKC30797.1,	ID:MCS3916990.1,	ID:ERM92593.1,
5636_hypothetical_protein.faa	-	-	ID:KKC30798.1,	-	-
5637_Beta-lactamase_class...faa	-	-	ID:KKC30799.1,	ID:MCS3916988.1,	-
5638_transposase.faa	-	-	ID:KKC30800.1,ID:KKC29191.1,ID:KKC30599.1,ID:KKC30643.1,ID:KKC30657.1,ID:KKC30229.1,ID:KKC30129.1,ID:KKC29895.1,ID:KKC29915.1,ID:KKC30832.1,	ID:MCS3915208.1,ID:MCS3915553.1,ID:MCS3915984.1,ID:MCS3916046.1,ID:MCS3916067.1,ID:MCS3916164.1,ID:MCS3916186.1,ID:MCS3916272.1,ID:MCS3916368.1,ID:MCS3916705.1,ID:MCS3916806.1,ID:MCS3916862.1,ID:MCS3916873.1,ID:MCS3916888.1,ID:MCS3916987.1,ID:MCS3917197.1,ID:MCS3917358.1,	ID:ERM90850.1,
5639_hypothetical_protein.faa	-	-	ID:KKC30801.1,	ID:MCS3916982.1,	ID:ERM92660.1,
5640_Beta-glucosidase-rel...faa	-	-	ID:KKC30802.1,	ID:MCS3916981.1,	ID:ERM92659.1,
5641_hypothetical_protein.faa	ID:TCO54620.1,	ID:NNG68205.1,	ID:KKC30803.1,	ID:MCS3916980.1,	ID:ERM92592.1,
5642_ferrous_ion_uptake_s...faa	-	-	ID:KKC30804.1,	-	-
5643_ferrous_ion_uptake_s...faa	-	-	ID:KKC30805.1,	-	-
5644_nucleotidyltransfera...faa	ID:TCO54622.1,	-	ID:KKC30806.1,	ID:MCS3916978.1,	ID:ERM92590.1,
5645_hypothetical_protein.faa	ID:TCO54623.1,	-	ID:KKC30807.1,	ID:MCS3916977.1,	-
5646_hypothetical_protein.faa	ID:TCO54624.1,	-	ID:KKC30808.1,	ID:MCS3916976.1,	-
5647_hypothetical_protein.faa	ID:TCO59138.1,	ID:NNG66284.1,	ID:KKC28938.1,	ID:MCS3914931.1,	ID:ERM91037.1,
5648_DNA_repair_protein_R...faa	ID:TCO59139.1,	ID:NNG66285.1,	ID:KKC28939.1,	ID:MCS3914930.1,	ID:ERM91038.1,
5649_manganese_transport_...faa	-	ID:NNG66286.1,	ID:KKC28940.1,	ID:MCS3914929.1,	ID:ERM91039.1,
5650_ATPase_with_chaperon...faa	ID:TCO58993.1,ID:TCO59141.1,	ID:NNG68118.1,ID:NNG66287.1,	ID:KKC28941.1,ID:KKC29847.1,	ID:MCS3914928.1,	ID:ERM90746.1,
5651_ATP-guanido_phosphot...faa	ID:TCO59142.1,	ID:NNG66288.1,	ID:KKC28942.1,	ID:MCS3914927.1,	ID:ERM91040.1,
5652_hypothetical_protein.faa	ID:TCO59143.1,	ID:NNG66289.1,	ID:KKC28943.1,	ID:MCS3914926.1,	ID:ERM91041.1,
5653_transcription_repres...faa	ID:TCO59144.1,	ID:NNG66290.1,	ID:KKC28944.1,	ID:MCS3914925.1,	ID:ERM91042.1,
5654_hypothetical_protein.faa	ID:TCO59145.1,	ID:NNG66291.1,	ID:KKC28945.1,	ID:MCS3914924.1,	ID:ERM91043.1,
5655_malic_enzyme.faa	ID:TCO59146.1,	ID:NNG66292.1,	ID:KKC28946.1,	ID:MCS3914923.1,	ID:ERM91044.1,
5656_elongation_factor_G.faa	ID:TCO56108.1,ID:TCO59147.1,	ID:NNG66257.1,ID:NNG66293.1,	ID:KKC28947.1,	ID:MCS3914922.1,ID:MCS3914957.1,	ID:ERM91423.1,ID:ERM90960.1,
5657_phosphoenolpyruvate-...faa	ID:TCO59148.1,	ID:NNG66294.1,	ID:KKC28948.1,	ID:MCS3914921.1,	ID:ERM91424.1,
5658_diguanylate_cyclase-...faa	ID:TCO59150.1,	ID:NNG66295.1,	ID:KKC28949.1,	ID:MCS3914918.1,	ID:ERM91425.1,
5659_ribonucleotide_reduc...faa	ID:TCO59151.1,	ID:NNG66296.1,	ID:KKC28950.1,	ID:MCS3914917.1,	ID:ERM91426.1,
5660_hypothetical_protein.faa	ID:TCO59152.1,	ID:NNG66297.1,	ID:KKC28951.1,	ID:MCS3914916.1,	ID:ERM91427.1,
5661_PLP-dependent_aminot...faa	ID:TCO59153.1,	ID:NNG66298.1,	ID:KKC28952.1,	ID:MCS3914915.1,	ID:ERM91428.1,
5662_hypothetical_protein.faa	ID:TCO59154.1,	ID:NNG66299.1,	ID:KKC28953.1,	ID:MCS3914914.1,	ID:ERM91429.1,
5663_hypothetical_protein.faa	-	-	ID:KKC28954.1,	-	-
5664_hypothetical_protein.faa	ID:TCO59155.1,	ID:NNG66300.1,	ID:KKC28955.1,	ID:MCS3914913.1,	ID:ERM91430.1,
5665_dipeptidyl_aminopept...faa	ID:TCO59156.1,	ID:NNG66301.1,	ID:KKC28956.1,	ID:MCS3914912.1,	ID:ERM91431.1,
5666_ABC-type_multidrug-p...faa	ID:TCO59157.1,	ID:NNG66302.1,	ID:KKC28957.1,	ID:MCS3917244.1,	ID:ERM91631.1,
5667_helix-turn-helix_pro...faa	-	-	ID:KKC28958.1,	-	-
5668_hypothetical_protein.faa	-	-	ID:KKC28959.1,	-	-
5669_hypothetical_protein.faa	ID:TCO58882.1,	ID:NNG68021.1,	ID:KKC28960.1,	ID:MCS3914886.1,	ID:ERM93367.1,
5670_hypothetical_protein.faa	ID:TCO58881.1,	ID:NNG68020.1,	ID:KKC28961.1,	-	ID:ERM93366.1,
5671_sugar_fermentation_s...faa	ID:TCO58880.1,	ID:NNG68019.1,	ID:KKC28962.1,	ID:MCS3914883.1,	ID:ERM93365.1,
5672_6-pyruvoyl-tetrahydr...faa	ID:TCO58879.1,	ID:NNG68018.1,	ID:KKC28963.1,	ID:MCS3914882.1,	ID:ERM93364.1,
5673_7-_8-dihydro-6-hydro...faa	ID:TCO58878.1,	ID:NNG68017.1,	ID:KKC28964.1,	ID:MCS3914881.1,	ID:ERM93363.1,
5674_dihydropteroate_synt...faa	ID:TCO58877.1,	ID:NNG68016.1,	ID:KKC28965.1,	ID:MCS3914880.1,	ID:ERM93362.1,
5675_GTP_cyclohydrolase_I.faa	ID:TCO58876.1,	ID:NNG68015.1,	ID:KKC28966.1,	ID:MCS3914879.1,	ID:ERM93361.1,
5676_lysyl-tRNA_synthetas...faa	ID:TCO58875.1,	ID:NNG68014.1,	ID:KKC28967.1,	ID:MCS3914878.1,	ID:ERM93360.1,
5677_transcription_elonga...faa	ID:TCO58874.1,	ID:NNG68013.1,	ID:KKC28968.1,	ID:MCS3914877.1,	ID:ERM93359.1,
5678_hypothetical_protein.faa	ID:TCO58873.1,	ID:NNG68012.1,	ID:KKC28969.1,	ID:MCS3914876.1,	ID:ERM93358.1,
5679_hypothetical_protein.faa	ID:TCO58872.1,	ID:NNG68011.1,	ID:KKC28970.1,	ID:MCS3914875.1,	ID:ERM93357.1,
5680_hypothetical_protein.faa	ID:TCO58871.1,	ID:NNG68010.1,	ID:KKC28971.1,	ID:MCS3914874.1,	ID:ERM93356.1,
5681_hypothetical_protein.faa	ID:TCO58870.1,	ID:NNG68009.1,	ID:KKC28972.1,	ID:MCS3914873.1,	ID:ERM93355.1,
5682_germination_protein.faa	ID:TCO58869.1,	ID:NNG68008.1,	ID:KKC28973.1,	ID:MCS3914872.1,	ID:ERM93354.1,
5683_germination_protein.faa	ID:TCO58868.1,	ID:NNG68007.1,	ID:KKC28974.1,	ID:MCS3914871.1,	ID:ERM93353.1,
5684_germination_protein.faa	ID:TCO58867.1,	ID:NNG68006.1,	ID:KKC28975.1,	ID:MCS3914870.1,	ID:ERM93352.1,
5685_pantothenate_kinase.faa	ID:TCO58866.1,	ID:NNG68005.1,	ID:KKC28976.1,	ID:MCS3914869.1,	ID:ERM93351.1,
5686_membrane_protein.faa	ID:TCO58865.1,	ID:NNG68004.1,	ID:KKC28977.1,	ID:MCS3914868.1,	ID:ERM93350.1,
5687_biotin_carboxyl_carr...faa	ID:TCO58864.1,	ID:NNG68003.1,	ID:KKC28978.1,	ID:MCS3914867.1,	ID:ERM93349.1,
5688_hypothetical_protein.faa	ID:TCO58863.1,	ID:NNG68002.1,	ID:KKC28979.1,	ID:MCS3914866.1,	ID:ERM93377.1,
5689_Acetyl-CoA_carboxyla...faa	ID:TCO58862.1,	ID:NNG68232.1,ID:NNG68001.1,	ID:KKC28980.1,	ID:MCS3914865.1,ID:MCS3915990.1,	ID:ERM93348.1,
5690_lactoylglutathione_l...faa	ID:TCO58861.1,	-	ID:KKC28981.1,	ID:MCS3914864.1,	ID:ERM93347.1,
5691_periplasmic_protein_...faa	ID:TCO58860.1,	ID:NNG68264.1,	ID:KKC28982.1,	ID:MCS3914863.1,	ID:ERM93346.1,
5692_periplasmic_protein_...faa	-	-	ID:KKC28983.1,	-	-
5693_oxaloacetate_decarbo...faa	-	-	ID:KKC29707.1,	-	-
5694_LysM_repeat-containi...faa	ID:TCO68471.1,	ID:NNG66730.1,	ID:KKC29708.1,	ID:MCS3915878.1,	ID:ERM91866.1,
5695_survival_protein-_ac...faa	ID:TCO68472.1,	ID:NNG66729.1,	ID:KKC29709.1,	ID:MCS3915877.1,	-
5696_ferredoxin_2.faa	-	-	ID:KKC29710.1,	-	-
5697_2-oxoglutarate_ferre...faa	ID:TCO68474.1,	ID:NNG68257.1,	ID:KKC29711.1,	ID:MCS3915875.1,ID:MCS3916003.1,	ID:ERM91864.1,
5698_2-oxoglutarate_ferre...faa	ID:TCO68475.1,	ID:NNG68256.1,	ID:KKC29712.1,	ID:MCS3915874.1,ID:MCS3916002.1,	ID:ERM91863.1,
5699_pyruvate-ferredoxin_...faa	ID:TCO68476.1,	-	ID:KKC29713.1,	ID:MCS3915873.1,	ID:ERM91862.1,
5700_transcriptional_regu...faa	ID:TCO68477.1,	ID:NNG67961.1,	ID:KKC29714.1,	ID:MCS3915872.1,	ID:ERM91861.1,
5701_glutamate_dehydrogen...faa	ID:TCO67661.1,ID:TCO68478.1,	ID:NNG67962.1,	ID:KKC29715.1,	ID:MCS3915871.1,ID:MCS3916008.1,	ID:ERM91860.1,
5702_L-fuculose_phosphate...faa	ID:TCO61322.1,	ID:NNG67512.1,	ID:KKC29468.1,	ID:MCS3915635.1,	ID:ERM92856.1,
5703_cytosine_deaminase-l...faa	ID:TCO61323.1,	ID:NNG67513.1,	ID:KKC29469.1,	ID:MCS3915634.1,	ID:ERM92855.1,
5704_hypothetical_protein.faa	-	-	ID:KKC28422.1,	-	-
5705_prolipoprotein_diacy...faa	-	-	ID:KKC29367.1,	-	-
5706_hypothetical_protein.faa	-	-	ID:KKC30857.1,	-	-
5707_hypothetical_protein.faa	-	-	ID:KKC28421.1,	-	-
5708_formate-nitrate_tran...faa	-	-	ID:KKC30892.1,	-	-
5709_tRNA_nucleotidyltran...faa	ID:TCO68457.1,	ID:NNG66744.1,	ID:KKC29716.1,	ID:MCS3915892.1,	-
5710_Zn-dependent_proteas...faa	ID:TCO68458.1,	ID:NNG66743.1,	ID:KKC29717.1,	ID:MCS3915891.1,	ID:ERM91877.1,
5711_hypothetical_protein.faa	ID:TCO68459.1,	ID:NNG66742.1,	ID:KKC29718.1,	ID:MCS3915890.1,	ID:ERM91876.1,
5712_transcription_regula...faa	ID:TCO68460.1,	ID:NNG66741.1,	ID:KKC29719.1,	ID:MCS3915889.1,	ID:ERM91875.1,
5713_hypothetical_protein.faa	ID:TCO68461.1,	ID:NNG66740.1,	ID:KKC29720.1,	ID:MCS3915888.1,	ID:ERM91874.1,
5714_hypothetical_protein.faa	ID:TCO68462.1,	ID:NNG66739.1,	ID:KKC29721.1,	ID:MCS3915887.1,	ID:ERM91873.1,
5715_D-alanyl-D-alanine_c...faa	ID:TCO68463.1,	ID:NNG66738.1,	ID:KKC29722.1,	ID:MCS3915886.1,	ID:ERM91872.1,
5716_hypothetical_protein.faa	ID:TCO68464.1,	ID:NNG66737.1,	ID:KKC29723.1,	ID:MCS3915885.1,	ID:ERM91871.1,
5717_hypothetical_protein.faa	ID:TCO68465.1,	ID:NNG66736.1,	ID:KKC29724.1,	ID:MCS3915884.1,	ID:ERM91905.1,
5718_16S_rRNA_uridine-516...faa	ID:TCO68466.1,	ID:NNG66735.1,	ID:KKC29725.1,	ID:MCS3915883.1,	ID:ERM91870.1,
5719_hypothetical_protein.faa	ID:TCO68467.1,	ID:NNG66734.1,	ID:KKC29726.1,	ID:MCS3915882.1,	ID:ERM91869.1,
5720_spermidine_synthase.faa	ID:TCO68468.1,	ID:NNG66733.1,	ID:KKC29727.1,	ID:MCS3915881.1,	ID:ERM91868.1,
5721_arginase.faa	-	-	ID:KKC29728.1,	-	-
5722_transcriptional_regu...faa	-	-	ID:KKC30102.1,	-	-
5723_ABC-type_sugar_trans...faa	ID:TCO68003.1,	ID:NNG65820.1,	ID:KKC30103.1,	ID:MCS3916417.1,	ID:ERM91138.1,
5724_sugar_permease.faa	ID:TCO68004.1,	ID:NNG65821.1,	ID:KKC30104.1,	ID:MCS3916416.1,	ID:ERM91139.1,
5725_sugar-binding_peripl...faa	ID:TCO68005.1,	ID:NNG65822.1,	ID:KKC30105.1,	ID:MCS3916415.1,	ID:ERM91140.1,
5726_trehalose_phosphoryl...faa	ID:TCO68006.1,	ID:NNG65823.1,	ID:KKC30106.1,	ID:MCS3916414.1,	ID:ERM91141.1,
5727_hypothetical_protein.faa	-	-	ID:KKC30107.1,	-	-
5728_phosphoribosylformyl...faa	ID:TCO68008.1,	ID:NNG65824.1,	ID:KKC30108.1,	ID:MCS3916412.1,	ID:ERM91142.1,
5729_phosphoribosylformyl...faa	ID:TCO68009.1,	ID:NNG65825.1,	ID:KKC30109.1,	ID:MCS3916411.1,	ID:ERM91143.1,
5730_phosphoribosylformyl...faa	ID:TCO68010.1,	ID:NNG65826.1,	ID:KKC30110.1,	ID:MCS3916410.1,	ID:ERM91144.1,
5731_amidophosphoribosylt...faa	ID:TCO68011.1,	ID:NNG65827.1,	ID:KKC30111.1,	ID:MCS3916409.1,	ID:ERM91145.1,
5732_aspartate_ammonia-ly...faa	-	ID:NNG65828.1,	ID:KKC30112.1,	ID:MCS3916408.1,	ID:ERM91146.1,
5733_GTPase.faa	ID:TCO68013.1,	ID:NNG65829.1,	ID:KKC30113.1,	ID:MCS3916407.1,	-
5734_carbamoyl_phosphate_...faa	ID:TCO68014.1,	ID:NNG65830.1,	ID:KKC30114.1,	ID:MCS3916406.1,	ID:ERM90945.1,
5735_carbamoylphosphate_s...faa	ID:TCO68015.1,	ID:NNG65831.1,	ID:KKC30115.1,	ID:MCS3916405.1,	ID:ERM90944.1,
5736_asparagine_synthase_...faa	ID:TCO68016.1,	ID:NNG65832.1,	ID:KKC30116.1,	ID:MCS3916404.1,	ID:ERM90943.1,
5737_glutamate_synthase_d...faa	-	ID:NNG65833.1,	ID:KKC30117.1,	ID:MCS3916403.1,	ID:ERM90942.1,
5738_glutamate_synthase_d...faa	-	ID:NNG65834.1,	ID:KKC30118.1,	ID:MCS3916402.1,	ID:ERM90941.1,
5739_glutamate_synthase_d...faa	-	ID:NNG65835.1,	ID:KKC30119.1,	ID:MCS3916401.1,	ID:ERM90940.1,
5740_hypothetical_protein.faa	-	-	ID:KKC30120.1,	-	-
5741_universal_stress_pro...faa	-	ID:NNG66628.1,	ID:KKC29147.1,	ID:MCS3915329.1,	ID:ERM91402.1,
5742_Kef-type_K+_transpor...faa	ID:TCO67011.1,	ID:NNG66629.1,	ID:KKC29148.1,	ID:MCS3915328.1,	ID:ERM91364.1,
5743_hypothetical_protein.faa	-	ID:NNG66630.1,	ID:KKC29149.1,	ID:MCS3915327.1,	ID:ERM91365.1,
5744_MutS-like_ATPase.faa	-	ID:NNG66631.1,	ID:KKC29150.1,	-	-
5745_MutS-like_ATPase.faa	-	ID:NNG66632.1,	ID:KKC29151.1,	ID:MCS3915323.1,	ID:ERM91405.1,
5746_major_facilitator_su...faa	ID:TCO55340.1,	ID:NNG66633.1,	ID:KKC29152.1,	ID:MCS3915322.1,	ID:ERM91366.1,
5747_hypothetical_protein.faa	ID:TCO55339.1,	ID:NNG66634.1,	ID:KKC29153.1,	ID:MCS3915321.1,	ID:ERM91367.1,
5748_hypothetical_protein.faa	ID:TCO55338.1,	ID:NNG66635.1,	ID:KKC29154.1,	ID:MCS3915320.1,	ID:ERM91368.1,
5749_hypothetical_protein.faa	ID:TCO55337.1,	ID:NNG66636.1,	ID:KKC29155.1,	ID:MCS3915319.1,	ID:ERM91369.1,
5750_hypothetical_protein.faa	-	-	ID:KKC29156.1,	-	-
5751_ABC-type_dipeptide-o...faa	ID:TCO55336.1,	ID:NNG66637.1,	ID:KKC29157.1,	ID:MCS3915318.1,	-
5752_ABC-type_dipeptide-o...faa	ID:TCO55335.1,	ID:NNG66638.1,	ID:KKC29158.1,	ID:MCS3915317.1,	ID:ERM91370.1,
5753_ABC-type_dipeptide-o...faa	ID:TCO55334.1,	ID:NNG66639.1,	ID:KKC29159.1,	ID:MCS3915316.1,	ID:ERM91371.1,
5754_ABC-type_dipeptide-o...faa	ID:TCO55333.1,	ID:NNG66640.1,	ID:KKC29160.1,	ID:MCS3915315.1,	ID:ERM91372.1,
5755_ABC-type_dipeptide-o...faa	ID:TCO55332.1,	ID:NNG66641.1,	ID:KKC29161.1,	ID:MCS3915314.1,	ID:ERM91406.1,
5756_cell_division_protei...faa	ID:TCO55331.1,	ID:NNG66642.1,	ID:KKC29162.1,	ID:MCS3915313.1,	ID:ERM91373.1,
5757_sugar-binding_peripl...faa	ID:TCO55330.1,	ID:NNG66643.1,	ID:KKC29163.1,	ID:MCS3915312.1,	ID:ERM91374.1,
5758_putative_translaldol...faa	ID:TCO68108.1,	ID:NNG66644.1,	ID:KKC29164.1,	ID:MCS3915311.1,	ID:ERM91375.1,
5759_acetamidase-formamid...faa	ID:TCO68109.1,	ID:NNG66645.1,	ID:KKC29165.1,	ID:MCS3915309.1,	ID:ERM91376.1,
5760_ABC-type_multidrug_t...faa	-	-	ID:KKC29166.1,	ID:MCS3915308.1,	-
5761_hypothetical_protein.faa	-	-	ID:KKC29167.1,	-	-
5762_hypothetical_protein.faa	-	-	ID:KKC29168.1,	-	-
5763_amino_acid_transport...faa	-	-	ID:KKC29169.1,	-	-
5764_amino_acid_transport...faa	-	-	ID:KKC29170.1,	-	-
5765_amino_acid_transport...faa	-	ID:NNG66648.1,	ID:KKC29171.1,	ID:MCS3915305.1,	ID:ERM91410.1,
5766_hypothetical_protein.faa	ID:TCO68112.1,	ID:NNG66649.1,	ID:KKC29172.1,	-	ID:ERM91411.1,
5767_ribose-xylose-arabin...faa	-	ID:NNG66650.1,	ID:KKC29173.1,	-	ID:ERM91413.1,
5768_ABC-type_sugar_-aldo...faa	-	ID:NNG66651.1,	ID:KKC29174.1,	-	ID:ERM91378.1,
5769_periplasmic_sugar-bi...faa	-	ID:NNG66652.1,	ID:KKC29175.1,	-	ID:ERM91414.1,
5770_hypothetical_protein.faa	ID:TCO68120.1,	ID:NNG66653.1,	ID:KKC29176.1,	ID:MCS3915304.1,	ID:ERM91379.1,
5771_transcriptional_regu...faa	ID:TCO68121.1,	ID:NNG66654.1,	ID:KKC29177.1,	ID:MCS3915303.1,	ID:ERM91380.1,
5772_UDP-glucose_4-epimer...faa	ID:TCO68122.1,	ID:NNG66655.1,	ID:KKC29178.1,	ID:MCS3915302.1,	ID:ERM91381.1,
5773_galactokinase.faa	ID:TCO68123.1,	ID:NNG66656.1,	ID:KKC29179.1,	ID:MCS3915301.1,	ID:ERM91382.1,
5774_galactose-1-phosphat...faa	ID:TCO68124.1,	ID:NNG66657.1,	ID:KKC29180.1,	ID:MCS3915300.1,	ID:ERM91383.1,
5775_N-acetyl-beta-hexosa...faa	ID:TCO68125.1,	ID:NNG67645.1,	ID:KKC29181.1,	ID:MCS3915299.1,	-
5776_hypothetical_protein.faa	-	-	ID:KKC29182.1,	-	-
5777_hypothetical_protein.faa	-	-	ID:KKC29183.1,	ID:MCS3915298.1,	-
5778_Na+-melibiose_sympor...faa	-	-	ID:KKC29184.1,	ID:MCS3915297.1,	-
5779_hypothetical_protein.faa	-	-	ID:KKC29185.1,	ID:MCS3915296.1,	-
5780_alpha-glucosidase.faa	-	-	ID:KKC29186.1,	ID:MCS3915295.1,	-
5781_hypothetical_protein.faa	-	-	ID:KKC29187.1,	ID:MCS3915294.1,	-
5782_sugar_permease.faa	-	-	ID:KKC29188.1,	-	-
5783_ABC-type_sugar_trans...faa	-	-	ID:KKC29189.1,	ID:MCS3915292.1,	-
5784_sugar-binding_peripl...faa	ID:TCO68632.1,	-	ID:KKC29190.1,	ID:MCS3915291.1,	-
5786_glucuronate_isomeras...faa	-	-	ID:KKC29192.1,	ID:MCS3915290.1,	-
5787_mannitol-1-phosphate...faa	ID:TCO68133.1,	ID:NNG67653.1,	ID:KKC29193.1,	ID:MCS3915289.1,	ID:ERM91386.1,
5788_6-phosphogluconate_d...faa	ID:TCO68134.1,	ID:NNG67654.1,	ID:KKC29194.1,	ID:MCS3915288.1,ID:MCS3917024.1,	ID:ERM92625.1,ID:ERM91387.1,
5789_sugar_-pentulose_and...faa	ID:TCO68135.1,	ID:NNG67655.1,	ID:KKC29195.1,	ID:MCS3915287.1,	ID:ERM91388.1,
5790_lactate_dehydrogenas...faa	ID:TCO68136.1,	ID:NNG67656.1,	ID:KKC29196.1,	ID:MCS3915286.1,	ID:ERM91422.1,
5791_hypothetical_protein.faa	ID:TCO68137.1,	ID:NNG67657.1,	ID:KKC29197.1,	ID:MCS3915285.1,	ID:ERM91389.1,
5792_sugar_metabolism_tra...faa	ID:TCO68138.1,	ID:NNG67658.1,	ID:KKC29198.1,	ID:MCS3915284.1,	ID:ERM91390.1,
5793_glyoxylate_reductase.faa	ID:TCO68139.1,	ID:NNG67659.1,	ID:KKC29199.1,	ID:MCS3915283.1,	ID:ERM91391.1,
5794_permease.faa	ID:TCO68140.1,	ID:NNG67660.1,	ID:KKC29200.1,	ID:MCS3915282.1,	ID:ERM91392.1,
5795_hypothetical_protein.faa	-	-	ID:KKC29201.1,	-	-
5796_sugar_phosphate_isom...faa	ID:TCO68141.1,	ID:NNG67661.1,	ID:KKC29202.1,	ID:MCS3915281.1,	ID:ERM91393.1,
5797_sugar_phosphate_isom...faa	ID:TCO68142.1,	ID:NNG67662.1,	ID:KKC29203.1,	ID:MCS3915280.1,	ID:ERM91394.1,
5798_dehydrogenase.faa	ID:TCO68143.1,	ID:NNG67663.1,	ID:KKC29204.1,	ID:MCS3915279.1,	ID:ERM91395.1,
5799_dehydrogenase.faa	ID:TCO68144.1,	ID:NNG67664.1,	ID:KKC29205.1,	ID:MCS3915278.1,	ID:ERM91396.1,
5800_transcriptional_regu...faa	ID:TCO68145.1,	ID:NNG67665.1,	ID:KKC29206.1,	ID:MCS3915277.1,	ID:ERM91397.1,
5801_hypothetical_protein.faa	ID:TCO68146.1,	ID:NNG67666.1,	ID:KKC29207.1,	ID:MCS3915276.1,	ID:ERM91398.1,
5802_hypothetical_protein.faa	ID:TCO68147.1,	ID:NNG67667.1,	ID:KKC29208.1,	ID:MCS3915275.1,	ID:ERM91399.1,
5803_pyruvate-formate_lya...faa	ID:TCO68148.1,	ID:NNG67668.1,	ID:KKC29209.1,	ID:MCS3915274.1,	ID:ERM91400.1,
5804_hypothetical_protein.faa	ID:TCO68149.1,	ID:NNG67669.1,	ID:KKC29210.1,	ID:MCS3915273.1,	ID:ERM91401.1,
5805_transposase.faa	-	-	ID:KKC29211.1,ID:KKC30608.1,ID:KKC30635.1,	ID:MCS3915438.1,ID:MCS3916168.1,ID:MCS3916911.1,ID:MCS3917068.1,	ID:ERM90681.1,
[truncated: 2,546 more rows]
