# Supplementary material for: Whither the genus Caldicellulosiruptor and the order Thermoanaerobacterales: phylogeny, taxonomy, ecology, and phenotype
Source: Front Microbiol. 2023 Aug 3;14:1212538. doi: 10.3389/fmicb.2023.1212538 (PMC10434631; doi:10.3389/fmicb.2023.1212538)
Supplement: Supplementary file 2 [file Data_Sheet_2.ZIP › File_S2/Caldicellulosiruptor_panCAZysome_matrix_genes_t0.tr.tab]

source:/home/rooter/Genome_Projects/Caldi_Phylo/Caldi_Cazy/Caldicellulosiruptor_Only_Cazy_homologues/caldi_intersection	C_F32.fasta	C_changbaiensis.fasta	C_morganii.fasta	C_naganoensis.fasta	C_saccharolyticus.fasta
1_WP_011915934.1.faa	WP_011915934.1,	AZT89471.1,	-	WAM31357.1,	ABP65979.1,
2_WP_011915955.1.faa	WP_011915955.1,	AZT89492.1,	-	-	ABP66001.2,
3_WP_011915956.1.faa	WP_011915956.1,	AZT89493.1,	-	-	ABP66002.1,
6_WP_011917935.1.faa	WP_011917935.1,	-	-	-	ABP68013.1,
7_WP_039763644.1.faa	WP_039763644.1,	AZT91609.1,	-	-	ABP66075.1,
8_WP_039763650.1.faa	WP_039763650.1,	AZT89550.1,	-	WAM31854.1,	ABP66077.1,
9_WP_039763658.1.faa	WP_039763658.1,	AZT89555.1,	-	WAM31860.1,	ABP66082.1,
11_WP_039763698.1.faa	WP_039763698.1,	-	-	-	-
14_WP_039764154.1.faa	WP_039764154.1,	-	-	-	ABP66714.1,
15_WP_039764233.1.faa	WP_039764233.1,	AZT91167.1,	-	WAM31242.1,	ABP66338.1,
16_WP_039764235.1.faa	WP_039764235.1,	AZT91169.1,	-	-	ABP66336.1,
18_WP_039764362.1.faa	WP_039764362.1,	AZT90247.1,	-	WAM30509.1,	ABP67594.1,
23_WP_039765141.1.faa	WP_039765141.1,	AZT89895.1,	-	-	ABP68313.1,
24_WP_039765215.1.faa	WP_039765215.1,	AZT89850.1,	-	WAM32174.1,	ABP66942.1,
25_WP_039765450.1.faa	WP_039765450.1,	AZT90702.1,	-	-	ABP67154.1,
27_WP_039765703.1.faa	WP_039765703.1,	AZT89525.1,	-	WAM31829.1,	ABP66047.1,
29_WP_039766199.1.faa	WP_039766199.1,	-	-	-	-
31_WP_039766213.1.faa	WP_039766213.1,	-	-	WAM32755.1,	ABP68112.1,
32_WP_039766261.1.faa	WP_039766261.1,	AZT91103.1,	-	WAM31213.1,	ABP66407.1,
36_WP_039766620.1.faa	WP_039766620.1,	-	-	-	-
37_WP_039766707.1.faa	WP_039766707.1,	AZT91717.1,	-	WAM31742.1,	ABP68005.1,
43_WP_039767162.1.faa	WP_039767162.1,	AZT91215.1,	-	WAM32657.1,	ABP66297.1,
45_WP_039767252.1.faa	WP_039767252.1,	AZT89540.1,	-	-	ABP66063.1,
51_WP_039767616.1.faa	WP_039767616.1,	AZT89647.1,	-	-	ABP66757.1,
55_WP_051109299.1.faa	WP_051109299.1,	-	-	-	-
56_WP_051109316.1.faa	WP_051109316.1,	AZT89491.1,	-	-	ABP66000.1,
58_WP_156823683.1.faa	WP_156823683.1,	-	-	-	-
61_WP_237738161.1.faa	WP_237738161.1,	-	-	-	-
62_WP_237738199.1.faa	WP_237738199.1,	-	-	-	-
63_WP_237738234.1.faa	WP_237738234.1,	-	-	-	-
78_AZT89494.1.faa	-	AZT89494.1,	-	-	ABP66003.1,ABP68299.1,
87_AZT89613.1.faa	-	AZT89613.1,	-	WAM31303.1,	-
89_AZT89632.1.faa	-	AZT89632.1,	-	-	-
91_AZT89831.1.faa	-	AZT89831.1,	-	-	-
92_AZT89835.1.faa	-	AZT89835.1,	-	-	-
94_AZT89837.1.faa	-	AZT89837.1,	-	-	-
95_AZT89847.1.faa	-	AZT89847.1,	-	-	-
106_AZT90704.1.faa	-	AZT90704.1,	-	-	ABP67152.1,
107_AZT90705.1.faa	-	AZT90705.1,	-	-	-
110_AZT90847.1.faa	-	AZT90847.1,	-	-	-
112_AZT90850.1.faa	-	AZT90850.1,	-	WAM32678.1,	ABP66691.1,
127_AZT91282.1.faa	-	AZT91282.1,	-	-	-
130_AZT91388.1.faa	-	AZT91388.1,	-	-	ABP67981.1,
131_AZT91389.1.faa	-	AZT91389.1,	-	-	-
132_AZT91391.1.faa	-	AZT91391.1,	-	-	ABP67984.1,
133_AZT91392.1.faa	-	AZT91392.1,	-	-	ABP67986.2,
134_AZT91393.1.faa	-	AZT91393.1,	-	-	ABP67987.1,
135_AZT91394.1.faa	-	AZT91394.1,	-	-	ABP67988.1,
140_AZT91604.1.faa	-	AZT91604.1,	-	-	ABP65905.1,
142_AZT91699.1.faa	-	AZT91699.1,	-	-	-
143_AZT91715.1.faa	-	AZT91715.1,	-	-	ABP67985.1,
144_AZT91716.1.faa	-	AZT91716.1,	-	-	ABP67996.1,
146_WAM33015.1.faa	WP_039766402.1,	AZT90545.1,	WAM33015.1,	WAM30806.1,	ABP67307.1,
147_WAM33135.1.faa	WP_039765452.1,	AZT90703.1,	WAM33135.1,	-	ABP67153.1,
148_WAM33191.1.faa	-	-	WAM33191.1,	WAM32320.1,	-
149_WAM33240.1.faa	-	AZT89922.1,	WAM33240.1,	-	ABP68255.2,
150_WAM33242.1.faa	-	AZT89919.1,	WAM33242.1,	-	ABP68258.1,
151_WAM33302.1.faa	-	-	WAM33302.1,	-	-
152_WAM33355.1.faa	WP_039765090.1,	AZT89866.1,	WAM33355.1,	WAM32188.1,	ABP66956.1,
153_WAM33372.1.faa	-	AZT89836.1,	WAM33372.1,	-	-
154_WAM33576.1.faa	WP_039763687.1,	AZT91192.1,	WAM33576.1,	WAM31979.1,	ABP66315.1,
155_WAM33583.1.faa	WP_039767172.1,WP_237738270.1,	AZT91199.1,AZT91223.1,	WAM33583.1,WAM33602.1,	WAM31942.1,WAM31965.1,	ABP66290.1,ABP66308.1,
156_WAM33594.1.faa	-	-	WAM33594.1,	-	-
158_WAM33610.1.faa	WP_237738272.1,	AZT91228.1,	WAM33610.1,	-	ABP66284.1,
159_WAM33611.1.faa	WP_011916232.1,	AZT91229.1,	WAM33611.1,	-	ABP66283.1,
160_WAM33659.1.faa	-	-	WAM33659.1,	-	-
161_WAM33660.1.faa	-	AZT90849.1,	WAM33660.1,	WAM32319.1,	-
162_WAM33661.1.faa	-	-	WAM33661.1,	-	-
163_WAM33662.1.faa	-	AZT90851.1,	WAM33662.1,	WAM32318.1,	ABP66690.1,
164_WAM33669.1.faa	WP_039765913.1,	AZT89457.1,	WAM33669.1,	-	ABP65942.1,
165_WAM33680.1.faa	WP_237738149.1,	AZT89542.1,	WAM33680.1,	WAM31849.1,	ABP66065.1,
166_WAM33743.1.faa	WP_039767466.1,	AZT89381.1,	WAM33743.1,	-	ABP65854.1,
167_WAM33744.1.faa	WP_039767468.1,	AZT89380.1,	WAM33744.1,	WAM31760.1,	ABP65853.1,
168_WAM33745.1.faa	WP_039767471.1,	AZT89379.1,	WAM33745.1,	-	ABP65852.1,
169_WAM33759.1.faa	WP_039767124.1,	AZT91387.1,	WAM33759.1,	WAM31750.1,	ABP67980.1,
170_WAM33785.1.faa	WP_039764245.1,	AZT91498.1,	WAM33785.1,	WAM31498.1,	ABP68090.1,
171_WAM33786.1.faa	WP_039766211.1,	AZT91499.1,	WAM33786.1,	WAM31502.1,	ABP68111.1,
172_WAM33790.1.faa	WP_039766986.1,	-	WAM33790.1,	-	-
173_WAM33792.1.faa	-	-	WAM33792.1,	-	-
174_WAM33813.1.faa	-	AZT91510.1,	WAM33813.1,	-	ABP68120.1,
175_WAM33814.1.faa	WP_237738159.1,	-	WAM33814.1,	-	-
176_WAM33826.1.faa	-	AZT91524.1,	WAM33826.1,	WAM31518.1,	-
177_WAM33945.1.faa	WP_039767008.1,	AZT89311.1,	WAM33945.1,	WAM31643.1,	ABP65782.1,
178_WAM33946.1.faa	WP_039767005.1,	AZT89318.1,	WAM33946.1,	WAM31644.1,	-
179_WAM33949.1.faa	WP_083931413.1,	AZT89324.1,	WAM33949.1,	WAM31666.1,	ABP65789.1,
180_WAM34001.1.faa	WP_039767496.1,	-	WAM34001.1,	WAM31459.1,	-
181_WAM34167.1.faa	WP_039765014.1,	AZT91302.1,	WAM34167.1,	WAM31326.1,	ABP66212.1,
182_WAM34181.1.faa	WP_039767827.1,	AZT89593.1,	WAM34181.1,	WAM31317.1,	ABP66702.1,
183_WAM34182.1.faa	WP_039767828.1,WP_039767830.1,	AZT89594.1,AZT89595.1,	WAM34182.1,WAM34183.1,	WAM31315.1,WAM31316.1,	ABP66703.1,ABP66704.1,
185_WAM34202.1.faa	WP_039764141.1,	AZT89614.1,	WAM34202.1,	WAM31302.1,	ABP66728.1,
186_WAM34271.1.faa	WP_039766337.1,	AZT91128.1,	WAM34271.1,	WAM31257.1,	ABP66381.1,
187_WAM34282.1.faa	-	-	WAM34282.1,	-	-
188_WAM34309.1.faa	WP_039766265.1,	AZT91107.1,	WAM34309.1,	WAM31217.1,	ABP66403.1,
189_WAM34351.1.faa	WP_011916416.1,	AZT91060.1,	WAM34351.1,	WAM31171.1,	ABP66470.1,
190_WAM34518.1.faa	WP_039766941.1,	AZT90904.1,	WAM34518.1,	WAM32262.1,	ABP66632.1,
191_WAM34557.1.faa	-	-	WAM34557.1,	-	-
192_WAM34558.1.faa	-	-	WAM34558.1,	-	-
193_WAM34563.1.faa	WP_039764707.1,	AZT90837.1,	WAM34563.1,	WAM32338.1,	ABP67959.1,
194_WAM34572.1.faa	WP_039764726.1,	AZT90827.1,	WAM34572.1,	WAM32347.1,	ABP67949.1,
195_WAM34861.1.faa	WP_039763978.1,	AZT90270.1,	WAM34861.1,	WAM30532.1,	ABP67571.1,
196_WAM35028.1.faa	WP_039767473.1,	AZT89378.1,	WAM35028.1,	WAM31725.1,WAM31759.1,	ABP65851.1,
204_WAM31244.1.faa	-	-	-	WAM31244.1,	-
215_WAM31499.1.faa	-	-	-	WAM31499.1,	-
218_WAM31519.1.faa	-	-	-	WAM31519.1,	-
223_WAM31726.1.faa	-	-	-	WAM31726.1,	-
232_WAM31937.1.faa	-	-	-	WAM31937.1,	-
233_WAM31938.1.faa	-	-	-	WAM31938.1,	-
236_WAM31966.1.faa	-	-	-	WAM31966.1,	-
237_WAM31968.1.faa	-	-	-	WAM31968.1,	-
245_WAM32321.1.faa	-	-	-	WAM32321.1,	ABP66693.1,
246_WAM32326.1.faa	-	-	-	WAM32326.1,	-
247_WAM32327.1.faa	-	-	-	WAM32327.1,	-
252_WAM32679.1.faa	-	-	-	WAM32679.1,	-
253_WAM32680.1.faa	-	-	-	WAM32680.1,	-
262_ABP65906.1.faa	-	-	-	-	ABP65906.1,
290_ABP66692.1.faa	-	-	-	-	ABP66692.1,
292_ABP66694.1.faa	-	-	-	-	ABP66694.1,
293_ABP66699.1.faa	-	-	-	-	ABP66699.1,
306_ABP67330.1.faa	-	-	-	-	ABP67330.1,
313_ABP67982.1.faa	-	-	-	-	ABP67982.1,
322_ABP68096.1.faa	-	-	-	-	ABP68096.1,
323_ABP68102.1.faa	-	-	-	-	ABP68102.1,
324_ABP68103.1.faa	-	-	-	-	ABP68103.1,
328_ABP68122.1.faa	-	-	-	-	ABP68122.1,
330_ABP68289.1.faa	-	-	-	-	ABP68289.1,
331_ABP68290.1.faa	-	-	-	-	ABP68290.1,
332_ABP68298.1.faa	-	-	-	-	ABP68298.1,
337_ABP68121.2.faa	-	-	-	-	ABP68121.2,
