# Supplementary material for: Whither the genus Caldicellulosiruptor and the order Thermoanaerobacterales: phylogeny, taxonomy, ecology, and phenotype
Source: Front Microbiol. 2023 Aug 3;14:1212538. doi: 10.3389/fmicb.2023.1212538 (PMC10434631; doi:10.3389/fmicb.2023.1212538)
Supplement: Supplementary file 2 [file Data_Sheet_2.ZIP › File_S2/Caldicellulosiruptor_pangenome_matrix_genes_t0.tr.tab]

source:/home/rooter/Genome_Projects/Caldi_Phylo/CaldiGetHom/Caldicellulosiruptor_gb_homologues/caldi_intersection	Caldicellulosiruptor_changbaiensis_CBS-Z.gbff	Caldicellulosiruptor_morganii_DSM_8990.gbff	Caldicellulosiruptor_naganoensis_DSM_8991.gbff	Caldicellulosiruptor_saccharolyticus_DSM_8903.gbff	Caldicellulosiruptor_sp._F32.gbff
6_flavodoxin_family_pr...faa	ID:AZT89204.1,	-	-	-	-
11_TPM_domain-containin...faa	ID:AZT89209.1,	-	-	-	-
12_DUF2892_domain-conta...faa	ID:AZT89210.1,	ID:WAM33874.1,	-	-	-
15_class_I_SAM-dependen...faa	ID:AZT89213.1,	-	-	ID:ABP65678.1,	-
16_NgoFVII_family_restr...faa	ID:AZT89214.1,	-	-	ID:ABP65679.1,	-
17_hypothetical_protein.faa	ID:AZT89215.1,	-	-	-	-
18_hypothetical_protein.faa	ID:AZT89216.1,	-	-	-	-
20_hypothetical_protein.faa	ID:AZT89217.1,	-	-	-	-
27_ATP-dependent_helica...faa	ID:AZT89223.1,	-	-	-	-
31_cas10.faa	ID:AZT89227.1,	-	-	-	-
32_type_III-A_CRISPR-as...faa	ID:AZT89228.1,	-	-	-	-
33_csm3.faa	ID:AZT91594.1,	-	-	-	-
34_hypothetical_protein.faa	ID:AZT89229.1,	-	-	-	-
35_hypothetical_protein.faa	ID:AZT89230.1,	-	-	-	-
36_cas6.faa	ID:AZT89231.1,	-	-	-	-
37_TIGR02221_family_CRI...faa	ID:AZT89232.1,	-	-	-	-
38_hypothetical_protein.faa	ID:AZT89233.1,	-	-	-	-
39_hypothetical_protein.faa	ID:AZT89234.1,	-	ID:WAM31620.1,	-	-
41_hypothetical_protein.faa	ID:AZT89235.1,	-	-	ID:ABP65702.1,	-
42_DUF1848_domain-conta...faa	ID:AZT91596.1,	ID:WAM33920.1,	-	ID:ABP65703.1,	-
43_IS110_family_transpo...faa	ID:AZT89236.1,ID:AZT89664.1,ID:AZT89972.1,ID:AZT90087.1,ID:AZT90773.1,ID:AZT91050.1,ID:AZT91063.1,ID:AZT91069.1,ID:AZT91257.1,ID:AZT91378.1,	-	-	ID:ABP66742.1,ID:ABP66782.1,ID:ABP67083.1,ID:ABP67970.1,	-
44_TIGR01897_family_CRI...faa	ID:AZT89237.1,	ID:WAM33889.1,ID:WAM33723.1,	ID:WAM31764.1,	ID:ABP65699.1,ID:ABP65743.1,	-
46_hypothetical_protein.faa	ID:AZT89239.1,	-	-	-	-
48_hypothetical_protein.faa	ID:AZT91597.1,	-	-	-	-
49_hypothetical_protein.faa	ID:AZT89241.1,	-	-	-	-
56_hypothetical_protein.faa	ID:AZT89248.1,	-	-	ID:ABP68315.1,	-
58_hypothetical_protein.faa	ID:AZT89250.1,	-	-	-	-
59_hypothetical_protein.faa	ID:AZT89251.1,	-	-	-	-
60_hypothetical_protein.faa	ID:AZT89252.1,	-	-	-	-
61_hypothetical_protein.faa	ID:AZT89253.1,	-	-	-	-
62_DUF4433_domain-conta...faa	ID:AZT89254.1,	-	-	-	-
63_hypothetical_protein.faa	ID:AZT89255.1,	-	-	-	-
64_hypothetical_protein.faa	ID:AZT89256.1,	-	-	-	-
65_hypothetical_protein.faa	ID:AZT89257.1,	-	-	-	-
67_hypothetical_protein.faa	ID:AZT89259.1,	-	-	-	-
68_Rpn_family_recombina...faa	ID:AZT89260.1,	-	-	-	-
69_TIGR02221_family_CRI...faa	ID:AZT89261.1,	-	ID:WAM31598.1,	ID:ABP65700.1,	-
73_TIGR02556_family_CRI...faa	ID:AZT89265.1,	ID:WAM33900.1,	ID:WAM31602.1,	-	-
77_hypothetical_protein.faa	ID:AZT89269.1,	-	-	-	-
79_hypothetical_protein.faa	ID:AZT89271.1,	-	-	-	-
80_hypothetical_protein.faa	ID:AZT91598.1,	-	-	-	-
97_hypothetical_protein.faa	ID:AZT89288.1,	-	-	ID:ABP65760.1,	-
113_DUF86_domain-contain...faa	ID:AZT89304.1,	ID:WAM33940.1,	ID:WAM31402.1,	-	-
121_radical_SAM_protein.faa	ID:AZT89312.1,	-	-	-	-
122_radical_SAM_protein.faa	ID:AZT89313.1,	-	-	-	-
123_transposase.faa	ID:AZT89314.1,ID:AZT89320.1,ID:AZT89347.1,ID:AZT89348.1,ID:AZT89513.1,ID:AZT89645.1,ID:AZT89670.1,ID:AZT89680.1,ID:AZT89721.1,ID:AZT89812.1,ID:AZT89852.1,ID:AZT90113.1,ID:AZT90327.1,ID:AZT90357.1,ID:AZT90580.1,ID:AZT90764.1,ID:AZT90975.1,ID:AZT91071.1,ID:AZT91237.1,ID:AZT91386.1,ID:AZT91420.1,ID:AZT91532.1,ID:AZT91540.1,ID:AZT91558.1,	-	-	-	-
124_hypothetical_protein.faa	ID:AZT89315.1,	-	-	-	-
125_ABC_transporter_ATP-...faa	ID:AZT89316.1,	-	-	-	-
126_hypothetical_protein.faa	ID:AZT89317.1,	-	-	-	-
128_hypothetical_protein.faa	ID:AZT89319.1,	-	-	-	-
152_HAMP_domain-containi...faa	ID:AZT89343.1,	ID:WAM33970.1,	ID:WAM31685.1,	-	-
153_response_regulator_t...faa	ID:AZT89344.1,	ID:WAM33971.1,	ID:WAM31686.1,	-	-
154_DUF2680_domain-conta...faa	ID:AZT89345.1,	ID:WAM33972.1,	ID:WAM31687.1,	-	-
159_hypothetical_protein.faa	ID:AZT89350.1,	ID:WAM34904.1,	-	-	-
160_peptidase_S8.faa	ID:AZT89351.1,	ID:WAM34906.1,	-	-	-
170_hypothetical_protein.faa	ID:AZT91599.1,	ID:WAM33994.1,	-	ID:ABP65830.2,	-
186_spoVAE.faa	ID:AZT89374.1,	-	-	-	-
189_WG_repeat-containing...faa	ID:AZT89377.1,	-	ID:WAM31723.1,	-	-
194_hypothetical_protein.faa	ID:AZT89382.1,	-	-	-	-
197_tnpA.faa	ID:AZT89385.1,	ID:WAM33019.1,	-	ID:ABP68220.1,	-
217_hypothetical_protein.faa	ID:AZT89404.1,	-	-	-	-
228_hypothetical_protein.faa	ID:AZT89415.1,	-	ID:WAM31392.1,	-	-
230_GntR_family_transcri...faa	ID:AZT89417.1,	-	-	-	-
231_hypothetical_protein.faa	ID:AZT89418.1,	-	-	-	-
242_glycosidase.faa	ID:AZT91604.1,	-	-	ID:ABP65905.1,	-
243_hypothetical_protein.faa	ID:AZT91605.1,	-	-	-	-
245_ABC_transporter_perm...faa	ID:AZT89429.1,	-	-	ID:ABP65909.1,	-
253_IS1634_family_transp...faa	ID:AZT89437.1,ID:AZT90936.1,ID:AZT91434.1,	ID:WAM35021.1,	ID:WAM31634.1,ID:WAM31652.1,ID:WAM31691.1,ID:WAM31704.1,ID:WAM31765.1,ID:WAM31808.1,ID:WAM31900.1,ID:WAM31901.1,ID:WAM31960.1,ID:WAM32162.1,ID:WAM32207.1,ID:WAM32208.1,ID:WAM32328.1,ID:WAM32378.1,ID:WAM32400.1,ID:WAM32455.1,ID:WAM32459.1,ID:WAM32536.1,ID:WAM30583.1,ID:WAM30596.1,ID:WAM30649.1,ID:WAM30705.1,ID:WAM30763.1,ID:WAM30787.1,ID:WAM30825.1,ID:WAM30951.1,ID:WAM30956.1,ID:WAM31085.1,ID:WAM3…	ID:ABP67258.1,ID:ABP68088.1,	-
260_hypothetical_protein.faa	ID:AZT89444.1,	-	-	ID:ABP65925.1,	-
261_transglutaminase.faa	ID:AZT89445.1,	-	-	-	-
262_hypothetical_protein.faa	ID:AZT89446.1,ID:AZT89450.1,	-	-	ID:ABP65930.1,	-
263_chromosome_condensat...faa	ID:AZT89447.1,ID:AZT89451.1,	-	-	ID:ABP65931.1,ID:ABP65937.1,	-
264_hemerythrin.faa	ID:AZT89448.1,	-	-	ID:ABP65932.1,	-
265_hypothetical_protein.faa	ID:AZT89449.1,	-	-	-	-
277_sensor_histidine_kin...faa	ID:AZT89461.1,	ID:WAM33665.1,	-	ID:ABP65946.1,	-
311_DUF4981_domain-conta...faa	ID:AZT89494.1,	-	-	ID:ABP66003.1,ID:ABP68299.1,	-
319_iron-containing_alco...faa	ID:AZT89501.1,	-	-	-	-
320_PucR_family_transcri...faa	ID:AZT89502.1,	-	-	-	-
321_nitrate_reductase.faa	ID:AZT89503.1,	-	-	-	-
322_hydA.faa	ID:AZT89504.1,	-	-	-	-
323_YgeY_family_selenium...faa	ID:AZT89505.1,	-	-	-	-
324_aminotransferase_cla...faa	ID:AZT89506.1,ID:AZT91321.1,	-	-	-	-
325_preA.faa	ID:AZT89507.1,ID:AZT89841.1,	-	-	-	-
326_alr.faa	ID:AZT91608.1,	-	-	-	-
327_PAS_domain_S-box_pro...faa	ID:AZT89508.1,	-	-	-	-
328_PAS_domain_S-box_pro...faa	ID:AZT89509.1,	-	-	-	-
329_diguanylate_cyclase.faa	ID:AZT89510.1,	-	-	-	-
338_dipeptide_epimerase.faa	ID:AZT89519.1,	-	-	ID:ABP66026.1,	-
349_class_I_SAM-dependen...faa	ID:AZT89530.1,	-	ID:WAM31835.1,	ID:ABP66053.1,	-
360_class_II_aldolase-ad...faa	ID:AZT89541.1,	ID:WAM33681.1,	ID:WAM31848.1,	ID:ABP66064.1,	-
376_hypothetical_protein.faa	ID:AZT89556.1,	-	ID:WAM31861.1,	-	-
377_hypothetical_protein.faa	ID:AZT89557.1,ID:AZT89630.1,ID:AZT89633.1,	-	ID:WAM31863.1,	-	-
378_hypothetical_protein.faa	ID:AZT89558.1,ID:AZT89631.1,	-	-	-	-
379_rubrerythrin_family_...faa	ID:AZT89559.1,	ID:WAM34064.1,	-	ID:ABP66083.1,	-
381_glycosyl_transferase.faa	ID:AZT89561.1,	-	-	-	-
384_U32_family_peptidase.faa	ID:AZT89564.1,	ID:WAM34070.1,	ID:WAM31872.1,	ID:ABP66087.1,	-
398_rlmD.faa	ID:AZT89578.1,	ID:WAM34179.1,	ID:WAM31320.1,	ID:ABP66103.1,	-
402_hypothetical_protein.faa	ID:AZT89582.1,	-	-	-	-
403_hypothetical_protein.faa	ID:AZT89583.1,	-	-	-	-
404_hypothetical_protein.faa	ID:AZT89584.1,	-	-	-	-
405_hypothetical_protein.faa	ID:AZT91610.1,	-	-	ID:ABP66110.1,	-
406_IS21_family_transpos...faa	ID:AZT91611.1,ID:AZT91627.1,ID:AZT91647.1,ID:AZT91660.1,ID:AZT91714.1,ID:AZT91721.1,	ID:WAM34909.1,	ID:WAM32652.1,ID:WAM32661.1,ID:WAM32702.1,	ID:ABP65696.1,ID:ABP65717.1,ID:ABP65971.2,ID:ABP66111.2,ID:ABP66464.2,ID:ABP67278.2,ID:ABP67689.2,ID:ABP67969.1,ID:ABP68180.2,	-
407_hypothetical_protein.faa	ID:AZT89585.1,	-	-	-	-
408_recombinase.faa	ID:AZT89586.1,	-	-	-	-
413_transposase.faa	ID:AZT89591.1,	ID:WAM33018.1,ID:WAM33072.1,	-	ID:ABP66117.1,ID:ABP68219.1,	-
419_sugar_transferase.faa	ID:AZT89597.1,	ID:WAM34185.1,	ID:WAM31313.1,	ID:ABP66706.1,	-
420_DUF2281_domain-conta...faa	ID:AZT89598.1,	-	ID:WAM31312.1,	ID:ABP66707.1,	-
425_hypothetical_protein.faa	ID:AZT89602.1,	-	-	-	-
426_hypothetical_protein.faa	ID:AZT89603.1,	-	ID:WAM31807.1,ID:WAM31868.1,	-	-
427_hypothetical_protein.faa	ID:AZT89604.1,	ID:WAM34811.1,	ID:WAM31806.1,ID:WAM31867.1,	-	-
428_tetratricopeptide_re...faa	ID:AZT91613.1,	-	ID:WAM32650.1,ID:WAM32654.1,	-	-
433_LacI_family_transcri...faa	ID:AZT89609.1,	-	ID:WAM31307.1,	-	-
434_carbohydrate_ABC_tra...faa	ID:AZT89610.1,	-	ID:WAM31306.1,	-	-
435_sugar_ABC_transporte...faa	ID:AZT89611.1,	-	ID:WAM31305.1,	-	-
436_carbohydrate_ABC_tra...faa	ID:AZT89612.1,	-	ID:WAM31304.1,	-	-
437_glycoside_hydrolase_...faa	ID:AZT89613.1,	-	ID:WAM31303.1,	-	-
439_hypothetical_protein.faa	ID:AZT89615.1,	-	-	-	-
440_transcription_repres...faa	ID:AZT89616.1,	-	-	-	-
441_ECF_transporter_S_co...faa	ID:AZT89617.1,	-	-	-	-
448_hypothetical_protein.faa	ID:AZT89623.1,	ID:WAM34105.1,ID:WAM34219.1,	ID:WAM31296.1,	ID:ABP66744.1,	-
450_hypothetical_protein.faa	ID:AZT89625.1,	-	-	-	-
451_hypothetical_protein.faa	ID:AZT89626.1,	-	-	-	-
454_hypothetical_protein.faa	ID:AZT89629.1,	-	-	-	-
456_hypothetical_protein.faa	ID:AZT91615.1,	ID:WAM34222.1,	-	-	-
458_hypothetical_protein.faa	ID:AZT89632.1,	-	-	-	-
460_M23_family_metallope...faa	ID:AZT89634.1,	-	-	-	-
461_amidohydrolase.faa	ID:AZT89635.1,	ID:WAM34225.1,	ID:WAM31290.1,	ID:ABP66747.1,	-
463_type_II_toxin-antito...faa	ID:AZT89637.1,	ID:WAM33236.1,	-	-	-
470_DUF4830_domain-conta...faa	ID:AZT89644.1,	-	-	-	-
478_hypothetical_protein.faa	ID:AZT89652.1,	-	-	-	-
479_hypothetical_protein.faa	ID:AZT89653.1,	-	-	-	-
480_hypothetical_protein.faa	ID:AZT89654.1,	-	-	-	-
492_hypothetical_protein.faa	ID:AZT89665.1,	ID:WAM33552.1,	-	-	-
493_hypothetical_protein.faa	ID:AZT89666.1,	ID:WAM33551.1,	-	-	-
507_Uma2_family_endonucl...faa	ID:AZT89679.1,	-	-	-	-
509_hypothetical_protein.faa	ID:AZT89681.1,	-	-	-	-
519_kdpA.faa	ID:AZT89690.1,	-	-	-	-
520_kdpB.faa	ID:AZT89691.1,	-	-	-	-
521_kdpC.faa	ID:AZT89692.1,	-	-	-	-
522_sensor_histidine_kin...faa	ID:AZT89693.1,	-	-	-	-
523_response_regulator.faa	ID:AZT89694.1,	-	-	-	-
527_uracil_phosphoribosy...faa	ID:AZT89698.1,	ID:WAM33523.1,	ID:WAM32045.1,	ID:ABP66804.1,	-
545_S1_RNA-binding_domai...faa	ID:AZT89716.1,	-	-	ID:ABP66822.2,	-
563_DUF86_domain-contain...faa	ID:AZT89734.1,	-	-	-	-
566_metal_ABC_transporte...faa	ID:AZT89737.1,	ID:WAM33470.1,	ID:WAM32083.1,	ID:ABP66844.1,	-
567_zinc_ABC_transporter...faa	ID:AZT89738.1,	ID:WAM33469.1,	ID:WAM32084.1,	ID:ABP66845.1,	-
570_VanZ_family_protein.faa	ID:AZT89741.1,	-	-	-	-
641_hypothetical_protein.faa	ID:AZT89810.1,	-	-	ID:ABP66918.2,	-
644_IS607_family_transpo...faa	ID:AZT89813.1,	-	ID:WAM32758.1,ID:WAM32760.1,	ID:ABP66920.1,	-
662_glycoside_hydrolase.faa	ID:AZT89831.1,	-	-	-	-
663_sugar_ABC_transporte...faa	ID:AZT89832.1,ID:AZT91288.1,	-	-	-	-
664_carbohydrate_ABC_tra...faa	ID:AZT89833.1,ID:AZT90708.1,ID:AZT91289.1,	-	-	ID:ABP68105.1,	-
665_extracellular_solute...faa	ID:AZT89834.1,	-	-	-	-
666_hypothetical_protein.faa	ID:AZT89835.1,	-	-	-	-
667_glycoside_hydrolase_...faa	ID:AZT89836.1,	ID:WAM33372.1,	-	-	-
668_beta-glucuronidase.faa	ID:AZT89837.1,	-	-	-	-
669_extracellular_solute...faa	ID:AZT89838.1,	-	-	-	-
670_sugar_ABC_transporte...faa	ID:AZT89839.1,	-	-	ID:ABP67150.1,	-
671_carbohydrate_ABC_tra...faa	ID:AZT89840.1,	-	-	ID:ABP67151.1,	-
673_FAD-binding_protein.faa	ID:AZT89842.1,	-	-	-	-
674_alcohol_dehydrogenas...faa	ID:AZT89843.1,	-	-	ID:ABP66034.1,	-
675_Gfo-Idh-MocA_family_...faa	ID:AZT89844.1,	-	-	-	-
676_Gfo-Idh-MocA_family_...faa	ID:AZT89845.1,	-	-	-	-
677_GDSL_family_lipase.faa	ID:AZT89846.1,	-	-	-	-
678_glycoside_hydrolase.faa	ID:AZT89847.1,	-	-	-	-
686_ammonium_transporter.faa	ID:AZT89855.1,	ID:WAM33366.1,	ID:WAM32178.1,	ID:ABP66946.1,	-
721_sigma-70_family_RNA_...faa	ID:AZT89888.1,	ID:WAM34150.1,ID:WAM33276.1,	-	ID:ABP66201.1,	-
722_hypothetical_protein.faa	ID:AZT89889.1,	ID:WAM34149.1,	-	ID:ABP66200.1,	-
723_hypothetical_protein.faa	ID:AZT89890.1,ID:AZT90086.1,	ID:WAM34509.1,	ID:WAM32518.1,	-	-
724_hypothetical_protein.faa	ID:AZT91623.1,ID:AZT91630.1,	ID:WAM34510.1,	ID:WAM32517.1,	-	-
725_helicase_DnaB.faa	ID:AZT89891.1,	ID:WAM34511.1,	ID:WAM32516.1,	-	-
726_hypothetical_protein.faa	ID:AZT89892.1,	ID:WAM34512.1,	ID:WAM32515.1,	-	-
727_XRE_family_transcrip...faa	ID:AZT91624.1,ID:AZT90084.1,	ID:WAM34513.1,	ID:WAM32514.1,	-	-
728_hypothetical_protein.faa	ID:AZT89893.1,	ID:WAM34514.1,	-	-	-
729_site-specific_integr...faa	ID:AZT89894.1,	-	-	-	-
731_DNA-binding_protein.faa	ID:AZT91625.1,	-	-	-	-
749_extracellular_solute...faa	ID:AZT89912.1,ID:AZT89914.1,ID:AZT91390.1,	ID:WAM33247.1,ID:WAM33249.1,	-	ID:ABP68263.1,ID:ABP68265.1,	-
750_uroporphyrinogen_III...faa	ID:AZT89913.1,	-	-	ID:ABP68264.1,	-
752_sugar_ABC_transporte...faa	ID:AZT89915.1,	ID:WAM33246.1,	-	ID:ABP68262.1,	-
753_carbohydrate_ABC_tra...faa	ID:AZT89916.1,	ID:WAM33245.1,	-	ID:ABP68261.1,	-
754_sensor_histidine_kin...faa	ID:AZT89917.1,	ID:WAM33244.1,	-	ID:ABP68260.1,	-
755_response_regulator.faa	ID:AZT89918.1,	ID:WAM33243.1,	-	ID:ABP68259.1,	-
756_alpha-glucuronidase.faa	ID:AZT89919.1,	ID:WAM33242.1,	-	ID:ABP68258.1,	-
757_mannitol_dehydrogena...faa	ID:AZT89920.1,	ID:WAM33241.1,	-	ID:ABP68257.1,	-
758_uxuA.faa	ID:AZT89921.1,	ID:WAM35009.1,	-	ID:ABP68256.1,	-
759_glycoside_hydrolase_...faa	ID:AZT89922.1,	ID:WAM33240.1,	-	ID:ABP68255.2,	-
764_nicotinate_phosphori...faa	ID:AZT89927.1,	-	ID:WAM31032.1,	ID:ABP68252.1,	-
765_type_I_restriction-m...faa	ID:AZT89928.1,	-	-	ID:ABP68251.1,	-
766_DeoR_family_transcri...faa	ID:AZT89929.1,	-	-	-	-
770_type_I_restriction_e...faa	ID:AZT89933.1,	ID:WAM34098.1,	ID:WAM31018.1,	-	-
772_SH3_domain-containin...faa	ID:AZT89935.1,	-	-	-	-
773_YARHG_domain-contain...faa	ID:AZT89936.1,	-	-	-	-
789_hypothetical_protein.faa	ID:AZT89952.1,	-	-	-	-
790_hypothetical_protein.faa	ID:AZT89953.1,	-	-	-	-
793_hypothetical_protein.faa	ID:AZT89955.1,	-	-	-	-
798_MMPL_family_transpor...faa	ID:AZT89960.1,	ID:WAM33208.1,	ID:WAM30999.1,	ID:ABP67074.1,	-
799_hypothetical_protein.faa	ID:AZT89961.1,	-	-	-	-
800_hypothetical_protein.faa	ID:AZT89962.1,	-	-	ID:ABP67088.1,	-
801_hypothetical_protein.faa	ID:AZT89963.1,	-	-	-	-
802_hypothetical_protein.faa	ID:AZT89964.1,	-	-	-	-
803_hypothetical_protein.faa	ID:AZT89965.1,	-	-	-	-
804_hypothetical_protein.faa	ID:AZT89966.1,	-	-	-	-
805_hypothetical_protein.faa	ID:AZT89967.1,	-	-	ID:ABP67075.1,	-
806_hypothetical_protein.faa	ID:AZT91628.1,	-	-	ID:ABP67076.1,	-
807_ABC_transporter_ATP-...faa	ID:AZT89968.1,	-	-	ID:ABP67077.2,	-
809_helix-turn-helix_dom...faa	ID:AZT89970.1,	-	-	-	-
812_purine-binding_chemo...faa	ID:AZT89973.1,	ID:WAM34617.1,	ID:WAM32398.1,	ID:ABP66426.1,	-
813_HAMP_domain-containi...faa	ID:AZT89974.1,	ID:WAM34618.1,	ID:WAM32399.1,	-	-
841_IS110_family_transpo...faa	ID:AZT90002.1,	ID:WAM34135.1,ID:WAM34529.1,ID:WAM33187.1,ID:WAM33620.1,ID:WAM33732.1,	-	-	-
922_site-specific_integr...faa	ID:AZT90082.1,	ID:WAM34515.1,	ID:WAM32510.1,	-	-
923_hypothetical_protein.faa	ID:AZT90083.1,	-	-	-	-
925_hypothetical_protein.faa	ID:AZT90085.1,	-	-	-	-
929_hypothetical_protein.faa	ID:AZT90088.1,	-	-	-	-
935_hypothetical_protein.faa	ID:AZT90094.1,	-	-	-	-
936_hypothetical_protein.faa	ID:AZT90095.1,	-	-	-	-
937_ABC_transporter_ATP-...faa	ID:AZT90096.1,	-	-	ID:ABP67760.1,	-
938_hypothetical_protein.faa	ID:AZT90097.1,	-	-	ID:ABP67759.1,	-
941_hypothetical_protein.faa	ID:AZT90100.1,	-	-	ID:ABP67754.1,ID:ABP67765.1,	-
945_hypothetical_protein.faa	ID:AZT90104.1,ID:AZT90106.1,	-	-	-	-
946_chromosome_condensat...faa	ID:AZT90105.1,	-	ID:WAM32530.1,	-	-
960_trmD.faa	ID:AZT90118.1,	ID:WAM34727.1,	ID:WAM32544.1,	ID:ABP67736.1,	-
1005_type_II_toxin-antito...faa	ID:AZT91634.1,	ID:WAM33905.1,	-	ID:ABP67691.1,	-
1006_higA.faa	ID:AZT90161.1,	ID:WAM33280.1,	-	-	-
1007_hypothetical_protein.faa	ID:AZT90162.1,	ID:WAM33279.1,	-	-	-
1010_hypothetical_protein.faa	ID:AZT90165.1,	-	-	-	-
1011_hypothetical_protein.faa	ID:AZT90166.1,	ID:WAM33271.1,	-	-	-
1012_hypothetical_protein.faa	ID:AZT90167.1,	ID:WAM33269.1,	-	-	-
1022_DNA-directed_RNA_pol...faa	ID:AZT90176.1,	ID:WAM34769.1,	ID:WAM32598.1,	ID:ABP67670.1,	-
1119_polA.faa	ID:AZT90268.1,	ID:WAM34859.1,	ID:WAM30530.1,	ID:ABP67573.1,	-
1140_J_domain-containing_...faa	ID:AZT90288.1,	-	ID:WAM30550.1,	ID:ABP67551.1,	-
1162_hypothetical_protein.faa	ID:AZT90309.1,	-	-	-	-
1163_hypothetical_protein.faa	ID:AZT90310.1,	-	-	-	-
1164_hypothetical_protein.faa	ID:AZT90311.1,	-	-	-	-
1165_hypothetical_protein.faa	ID:AZT90312.1,	ID:WAM34932.1,	ID:WAM31711.1,	ID:AEN71898.1,	-
1166_bacteriocin-type_sig...faa	ID:AZT90313.1,	ID:WAM34933.1,	ID:WAM31712.1,	ID:AEN71899.1,	-
1167_CPBP_family_intramem...faa	ID:AZT90314.1,	ID:WAM34934.1,	ID:WAM31713.1,	ID:ABP65812.1,	-
1170_hypothetical_protein.faa	ID:AZT91643.1,	-	-	ID:ABP65815.1,	-
1171_hypothetical_protein.faa	ID:AZT90317.1,	-	-	-	-
1172_CPBP_family_intramem...faa	ID:AZT90318.1,	-	-	-	-
1173_LysM_peptidoglycan-b...faa	ID:AZT90319.1,	ID:WAM32801.1,	ID:WAM30588.1,	ID:ABP67531.2,	-
1188_pyrF.faa	ID:AZT90333.1,	ID:WAM32813.1,	ID:WAM30602.1,	ID:ABP67518.1,	-
1189_dihydroorotase.faa	ID:AZT90334.1,	ID:WAM32814.1,	ID:WAM30603.1,	ID:ABP67517.1,	-
1191_uracil_permease.faa	ID:AZT90336.1,	ID:WAM32816.1,	ID:WAM30605.1,	ID:ABP67515.1,	-
1201_hypothetical_protein.faa	ID:AZT90344.1,	-	-	-	-
1207_S-layer_homology_dom...faa	ID:AZT90350.1,	-	-	-	-
1210_hypothetical_protein.faa	ID:AZT90353.1,	-	-	-	-
1213_hypothetical_protein.faa	ID:AZT90355.1,	-	-	-	-
1317_hypothetical_protein.faa	ID:AZT90457.1,	-	-	-	-
1320_hypothetical_protein.faa	ID:AZT90460.1,	-	-	-	-
1419_HEPN_domain-containi...faa	ID:AZT90554.1,	ID:WAM33028.1,	ID:WAM30817.1,	-	-
1420_nucleotidyltransfera...faa	ID:AZT90555.1,	ID:WAM33029.1,	ID:WAM30818.1,	ID:ABP67296.1,	-
1426_DUF4160_domain-conta...faa	ID:AZT90561.1,	ID:WAM33036.1,	-	ID:ABP67290.1,	-
1432_nucleotidyltransfera...faa	ID:AZT90566.1,	-	ID:WAM30832.1,	ID:ABP67283.1,	-
1433_hypothetical_protein.faa	ID:AZT90567.1,	-	-	-	-
1434_hypothetical_protein.faa	ID:AZT91656.1,	-	-	-	-
1435_hypothetical_protein.faa	ID:AZT90568.1,	-	-	-	-
1436_hypothetical_protein.faa	ID:AZT90569.1,	-	-	-	-
1437_hypothetical_protein.faa	ID:AZT90570.1,	-	-	-	-
1438_hypothetical_protein.faa	ID:AZT91657.1,	-	-	-	-
1439_DUF115_domain-contai...faa	ID:AZT90571.1,ID:AZT90572.1,	-	-	-	-
1441_LegC_family_aminotra...faa	ID:AZT90573.1,	ID:WAM33637.1,	-	-	-
1442_SDR_family_NAD-P--de...faa	ID:AZT90574.1,	-	-	-	-
1443_acetyltransferase.faa	ID:AZT90575.1,	ID:WAM33638.1,	-	-	-
1444_neuC.faa	ID:AZT90576.1,	-	-	-	-
1445_neuB.faa	ID:AZT90577.1,	-	-	-	-
1446_acylneuraminate_cyti...faa	ID:AZT90578.1,	-	-	-	-
1447_CBS_domain-containin...faa	ID:AZT90579.1,	-	-	-	-
1449_DUF115_domain-contai...faa	ID:AZT91658.1,	-	-	-	-
1450_hypothetical_protein.faa	ID:AZT90581.1,	-	-	-	-
1452_DEAD-DEAH_box_helica...faa	ID:AZT90583.1,	-	ID:WAM30842.1,	ID:ABP67269.1,	-
1453_hypothetical_protein.faa	ID:AZT90584.1,	-	ID:WAM30843.1,	ID:ABP67268.1,	-
1454_hypothetical_protein.faa	ID:AZT90585.1,	-	ID:WAM30844.1,	ID:ABP67267.2,	-
1455_hypothetical_protein.faa	ID:AZT90586.1,	-	ID:WAM30845.1,	ID:ABP67266.1,	-
1456_hypothetical_protein.faa	ID:AZT90587.1,	-	ID:WAM30846.1,	ID:ABP67265.1,	-
1459_DUF86_domain-contain...faa	ID:AZT90590.1,	ID:WAM33052.1,ID:WAM33056.1,	ID:WAM30849.1,	ID:ABP67259.2,ID:ABP67263.1,	-
1475_hydroxymethylbilane_...faa	ID:AZT90606.1,	-	-	ID:ABP67241.1,	-
1482_asrB.faa	ID:AZT90613.1,	-	-	-	-
1483_asrA.faa	ID:AZT90614.1,	-	-	-	-
1508_arsB.faa	ID:AZT90638.1,	ID:WAM34670.1,	-	-	-
1511_C_GCAxxG_C_C_family_...faa	ID:AZT90641.1,	-	-	-	-
1512_ArsR_family_transcri...faa	ID:AZT90642.1,	-	-	-	-
1513_ArsR_family_transcri...faa	ID:AZT90643.1,	-	-	-	-
1514_ferredoxin_family_pr...faa	ID:AZT90644.1,	-	-	-	-
1515_heterodisulfide_redu...faa	ID:AZT90645.1,	-	-	-	-
1518_PadR_family_transcri...faa	ID:AZT90647.1,	-	-	-	-
1519_permease.faa	ID:AZT90648.1,	-	-	-	-
1520_permease.faa	ID:AZT90649.1,	-	-	-	-
1543_hypothetical_protein.faa	ID:AZT91661.1,	ID:WAM33095.1,	-	ID:ABP67188.2,	-
1561_methyl-accepting_che...faa	ID:AZT90687.1,	-	ID:WAM30909.1,	-	-
1571_50S_ribosomal_protei...faa	ID:AZT90696.1,	ID:WAM33119.1,	ID:WAM30920.1,	ID:ABP67162.1,	-
1572_ribosomal-processing...faa	ID:AZT91665.1,	ID:WAM33120.1,	ID:WAM30921.1,	ID:ABP67161.1,	-
1573_rplU.faa	ID:AZT91666.1,	ID:WAM35002.1,	ID:WAM30922.1,	ID:ABP67160.1,	-
1574_epoxyqueuosine_reduc...faa	ID:AZT90697.1,	ID:WAM33121.1,	ID:WAM30923.1,	ID:ABP67159.2,	-
1577_ruvC.faa	ID:AZT90700.1,	ID:WAM35003.1,	ID:WAM30926.1,	ID:ABP67156.1,	-
1581_arabinan_endo-1-5-al...faa	ID:AZT90704.1,	-	-	ID:ABP67152.1,	-
1582_DUF1080_domain-conta...faa	ID:AZT90705.1,	-	-	-	-
1583_sugar_ABC_transporte...faa	ID:AZT90706.1,	-	-	-	-
1584_hypothetical_protein.faa	ID:AZT90707.1,	-	-	-	-
1619_DUF1385_domain-conta...faa	ID:AZT90739.1,	ID:WAM33167.1,	ID:WAM30965.1,	ID:ABP67114.1,	-
1641_hypothetical_protein.faa	ID:AZT90759.1,	-	ID:WAM30989.1,	-	-
1645_SPASM_domain-contain...faa	ID:AZT90763.1,	-	-	-	-
1647_radical_SAM_protein.faa	ID:AZT90765.1,ID:AZT90766.1,	-	-	ID:ABP67874.1,	-
1649_PqqD_family_protein.faa	ID:AZT90767.1,	-	-	-	-
1653_hypothetical_protein.faa	ID:AZT90770.1,	-	-	-	-
1657_chemotaxis_protein_C...faa	ID:AZT90774.1,	ID:WAM34616.1,	ID:WAM32397.1,	ID:ABP66427.1,	-
1658_response_regulator.faa	ID:AZT90775.1,	ID:WAM34615.1,	ID:WAM32396.1,	-	-
1682_M23_family_metallope...faa	ID:AZT90796.1,	-	-	ID:ABP67916.1,	-
1730_peptidylprolyl_isome...faa	ID:AZT90843.1,	ID:WAM33206.1,	ID:WAM32325.1,	ID:ABP66698.1,	-
1731_WG_repeat-containing...faa	ID:AZT90844.1,	ID:WAM33656.1,	ID:WAM32324.1,	ID:ABP66697.1,	-
1732_hypothetical_protein.faa	ID:AZT90845.1,	ID:WAM33657.1,	ID:WAM32323.1,	ID:ABP66696.1,	-
1733_glycosyl_transferase.faa	ID:AZT90846.1,	ID:WAM33658.1,	ID:WAM32322.1,	ID:ABP66695.1,	-
1734_endoglucanase.faa	ID:AZT90847.1,	-	-	-	-
1735_hypothetical_protein.faa	ID:AZT90848.1,	-	-	-	-
1736_glycoside_hydrolase.faa	ID:AZT90849.1,	ID:WAM33660.1,	ID:WAM32319.1,	-	-
1737_1-4-beta-glucanase.faa	ID:AZT90850.1,	-	ID:WAM32678.1,	ID:ABP66691.1,	-
1738_endoglucanase.faa	ID:AZT90851.1,	ID:WAM33662.1,	ID:WAM32318.1,	ID:ABP66690.1,	-
1739_VWA_domain-containin...faa	ID:AZT90852.1,	-	-	-	-
1740_hypothetical_protein.faa	ID:AZT90853.1,	-	-	-	-
1741_type_II_secretion_sy...faa	ID:AZT90854.1,	-	-	-	-
1742_hypothetical_protein.faa	ID:AZT90855.1,	-	-	-	-
1757_hypothetical_protein.faa	ID:AZT90869.1,	ID:WAM34551.1,	ID:WAM32294.1,	ID:ABP66667.1,	-
1764_TlpA_family_protein_...faa	ID:AZT90876.1,	ID:WAM34544.1,	ID:WAM32287.1,	ID:ABP66660.1,	-
1795_hypothetical_protein.faa	ID:AZT90907.1,	-	-	-	-
1796_hypothetical_protein.faa	ID:AZT90908.1,	-	-	-	-
1797_hypothetical_protein.faa	ID:AZT90909.1,	-	-	-	-
1798_hypothetical_protein.faa	ID:AZT90910.1,	-	-	-	-
1799_VWA_domain-containin...faa	ID:AZT90911.1,	-	-	-	-
1800_biotin-dependent_car...faa	ID:AZT90912.1,	-	-	-	-
1801_pxpB.faa	ID:AZT90913.1,	-	-	-	-
1802_LamB-YcsF_family_pro...faa	ID:AZT90914.1,	-	-	-	-
1818_sporulation_stage_II...faa	ID:AZT90928.1,	-	-	ID:ABP66613.1,	-
1819_Ger-x-C_family_spore...faa	ID:AZT90929.1,	-	-	ID:ABP66612.1,	-
1866_DNA-directed_RNA_pol...faa	ID:AZT90972.1,	ID:WAM34960.1,	ID:WAM32727.1,	ID:ABP66565.1,	-
1888_DUF881_domain-contai...faa	ID:AZT90992.1,	ID:WAM34404.1,	ID:WAM31109.1,	ID:ABP66542.2,	-
1931_hypothetical_protein.faa	ID:AZT91033.1,	-	ID:WAM31153.1,	ID:ABP66500.2,	-
1940_DeoR-GlpR_transcript...faa	ID:AZT91041.1,	-	-	ID:ABP66491.1,	-
1941_dehydrogenase.faa	ID:AZT91042.1,	-	-	ID:ABP66490.1,	-
1942_lpdA.faa	ID:AZT91043.1,	-	-	ID:ABP66489.1,	-
1943_2-oxo_acid_dehydroge...faa	ID:AZT91044.1,	-	-	ID:ABP66488.1,	-
1944_lipB.faa	ID:AZT91045.1,	-	-	ID:ABP66486.1,	-
1945_L-sorbose_1-phosphat...faa	ID:AZT91046.1,	-	-	ID:ABP66485.1,	-
1946_sorbitol-6-phosphate...faa	ID:AZT91047.1,	-	-	ID:ABP66484.1,	-
1947_PHP_domain-containin...faa	ID:AZT91689.1,	-	-	ID:ABP66483.1,	-
1948_class_II_aldolase.faa	ID:AZT91048.1,	-	-	ID:ABP66482.1,	-
1961_hypothetical_protein.faa	ID:AZT91061.1,	-	-	-	-
1962_hypothetical_protein.faa	ID:AZT91062.1,	-	-	-	-
1964_hypothetical_protein.faa	ID:AZT91064.1,	ID:WAM34346.1,	ID:WAM31172.1,	-	-
1965_ABC_transporter_ATP-...faa	ID:AZT91065.1,	ID:WAM34343.1,	ID:WAM31173.1,	-	-
1966_hypothetical_protein.faa	ID:AZT91066.1,	-	-	-	-
1968_hypothetical_protein.faa	ID:AZT91068.1,	ID:WAM34340.1,	ID:WAM32731.1,	-	-
1971_hypothetical_protein.faa	ID:AZT91690.1,	-	-	ID:ABP66465.1,	-
1975_hypothetical_protein.faa	ID:AZT91691.1,	-	-	-	-
1985_UPF0175_family_prote...faa	ID:AZT91083.1,	ID:WAM34328.1,	-	-	-
1986_DUF3368_domain-conta...faa	ID:AZT91084.1,	ID:WAM34327.1,	-	-	-
2020_hypothetical_protein.faa	ID:AZT91115.1,	-	-	-	-
2047_ABC_transporter_ATP-...faa	ID:AZT91140.1,	ID:WAM34383.1,	ID:WAM31132.1,	ID:ABP66367.1,	-
2048_hypothetical_protein.faa	ID:AZT91141.1,	-	-	-	-
2070_hypothetical_protein.faa	ID:AZT91161.1,	-	-	ID:ABP66345.1,	-
2079_hypothetical_protein.faa	ID:AZT91170.1,	-	-	-	-
2080_hypothetical_protein.faa	ID:AZT91171.1,	-	-	-	-
2085_glycosyl_hydrolase_f...faa	ID:AZT91699.1,	-	-	-	-
2086_hypothetical_protein.faa	ID:AZT91176.1,	-	ID:WAM31985.1,	-	-
2087_hypothetical_protein.faa	ID:AZT91177.1,	-	ID:WAM31984.1,	-	-
2088_hypothetical_protein.faa	ID:AZT91178.1,	-	-	-	-
2100_GTPase.faa	ID:AZT91190.1,	-	-	-	-
2110_hypothetical_protein.faa	ID:AZT91200.1,	-	-	-	-
2111_hypothetical_protein.faa	ID:AZT91201.1,	-	-	-	-
2112_DUF3502_domain-conta...faa	ID:AZT91700.1,	-	-	-	-
2113_carbohydrate_ABC_tra...faa	ID:AZT91202.1,	-	-	ID:ABP68292.1,	-
2114_sugar_ABC_transporte...faa	ID:AZT91203.1,	-	-	-	-
2116_response_regulator.faa	ID:AZT91205.1,	-	-	-	-
2119_MFS_transporter.faa	ID:AZT91208.1,	ID:WAM33587.1,	ID:WAM31959.1,	ID:ABP66304.1,	-
2130_DUF4258_domain-conta...faa	ID:AZT91219.1,	ID:WAM33598.1,	-	ID:ABP67007.2,	-
2138_nitroreductase.faa	ID:AZT91227.1,	ID:WAM33609.1,	-	ID:ABP66285.1,	-
2143_hypothetical_protein.faa	ID:AZT91232.1,	ID:WAM32779.1,	-	-	-
2148_CPBP_family_intramem...faa	ID:AZT91701.1,	-	-	-	-
2150_hypothetical_protein.faa	ID:AZT91238.1,	-	-	-	-
2151_hypothetical_protein.faa	ID:AZT91239.1,	-	-	-	-
2152_hypothetical_protein.faa	ID:AZT91240.1,	ID:WAM33619.1,	ID:WAM31926.1,	-	-
2160_hypothetical_protein.faa	ID:AZT91248.1,	ID:WAM33623.1,	ID:WAM31920.1,	ID:ABP66258.1,	-
2161_DNA_adenine_methylas...faa	ID:AZT91249.1,	ID:WAM33624.1,	ID:WAM31919.1,	ID:ABP66257.1,	-
2162_tetratricopeptide_re...faa	ID:AZT91250.1,	-	-	-	-
2163_hypothetical_protein.faa	ID:AZT91251.1,	-	-	-	-
2164_AAA_family_ATPase.faa	ID:AZT91702.1,	-	-	-	-
2165_hypothetical_protein.faa	ID:AZT91252.1,	-	-	-	-
2166_DNA_adenine_methylas...faa	ID:AZT91253.1,	-	-	-	-
2167_carbohydrate_ABC_tra...faa	ID:AZT91254.1,	-	-	-	-
2168_CoA_pyrophosphatase.faa	ID:AZT91255.1,	-	-	-	-
2169_hypothetical_protein.faa	ID:AZT91256.1,	-	-	-	-
2171_hypothetical_protein.faa	ID:AZT91258.1,	-	-	-	-
2172_hypothetical_protein.faa	ID:AZT91259.1,	-	-	-	-
2173_hypothetical_protein.faa	ID:AZT91260.1,	-	-	-	-
2175_hypothetical_protein.faa	ID:AZT91262.1,	-	-	-	-
2176_DUF3368_domain-conta...faa	ID:AZT91263.1,	-	-	ID:ABP66253.1,	-
2178_hypothetical_protein.faa	ID:AZT91703.1,	-	-	-	-
2181_hypothetical_protein.faa	ID:AZT91267.1,	-	-	-	-
2197_rhamnogalacturonan_a...faa	ID:AZT91282.1,	-	-	-	-
2200_transketolase.faa	ID:AZT91285.1,	-	-	-	-
2201_AraC_family_transcri...faa	ID:AZT91286.1,	-	-	-	-
2218_hypothetical_protein.faa	ID:AZT91303.1,	-	-	ID:ABP66211.1,	-
2219_L-lactate_permease.faa	ID:AZT91304.1,	ID:WAM34160.1,	-	ID:ABP66209.1,	-
2227_ABC_transporter_ATP-...faa	ID:AZT91706.1,	-	-	-	-
2228_ABC_transporter_ATP-...faa	ID:AZT91311.1,	-	-	-	-
2229_branched-chain_amino...faa	ID:AZT91707.1,	-	-	-	-
2230_branched-chain_amino...faa	ID:AZT91312.1,	-	-	-	-
2232_ald.faa	ID:AZT91314.1,	-	-	-	-
2233_proline_racemase.faa	ID:AZT91315.1,	-	-	-	-
2234_prdB.faa	ID:AZT91316.1,	-	-	-	-
2235_hypothetical_protein.faa	ID:AZT91317.1,	-	-	-	-
2236_prdA.faa	ID:AZT91318.1,	-	-	-	-
2237_prdC.faa	ID:AZT91319.1,	-	-	-	-
2238_ABC_transporter_subs...faa	ID:AZT91320.1,	-	-	-	-
2243_ATP-binding_cassette...faa	ID:AZT91325.1,	-	-	-	-
2247_alpha-hydroxy-acid_o...faa	ID:AZT91329.1,	-	-	-	-
2248_carbon_starvation_pr...faa	ID:AZT91330.1,	-	-	-	-
2249_sensor_histidine_kin...faa	ID:AZT91331.1,	-	-	-	-
2251_hypothetical_protein.faa	ID:AZT91333.1,	-	-	-	-
2260_hypothetical_protein.faa	ID:AZT91342.1,	-	-	ID:AEN71904.1,	-
2264_circular_bacteriocin...faa	ID:AZT91708.1,	-	-	ID:ABP66157.1,	-
2274_hypothetical_protein.faa	ID:AZT91354.1,	-	-	ID:ABP66148.1,	-
2281_hypothetical_protein.faa	ID:AZT91361.1,	-	-	-	-
2283_type_II_toxin-antito...faa	ID:AZT91363.1,	ID:WAM33233.1,	-	-	-
2284_type_II_toxin-antito...faa	ID:AZT91364.1,	ID:WAM33234.1,	-	ID:ABP66138.1,	-
2288_AraC_family_transcri...faa	ID:AZT91368.1,	-	ID:WAM31775.1,	ID:ABP66134.1,	-
2296_ABC_transporter_subs...faa	ID:AZT91375.1,	-	-	-	-
2297_carbohydrate_ABC_tra...faa	ID:AZT91376.1,	-	-	-	-
2298_sugar_ABC_transporte...faa	ID:AZT91711.1,	-	-	-	-
2299_glycerophosphodieste...faa	ID:AZT91377.1,	-	-	-	-
2301_cas2.faa	ID:AZT91712.1,	ID:WAM33734.1,	ID:WAM32753.1,	-	-
2302_cas1b.faa	ID:AZT91379.1,	ID:WAM33735.1,	ID:WAM31475.1,	ID:ABP65966.1,ID:ABP67972.1,	-
2307_cas8a1.faa	ID:AZT91383.1,	-	ID:WAM31480.1,	-	-
2313_beta-xylosidase.faa	ID:AZT91388.1,	-	-	ID:ABP67981.1,	-
2314_endo-1-4-beta-xylana...faa	ID:AZT91389.1,	-	-	-	-
2316_acetylesterase.faa	ID:AZT91391.1,	-	-	ID:ABP67984.1,	-
2317_endo-1-4-beta-xylana...faa	ID:AZT91715.1,	-	-	ID:ABP67985.1,	-
2318_xylan_1-4-beta-xylos...faa	ID:AZT91392.1,	-	-	ID:ABP67986.2,	-
2319_cellulose_1-4-beta-c...faa	ID:AZT91393.1,	-	-	ID:ABP67987.1,	-
2320_carbohydrate-binding...faa	ID:AZT91394.1,	-	-	ID:ABP67988.1,	-
2321_extracellular_solute...faa	ID:AZT91395.1,	-	-	ID:ABP67989.1,	-
2322_carbohydrate_ABC_tra...faa	ID:AZT91396.1,	-	-	ID:ABP67990.1,	-
2323_sugar_ABC_transporte...faa	ID:AZT91397.1,	-	-	ID:ABP67991.1,	-
2324_hypothetical_protein.faa	ID:AZT91398.1,	-	-	ID:ABP67992.1,	-
2325_DUF1282_domain-conta...faa	ID:AZT91399.1,	-	-	ID:ABP67993.1,	-
2326_carbohydrate_ABC_tra...faa	ID:AZT91400.1,	-	-	ID:ABP67994.1,	-
2327_sugar_ABC_transporte...faa	ID:AZT91401.1,	-	-	ID:ABP67995.1,	-
2328_extracellular_solute...faa	ID:AZT91716.1,	-	-	ID:ABP67996.1,	-
2335_FAD-binding_protein.faa	ID:AZT91408.1,	-	-	-	-
2342_glycosyltransferase_...faa	ID:AZT91414.1,	-	-	-	-
2345_hypothetical_protein.faa	ID:AZT91417.1,	-	-	-	-
2349_hypothetical_protein.faa	ID:AZT91421.1,	ID:WAM33772.1,	ID:WAM31733.1,	-	-
2350_hypothetical_protein.faa	ID:AZT91422.1,	-	-	-	-
2351_hypothetical_protein.faa	ID:AZT91423.1,	-	-	-	-
2352_glycosyltransferase_...faa	ID:AZT91424.1,	-	-	-	-
2353_glycosyltransferase.faa	ID:AZT91425.1,	-	-	-	-
2354_hypothetical_protein.faa	ID:AZT91426.1,	-	-	-	-
2355_glycosyltransferase_...faa	ID:AZT91427.1,	-	-	ID:ABP68202.1,	-
2363_Uma2_family_endonucl...faa	ID:AZT91435.1,	ID:WAM34021.1,	ID:WAM31418.1,	-	-
2364_DUF4065_domain-conta...faa	ID:AZT91436.1,	-	-	-	-
2365_HD_domain-containing...faa	ID:AZT91437.1,	-	-	-	-
2366_hypothetical_protein.faa	ID:AZT91438.1,	-	-	-	-
2367_type_II_toxin-antito...faa	ID:AZT91439.1,	ID:WAM33297.1,ID:WAM33806.1,	-	ID:ABP68188.1,	-
2374_hypothetical_protein.faa	ID:AZT91446.1,	ID:WAM34020.1,	-	ID:ABP67275.1,	-
2375_HD_domain-containing...faa	ID:AZT91447.1,	ID:WAM34019.1,	-	ID:ABP67274.1,	-
2376_peptidase_S8.faa	ID:AZT91448.1,	-	-	-	-
2377_hypothetical_protein.faa	ID:AZT91449.1,	-	-	-	-
2380_glycosyltransferase_...faa	ID:AZT91452.1,	-	-	-	-
2381_hypothetical_protein.faa	ID:AZT91453.1,	-	-	-	-
2384_hypothetical_protein.faa	ID:AZT91455.1,	ID:WAM34257.1,	ID:WAM32751.1,	-	-
2390_nitrogenase.faa	ID:AZT91461.1,	ID:WAM34251.1,	ID:WAM31434.1,	ID:ABP68038.1,	-
2398_hypothetical_protein.faa	ID:AZT91469.1,	-	-	-	-
2399_hypothetical_protein.faa	ID:AZT91470.1,	ID:WAM34242.1,	-	ID:ABP68056.1,	-
2412_hypothetical_protein.faa	ID:AZT91483.1,	-	-	ID:ABP68072.2,	-
2416_hypothetical_protein.faa	ID:AZT91487.1,	-	-	ID:ABP68076.2,	-
2418_hypothetical_protein.faa	ID:AZT91489.1,	-	-	ID:ABP68078.1,	-
2423_mglB.faa	ID:AZT91493.1,	-	ID:WAM31492.1,	-	-
2424_sugar_ABC_transporte...faa	ID:AZT91494.1,	-	ID:WAM31493.1,	ID:ABP68084.1,	-
2425_HAMP_domain-containi...faa	ID:AZT91720.1,	-	ID:WAM31494.1,	ID:ABP68085.1,	-
2432_DUF3368_domain-conta...faa	ID:AZT91500.1,	-	-	-	-
2433_helix-turn-helix_dom...faa	ID:AZT91501.1,	ID:WAM34094.1,	ID:WAM31501.1,	ID:ABP68110.1,	-
2434_hypothetical_protein.faa	ID:AZT91502.1,	ID:WAM33787.1,	-	-	-
2435_hypothetical_protein.faa	ID:AZT91503.1,	-	-	-	-
2439_extracellular_solute...faa	ID:AZT91507.1,	-	-	ID:ABP68117.1,	-
2440_response_regulator.faa	ID:AZT91508.1,	-	-	ID:ABP68118.1,	-
2441_HAMP_domain-containi...faa	ID:AZT91509.1,	-	-	ID:ABP68119.1,	-
2442_hypothetical_protein.faa	ID:AZT91510.1,	ID:WAM33813.1,	-	ID:ABP68120.1,	-
2443_hypothetical_protein.faa	ID:AZT91511.1,	-	-	-	-
2444_response_regulator.faa	ID:AZT91512.1,	ID:WAM33815.1,	-	ID:ABP68123.1,	-
2445_HAMP_domain-containi...faa	ID:AZT91513.1,	ID:WAM33816.1,	-	ID:ABP68124.1,	-
2447_carbohydrate_ABC_tra...faa	ID:AZT91515.1,	ID:WAM33818.1,	-	ID:ABP68126.1,	-
2456_hypothetical_protein.faa	ID:AZT91523.1,	-	-	-	-
2457_hypothetical_protein.faa	ID:AZT91524.1,	ID:WAM33826.1,	ID:WAM31518.1,	-	-
2458_CPBP_family_intramem...faa	ID:AZT91525.1,	ID:WAM33827.1,	ID:WAM31520.1,	-	-
2459_hypothetical_protein.faa	ID:AZT91723.1,	-	ID:WAM31521.1,	-	-
2460_hypothetical_protein.faa	ID:AZT91526.1,	ID:WAM33829.1,	-	-	-
2461_hypothetical_protein.faa	ID:AZT91724.1,	-	-	-	-
2462_hypothetical_protein.faa	ID:AZT91527.1,	-	-	-	-
2463_CPBP_family_intramem...faa	ID:AZT91528.1,	-	-	-	-
2464_hypothetical_protein.faa	ID:AZT91529.1,	-	-	-	-
2465_hypothetical_protein.faa	ID:AZT91530.1,	-	-	-	-
2470_glycosyltransferase_...faa	ID:AZT91535.1,	-	-	-	-
2471_rfbB.faa	ID:AZT91725.1,	-	-	-	-
2472_rfbD.faa	ID:AZT91536.1,	-	-	-	-
2473_rfbC.faa	ID:AZT91537.1,	-	-	-	-
2474_rfbA.faa	ID:AZT91538.1,	-	-	-	-
2475_class_I_SAM-dependen...faa	ID:AZT91539.1,	-	-	-	-
2477_glycosyltransferase.faa	ID:AZT91541.1,	-	-	-	-
2478_hypothetical_protein.faa	ID:AZT91542.1,	-	-	-	-
2479_hypothetical_protein.faa	ID:AZT91726.1,	-	-	-	-
2484_hypothetical_protein.faa	ID:AZT91547.1,	-	-	-	-
2485_DUF3800_domain-conta...faa	ID:AZT91727.1,	-	-	-	-
2489_thiT.faa	ID:AZT91551.1,	ID:WAM33846.1,	ID:WAM31539.1,	ID:ABP68152.1,	-
2490_hypothetical_protein.faa	ID:AZT91552.1,	ID:WAM32767.1,ID:WAM32789.1,	-	-	-
2491_hypothetical_protein.faa	ID:AZT91553.1,	-	-	ID:ABP68153.1,	-
2492_Uma2_family_endonucl...faa	ID:AZT91554.1,	-	-	ID:ABP68154.1,	-
2493_DEAD-DEAH_box_helica...faa	ID:AZT91555.1,	-	-	ID:ABP68155.1,	-
2495_IS607_family_transpo...faa	ID:AZT91557.1,	-	-	ID:ABP68156.2,	-
2497_TPM_domain-containin...faa	ID:AZT91559.1,	-	-	ID:ABP68159.1,	-
2502_DUF87_domain-contain...faa	ID:AZT91728.1,	-	-	ID:ABP68165.1,	-
2503_DNA_double-strand_br...faa	ID:AZT91564.1,	-	-	ID:ABP68166.2,	-
2504_DNA_adenine_methylas...faa	ID:AZT91565.1,	-	-	ID:ABP68167.1,ID:ABP68317.1,	-
2508_methyl-accepting_che...faa	ID:AZT91568.1,	-	ID:WAM31553.1,	ID:ABP68321.1,	-
2509_CAP_domain-containin...faa	ID:AZT91569.1,	ID:WAM33847.1,	ID:WAM31554.1,	ID:ABP68322.1,	-
2510_hypothetical_protein.faa	ID:AZT91570.1,	-	-	-	-
2530_spore_gernimation_pr...faa	ID:AZT91589.1,	-	ID:WAM31574.1,	ID:ABP68343.1,	-
2531_Ger-x-C_family_spore...faa	ID:AZT91590.1,	-	-	ID:ABP68344.1,	-
2538_hypothetical_protein.faa	-	ID:WAM33870.1,	-	-	-
2541_hypothetical_protein.faa	-	ID:WAM33873.1,	-	-	-
2546_ISNCY_family_transpo...faa	-	ID:WAM35037.1,ID:WAM34963.1,ID:WAM34968.1,ID:WAM34986.1,ID:WAM35026.1,ID:WAM35027.1,	-	ID:ABP65701.1,ID:ABP65752.1,ID:ABP65964.1,ID:ABP66109.1,ID:ABP66271.1,ID:ABP66272.1,ID:ABP66425.1,ID:ABP66722.1,ID:ABP67080.1,ID:ABP67565.1,ID:ABP67679.1,ID:ABP67763.1,ID:ABP67901.1,	-
2553_hypothetical_protein.faa	-	ID:WAM33882.1,	ID:WAM31597.1,	-	-
2554_hypothetical_protein.faa	-	ID:WAM33883.1,	-	-	-
2555_hypothetical_protein.faa	-	ID:WAM33884.1,	-	-	-
2557_hypothetical_protein.faa	-	ID:WAM33886.1,	-	-	-
2558_peroxiredoxin.faa	-	ID:WAM33887.1,	ID:WAM31508.1,	-	-
2561_hypothetical_protein.faa	-	ID:WAM33890.1,	-	-	-
2575_type_II_toxin-antito...faa	-	ID:WAM33904.1,	-	ID:ABP67690.1,	-
2577_hypothetical_protein.faa	-	ID:WAM33906.1,	-	-	-
2581_hypothetical_protein.faa	-	ID:WAM33910.1,	-	-	-
2582_hypothetical_protein.faa	-	ID:WAM33911.1,	-	-	-
2583_hypothetical_protein.faa	-	ID:WAM33912.1,	-	-	-
2584_IS110_family_transpo...faa	-	ID:WAM33913.1,ID:WAM33978.1,ID:WAM34156.1,ID:WAM34905.1,ID:WAM34922.1,ID:WAM32780.1,ID:WAM32823.1,ID:WAM32853.1,ID:WAM33131.1,ID:WAM33229.1,ID:WAM33321.1,ID:WAM33553.1,ID:WAM33606.1,ID:WAM33655.1,ID:WAM33733.1,	-	ID:ABP68100.1,	-
2585_hypothetical_protein.faa	-	ID:WAM33914.1,	-	-	-
2586_hypothetical_protein.faa	-	ID:WAM33915.1,	-	-	-
2587_hypothetical_protein.faa	-	ID:WAM33916.1,	-	-	-
2588_putative_CRISPR-asso...faa	-	ID:WAM33917.1,	-	-	-
2590_hypothetical_protein.faa	-	ID:WAM33919.1,	-	-	-
2605_serine-threonine-pro...faa	-	ID:WAM33934.1,	-	-	-
2608_hypothetical_protein.faa	-	ID:WAM33937.1,	-	-	-
2613_hypothetical_protein.faa	-	ID:WAM33942.1,	-	-	-
2615_hypothetical_protein.faa	-	ID:WAM33944.1,	-	-	-
2627_hypothetical_protein.faa	-	ID:WAM33955.1,	ID:WAM31930.1,	ID:ABP66277.1,	-
2628_HlyD_family_efflux_t...faa	-	ID:WAM33956.1,	ID:WAM31931.1,	ID:ABP66278.1,	-
2629_ABC_transporter_perm...faa	-	ID:WAM33957.1,	ID:WAM31932.1,	ID:ABP66279.1,	-
2630_ABC_transporter_ATP-...faa	-	ID:WAM33958.1,	ID:WAM31933.1,	ID:ABP66280.1,	-
2646_hypothetical_protein.faa	-	ID:WAM33974.1,	-	-	-
2647_hypothetical_protein.faa	-	ID:WAM33975.1,	-	-	-
2648_hypothetical_protein.faa	-	ID:WAM33976.1,	-	-	-
2649_hypothetical_protein.faa	-	ID:WAM33977.1,	-	-	-
2651_hypothetical_protein.faa	-	ID:WAM33979.1,	-	-	-
2652_hypothetical_protein.faa	-	ID:WAM33980.1,	ID:WAM31692.1,	-	-
2654_hypothetical_protein.faa	-	ID:WAM33982.1,	-	-	-
2655_hypothetical_protein.faa	-	ID:WAM33983.1,	-	-	-
2656_hypothetical_protein.faa	-	ID:WAM33984.1,	-	-	-
2665_hypothetical_protein.faa	-	ID:WAM33993.1,	-	-	-
2707_hypothetical_protein.faa	-	ID:WAM34031.1,	-	-	-
2711_hypothetical_protein.faa	-	ID:WAM34035.1,	ID:WAM31406.1,	ID:ABP65870.1,	-
2718_VanZ_family_protein.faa	-	ID:WAM34042.1,ID:WAM33627.1,	-	-	-
2719_ATP-binding_cassette...faa	-	ID:WAM34944.1,	-	-	-
2732_hypothetical_protein.faa	-	ID:WAM34055.1,	-	-	-
2739_ubiquinone_biosynthe...faa	-	ID:WAM34062.1,	-	-	-
2740_bacteriocin_family_p...faa	-	ID:WAM34063.1,	-	-	-
2764_hypothetical_protein.faa	-	ID:WAM34087.1,	-	-	-
2765_AAA_domain-containin...faa	-	ID:WAM34088.1,	-	-	-
2766_choice-of-anchor_D_d...faa	-	ID:WAM34089.1,	-	-	-
2767_hypothetical_protein.faa	-	ID:WAM34090.1,	-	-	-
2768_helix-turn-helix_dom...faa	-	ID:WAM34091.1,ID:WAM34286.1,	-	-	-
2772_hypothetical_protein.faa	-	ID:WAM34095.1,	-	-	-
2773_type_I_restriction-m...faa	-	ID:WAM34096.1,	-	-	-
2774_restriction_endonucl...faa	-	ID:WAM34097.1,	-	-	-
2776_DUF262_domain-contai...faa	-	ID:WAM34099.1,	-	-	-
2777_hypothetical_protein.faa	-	ID:WAM34100.1,	-	-	-
2780_hypothetical_protein.faa	-	ID:WAM34102.1,	-	-	-
2781_hypothetical_protein.faa	-	ID:WAM34103.1,	-	-	-
2782_hypothetical_protein.faa	-	ID:WAM34104.1,	-	-	-
2784_hypothetical_protein.faa	-	ID:WAM34106.1,	-	-	-
2790_divergent_polysaccha...faa	-	ID:WAM34111.1,	-	-	-
2791_hypothetical_protein.faa	-	ID:WAM34112.1,	-	-	-
2796_FGGY_family_carbohyd...faa	-	ID:WAM34116.1,	-	-	-
2818_transposase.faa	-	ID:WAM34136.1,	-	ID:ABP66188.2,	-
2819_hypothetical_protein.faa	-	ID:WAM34137.1,	-	ID:ABP66189.2,	-
2820_radical_SAM-SPASM_do...faa	-	ID:WAM34138.1,	-	ID:ABP66190.1,	-
2821_hypothetical_protein.faa	-	ID:WAM34139.1,	-	-	-
2822_B12-binding_domain-c...faa	-	ID:WAM34140.1,	-	ID:ABP66191.1,	-
2823_hypothetical_protein.faa	-	ID:WAM34141.1,	-	-	-
2824_cysteine_peptidase_f...faa	-	ID:WAM34142.1,	-	ID:ABP66192.1,	-
2825_ABC_transporter_ATP-...faa	-	ID:WAM34143.1,	-	ID:ABP66193.1,	-
2826_hypothetical_protein.faa	-	ID:WAM34144.1,	-	ID:ABP66194.1,	-
2828_hypothetical_protein.faa	-	ID:WAM34146.1,	-	ID:ABP66197.1,	-
2829_hypothetical_protein.faa	-	ID:WAM34147.1,	-	ID:ABP66198.1,	-
2830_hypothetical_protein.faa	-	ID:WAM34148.1,	-	ID:ABP66199.1,	-
2833_hypothetical_protein.faa	-	ID:WAM34151.1,	-	-	-
2834_hypothetical_protein.faa	-	ID:WAM34152.1,	-	-	-
2835_hypothetical_protein.faa	-	ID:WAM34153.1,	-	-	-
2839_4Fe-4S_dicluster_dom...faa	-	ID:WAM34157.1,	-	-	-
2841_hypothetical_protein.faa	-	ID:WAM34159.1,	-	-	-
2846_histidine_kinase.faa	-	ID:WAM34164.1,	-	-	-
2852_nucleotidyltransfera...faa	-	ID:WAM34950.1,	-	ID:ABP66214.1,	-
2853_DUF86_domain-contain...faa	-	ID:WAM34170.1,	-	-	-
2858_response_regulator.faa	-	ID:WAM34173.1,	-	-	-
2859_hypothetical_protein.faa	-	ID:WAM34174.1,	-	-	-
2862_glycosyltransferase_...faa	-	ID:WAM34177.1,	-	-	-
2871_hypothetical_protein.faa	-	ID:WAM34186.1,	-	-	-
2872_cache_domain-contain...faa	-	ID:WAM34187.1,	-	-	-
2873_methyl-accepting_che...faa	-	ID:WAM34188.1,	-	-	-
2874_hypothetical_protein.faa	-	ID:WAM34189.1,	-	-	-
2875_MarR_family_transcri...faa	-	ID:WAM34190.1,	-	-	-
2876_hypothetical_protein.faa	-	ID:WAM34191.1,	-	-	-
2877_integrase_core_domai...faa	-	ID:WAM34192.1,ID:WAM33630.1,	-	-	-
2878_hypothetical_protein.faa	-	ID:WAM34193.1,	-	-	-
2879_carboxylate--amine_l...faa	-	ID:WAM34194.1,	-	-	-
2880_UDP-N-acetylmuramoyl...faa	-	ID:WAM34195.1,	-	-	-
2881_amino_acid_racemase.faa	-	ID:WAM34196.1,	-	-	-
2882_ISL3_family_transpos...faa	-	ID:WAM34197.1,ID:WAM34626.1,ID:WAM33472.1,	-	-	-
2891_hypothetical_protein.faa	-	ID:WAM34206.1,	-	-	-
2894_hypothetical_protein.faa	-	ID:WAM34209.1,	-	-	-
2895_SPASM_domain-contain...faa	-	ID:WAM34210.1,	-	-	-
2896_radical_SAM_protein.faa	-	ID:WAM34211.1,	-	ID:ABP66736.1,	-
2897_hypothetical_protein.faa	-	ID:WAM34212.1,	-	ID:ABP66737.1,	-
2898_ISNCY_family_transpo...faa	-	ID:WAM34213.1,ID:WAM34454.1,ID:WAM34467.1,ID:WAM34519.1,ID:WAM34753.1,ID:WAM32769.1,	ID:WAM31714.1,	ID:ABP66276.1,	-
2899_ATP-binding_cassette...faa	-	ID:WAM34214.1,	-	ID:ABP66738.1,	-
2900_ABC-2_family_transpo...faa	-	ID:WAM34215.1,	-	ID:ABP66739.1,	-
2901_ABC-2_family_transpo...faa	-	ID:WAM34216.1,	-	ID:ABP66740.1,	-
2902_hypothetical_protein.faa	-	ID:WAM34217.1,	-	ID:ABP66741.1,	-
2906_hypothetical_protein.faa	-	ID:WAM34221.1,	-	-	-
2908_hypothetical_protein.faa	-	ID:WAM34223.1,	-	-	-
2909_hypothetical_protein.faa	-	ID:WAM34224.1,	-	-	-
2929_nucleotidyl_transfer...faa	-	ID:WAM34243.1,	-	-	-
2950_hypothetical_protein.faa	-	ID:WAM34264.1,	-	-	-
2967_C4-dicarboxylate_ABC...faa	-	ID:WAM34281.1,	-	-	-
2968_endo-1-4-beta-xylana...faa	-	ID:WAM34282.1,	-	-	-
2971_choice-of-anchor_D_d...faa	-	ID:WAM34285.1,	-	-	-
2974_hypothetical_protein.faa	-	ID:WAM34288.1,	-	-	-
2981_4Fe-4S_binding_prote...faa	-	ID:WAM34295.1,	-	-	-
2989_hypothetical_protein.faa	-	ID:WAM34303.1,	-	-	-
3020_hypothetical_protein.faa	-	ID:WAM34334.1,	-	-	-
3022_hypothetical_protein.faa	-	ID:WAM34336.1,	-	-	-
3031_hypothetical_protein.faa	-	ID:WAM34345.1,	-	-	-
3033_hypothetical_protein.faa	-	ID:WAM34954.1,	-	-	-
3034_hypothetical_protein.faa	-	ID:WAM34347.1,	-	-	-
3035_hypothetical_protein.faa	-	ID:WAM34348.1,	-	-	-
3036_ATP-binding_cassette...faa	-	ID:WAM34349.1,	-	-	-
3037_hypothetical_protein.faa	-	ID:WAM34350.1,	-	-	-
3057_L-D-transpeptidase.faa	-	ID:WAM34369.1,	-	-	-
3069_hypothetical_protein.faa	-	ID:WAM34380.1,	-	-	-
3071_hypothetical_protein.faa	-	ID:WAM34382.1,	-	-	-
3073_hypothetical_protein.faa	-	ID:WAM34384.1,	-	-	-
3104_hypothetical_protein.faa	-	ID:WAM34412.1,	-	-	-
3105_hypothetical_protein.faa	-	ID:WAM34413.1,	-	-	-
3106_hypothetical_protein.faa	-	ID:WAM34414.1,	-	-	-
3129_Uma2_family_endonucl...faa	-	ID:WAM34434.1,	-	-	-
3143_VWA_domain-containin...faa	-	ID:WAM34448.1,	-	-	-
3144_hypothetical_protein.faa	-	ID:WAM34449.1,ID:WAM34450.1,ID:WAM34451.1,	ID:WAM31646.1,	-	-
3147_hypothetical_protein.faa	-	ID:WAM34452.1,	ID:WAM31647.1,	-	-
3150_hypothetical_protein.faa	-	ID:WAM34455.1,	-	-	-
3152_transposase.faa	-	ID:WAM34456.1,ID:WAM34901.1,ID:WAM33182.1,	-	-	-
3153_transposase.faa	-	ID:WAM34457.1,ID:WAM34902.1,ID:WAM33181.1,ID:WAM33401.1,	-	-	-
3156_hypothetical_protein.faa	-	ID:WAM34460.1,	-	-	-
3157_hypothetical_protein.faa	-	ID:WAM34461.1,	-	-	-
3162_hypothetical_protein.faa	-	ID:WAM34466.1,ID:WAM33391.1,	-	-	-
3180_hypothetical_protein.faa	-	ID:WAM34484.1,	-	-	-
3196_fibronectin_type_III...faa	-	ID:WAM34499.1,	-	-	-
3197_fibronectin_type_III...faa	-	ID:WAM34500.1,	-	-	-
3205_tyrosine-type_recomb...faa	-	ID:WAM34507.1,	-	-	-
3206_hypothetical_protein.faa	-	ID:WAM34508.1,	-	-	-
3238_hypothetical_protein.faa	-	ID:WAM34539.1,	-	-	-
3255_hypothetical_protein.faa	-	ID:WAM34554.1,	-	-	-
3256_hypothetical_protein.faa	-	ID:WAM34555.1,	-	-	-
3257_hypothetical_protein.faa	-	ID:WAM34556.1,	-	-	-
3258_hypothetical_protein.faa	-	ID:WAM34557.1,	-	-	-
3259_right-handed_paralle...faa	-	ID:WAM34558.1,	-	-	-
3282_hypothetical_protein.faa	-	ID:WAM34580.1,	ID:WAM32354.1,	ID:ABP67941.1,	-
3325_THUMP_domain-contain...faa	-	ID:WAM34623.1,	-	-	-
3326_methyltransferase.faa	-	ID:WAM34624.1,	-	-	-
3413_ABC_transporter_tran...faa	-	ID:WAM34705.1,	-	-	-
3414_HAD-IC_family_P-type...faa	-	ID:WAM34706.1,	-	-	-
3424_DUF499_domain-contai...faa	-	ID:WAM34716.1,	ID:WAM31914.1,	-	-
3425_DUF3780_domain-conta...faa	-	ID:WAM34717.1,	ID:WAM31915.1,	-	-
3426_DUF1156_domain-conta...faa	-	ID:WAM34718.1,	ID:WAM31916.1,	-	-
3427_SNF2-related_protein.faa	-	ID:WAM34719.1,	ID:WAM31917.1,	-	-
3452_SpoIIIAH-like_family...faa	-	ID:WAM34743.1,	ID:WAM32689.1,	-	-
3461_hypothetical_protein.faa	-	ID:WAM34752.1,	-	-	-
3468_DUF4363_family_prote...faa	-	ID:WAM34759.1,	-	-	-
3522_hypothetical_protein.faa	-	ID:WAM34809.1,	-	-	-
3523_hypothetical_protein.faa	-	ID:WAM34810.1,	-	-	-
3554_hypothetical_protein.faa	-	ID:WAM34839.1,	-	-	-
3585_atpE.faa	-	ID:WAM34870.1,	-	-	-
3592_hypothetical_protein.faa	-	ID:WAM34877.1,	-	-	-
3613_BtrH_N-terminal_doma...faa	-	ID:WAM34984.1,	-	-	-
3614_hypothetical_protein.faa	-	ID:WAM34897.1,	-	-	-
3615_ABC_transporter_ATP-...faa	-	ID:WAM34898.1,	-	-	-
3616_ABC_transporter_perm...faa	-	ID:WAM34899.1,	-	-	-
3617_radical_SAM_protein.faa	-	ID:WAM34900.1,	-	-	-
3620_hypothetical_protein.faa	-	ID:WAM34903.1,	ID:WAM31700.1,	-	-
3624_hypothetical_protein.faa	-	ID:WAM34907.1,	-	-	-
3628_hypothetical_protein.faa	-	ID:WAM34911.1,ID:WAM34929.1,	-	-	-
3629_hypothetical_protein.faa	-	ID:WAM34912.1,ID:WAM34930.1,ID:WAM34937.1,ID:WAM32785.1,	-	-	-
3630_hypothetical_protein.faa	-	ID:WAM34913.1,ID:WAM34931.1,	-	-	-
3631_hypothetical_protein.faa	-	ID:WAM34914.1,	-	-	-
3632_hypothetical_protein.faa	-	ID:WAM34915.1,	-	-	-
3633_type_2_lanthipeptide...faa	-	ID:WAM34916.1,	-	-	-
3634_flavodoxin_family_pr...faa	-	ID:WAM34917.1,	-	-	-
3635_hypothetical_protein.faa	-	ID:WAM34918.1,ID:WAM32799.1,	-	-	-
3636_bacteriocin.faa	-	ID:WAM34919.1,ID:WAM32800.1,	-	-	-
3638_hypothetical_protein.faa	-	ID:WAM34921.1,	-	-	-
3641_Blp_family_class_II_...faa	-	ID:WAM34924.1,	-	-	-
3642_M48_family_metallope...faa	-	ID:WAM34925.1,	-	-	-
3643_transposase.faa	-	ID:WAM34926.1,	-	-	-
3644_transposase.faa	-	ID:WAM34927.1,	-	-	-
3658_DUF6364_family_prote...faa	-	ID:WAM32766.1,ID:WAM32788.1,	-	-	-
3661_hypothetical_protein.faa	-	ID:WAM32768.1,	ID:WAM30568.1,	-	-
3663_radical_SAM_protein.faa	-	ID:WAM32770.1,	ID:WAM30569.1,	-	-
3664_M50_family_metallope...faa	-	ID:WAM32771.1,	ID:WAM30570.1,	-	-
3665_ABC_transporter_perm...faa	-	ID:WAM32772.1,	ID:WAM30571.1,	-	-
3666_ABC_transporter_ATP-...faa	-	ID:WAM32773.1,	ID:WAM30572.1,	-	-
3667_hypothetical_protein.faa	-	ID:WAM32774.1,	ID:WAM30573.1,	-	-
3674_hypothetical_protein.faa	-	ID:WAM32781.1,	-	-	-
3686_class_IIb_bacterioci...faa	-	ID:WAM32792.1,	-	-	-
3687_bacteriocin-type_sig...faa	-	ID:WAM32793.1,	-	-	-
3688_CPBP_family_intramem...faa	-	ID:WAM32794.1,	-	-	-
3689_DUF3267_domain-conta...faa	-	ID:WAM32795.1,	ID:WAM31935.1,ID:WAM30580.1,	ID:ABP66282.1,	-
3692_hypothetical_protein.faa	-	ID:WAM32798.1,	-	-	-
3716_hypothetical_protein.faa	-	ID:WAM32822.1,	-	-	-
3720_hypothetical_protein.faa	-	ID:WAM32826.1,	-	ID:ABP67499.1,	-
3733_hypothetical_protein.faa	-	ID:WAM32838.1,	-	-	-
3735_hypothetical_protein.faa	-	ID:WAM32840.1,	-	-	-
3736_hypothetical_protein.faa	-	ID:WAM34989.1,	-	-	-
3737_PDZ_domain-containin...faa	-	ID:WAM32841.1,	-	-	-
3796_hypothetical_protein.faa	-	ID:WAM32898.1,	ID:WAM30682.1,	-	-
3797_MBL_fold_metallo-hyd...faa	-	ID:WAM32899.1,	-	-	-
3798_MBL_fold_metallo-hyd...faa	-	ID:WAM32900.1,	-	-	-
3804_hypothetical_protein.faa	-	ID:WAM32906.1,	-	-	-
3805_sporulation_protein_...faa	-	ID:WAM32907.1,	-	-	-
3806_hypothetical_protein.faa	-	ID:WAM32908.1,	-	-	-
3894_hypothetical_protein.faa	-	ID:WAM32992.1,	-	-	-
3896_hypothetical_protein.faa	-	ID:WAM32994.1,	-	-	-
3923_LarC_family_nickel_i...faa	-	ID:WAM33020.1,	-	ID:ABP67305.1,	-
3924_LarC_family_nickel_i...faa	-	ID:WAM33021.1,	-	ID:ABP67304.1,	-
3938_hypothetical_protein.faa	-	ID:WAM33034.1,	-	-	-
3939_hypothetical_protein.faa	-	ID:WAM33035.1,	ID:WAM31545.1,	-	-
3946_hypothetical_protein.faa	-	ID:WAM33042.1,	-	-	-
3947_hypothetical_protein.faa	-	ID:WAM33043.1,	-	-	-
3948_hypothetical_protein.faa	-	ID:WAM33044.1,	-	-	-
3949_hypothetical_protein.faa	-	ID:WAM33045.1,	-	-	-
3950_hypothetical_protein.faa	-	ID:WAM33046.1,	ID:WAM30837.1,	-	-
3951_hypothetical_protein.faa	-	ID:WAM33047.1,	-	-	-
3952_hypothetical_protein.faa	-	ID:WAM33048.1,	-	ID:ABP67273.1,	-
3953_glycosyltransferase.faa	-	ID:WAM33049.1,	-	-	-
3954_glycosyltransferase.faa	-	ID:WAM33050.1,	ID:WAM30840.1,	ID:ABP67271.1,	-
3956_ATP-binding_protein.faa	-	ID:WAM34998.1,	-	ID:ABP67264.1,	-
3958_nucleotidyltransfera...faa	-	ID:WAM33053.1,	-	ID:ABP67262.1,	-
3962_nucleotidyltransfera...faa	-	ID:WAM33057.1,	-	ID:ABP67257.1,	-
3971_OFA_family_MFS_trans...faa	-	ID:WAM33066.1,	ID:WAM30860.1,	-	-
3978_transposase.faa	-	ID:WAM34999.1,	-	-	-
3979_transposase.faa	-	ID:WAM33073.1,	-	-	-
4020_membrane_dipeptidase.faa	-	ID:WAM33113.1,	-	-	-
4035_peptidase_domain-con...faa	-	ID:WAM33125.1,	-	-	-
4036_ABC_transporter_perm...faa	-	ID:WAM33126.1,	-	-	-
4038_flavodoxin_family_pr...faa	-	ID:WAM33128.1,	-	-	-
4039_type_2_lanthipeptide...faa	-	ID:WAM33129.1,	-	-	-
4040_plantaricin_C_family...faa	-	ID:WAM33130.1,	-	-	-
4042_GNAT_family_N-acetyl...faa	-	ID:WAM33132.1,	-	-	-
4043_hypothetical_protein.faa	-	ID:WAM33133.1,	-	-	-
4044_hypothetical_protein.faa	-	ID:WAM33134.1,	-	-	-
4046_GGDEF_domain-contain...faa	-	ID:WAM33136.1,	-	-	-
4091_glycerol-3-phosphate...faa	-	ID:WAM33180.1,	-	-	-
4094_glycerol-3-phosphate...faa	-	ID:WAM33183.1,	-	-	-
4097_hypothetical_protein.faa	-	ID:WAM33186.1,	ID:WAM30993.1,	-	-
4099_hypothetical_protein.faa	-	ID:WAM33188.1,	-	-	-
4100_hypothetical_protein.faa	-	ID:WAM33189.1,	ID:WAM30996.1,	-	-
4101_hypothetical_protein.faa	-	ID:WAM33190.1,	ID:WAM30997.1,	-	-
4102_ABC_transporter_ATP-...faa	-	ID:WAM35005.1,	ID:WAM30998.1,	-	-
4103_endo-1-4-beta-xylana...faa	-	ID:WAM33191.1,	ID:WAM32320.1,	-	-
4104_hypothetical_protein.faa	-	ID:WAM33192.1,	-	-	-
4113_prepilin-type_cleava...faa	-	ID:WAM35006.1,	-	-	-
4120_DUF2273_domain-conta...faa	-	ID:WAM33207.1,	-	-	-
4121_transposase.faa	-	ID:WAM35007.1,	-	-	-
4147_hypothetical_protein.faa	-	ID:WAM33232.1,	-	-	-
4150_Txe-YoeB_family_addi...faa	-	ID:WAM33235.1,	-	-	-
4164_hypothetical_protein.faa	-	ID:WAM35010.1,	-	-	-
4165_hypothetical_protein.faa	-	ID:WAM33248.1,	-	-	-
4181_site-specific_integr...faa	-	ID:WAM33264.1,	-	ID:ABP68282.1,	-
4183_helix-turn-helix_tra...faa	-	ID:WAM33266.1,	-	-	-
4185_DUF927_domain-contai...faa	-	ID:WAM33268.1,	-	-	-
4187_hypothetical_protein.faa	-	ID:WAM33270.1,	-	ID:ABP67685.1,	-
4189_hypothetical_protein.faa	-	ID:WAM33272.1,	-	-	-
4190_hypothetical_protein.faa	-	ID:WAM33273.1,	-	-	-
4191_hypothetical_protein.faa	-	ID:WAM33274.1,	-	-	-
4192_hypothetical_protein.faa	-	ID:WAM33275.1,	-	-	-
4198_Rpn_family_recombina...faa	-	ID:WAM33281.1,	-	ID:ABP67055.1,	-
4199_DUF3854_domain-conta...faa	-	ID:WAM33282.1,	-	ID:ABP67054.2,ID:ABP68168.2,	-
4200_JAB_domain-containin...faa	-	ID:WAM33283.1,	-	ID:ABP67053.1,	-
4201_PD--D-E-XK_nuclease_...faa	-	ID:WAM33284.1,	-	ID:ABP67052.1,	-
4202_hypothetical_protein.faa	-	ID:WAM33285.1,	-	ID:ABP67051.1,	-
4203_hypothetical_protein.faa	-	ID:WAM33286.1,	-	-	-
4204_bet.faa	-	ID:WAM33287.1,	-	ID:ABP67050.1,	-
4205_hypothetical_protein.faa	-	ID:WAM33288.1,	-	-	-
4206_hypothetical_protein.faa	-	ID:WAM33289.1,	-	ID:ABP68175.1,	-
4207_hypothetical_protein.faa	-	ID:WAM33290.1,	-	-	-
4208_DUF5697_family_prote...faa	-	ID:WAM33291.1,	-	ID:ABP67049.1,	-
4209_tcmP.faa	-	ID:WAM33292.1,	-	ID:ABP67048.1,	-
4210_radical_SAM_protein.faa	-	ID:WAM33293.1,	-	ID:ABP67045.1,	-
4211_tyrosine-type_recomb...faa	-	ID:WAM33294.1,	-	ID:ABP67044.1,ID:ABP68185.1,	-
4212_hypothetical_protein.faa	-	ID:WAM33295.1,	-	ID:ABP67043.1,	-
4213_hypothetical_protein.faa	-	ID:WAM33296.1,	-	ID:ABP68187.1,	-
4216_TFIIB-type_zinc_ribb...faa	-	ID:WAM33299.1,	-	ID:ABP68190.1,	-
4217_DeoR_family_transcri...faa	-	ID:WAM33300.1,	-	ID:ABP68191.1,	-
4218_hypothetical_protein.faa	-	ID:WAM33301.1,	-	ID:ABP68192.1,	-
4219_M23_family_metallope...faa	-	ID:WAM33302.1,	-	ID:ABP67037.2,ID:ABP68193.1,	-
4220_single-stranded_DNA-...faa	-	ID:WAM33303.1,	-	ID:ABP67034.1,	-
4221_hypothetical_protein.faa	-	ID:WAM33304.1,	-	-	-
4222_hypothetical_protein.faa	-	ID:WAM33305.1,	-	-	-
4223_hypothetical_protein.faa	-	ID:WAM33306.1,	-	-	-
4224_prepilin_peptidase.faa	-	ID:WAM33307.1,	-	ID:ABP68199.1,	-
4225_hypothetical_protein.faa	-	ID:WAM33308.1,	-	ID:ABP68200.2,	-
4226_hypothetical_protein.faa	-	ID:WAM33309.1,	-	ID:ABP68201.1,	-
4227_hypothetical_protein.faa	-	ID:WAM33310.1,	-	-	-
4228_hypothetical_protein.faa	-	ID:WAM33311.1,	-	-	-
4229_hypothetical_protein.faa	-	ID:WAM33312.1,	-	ID:ABP68206.1,	-
4230_ATPase-_T2SS-T4P-T4S...faa	-	ID:WAM33313.1,	-	ID:ABP68207.1,	-
4231_hypothetical_protein.faa	-	ID:WAM33314.1,	-	ID:ABP68208.1,	-
4232_hypothetical_protein.faa	-	ID:WAM33315.1,	-	ID:ABP68209.1,	-
4233_hypothetical_protein.faa	-	ID:WAM33316.1,	-	ID:ABP67012.1,	-
4234_type_II_toxin-antito...faa	-	ID:WAM33317.1,	-	ID:ABP68216.1,	-
4235_type_II_toxin-antito...faa	-	ID:WAM33318.1,	-	ID:ABP68217.1,	-
4236_YkgJ_family_cysteine...faa	-	ID:WAM33319.1,	-	-	-
4237_alpha-2-8-polysialyl...faa	-	ID:WAM33320.1,	-	-	-
4239_hypothetical_protein.faa	-	ID:WAM33322.1,	-	-	-
4240_hypothetical_protein.faa	-	ID:WAM33323.1,	-	-	-
4241_hypothetical_protein.faa	-	ID:WAM33324.1,	-	ID:ABP67004.1,ID:ABP68222.1,	-
4242_S1_RNA-binding_domai...faa	-	ID:WAM33325.1,	-	ID:ABP68223.1,	-
4243_type_IV_secretory_sy...faa	-	ID:WAM33326.1,	-	ID:ABP67002.1,ID:ABP68224.1,	-
4244_hypothetical_protein.faa	-	ID:WAM33327.1,	-	ID:ABP67001.1,ID:ABP68225.1,	-
4245_hypothetical_protein.faa	-	ID:WAM33328.1,	-	ID:ABP68226.2,	-
4246_hypothetical_protein.faa	-	ID:WAM33329.1,	-	ID:ABP68227.1,	-
4247_hypothetical_protein.faa	-	ID:WAM33330.1,	-	ID:ABP68228.2,	-
4248_ParM-StbA_family_pro...faa	-	ID:WAM33331.1,	-	ID:ABP66996.1,	-
4249_HU_family_DNA-bindin...faa	-	ID:WAM33332.1,	-	ID:ABP66995.1,	-
4250_hypothetical_protein.faa	-	ID:WAM33333.1,	-	ID:ABP68230.1,	-
4251_hypothetical_protein.faa	-	ID:WAM33334.1,	-	ID:ABP68231.1,	-
4252_hypothetical_protein.faa	-	ID:WAM33335.1,	-	ID:ABP66994.1,	-
4253_ParB-RepB-Spo0J_fami...faa	-	ID:WAM33336.1,	-	-	-
4254_hypothetical_protein.faa	-	ID:WAM33337.1,	-	ID:ABP66993.1,	-
4256_hypothetical_protein.faa	-	ID:WAM33339.1,	-	ID:ABP66989.1,ID:ABP68233.1,	-
4257_hypothetical_protein.faa	-	ID:WAM33340.1,	-	ID:ABP66988.1,ID:ABP68234.1,	-
4258_ATP-binding_protein.faa	-	ID:WAM33341.1,	-	ID:ABP66987.2,ID:ABP68235.2,	-
4259_hypothetical_protein.faa	-	ID:WAM33342.1,	-	-	-
4260_hypothetical_protein.faa	-	ID:WAM33343.1,	-	ID:ABP68236.1,	-
4261_PrgI_family_protein.faa	-	ID:WAM33344.1,	-	ID:ABP68237.1,	-
4262_hypothetical_protein.faa	-	ID:WAM33345.1,	-	ID:ABP68238.1,	-
4263_hypothetical_protein.faa	-	ID:WAM33346.1,	-	ID:ABP66983.2,ID:ABP68239.2,	-
4264_hypothetical_protein.faa	-	ID:WAM33347.1,	-	ID:ABP68240.2,	-
4265_transcriptional_regu...faa	-	ID:WAM33348.1,	-	ID:ABP66981.1,	-
4266_site-specific_integr...faa	-	ID:WAM33349.1,	-	ID:ABP66980.1,ID:ABP68242.1,	-
4287_hypothetical_protein.faa	-	ID:WAM33370.1,	-	-	-
4288_transposase.faa	-	ID:WAM33371.1,	-	-	-
4308_hypothetical_protein.faa	-	ID:WAM33390.1,	ID:WAM31719.1,	-	-
4316_hypothetical_protein.faa	-	ID:WAM33398.1,	-	-	-
4320_hypothetical_protein.faa	-	ID:WAM33402.1,	-	-	-
4322_transposase.faa	-	ID:WAM33404.1,	-	-	-
4365_flagellar_hook-basal...faa	-	ID:WAM33445.1,	-	-	-
4385_glycerol-3-phosphate...faa	-	ID:WAM33464.1,	-	-	-
4386_hypothetical_protein.faa	-	ID:WAM33465.1,	-	-	-
4394_sugar_phosphate_isom...faa	-	ID:WAM33473.1,	-	-	-
4395_phnM.faa	-	ID:WAM33474.1,	-	-	-
4396_ATP-binding_cassette...faa	-	ID:WAM33475.1,	-	-	-
4397_ATP-binding_cassette...faa	-	ID:WAM33476.1,	-	-	-
4398_alpha-D-ribose_1-met...faa	-	ID:WAM33477.1,	-	-	-
4399_carbon-phosphorus_ly...faa	-	ID:WAM33478.1,	-	-	-
4400_phnH.faa	-	ID:WAM33479.1,	-	-	-
4401_phosphonate_C-P_lyas...faa	-	ID:WAM33480.1,	-	-	-
4402_GntR_family_transcri...faa	-	ID:WAM33481.1,	-	-	-
4403_GNAT_family_N-acetyl...faa	-	ID:WAM33482.1,	-	-	-
4404_hypothetical_protein.faa	-	ID:WAM33483.1,	-	-	-
4405_phnE.faa	-	ID:WAM33484.1,ID:WAM33485.1,	-	-	-
4407_phnC.faa	-	ID:WAM33486.1,	-	-	-
4408_phnD.faa	-	ID:WAM33487.1,	-	-	-
4409_hypothetical_protein.faa	-	ID:WAM33488.1,	-	-	-
4411_TetR-AcrR_family_tra...faa	-	ID:WAM33490.1,	-	-	-
4412_SDR_family_oxidoredu...faa	-	ID:WAM33491.1,	-	-	-
4423_thioesterase_family_...faa	-	ID:WAM33501.1,	ID:WAM32067.1,	-	-
4435_sulfide-dihydroorota...faa	-	ID:WAM33513.1,	ID:WAM32056.1,	-	-
4436_gltA.faa	-	ID:WAM35016.1,	-	-	-
4478_hypothetical_protein.faa	-	ID:WAM33554.1,	-	-	-
4479_hypothetical_protein.faa	-	ID:WAM33555.1,	-	-	-
4492_SDR_family_NAD-P--de...faa	-	ID:WAM33567.1,	-	-	-
4493_DUF421_domain-contai...faa	-	ID:WAM33568.1,	-	-	-
4494_type_II_toxin-antito...faa	-	ID:WAM33569.1,	-	-	-
4500_Ig-like_domain-conta...faa	-	ID:WAM33575.1,	-	-	-
4501_DUF6062_family_prote...faa	-	ID:WAM35019.1,	-	-	-
4512_helix-turn-helix_dom...faa	-	ID:WAM33586.1,	ID:WAM31962.1,	ID:ABP66305.1,	-
4520_cellulase_family_gly...faa	-	ID:WAM33594.1,	-	-	-
4529_hypothetical_protein.faa	-	ID:WAM33603.1,	-	-	-
4530_iscB.faa	-	ID:WAM33604.1,	-	-	-
4531_hypothetical_protein.faa	-	ID:WAM33605.1,	-	-	-
4552_glycosyltransferase_...faa	-	ID:WAM33625.1,	-	-	-
4553_polysaccharide_pyruv...faa	-	ID:WAM33626.1,	-	-	-
4556_Coenzyme_F420_hydrog...faa	-	ID:WAM33628.1,	-	-	-
4557_polysaccharide_pyruv...faa	-	ID:WAM33629.1,	-	-	-
4559_transposase_family_p...faa	-	ID:WAM33631.1,	-	-	-
4560_glycosyltransferase.faa	-	ID:WAM33632.1,	-	-	-
4561_O-antigen_polysaccha...faa	-	ID:WAM33633.1,	-	-	-
4562_glycosyltransferase_...faa	-	ID:WAM33634.1,ID:WAM33636.1,	-	-	-
4563_glycosyltransferase_...faa	-	ID:WAM33635.1,	-	-	-
4567_sugar_transferase.faa	-	ID:WAM35022.1,	-	-	-
4568_polysaccharide_biosy...faa	-	ID:WAM33639.1,	-	-	-
4569_S-layer_homology_dom...faa	-	ID:WAM33640.1,ID:WAM33654.1,	-	-	-
4570_protein_tyrosine_pho...faa	-	ID:WAM33641.1,	-	-	-
4571_CpsD-CapB_family_tyr...faa	-	ID:WAM33642.1,	-	-	-
4572_Wzz-FepE-Etk_N-termi...faa	-	ID:WAM33643.1,	-	-	-
4573_O-antigen_ligase_fam...faa	-	ID:WAM33644.1,	-	-	-
4574_glycosyltransferase.faa	-	ID:WAM33645.1,	-	-	-
4575_glycosyltransferase_...faa	-	ID:WAM33646.1,	-	-	-
4576_hypothetical_protein.faa	-	ID:WAM33647.1,	-	-	-
4577_WecB-TagA-CpsF_famil...faa	-	ID:WAM33648.1,	-	-	-
4578_SDR_family_oxidoredu...faa	-	ID:WAM33649.1,	-	-	-
4579_UDP-glucose-GDP-mann...faa	-	ID:WAM35023.1,	-	-	-
4580_exopolysaccharide_bi...faa	-	ID:WAM33650.1,	-	-	-
4581_GDP-L-fucose_synthas...faa	-	ID:WAM33651.1,	-	-	-
4582_gmd.faa	-	ID:WAM33652.1,	-	-	-
4583_hypothetical_protein.faa	-	ID:WAM33653.1,	-	-	-
4589_glycoside_hydrolase_...faa	-	ID:WAM33659.1,	-	-	-
4591_cellulase_family_gly...faa	-	ID:WAM33661.1,	-	-	-
4613_hypothetical_protein.faa	-	ID:WAM33683.1,	ID:WAM31846.1,	-	-
4616_MarR_family_transcri...faa	-	ID:WAM33686.1,	ID:WAM31843.1,	-	-
4617_efflux_RND_transport...faa	-	ID:WAM33687.1,	ID:WAM31842.1,	-	-
4618_ABC_transporter_ATP-...faa	-	ID:WAM33688.1,	ID:WAM31841.1,	-	-
4619_ABC_transporter_perm...faa	-	ID:WAM33689.1,	ID:WAM31840.1,	-	-
4623_MarR_family_transcri...faa	-	ID:WAM33693.1,	-	-	-
4624_helix-turn-helix_dom...faa	-	ID:WAM33694.1,	-	-	-
4625_hypothetical_protein.faa	-	ID:WAM33695.1,	-	-	-
4626_site-specific_DNA-me...faa	-	ID:WAM33696.1,	-	-	-
4627_hypothetical_protein.faa	-	ID:WAM33697.1,	-	-	-
4628_hypothetical_protein.faa	-	ID:WAM33698.1,	-	-	-
4633_zinc_ribbon_domain-c...faa	-	ID:WAM33702.1,	-	-	-
4634_hypothetical_protein.faa	-	ID:WAM33703.1,	-	-	-
4635_hypothetical_protein.faa	-	ID:WAM33704.1,	-	-	-
4636_hypothetical_protein.faa	-	ID:WAM33705.1,	-	-	-
4648_AraC_family_ligand_b...faa	-	ID:WAM33716.1,	-	-	-
4656_cas10.faa	-	ID:WAM33724.1,	-	-	-
4657_cmr3.faa	-	ID:WAM33725.1,	-	-	-
4658_cmr1.faa	-	ID:WAM33726.1,	-	-	-
4659_cmr4.faa	-	ID:WAM33727.1,	-	-	-
4661_cmr6.faa	-	ID:WAM33729.1,	-	-	-
4663_hypothetical_protein.faa	-	ID:WAM33730.1,	-	-	-
4664_hypothetical_protein.faa	-	ID:WAM33731.1,	-	-	-
4682_hypothetical_protein.faa	-	ID:WAM33747.1,	-	-	-
4690_hypothetical_protein.faa	-	ID:WAM33755.1,	-	-	-
4691_hypothetical_protein.faa	-	ID:WAM33756.1,	-	-	-
4703_alpha-glucosidase_C-...faa	-	ID:WAM33766.1,	-	-	-
4710_acetylxylan_esterase.faa	-	ID:WAM33773.1,	-	-	-
4719_substrate-binding_do...faa	-	ID:WAM33781.1,	-	ID:ABP68083.1,	-
4720_hypothetical_protein.faa	-	ID:WAM33782.1,	-	-	-
4726_NPCBM-NEW2_domain-co...faa	-	ID:WAM35032.1,	-	-	-
4728_M12_family_metallo-p...faa	-	ID:WAM33789.1,	-	-	-
4731_glycosyl_hydrolase.faa	-	ID:WAM33792.1,	-	-	-
4732_ABC_transporter_perm...faa	-	ID:WAM35033.1,	-	-	-
4733_hypothetical_protein.faa	-	ID:WAM33793.1,	ID:WAM31548.1,	ID:ABP67018.1,	-
4734_hypothetical_protein.faa	-	ID:WAM33794.1,	-	ID:ABP68211.1,	-
4735_ImmA-IrrE_family_met...faa	-	ID:WAM33795.1,	-	ID:ABP68212.1,	-
4736_helix-turn-helix_dom...faa	-	ID:WAM33796.1,	-	ID:ABP68213.1,	-
4737_hypothetical_protein.faa	-	ID:WAM33797.1,	ID:WAM31658.1,	-	-
4738_hypothetical_protein.faa	-	ID:WAM33798.1,	-	ID:AEN71931.1,	-
4740_YkgJ_family_cysteine...faa	-	ID:WAM33800.1,	-	ID:ABP68218.1,	-
4742_hypothetical_protein.faa	-	ID:WAM33802.1,	-	-	-
4743_hypothetical_protein.faa	-	ID:WAM33803.1,	-	-	-
4744_hypothetical_protein.faa	-	ID:WAM33804.1,	-	ID:ABP68210.1,	-
4745_type_II_toxin-antito...faa	-	ID:WAM33805.1,	-	-	-
4748_hypothetical_protein.faa	-	ID:WAM33808.1,	-	-	-
4750_hypothetical_protein.faa	-	ID:WAM33810.1,	-	-	-
4751_hypothetical_protein.faa	-	ID:WAM33811.1,	-	-	-
4752_hypothetical_protein.faa	-	ID:WAM33812.1,	-	-	-
4769_hypothetical_protein.faa	-	ID:WAM33828.1,	-	-	-
4782_aldo-keto_reductase.faa	-	ID:WAM33841.1,	-	-	-
4785_hypothetical_protein.faa	-	ID:WAM35039.1,	-	-	-
4787_WG_repeat-containing...faa	-	ID:WAM33844.1,	-	-	-
4820_hypothetical_protein.faa	-	-	ID:WAM31589.1,	-	-
4825_hypothetical_protein.faa	-	-	ID:WAM31594.1,	-	-
4837_hypothetical_protein.faa	-	-	ID:WAM31606.1,	-	-
4838_hypothetical_protein.faa	-	-	ID:WAM31607.1,	-	-
4839_hypothetical_protein.faa	-	-	ID:WAM31608.1,	-	-
4842_hypothetical_protein.faa	-	-	ID:WAM31611.1,	-	-
4843_hypothetical_protein.faa	-	-	ID:WAM31612.1,	-	-
4844_hypothetical_protein.faa	-	-	ID:WAM31613.1,	-	-
4853_hypothetical_protein.faa	-	-	ID:WAM31622.1,	-	-
4860_hypothetical_protein.faa	-	-	ID:WAM31629.1,	-	-
4861_Uma2_family_endonucl...faa	-	-	ID:WAM31630.1,	-	-
4862_hypothetical_protein.faa	-	-	ID:WAM31631.1,	-	-
4866_hypothetical_protein.faa	-	-	ID:WAM32639.1,	-	-
4867_serine-threonine-pro...faa	-	-	ID:WAM31635.1,	-	-
4868_hypothetical_protein.faa	-	-	ID:WAM31636.1,	-	-
4869_hypothetical_protein.faa	-	-	ID:WAM31637.1,	-	-
4870_hypothetical_protein.faa	-	-	ID:WAM32640.1,	-	-
4871_hypothetical_protein.faa	-	-	ID:WAM31638.1,	-	-
4876_hypothetical_protein.faa	-	-	ID:WAM32641.1,	-	-
4879_hypothetical_protein.faa	-	-	ID:WAM31645.1,	-	-
4880_VWA_domain-containin...faa	-	-	ID:WAM32642.1,	-	-
4883_hypothetical_protein.faa	-	-	ID:WAM31648.1,	-	-
4884_hypothetical_protein.faa	-	-	ID:WAM31649.1,	-	-
4885_hypothetical_protein.faa	-	-	ID:WAM31650.1,	-	-
4886_hypothetical_protein.faa	-	-	ID:WAM31651.1,ID:WAM31653.1,	-	-
4889_hypothetical_protein.faa	-	-	ID:WAM31654.1,	-	-
4890_hypothetical_protein.faa	-	-	ID:WAM31655.1,	-	-
4894_hypothetical_protein.faa	-	-	ID:WAM31659.1,	-	-
4895_hypothetical_protein.faa	-	-	ID:WAM31660.1,	-	-
4896_hypothetical_protein.faa	-	-	ID:WAM31661.1,	-	-
4898_hypothetical_protein.faa	-	-	ID:WAM31663.1,	-	-
4911_hypothetical_protein.faa	-	-	ID:WAM31675.1,	-	-
4924_4Fe-4S_binding_prote...faa	-	-	ID:WAM31688.1,	-	-
4926_hypothetical_protein.faa	-	-	ID:WAM31690.1,	-	-
4929_hypothetical_protein.faa	-	-	ID:WAM31693.1,	-	-
4930_S8_family_serine_pep...faa	-	-	ID:WAM31694.1,ID:WAM31703.1,	-	-
4933_hypothetical_protein.faa	-	-	ID:WAM31696.1,	-	-
4934_hypothetical_protein.faa	-	-	ID:WAM31697.1,	-	-
4935_hypothetical_protein.faa	-	-	ID:WAM31698.1,	-	-
4939_hypothetical_protein.faa	-	-	ID:WAM31702.1,	ID:ABP65818.1,	-
4943_S8_family_serine_pep...faa	-	-	ID:WAM32644.1,	-	-
4944_hypothetical_protein.faa	-	-	ID:WAM31706.1,	-	-
4947_class_IIb_bacterioci...faa	-	-	ID:WAM31709.1,	-	-
4948_hypothetical_protein.faa	-	-	ID:WAM31710.1,	-	-
4955_queE.faa	-	-	ID:WAM32645.1,	-	-
4960_AAA_family_ATPase.faa	-	-	ID:WAM31721.1,	-	-
4961_biotin_transporter_B...faa	-	-	ID:WAM31722.1,	-	-
4963_type_II_toxin-antito...faa	-	-	ID:WAM32646.1,	-	-
4964_SPFH_domain-containi...faa	-	-	ID:WAM31724.1,	-	-
4966_polysaccharide_deace...faa	-	-	ID:WAM31726.1,	-	-
4967_hypothetical_protein.faa	-	-	ID:WAM31727.1,	-	-
4976_hypothetical_protein.faa	-	-	ID:WAM31735.1,	-	-
4977_hypothetical_protein.faa	-	-	ID:WAM31736.1,	-	-
5003_hypothetical_protein.faa	-	-	ID:WAM31761.1,	-	-
5004_hypothetical_protein.faa	-	-	ID:WAM31762.1,	-	-
5005_hypothetical_protein.faa	-	-	ID:WAM31763.1,	-	-
5008_hypothetical_protein.faa	-	-	ID:WAM31766.1,	-	-
5014_hypothetical_protein.faa	-	-	ID:WAM31772.1,	-	-
5015_Uma2_family_endonucl...faa	-	-	ID:WAM31773.1,	-	-
5021_hypothetical_protein.faa	-	-	ID:WAM31779.1,	-	-
5022_ABC_transporter_perm...faa	-	-	ID:WAM31780.1,	-	-
5023_ABC_transporter_perm...faa	-	-	ID:WAM31781.1,	-	-
5024_ATP-binding_cassette...faa	-	-	ID:WAM31782.1,	-	-
5025_ATP-binding_cassette...faa	-	-	ID:WAM31783.1,	-	-
5030_EAL_domain-containin...faa	-	-	ID:WAM31788.1,	-	-
5038_hypothetical_protein.faa	-	-	ID:WAM31796.1,	-	-
5040_FTR1_family_protein.faa	-	-	ID:WAM31798.1,	-	-
5041_FTR1_family_protein.faa	-	-	ID:WAM32649.1,	-	-
5044_hypothetical_protein.faa	-	-	ID:WAM31801.1,	-	-
5045_transposase_family_p...faa	-	-	ID:WAM31802.1,ID:WAM31953.1,ID:WAM32066.1,ID:WAM30928.1,	-	-
5046_ISL3_family_transpos...faa	-	-	ID:WAM31803.1,ID:WAM32065.1,ID:WAM32452.1,ID:WAM30929.1,	-	-
5047_hypothetical_protein.faa	-	-	ID:WAM31804.1,	-	-
5049_hypothetical_protein.faa	-	-	ID:WAM31805.1,ID:WAM31866.1,	-	-
5053_S-layer_homology_dom...faa	-	-	ID:WAM31809.1,	-	-
5054_VWA_domain-containin...faa	-	-	ID:WAM31810.1,	-	-
5055_hypothetical_protein.faa	-	-	ID:WAM31811.1,	-	-
5056_hypothetical_protein.faa	-	-	ID:WAM31812.1,	-	-
5057_hypothetical_protein.faa	-	-	ID:WAM31813.1,ID:WAM31815.1,	-	-
5058_hypothetical_protein.faa	-	-	ID:WAM31814.1,ID:WAM31816.1,	-	-
5061_aminopeptidase_P_fam...faa	-	-	ID:WAM31817.1,	-	-
5062_Xaa-Pro_peptidase_fa...faa	-	-	ID:WAM31818.1,	-	-
5063_larC.faa	-	-	ID:WAM31819.1,ID:WAM30809.1,	-	-
5064_IclR_family_transcri...faa	-	-	ID:WAM32651.1,	-	-
5065_hypothetical_protein.faa	-	-	ID:WAM31820.1,	-	-
5066_putative_manganese-d...faa	-	-	ID:WAM31821.1,	-	-
5068_acyl-CoA_dehydratase...faa	-	-	ID:WAM31823.1,	ID:ABP66021.1,	-
5073_AraC_family_transcri...faa	-	-	ID:WAM31828.1,	-	-
5075_hypothetical_protein.faa	-	-	ID:WAM31830.1,	-	-
5076_hypothetical_protein.faa	-	-	ID:WAM31831.1,	-	-
5077_hypothetical_protein.faa	-	-	ID:WAM31832.1,	-	-
5083_HAMP_domain-containi...faa	-	-	ID:WAM31838.1,	-	-
5084_ATP-binding_protein.faa	-	-	ID:WAM31839.1,	-	-
5102_extracellular_solute...faa	-	-	ID:WAM31855.1,	-	-
5103_extracellular_solute...faa	-	-	ID:WAM31856.1,	-	-
5105_carbohydrate_ABC_tra...faa	-	-	ID:WAM31858.1,	-	-
5109_hypothetical_protein.faa	-	-	ID:WAM31862.1,	-	-
5111_hypothetical_protein.faa	-	-	ID:WAM31864.1,	-	-
5112_hypothetical_protein.faa	-	-	ID:WAM31865.1,	-	-
5136_sugar_phosphate_isom...faa	-	-	ID:WAM31888.1,	-	-
5137_hypothetical_protein.faa	-	-	ID:WAM31889.1,	-	-
5139_sugar_phosphate_isom...faa	-	-	ID:WAM31891.1,	-	-
5142_MFS_transporter.faa	-	-	ID:WAM31893.1,	-	-
5143_hypothetical_protein.faa	-	-	ID:WAM31894.1,	-	-
5144_MFS_transporter.faa	-	-	ID:WAM31895.1,	-	-
5161_nucleotidyltransfera...faa	-	-	ID:WAM31912.1,	-	-
5167_hypothetical_protein.faa	-	-	ID:WAM31918.1,	-	-
5176_FtsX-like_permease_f...faa	-	-	ID:WAM31927.1,	-	-
5177_transposase.faa	-	-	ID:WAM31928.1,	-	-
5178_hypothetical_protein.faa	-	-	ID:WAM31929.1,	-	-
5179_esterase-like_activi...faa	-	-	ID:WAM32656.1,	-	-
5186_hypothetical_protein.faa	-	-	ID:WAM31936.1,	-	-
5187_glycoside_hydrolase_...faa	-	-	ID:WAM31937.1,	-	-
5188_glycosyl_hydrolase_f...faa	-	-	ID:WAM31938.1,	-	-
5189_hypothetical_protein.faa	-	-	ID:WAM31939.1,	-	-
5196_DUF4258_domain-conta...faa	-	-	ID:WAM31946.1,	-	-
5205_transposase.faa	-	-	ID:WAM31954.1,	-	-
5206_transposase.faa	-	-	ID:WAM31955.1,	-	-
5212_hypothetical_protein.faa	-	-	ID:WAM31961.1,	-	-
5217_hypothetical_protein.faa	-	-	ID:WAM31966.1,	-	-
5218_S-layer_homology_dom...faa	-	-	ID:WAM31967.1,	-	-
5219_CBM20_domain-contain...faa	-	-	ID:WAM31968.1,	-	-
5220_hypothetical_protein.faa	-	-	ID:WAM31969.1,	-	-
5221_methyl-accepting_che...faa	-	-	ID:WAM31970.1,	-	-
5222_hypothetical_protein.faa	-	-	ID:WAM31971.1,	-	-
5223_hypothetical_protein.faa	-	-	ID:WAM31972.1,	-	-
5235_hypothetical_protein.faa	-	-	ID:WAM31983.1,	-	-
5238_zinc_ribbon_domain-c...faa	-	-	ID:WAM31986.1,	-	-
5239_hypothetical_protein.faa	-	-	ID:WAM31987.1,	-	-
5244_hypothetical_protein.faa	-	-	ID:WAM31992.1,	-	-
5254_hypothetical_protein.faa	-	-	ID:WAM32001.1,	-	-
5260_Gfo-Idh-MocA_family_...faa	-	-	ID:WAM32660.1,	-	-
5262_DUF6531_domain-conta...faa	-	-	ID:WAM32008.1,	ID:ABP66779.1,	-
5263_hypothetical_protein.faa	-	-	ID:WAM32009.1,	-	-
5264_hypothetical_protein.faa	-	-	ID:WAM32010.1,	-	-
5265_hypothetical_protein.faa	-	-	ID:WAM32011.1,	-	-
5268_hypothetical_protein.faa	-	-	ID:WAM32013.1,	-	-
5269_hypothetical_protein.faa	-	-	ID:WAM32014.1,ID:WAM32021.1,ID:WAM32022.1,	-	-
5270_hypothetical_protein.faa	-	-	ID:WAM32015.1,	-	-
5271_immunity_26-phosphot...faa	-	-	ID:WAM32016.1,	-	-
5272_DUF4258_domain-conta...faa	-	-	ID:WAM32017.1,	-	-
5273_hypothetical_protein.faa	-	-	ID:WAM32018.1,	-	-
5274_hypothetical_protein.faa	-	-	ID:WAM32019.1,	-	-
5275_hypothetical_protein.faa	-	-	ID:WAM32020.1,	-	-
5278_hypothetical_protein.faa	-	-	ID:WAM32023.1,	-	-
5279_hypothetical_protein.faa	-	-	ID:WAM32024.1,	-	-
5280_DUF2019_domain-conta...faa	-	-	ID:WAM32025.1,	-	-
5317_YabP-YqfC_family_spo...faa	-	-	ID:WAM32664.1,	-	-
5320_S1_RNA-binding_domai...faa	-	-	ID:WAM32666.1,	-	-
5425_hypothetical_protein.faa	-	-	ID:WAM32671.1,	-	-
5427_response_regulator.faa	-	-	ID:WAM32672.1,	-	-
5430_response_regulator.faa	-	-	ID:WAM32164.1,	-	-
5439_hypothetical_protein.faa	-	-	ID:WAM32173.1,	-	-
5440_hypothetical_protein.faa	-	-	ID:WAM32673.1,	-	-
5462_MgtC-SapB_family_pro...faa	-	-	ID:WAM32194.1,	-	-
5463_sensor_histidine_kin...faa	-	-	ID:WAM32195.1,	-	-
5464_response_regulator.faa	-	-	ID:WAM32196.1,	-	-
5465_2-hydroxycarboxylate...faa	-	-	ID:WAM32197.1,	-	-
5466_NAD-dependent_malic_...faa	-	-	ID:WAM32198.1,	-	-
5475_RNA_polymerase_sporu...faa	-	-	ID:WAM32675.1,	-	-
5502_hypothetical_protein.faa	-	-	ID:WAM32233.1,	-	-
5503_GerMN_domain-contain...faa	-	-	ID:WAM32234.1,	-	-
5515_hypothetical_protein.faa	-	-	ID:WAM32246.1,	-	-
5516_stage_II_sporulation...faa	-	-	ID:WAM32247.1,	-	-
5551_hypothetical_protein.faa	-	-	ID:WAM32281.1,	-	-
5552_hypothetical_protein.faa	-	-	ID:WAM32282.1,	-	-
5568_GtrA_family_protein.faa	-	-	ID:WAM32297.1,	-	-
5585_hypothetical_protein.faa	-	-	ID:WAM32314.1,	ID:ABP66687.1,ID:ABP66688.1,	-
5586_hypothetical_protein.faa	-	-	ID:WAM32315.1,	-	-
5587_hypothetical_protein.faa	-	-	ID:WAM32316.1,	-	-
5588_NHL_repeat-containin...faa	-	-	ID:WAM32317.1,	-	-
5593_glycoside_hydrolase_...faa	-	-	ID:WAM32321.1,	ID:ABP66693.1,	-
5598_glycoside_hydrolase.faa	-	-	ID:WAM32326.1,	-	-
5599_cellulase_family_gly...faa	-	-	ID:WAM32679.1,	-	-
5600_pectate_lyase.faa	-	-	ID:WAM32327.1,	-	-
5601_hypothetical_protein.faa	-	-	ID:WAM32680.1,	-	-
5603_tetratricopeptide_re...faa	-	-	ID:WAM32329.1,	-	-
5604_tetratricopeptide_re...faa	-	-	ID:WAM32330.1,	-	-
5605_hypothetical_protein.faa	-	-	ID:WAM32331.1,	-	-
5606_adenylate-guanylate_...faa	-	-	ID:WAM32332.1,	-	-
5607_hypothetical_protein.faa	-	-	ID:WAM32333.1,	-	-
5608_hypothetical_protein.faa	-	-	ID:WAM32334.1,	-	-
5654_hypothetical_protein.faa	-	-	ID:WAM32379.1,	-	-
5655_M23_family_metallope...faa	-	-	ID:WAM32380.1,	-	-
5656_glycosyltransferase.faa	-	-	ID:WAM32682.1,	-	-
5658_stage_II_sporulation...faa	-	-	ID:WAM32382.1,	-	-
5659_stage_II_sporulation...faa	-	-	ID:WAM32383.1,	-	-
5660_hypothetical_protein.faa	-	-	ID:WAM32384.1,	-	-
5692_response_regulator.faa	-	-	ID:WAM32415.1,	-	-
5693_winged_helix-turn-he...faa	-	-	ID:WAM32416.1,	-	-
5695_HD_domain-containing...faa	-	-	ID:WAM32418.1,	-	-
5696_HD_domain-containing...faa	-	-	ID:WAM32419.1,	-	-
5731_transposase_family_p...faa	-	-	ID:WAM32685.1,	-	-
5732_alkaline_phosphatase...faa	-	-	ID:WAM32453.1,	-	-
5733_GGDEF_domain-contain...faa	-	-	ID:WAM32454.1,	-	-
5735_thermonuclease_famil...faa	-	-	ID:WAM32456.1,	-	-
5736_hypothetical_protein.faa	-	-	ID:WAM32457.1,	-	-
5737_class_I_SAM-dependen...faa	-	-	ID:WAM32458.1,	-	-
5746_hypothetical_protein.faa	-	-	ID:WAM32467.1,	-	-
5762_asparagine_synthase_...faa	-	-	ID:WAM32483.1,	-	-
5763_asparagine_synthase_...faa	-	-	ID:WAM32484.1,	-	-
5764_hypothetical_protein.faa	-	-	ID:WAM32485.1,	-	-
5777_ATP-binding_cassette...faa	-	-	ID:WAM32498.1,	-	-
5778_ABC_transporter_ATP-...faa	-	-	ID:WAM32499.1,	-	-
5779_hypothetical_protein.faa	-	-	ID:WAM32500.1,	-	-
5780_hypothetical_protein.faa	-	-	ID:WAM32686.1,	-	-
5782_cation-translocating...faa	-	-	ID:WAM32502.1,	-	-
5791_hypothetical_protein.faa	-	-	ID:WAM32511.1,	-	-
5792_hypothetical_protein.faa	-	-	ID:WAM32512.1,	-	-
5793_helix-turn-helix_dom...faa	-	-	ID:WAM32513.1,	-	-
5802_ABC_transporter_perm...faa	-	-	ID:WAM32522.1,	-	-
5803_ABC_transporter_perm...faa	-	-	ID:WAM32523.1,	-	-
5805_hypothetical_protein.faa	-	-	ID:WAM32525.1,	-	-
5806_hypothetical_protein.faa	-	-	ID:WAM32526.1,	-	-
5809_hypothetical_protein.faa	-	-	ID:WAM32529.1,	-	-
5811_hypothetical_protein.faa	-	-	ID:WAM32531.1,	ID:ABP67750.1,	-
5816_hypothetical_protein.faa	-	-	ID:WAM32535.1,	-	-
5832_NAD-P-H-dependent_ox...faa	-	-	ID:WAM32551.1,	-	-
5833_hypothetical_protein.faa	-	-	ID:WAM32764.1,	-	-
5849_hypothetical_protein.faa	-	-	ID:WAM32566.1,	-	-
5850_stage_III_sporulatio...faa	-	-	ID:WAM32567.1,	-	-
5851_hypothetical_protein.faa	-	-	ID:WAM32568.1,	-	-
5864_hypothetical_protein.faa	-	-	ID:WAM32580.1,	-	-
5865_hypothetical_protein.faa	-	-	ID:WAM32581.1,	-	-
5866_hypothetical_protein.faa	-	-	ID:WAM32582.1,	-	-
5867_4Fe-4S_binding_prote...faa	-	-	ID:WAM32583.1,	-	-
5868_hypothetical_protein.faa	-	-	ID:WAM32584.1,	-	-
5869_hypothetical_protein.faa	-	-	ID:WAM32585.1,	-	-
5870_hypothetical_protein.faa	-	-	ID:WAM32586.1,	-	-
5871_hypothetical_protein.faa	-	-	ID:WAM32690.1,	-	-
5873_hypothetical_protein.faa	-	-	ID:WAM32588.1,	-	-
5874_DUF421_domain-contai...faa	-	-	ID:WAM32691.1,	-	-
5915_hypothetical_protein.faa	-	-	ID:WAM32627.1,	-	-
5916_thiamine_pyrophospha...faa	-	-	ID:WAM32628.1,	-	-
5935_inorganic_phosphate_...faa	-	-	ID:WAM30487.1,	-	-
5936_inorganic_phosphate_...faa	-	-	ID:WAM30488.1,	-	-
5937_DUF47_family_protein.faa	-	-	ID:WAM32696.1,	-	-
5952_GNAT_family_N-acetyl...faa	-	-	ID:WAM30502.1,	-	-
5953_hypothetical_protein.faa	-	-	ID:WAM30503.1,	-	-
5956_hypothetical_protein.faa	-	-	ID:WAM30505.1,	-	-
5957_acyl-CoA_dehydratase...faa	-	-	ID:WAM30506.1,	-	-
5958_hypothetical_protein.faa	-	-	ID:WAM30507.1,	-	-
5962_hypothetical_protein.faa	-	-	ID:WAM30510.1,	-	-
5963_hypothetical_protein.faa	-	-	ID:WAM30511.1,	-	-
5990_hypothetical_protein.faa	-	-	ID:WAM30537.1,	-	-
6001_hypothetical_protein.faa	-	-	ID:WAM30548.1,	-	-
6029_class_IIb_bacterioci...faa	-	-	ID:WAM30575.1,	-	-
6030_ABC_transporter_perm...faa	-	-	ID:WAM30576.1,	-	-
6031_ABC_transporter_ATP-...faa	-	-	ID:WAM30577.1,	-	-
6034_hypothetical_protein.faa	-	-	ID:WAM30579.1,	-	-
6036_hypothetical_protein.faa	-	-	ID:WAM30581.1,	-	-
6037_ABC_transporter_perm...faa	-	-	ID:WAM30582.1,	-	-
6039_ABC_transporter_perm...faa	-	-	ID:WAM30584.1,	-	-
6042_lexA.faa	-	-	ID:WAM30587.1,	-	-
6064_hypothetical_protein.faa	-	-	ID:WAM30608.1,	-	-
6065_hypothetical_protein.faa	-	-	ID:WAM30609.1,	-	-
6066_hypothetical_protein.faa	-	-	ID:WAM32704.1,	-	-
6067_DUF5665_domain-conta...faa	-	-	ID:WAM30610.1,	-	-
6082_polysaccharide_biosy...faa	-	-	ID:WAM30625.1,	-	-
6083_oligosaccharide_flip...faa	-	-	ID:WAM30626.1,	-	-
6101_DUF4264_family_prote...faa	-	-	ID:WAM30644.1,	-	-
6150_sporulation_protein_...faa	-	-	ID:WAM30689.1,	-	-
6151_sporulation_protein_...faa	-	-	ID:WAM30690.1,	-	-
6168_IS1182_family_transp...faa	-	-	ID:WAM30706.1,ID:WAM30865.1,ID:WAM30972.1,	-	-
6176_hypothetical_protein.faa	-	-	ID:WAM30714.1,	-	-
6177_hypothetical_protein.faa	-	-	ID:WAM30715.1,	-	-
6196_hypothetical_protein.faa	-	-	ID:WAM30734.1,	-	-
6200_alpha-beta-type_smal...faa	-	-	ID:WAM32710.1,	-	-
6244_hypothetical_protein.faa	-	-	ID:WAM30779.1,	-	-
6245_glycosyltransferase_...faa	-	-	ID:WAM30780.1,	-	-
6246_hypothetical_protein.faa	-	-	ID:WAM32713.1,	-	-
6247_hypothetical_protein.faa	-	-	ID:WAM30781.1,	-	-
6268_hypothetical_protein.faa	-	-	ID:WAM30802.1,	-	-
6269_heme_NO-binding_doma...faa	-	-	ID:WAM30803.1,	-	-
6290_DUF2442_domain-conta...faa	-	-	ID:WAM30824.1,	-	-
6292_hypothetical_protein.faa	-	-	ID:WAM30826.1,	-	-
6297_HEPN_domain-containi...faa	-	-	ID:WAM30831.1,	-	-
6298_HEPN_domain-containi...faa	-	-	ID:WAM32714.1,	-	-
6300_DUF488_domain-contai...faa	-	-	ID:WAM30833.1,	-	-
6301_hypothetical_protein.faa	-	-	ID:WAM30834.1,	-	-
6302_protein-export_chape...faa	-	-	ID:WAM30835.1,	ID:ABP67280.1,	-
6303_hypothetical_protein.faa	-	-	ID:WAM30836.1,	-	-
6305_hypothetical_protein.faa	-	-	ID:WAM30838.1,	-	-
6306_FkbM_family_methyltr...faa	-	-	ID:WAM30839.1,	ID:ABP67272.1,	-
6327_MetQ-NlpA_family_ABC...faa	-	-	ID:WAM32716.1,	-	-
6328_hypothetical_protein.faa	-	-	ID:WAM30859.1,	-	-
6333_hypothetical_protein.faa	-	-	ID:WAM30864.1,	-	-
6343_hypothetical_protein.faa	-	-	ID:WAM30873.1,	-	-
6385_membrane_dipeptidase.faa	-	-	ID:WAM30912.1,	-	-
6386_membrane_dipeptidase.faa	-	-	ID:WAM32721.1,	-	-
6387_hypothetical_protein.faa	-	-	ID:WAM30913.1,	-	-
6424_HAD_family_hydrolase.faa	-	-	ID:WAM30950.1,	-	-
6430_23S_rRNA_-pseudourid...faa	-	-	ID:WAM32722.1,	-	-
6432_23S_rRNA_-pseudourid...faa	-	-	ID:WAM30957.1,	-	-
6442_hypothetical_protein.faa	-	-	ID:WAM30967.1,	-	-
6464_hypothetical_protein.faa	-	-	ID:WAM30988.1,	-	-
6467_hypothetical_protein.faa	-	-	ID:WAM30991.1,	ID:AEN71919.1,	-
6470_transposase.faa	-	-	ID:WAM30994.1,	-	-
6471_transposase.faa	-	-	ID:WAM30995.1,	-	-
6477_amidase_domain-conta...faa	-	-	ID:WAM32724.1,	-	-
6493_hypothetical_protein.faa	-	-	ID:WAM31016.1,	-	-
6499_DeoR_family_transcri...faa	-	-	ID:WAM31022.1,	-	-
6500_hypothetical_protein.faa	-	-	ID:WAM31023.1,	-	-
6501_hypothetical_protein.faa	-	-	ID:WAM31024.1,	-	-
6502_hypothetical_protein.faa	-	-	ID:WAM31025.1,	-	-
6503_hypothetical_protein.faa	-	-	ID:WAM31026.1,	-	-
6504_VrlQ.faa	-	-	ID:WAM31027.1,	-	-
6505_pglZ.faa	-	-	ID:WAM31028.1,	-	-
6506_DEAD-DEAH_box_helica...faa	-	-	ID:WAM31029.1,	-	-
6507_DNA_methyltransferas...faa	-	-	ID:WAM31030.1,	-	-
6508_DUF6079_family_prote...faa	-	-	ID:WAM31031.1,	-	-
6509_brxF.faa	-	-	ID:WAM32725.1,	-	-
6542_rlmB.faa	-	-	ID:WAM31063.1,	-	-
6554_oligosaccharide_flip...faa	-	-	ID:WAM31075.1,	-	-
6555_hypothetical_protein.faa	-	-	ID:WAM31076.1,	-	-
6570_hypothetical_protein.faa	-	-	ID:WAM31089.1,	-	-
6575_M23_family_metallope...faa	-	-	ID:WAM31094.1,	-	-
6577_hypothetical_protein.faa	-	-	ID:WAM31096.1,	-	-
6586_sigma-E_processing_p...faa	-	-	ID:WAM31105.1,	-	-
6587_sigma-E_processing_p...faa	-	-	ID:WAM31106.1,	-	-
6592_hypothetical_protein.faa	-	-	ID:WAM32729.1,	-	-
6593_hypothetical_protein.faa	-	-	ID:WAM31111.1,	-	-
6594_hypothetical_protein.faa	-	-	ID:WAM31112.1,	-	-
6614_hypothetical_protein.faa	-	-	ID:WAM31131.1,	-	-
6629_hypothetical_protein.faa	-	-	ID:WAM31146.1,	-	-
6631_L-D-transpeptidase.faa	-	-	ID:WAM31148.1,	-	-
6657_hypothetical_protein.faa	-	-	ID:WAM31174.1,	-	-
6658_hypothetical_protein.faa	-	-	ID:WAM31175.1,	-	-
6659_hypothetical_protein.faa	-	-	ID:WAM31176.1,	-	-
6665_hypothetical_protein.faa	-	-	ID:WAM31181.1,	-	-
6677_hypothetical_protein.faa	-	-	ID:WAM31193.1,	-	-
6678_hypothetical_protein.faa	-	-	ID:WAM31194.1,	-	-
6691_hypothetical_protein.faa	-	-	ID:WAM31207.1,	-	-
6692_hypothetical_protein.faa	-	-	ID:WAM31208.1,	-	-
6700_MFS_transporter.faa	-	-	ID:WAM31215.1,	-	-
6701_DMT_family_transport...faa	-	-	ID:WAM31216.1,	-	-
6702_DMT_family_transport...faa	-	-	ID:WAM32733.1,	-	-
6710_hypothetical_protein.faa	-	-	ID:WAM31224.1,	-	-
6721_hypothetical_protein.faa	-	-	ID:WAM31234.1,	-	-
6725_bifunctional_diguany...faa	-	-	ID:WAM31238.1,	-	-
6726_hypothetical_protein.faa	-	-	ID:WAM31239.1,	-	-
6727_hypothetical_protein.faa	-	-	ID:WAM31240.1,	-	-
6731_endo-1-4-beta-xylana...faa	-	-	ID:WAM31244.1,	-	-
6733_hypothetical_protein.faa	-	-	ID:WAM31246.1,	-	-
6734_hypothetical_protein.faa	-	-	ID:WAM31247.1,	-	-
6738_CotS_family_spore_co...faa	-	-	ID:WAM32735.1,	-	-
6739_hypothetical_protein.faa	-	-	ID:WAM31251.1,	-	-
6748_rhodanese-like_domai...faa	-	-	ID:WAM31260.1,	-	-
6749_FAD-dependent_oxidor...faa	-	-	ID:WAM31261.1,	-	-
6754_hypothetical_protein.faa	-	-	ID:WAM31265.1,	-	-
6755_hypothetical_protein.faa	-	-	ID:WAM31266.1,	-	-
6760_hypothetical_protein.faa	-	-	ID:WAM31270.1,	-	-
6770_4Fe-4S_binding_prote...faa	-	-	ID:WAM32739.1,	-	-
6772_hypothetical_protein.faa	-	-	ID:WAM31280.1,	-	-
6773_hypothetical_protein.faa	-	-	ID:WAM31281.1,	-	-
6783_hypothetical_protein.faa	-	-	ID:WAM31291.1,	-	-
6784_hypothetical_protein.faa	-	-	ID:WAM31292.1,	-	-
6787_GNAT_family_N-acetyl...faa	-	-	ID:WAM32740.1,	-	-
6803_hypothetical_protein.faa	-	-	ID:WAM31310.1,	-	-
6812_YkvA_family_protein.faa	-	-	ID:WAM31319.1,	-	-
6821_hypothetical_protein.faa	-	-	ID:WAM32761.1,	-	-
6834_hypothetical_protein.faa	-	-	ID:WAM31339.1,	-	-
6841_hypothetical_protein.faa	-	-	ID:WAM31346.1,	-	-
6847_hypothetical_protein.faa	-	-	ID:WAM31352.1,	-	-
6862_sporulation_protein_...faa	-	-	ID:WAM31367.1,	-	-
6863_hypothetical_protein.faa	-	-	ID:WAM31368.1,	-	-
6864_sugar_phosphate_nucl...faa	-	-	ID:WAM31369.1,	-	-
6866_phosphoenolpyruvate_...faa	-	-	ID:WAM32742.1,	-	-
6867_hypothetical_protein.faa	-	-	ID:WAM32743.1,	-	-
6874_glycosyltransferase_...faa	-	-	ID:WAM31377.1,	-	-
6875_hypothetical_protein.faa	-	-	ID:WAM31378.1,	-	-
6884_hypothetical_protein.faa	-	-	ID:WAM31387.1,	-	-
6885_Rpn_family_recombina...faa	-	-	ID:WAM31388.1,	-	-
6887_YhfC_family_intramem...faa	-	-	ID:WAM31390.1,	-	-
6888_YhfC_family_intramem...faa	-	-	ID:WAM31391.1,	-	-
6896_DUF3794_domain-conta...faa	-	-	ID:WAM32745.1,	-	-
6897_DUF3794_domain-conta...faa	-	-	ID:WAM31398.1,	-	-
6899_type_II_toxin-antito...faa	-	-	ID:WAM32746.1,	-	-
6900_hypothetical_protein.faa	-	-	ID:WAM31400.1,	-	-
6909_EAL_domain-containin...faa	-	-	ID:WAM31409.1,	-	-
6910_hypothetical_protein.faa	-	-	ID:WAM31410.1,	-	-
6918_hypothetical_protein.faa	-	-	ID:WAM31416.1,	-	-
6922_Uma2_family_endonucl...faa	-	-	ID:WAM32749.1,	-	-
6926_HlyD_family_efflux_t...faa	-	-	ID:WAM31423.1,	-	-
6927_biotin-lipoyl-bindin...faa	-	-	ID:WAM31424.1,	-	-
6945_ureC.faa	-	-	ID:WAM31440.1,	ID:ABP68044.1,	-
6946_ureB.faa	-	-	ID:WAM31441.1,	ID:ABP68045.1,	-
6947_ureA.faa	-	-	ID:WAM31442.1,	ID:ABP68047.1,	-
6948_ABC_transporter_ATP-...faa	-	-	ID:WAM31443.1,	ID:ABP68048.1,	-
6949_ATP-binding_cassette...faa	-	-	ID:WAM31444.1,	ID:ABP68049.1,	-
6950_urtC.faa	-	-	ID:WAM31445.1,	ID:ABP68050.1,	-
6951_urtB.faa	-	-	ID:WAM31446.1,	ID:ABP68051.1,	-
6952_urtA.faa	-	-	ID:WAM31447.1,	ID:ABP68052.1,	-
6954_transporter_substrat...faa	-	-	ID:WAM31449.1,	-	-
6973_hypothetical_protein.faa	-	-	ID:WAM31466.1,	-	-
6974_hypothetical_protein.faa	-	-	ID:WAM31467.1,	-	-
6990_hypothetical_protein.faa	-	-	ID:WAM31482.1,	-	-
7007_amidohydrolase_famil...faa	-	-	ID:WAM31499.1,	-	-
7008_DUF3368_domain-conta...faa	-	-	ID:WAM31500.1,	ID:ABP68109.1,	-
7010_AraC_family_transcri...faa	-	-	ID:WAM32754.1,	-	-
7013_hypothetical_protein.faa	-	-	ID:WAM31503.1,	-	-
7014_hypothetical_protein.faa	-	-	ID:WAM31504.1,	-	-
7015_substrate-binding_do...faa	-	-	ID:WAM31505.1,	-	-
7016_GntR_family_transcri...faa	-	-	ID:WAM31506.1,	-	-
7017_hypothetical_protein.faa	-	-	ID:WAM31507.1,	-	-
7020_helix-turn-helix_dom...faa	-	-	ID:WAM31510.1,	-	-
7028_hypothetical_protein.faa	-	-	ID:WAM31517.1,	-	-
7030_S-layer_homology_dom...faa	-	-	ID:WAM31519.1,	-	-
7033_hypothetical_protein.faa	-	-	ID:WAM31522.1,	-	-
7034_hypothetical_protein.faa	-	-	ID:WAM31523.1,	-	-
7035_hypothetical_protein.faa	-	-	ID:WAM31524.1,	-	-
7038_sugar_transferase.faa	-	-	ID:WAM32757.1,	-	-
7052_hypothetical_protein.faa	-	-	ID:WAM31540.1,	-	-
7053_hypothetical_protein.faa	-	-	ID:WAM31541.1,	-	-
7054_hypothetical_protein.faa	-	-	ID:WAM31542.1,	-	-
7055_hypothetical_protein.faa	-	-	ID:WAM31543.1,	-	-
7056_hypothetical_protein.faa	-	-	ID:WAM31544.1,	-	-
7059_hypothetical_protein.faa	-	-	ID:WAM31546.1,	-	-
7062_Arc_family_DNA-bindi...faa	-	-	ID:WAM32759.1,	-	-
7069_hypothetical_protein.faa	-	-	ID:WAM31555.1,	ID:ABP68323.1,	-
7080_ParB-RepB-Spo0J_fami...faa	-	-	ID:WAM31565.1,	-	-
7090_hypothetical_protein.faa	-	-	ID:WAM31575.1,	-	-
7098_C-terminal_beta-prop...faa	-	-	-	ID:ABP65672.1,	-
7100_hypothetical_protein.faa	-	-	-	ID:ABP65674.1,	-
7101_protein_of_unknown_f...faa	-	-	-	ID:ABP65675.1,	-
7113_hypothetical_protein.faa	-	-	-	ID:ABP65687.1,	-
7115_KWG_Leptospira_repea...faa	-	-	-	ID:ABP65690.1,	-
7116_hypothetical_protein.faa	-	-	-	ID:ABP65691.1,	-
7120_hypothetical_protein.faa	-	-	-	ID:ABP65695.1,	-
7130_hypothetical_protein.faa	-	-	-	ID:ABP65705.1,	-
7131_hypothetical_protein.faa	-	-	-	ID:ABP65706.1,	-
7133_hypothetical_protein.faa	-	-	-	ID:ABP65708.1,	-
7134_hypothetical_protein.faa	-	-	-	ID:ABP65709.1,	-
7135_transposase.faa	-	-	-	ID:ABP65710.1,ID:ABP65791.1,ID:ABP66011.1,ID:ABP66027.1,ID:ABP66101.1,ID:ABP66223.1,ID:ABP66242.1,ID:ABP66332.1,ID:ABP66472.1,ID:ABP66557.1,ID:ABP66564.1,ID:ABP66567.1,ID:ABP66689.1,ID:ABP66718.1,ID:ABP66721.1,ID:ABP66909.1,ID:ABP67047.1,ID:ABP67164.1,ID:ABP67206.1,ID:ABP67353.1,ID:ABP67407.1,ID:ABP67769.1,ID:ABP67867.1,ID:ABP67968.1,ID:ABP68273.1,	-
7139_hypothetical_protein.faa	-	-	-	ID:ABP65714.1,	-
7148_hypothetical_protein.faa	-	-	-	ID:ABP65724.1,	-
7149_hypothetical_protein.faa	-	-	-	ID:ABP65725.1,	-
7161_hypothetical_protein.faa	-	-	-	ID:ABP65738.1,	-
7221_regulatory_protein-_...faa	-	-	-	ID:ABP65799.1,	-
7229_hypothetical_protein.faa	-	-	-	ID:ABP65807.1,	-
7240_hypothetical_protein.faa	-	-	-	ID:AEN71900.1,	-
7241_Abortive_infection_p...faa	-	-	-	ID:ABP65816.2,	-
7244_hypothetical_protein.faa	-	-	-	ID:ABP65819.1,	-
7245_Subtilisin-like_seri...faa	-	-	-	ID:ABP65820.2,	-
7246_methyltransferase_ty...faa	-	-	-	ID:AEN71901.1,	-
7274_hypothetical_protein.faa	-	-	-	ID:ABP65848.1,	-
7275_protein_of_unknown_f...faa	-	-	-	ID:ABP65849.1,	-
7283_hypothetical_protein.faa	-	-	-	ID:ABP65857.1,	-
7306_protein_of_unknown_f...faa	-	-	-	ID:ABP65880.1,	-
7320_hypothetical_protein.faa	-	-	-	ID:ABP65894.1,	-
7332_glycosidase-_PH1107-...faa	-	-	-	ID:ABP65906.1,	-
7334_extracellular_solute...faa	-	-	-	ID:ABP65908.1,	-
7339_hypothetical_protein.faa	-	-	-	ID:ABP65913.1,	-
7352_hypothetical_protein.faa	-	-	-	ID:ABP65926.1,	-
7354_hypothetical_protein.faa	-	-	-	ID:ABP65928.2,	-
7355_hypothetical_protein.faa	-	-	-	ID:ABP65929.1,ID:ABP65934.1,	-
7359_hypothetical_protein.faa	-	-	-	ID:ABP65933.1,	-
7361_hypothetical_protein.faa	-	-	-	ID:ABP65935.1,	-
7380_hypothetical_protein.faa	-	-	-	ID:ABP65954.1,	-
7381_hypothetical_protein.faa	-	-	-	ID:ABP65958.1,	-
7391_hypothetical_protein.faa	-	-	-	ID:ABP65969.1,	-
7394_hypothetical_protein.faa	-	-	-	ID:ABP65972.1,ID:ABP66461.1,	-
7396_transposase_IS116-IS...faa	-	-	-	ID:ABP65974.1,	-
7397_IstB_domain_protein_...faa	-	-	-	ID:ABP65975.2,	-
7398_hypothetical_protein.faa	-	-	-	ID:ABP65976.1,	-
7399_Transposase_or_inact...faa	-	-	-	ID:ABP65977.1,	-
7436_RecA-superfamily_ATP...faa	-	-	-	ID:ABP66014.1,	-
7437_hypothetical_protein.faa	-	-	-	ID:ABP66015.1,	-
7439_putative_diguanylate...faa	-	-	-	ID:ABP66017.1,	-
7450_periplasmic_binding_...faa	-	-	-	ID:ABP66028.1,	-
7451_Xylose_isomerase_dom...faa	-	-	-	ID:ABP66029.1,	-
7452_response_regulator_r...faa	-	-	-	ID:ABP66030.1,	-
7453_ABC_transporter_rela...faa	-	-	-	ID:ABP66031.1,	-
7454_Monosaccharide-trans...faa	-	-	-	ID:ABP66032.1,ID:ABP66033.1,	-
7457_Xylose_isomerase_dom...faa	-	-	-	ID:ABP66035.1,	-
7458_oxidoreductase_domai...faa	-	-	-	ID:ABP66036.1,	-
7493_hypothetical_protein.faa	-	-	-	ID:ABP66071.2,	-
7494_hypothetical_protein.faa	-	-	-	ID:ABP66072.2,	-
7496_transposase-_IS605_O...faa	-	-	-	ID:ABP66074.1,	-
7526_hypothetical_protein.faa	-	-	-	ID:ABP66107.1,	-
7527_hypothetical_protein.faa	-	-	-	ID:ABP66108.1,	-
7531_IstB_domain_protein_...faa	-	-	-	ID:ABP66112.1,	-
7538_hypothetical_protein.faa	-	-	-	ID:ABP66119.1,ID:ABP67794.1,	-
7540_hypothetical_protein.faa	-	-	-	ID:ABP66121.1,	-
7541_hypothetical_protein.faa	-	-	-	ID:ABP66122.1,	-
7542_protein_of_unknown_f...faa	-	-	-	ID:ABP66123.1,	-
7543_protein_of_unknown_f...faa	-	-	-	ID:ABP66124.1,	-
7544_hypothetical_protein.faa	-	-	-	ID:ABP66125.1,	-
7545_protein_of_unknown_f...faa	-	-	-	ID:ABP66126.1,	-
7609_peptidase_C39-_bacte...faa	-	-	-	ID:ABP66187.1,	-
7617_hypothetical_protein.faa	-	-	-	ID:ABP66195.1,ID:ABP66234.1,	-
7624_Cupin_2-_conserved_b...faa	-	-	-	ID:ABP66202.1,	-
7632_response_regulator_r...faa	-	-	-	ID:ABP66210.1,	-
7657_hypothetical_protein.faa	-	-	-	ID:ABP66235.1,	-
7678_ATP-dependent_endonu...faa	-	-	-	ID:ABP66256.1,	-
7688_KWG_Leptospira_repea...faa	-	-	-	ID:ABP66266.1,	-
7689_KWG_Leptospira_repea...faa	-	-	-	ID:ABP66267.1,	-
7692_hypothetical_protein.faa	-	-	-	ID:AEN71905.1,	-
7693_hypothetical_protein.faa	-	-	-	ID:AEN71906.1,	-
7694_hypothetical_protein.faa	-	-	-	ID:AEN71907.1,	-
7695_hypothetical_protein.faa	-	-	-	ID:AEN71908.1,	-
7696_hypothetical_protein.faa	-	-	-	ID:ABP66270.2,	-
7699_Arylsulfatase_regula...faa	-	-	-	ID:ABP66273.1,	-
7700_Abortive_infection_p...faa	-	-	-	ID:ABP66274.1,	-
7701_ABC_transporter_rela...faa	-	-	-	ID:ABP66275.2,	-
7713_phenazine_biosynthes...faa	-	-	-	ID:ABP66287.1,	-
7818_hypothetical_protein.faa	-	-	-	ID:AEN71909.1,	-
7819_hypothetical_protein.faa	-	-	-	ID:AEN71910.1,	-
7820_hypothetical_protein.faa	-	-	-	ID:ABP66394.1,	-
7850_hypothetical_protein.faa	-	-	-	ID:ABP66424.1,	-
7855_methyl-accepting_che...faa	-	-	-	ID:ABP66429.2,	-
7856_putative_CheW_protei...faa	-	-	-	ID:ABP66430.1,	-
7857_response_regulator_r...faa	-	-	-	ID:ABP66431.1,	-
7858_putative_CheA_signal...faa	-	-	-	ID:ABP66432.1,	-
7859_PBS_lyase_HEAT_domai...faa	-	-	-	ID:ABP66433.1,	-
7860_Protein-glutamate_O-...faa	-	-	-	ID:ABP66434.1,	-
7861_response_regulator_r...faa	-	-	-	ID:ABP66435.1,	-
7862_putative_CheW_protei...faa	-	-	-	ID:ABP66436.1,	-
7863_methyl-accepting_che...faa	-	-	-	ID:ABP66437.1,	-
7864_response_regulator_r...faa	-	-	-	ID:ABP66438.1,	-
7865_diguanylate_cyclase-...faa	-	-	-	ID:ABP66439.1,	-
7884_hypothetical_protein.faa	-	-	-	ID:ABP66458.1,ID:ABP67967.1,	-
7885_hypothetical_protein.faa	-	-	-	ID:ABP66459.2,	-
7889_transposase_IS116-IS...faa	-	-	-	ID:ABP66463.1,	-
7891_hypothetical_protein.faa	-	-	-	ID:AEN71911.1,	-
7894_transposase-_mutator...faa	-	-	-	ID:ABP66467.1,	-
7914_lipoic_acid_syntheta...faa	-	-	-	ID:ABP66487.1,	-
7948_hypothetical_protein.faa	-	-	-	ID:ABP66521.1,	-
8035_ACT_domain-containin...faa	-	-	-	ID:ABP66609.1,	-
8079_hypothetical_protein.faa	-	-	-	ID:AEN71913.1,	-
8120_Cellulose_1-4-beta-c...faa	-	-	-	ID:ABP66692.1,	-
8122_glycoside_hydrolase-...faa	-	-	-	ID:ABP66694.1,	-
8127_type_3a-_cellulose-b...faa	-	-	-	ID:ABP66699.1,	-
8149_hypothetical_protein.faa	-	-	-	ID:ABP66723.2,	-
8150_hypothetical_protein.faa	-	-	-	ID:ABP66724.1,	-
8161_Radical_SAM_domain_p...faa	-	-	-	ID:ABP66735.1,	-
8169_hypothetical_protein.faa	-	-	-	ID:ABP66743.1,	-
8205_hypothetical_protein.faa	-	-	-	ID:ABP66781.1,	-
8254_hypothetical_protein.faa	-	-	-	ID:ABP66830.1,	-
8260_hypothetical_protein.faa	-	-	-	ID:ABP66836.1,	-
8345_hypothetical_protein.faa	-	-	-	ID:ABP66921.1,	-
8354_response_regulator_r...faa	-	-	-	ID:ABP66930.1,	-
8407_hypothetical_protein.faa	-	-	-	ID:ABP66982.2,	-
8409_hypothetical_protein.faa	-	-	-	ID:ABP66984.1,	-
8410_hypothetical_protein.faa	-	-	-	ID:ABP66985.2,	-
8411_hypothetical_protein.faa	-	-	-	ID:ABP66986.1,	-
8415_hypothetical_protein.faa	-	-	-	ID:ABP66990.1,	-
8416_hypothetical_protein.faa	-	-	-	ID:ABP66991.1,	-
8417_hypothetical_protein.faa	-	-	-	ID:ABP66992.1,	-
8422_hypothetical_protein.faa	-	-	-	ID:ABP66997.1,	-
8423_hypothetical_protein.faa	-	-	-	ID:ABP66998.1,	-
8424_hypothetical_protein.faa	-	-	-	ID:ABP67000.2,	-
8427_RNA_binding_S1_domai...faa	-	-	-	ID:ABP67003.1,	-
8429_D12_class_N6_adenine...faa	-	-	-	ID:ABP67005.1,	-
8432_hypothetical_protein.faa	-	-	-	ID:ABP67008.1,	-
8433_transcriptional_regu...faa	-	-	-	ID:ABP67009.1,	-
8434_protein_of_unknown_f...faa	-	-	-	ID:ABP67010.1,	-
8435_hypothetical_protein.faa	-	-	-	ID:ABP67011.1,	-
8437_hypothetical_protein.faa	-	-	-	ID:ABP67013.1,	-
8438_hypothetical_protein.faa	-	-	-	ID:ABP67014.1,	-
8439_transcriptional_regu...faa	-	-	-	ID:ABP67015.1,	-
8444_hypothetical_protein.faa	-	-	-	ID:ABP67019.1,	-
8445_hypothetical_protein.faa	-	-	-	ID:AEN71918.1,	-
8446_hypothetical_protein.faa	-	-	-	ID:ABP67020.1,	-
8447_hypothetical_protein.faa	-	-	-	ID:ABP67021.1,	-
8448_hypothetical_protein.faa	-	-	-	ID:ABP67022.1,	-
8449_ATPase_involved_in_c...faa	-	-	-	ID:ABP67023.1,	-
8450_peptidase_A24A-_prep...faa	-	-	-	ID:ABP67024.2,	-
8451_hypothetical_protein.faa	-	-	-	ID:ABP67025.1,	-
8452_hypothetical_protein.faa	-	-	-	ID:ABP67026.1,	-
8453_hypothetical_protein.faa	-	-	-	ID:ABP67027.1,	-
8454_ATPase_involved_in_c...faa	-	-	-	ID:ABP67028.1,	-
8455_type_II_secretion_sy...faa	-	-	-	ID:ABP67029.2,	-
8456_type_II_secretion_sy...faa	-	-	-	ID:ABP67030.1,	-
8457_type_II_secretion_sy...faa	-	-	-	ID:ABP67031.1,	-
8458_hypothetical_protein.faa	-	-	-	ID:ABP67032.1,	-
8459_hypothetical_protein.faa	-	-	-	ID:ABP67033.1,	-
8461_metal_dependent_phos...faa	-	-	-	ID:ABP67035.1,	-
8462_response_regulator_r...faa	-	-	-	ID:ABP67036.1,	-
8464_hypothetical_protein.faa	-	-	-	ID:ABP67038.2,	-
8465_transcriptional_repr...faa	-	-	-	ID:ABP67039.1,	-
8466_hypothetical_protein.faa	-	-	-	ID:ABP67040.1,	-
8467_hypothetical_protein.faa	-	-	-	ID:ABP67041.1,	-
8468_hypothetical_protein.faa	-	-	-	ID:ABP67042.2,	-
8472_hypothetical_protein.faa	-	-	-	ID:ABP67046.1,	-
8507_hypothetical_protein.faa	-	-	-	ID:ABP67081.1,	-
8511_drug_exporter_of_the...faa	-	-	-	ID:ABP67085.1,	-
8517_Rare_lipoprotein_A.faa	-	-	-	ID:ABP67090.1,	-
8566_hypothetical_protein.faa	-	-	-	ID:ABP67139.2,	-
8567_hypothetical_protein.faa	-	-	-	ID:ABP67140.1,	-
8576_extracellular_solute...faa	-	-	-	ID:ABP67149.1,	-
8703_hypothetical_protein.faa	-	-	-	ID:ABP67276.1,	-
8704_hypothetical_protein.faa	-	-	-	ID:ABP67277.1,	-
8707_hypothetical_protein.faa	-	-	-	ID:ABP67281.1,	-
8709_HEPN_domain_protein.faa	-	-	-	ID:ABP67284.2,	-
8716_hypothetical_protein.faa	-	-	-	ID:ABP67291.1,	-
8717_major_facilitator_su...faa	-	-	-	ID:AEN71921.1,	-
8932_hypothetical_protein.faa	-	-	-	ID:ABP67504.1,	-
8935_hypothetical_protein.faa	-	-	-	ID:ABP67507.1,	-
8981_hypothetical_protein.faa	-	-	-	ID:ABP67553.1,	-
9028_DNA--apurinic_or_apy...faa	-	-	-	ID:ABP67600.2,	-
9106_hypothetical_protein.faa	-	-	-	ID:ABP67678.1,	-
9109_DnaB_domain_protein_...faa	-	-	-	ID:ABP67681.1,	-
9110_hypothetical_protein.faa	-	-	-	ID:ABP67682.1,	-
9111_hypothetical_protein.faa	-	-	-	ID:ABP67683.1,	-
9112_hypothetical_protein.faa	-	-	-	ID:ABP67684.2,	-
9169_hypothetical_protein.faa	-	-	-	ID:ABP67742.1,	-
9170_hypothetical_protein.faa	-	-	-	ID:ABP67743.2,	-
9183_hypothetical_protein.faa	-	-	-	ID:ABP67755.1,	-
9185_glutamyl-tRNA_synthe...faa	-	-	-	ID:ABP67757.1,	-
9186_hypothetical_protein.faa	-	-	-	ID:ABP67758.1,	-
9189_hypothetical_protein.faa	-	-	-	ID:ABP67762.1,	-
9191_Radical_SAM_domain_p...faa	-	-	-	ID:ABP67764.1,	-
9218_hypothetical_protein.faa	-	-	-	ID:ABP67791.1,	-
9219_hypothetical_protein.faa	-	-	-	ID:ABP67792.1,	-
9220_transcriptional_regu...faa	-	-	-	ID:ABP67793.1,	-
9223_hypothetical_protein.faa	-	-	-	ID:ABP67796.1,	-
9224_hypothetical_protein.faa	-	-	-	ID:ABP67798.1,	-
9225_phage_integrase_fami...faa	-	-	-	ID:ABP67799.2,	-
9301_hypothetical_protein.faa	-	-	-	ID:ABP67875.1,	-
9393_IstB_domain_protein_...faa	-	-	-	ID:ABP67966.1,	-
9408_Endo-1-4-beta-xylana...faa	-	-	-	ID:ABP67982.1,	-
9409_hypothetical_protein.faa	-	-	-	ID:ABP67983.2,	-
9446_hypothetical_protein.faa	-	-	-	ID:ABP68020.1,	-
9457_hypothetical_protein.faa	-	-	-	ID:ABP68032.2,	-
9480_hypothetical_protein.faa	-	-	-	ID:ABP68055.1,	-
9491_methyl-accepting_che...faa	-	-	-	ID:ABP68066.1,	-
9492_hypothetical_protein.faa	-	-	-	ID:ABP68067.1,	-
9521_coagulation_factor_5...faa	-	-	-	ID:ABP68096.1,	-
9524_methyl-accepting_che...faa	-	-	-	ID:ABP68101.1,	-
9525_glycosidase-_PH1107-...faa	-	-	-	ID:ABP68102.1,	-
9526_hypothetical_protein.faa	-	-	-	ID:ABP68103.1,	-
9527_extracellular_solute...faa	-	-	-	ID:ABP68104.1,	-
9529_binding-protein-depe...faa	-	-	-	ID:ABP68106.1,	-
9530_response_regulator_r...faa	-	-	-	ID:ABP68107.1,	-
9531_integral_membrane_se...faa	-	-	-	ID:ABP68108.1,	-
9537_hypothetical_protein.faa	-	-	-	ID:ABP68114.2,	-
9544_Carbohydrate-binding...faa	-	-	-	ID:ABP68121.2,	-
9545_S-layer_domain_prote...faa	-	-	-	ID:ABP68122.1,	-
9559_hypothetical_protein.faa	-	-	-	ID:ABP68135.1,	-
9563_NUDIX_hydrolase.faa	-	-	-	ID:AEN71927.1,	-
9582_Non-specific_serine-...faa	-	-	-	ID:ABP68157.1,	-
9583_hypothetical_protein.faa	-	-	-	ID:ABP68158.2,	-
9586_hypothetical_protein.faa	-	-	-	ID:AEN71928.1,	-
9589_KWG_Leptospira_repea...faa	-	-	-	ID:ABP68163.1,	-
9590_KWG_Leptospira_repea...faa	-	-	-	ID:ABP68164.2,	-
9595_DNA_repair_protein_R...faa	-	-	-	ID:ABP68169.1,	-
9596_hypothetical_protein.faa	-	-	-	ID:ABP68170.1,	-
9598_hypothetical_protein.faa	-	-	-	ID:ABP68172.1,	-
9599_hypothetical_protein.faa	-	-	-	ID:ABP68173.1,	-
9600_phage_recombination_...faa	-	-	-	ID:ABP68174.1,	-
9602_hypothetical_protein.faa	-	-	-	ID:ABP68176.1,	-
9603_transposase-_putativ...faa	-	-	-	ID:ABP68177.1,	-
9608_hypothetical_protein.faa	-	-	-	ID:ABP68183.1,	-
9609_Radical_SAM_domain_p...faa	-	-	-	ID:ABP68184.1,	-
9611_hypothetical_protein.faa	-	-	-	ID:ABP68186.1,	-
9619_metal_dependent_phos...faa	-	-	-	ID:ABP68194.2,	-
9620_single-strand_bindin...faa	-	-	-	ID:ABP68195.1,	-
9621_SAF_domain_containin...faa	-	-	-	ID:ABP68196.2,	-
9622_hypothetical_protein.faa	-	-	-	ID:ABP68197.1,	-
9623_hypothetical_protein.faa	-	-	-	ID:ABP68198.1,	-
9624_hypothetical_protein.faa	-	-	-	ID:AEN71929.1,	-
9628_hypothetical_protein.faa	-	-	-	ID:AEN71930.1,	-
9630_Methyltransferase_ty...faa	-	-	-	ID:ABP68203.1,	-
9631_hypothetical_protein.faa	-	-	-	ID:ABP68204.1,	-
9632_hypothetical_protein.faa	-	-	-	ID:ABP68205.1,	-
9648_double-stranded_RNA-...faa	-	-	-	ID:ABP68221.1,	-
9656_hypothetical_protein.faa	-	-	-	ID:ABP68229.1,	-
9668_Resolvase_helix-turn...faa	-	-	-	ID:ABP68241.1,	-
9671_type_III_restriction...faa	-	-	-	ID:ABP68244.1,	-
9676_putative_transcripti...faa	-	-	-	ID:ABP68249.1,	-
9677_putative_transcripti...faa	-	-	-	ID:ABP68250.1,	-
9712_transposase-_IS204-I...faa	-	-	-	ID:ABP68283.1,	-
9713_transposase-_IS111A-...faa	-	-	-	ID:ABP68284.1,	-
9714_hypothetical_protein.faa	-	-	-	ID:ABP68285.1,	-
9715_2-deoxy-D-gluconate_...faa	-	-	-	ID:ABP68286.1,	-
9718_Heparinase_II-III_fa...faa	-	-	-	ID:ABP68289.1,	-
9719_S-layer_domain_prote...faa	-	-	-	ID:ABP68290.1,	-
9720_hypothetical_protein.faa	-	-	-	ID:ABP68291.1,	-
9722_binding-protein-depe...faa	-	-	-	ID:ABP68293.1,	-
9723_extracellular_solute...faa	-	-	-	ID:ABP68294.1,	-
9724_helix-turn-helix-_do...faa	-	-	-	ID:ABP68295.1,	-
9725_hypothetical_protein.faa	-	-	-	ID:ABP68296.1,	-
9726_Nitrilase-cyanide_hy...faa	-	-	-	ID:ABP68297.1,	-
9727_glycosyl_hydrolase-_...faa	-	-	-	ID:ABP68298.1,	-
9729_regulatory_protein-_...faa	-	-	-	ID:ABP68300.1,	-
9730_beta-lactamase_domai...faa	-	-	-	ID:ABP68301.1,	-
9731_oxidoreductase_domai...faa	-	-	-	ID:ABP68302.1,	-
9732_oxidoreductase_domai...faa	-	-	-	ID:ABP68303.1,	-
9733_Mandelate_racemase-m...faa	-	-	-	ID:ABP68304.1,	-
9734_binding-protein-depe...faa	-	-	-	ID:ABP68305.1,	-
9735_binding-protein-depe...faa	-	-	-	ID:ABP68306.1,	-
9736_extracellular_solute...faa	-	-	-	ID:ABP68307.1,	-
9737_dihydrodipicolinate_...faa	-	-	-	ID:ABP68308.1,	-
9739_hypothetical_protein.faa	-	-	-	ID:ABP68310.1,	-
9741_hypothetical_protein.faa	-	-	-	ID:ABP68312.2,	-
9743_hypothetical_protein.faa	-	-	-	ID:ABP68314.1,	-
9745_hypothetical_protein.faa	-	-	-	ID:ABP68316.1,	-
9774_MoxR_family_ATPase.faa	ID:AZT89452.1,	ID:WAM33674.1,	ID:WAM31366.1,	ID:ABP65938.1,	ID:WP_039765902.1,
9775_VOC_family_protein.faa	ID:AZT89453.1,	ID:WAM33673.1,	ID:WAM31365.1,	ID:ABP65939.1,	ID:WP_039765904.1,
9776_ThuA_domain-containi...faa	ID:AZT89454.1,	ID:WAM33672.1,	ID:WAM31364.1,	ID:ABP65940.1,	ID:WP_039765906.1,
9777_AGE_family_epimerase...faa	ID:AZT89455.1,	ID:WAM33671.1,	-	ID:ABP65941.1,	ID:WP_039765908.1,
9778_substrate-binding_do...faa	ID:AZT89456.1,	ID:WAM33670.1,	-	-	ID:WP_039765910.1,
9779_glycoside_hydrolase_...faa	ID:AZT89457.1,	ID:WAM33669.1,	-	ID:ABP65942.1,	ID:WP_039765913.1,
9780_ABC_transporter_subs...faa	ID:AZT89458.1,	ID:WAM33668.1,	-	ID:ABP65943.1,	ID:WP_039765915.1,
9781_ABC_transporter_perm...faa	ID:AZT89459.1,	ID:WAM33667.1,	-	ID:ABP65944.1,	ID:WP_011915907.1,
9782_carbohydrate_ABC_tra...faa	ID:AZT89460.1,	ID:WAM33666.1,	-	ID:ABP65945.2,	ID:WP_039765918.1,
9783_endospore_germinatio...faa	ID:AZT90930.1,	-	ID:WAM32245.1,	ID:ABP66611.1,	ID:WP_039767270.1,
9784_spore_germination_pr...faa	ID:AZT90931.1,	-	ID:WAM32244.1,	ID:ABP66610.1,	ID:WP_237738275.1,
9785_hypothetical_protein.faa	ID:AZT91680.1,	-	-	ID:AEN71912.1,	ID:WP_039767274.1,
9786_ACT_domain-containin...faa	ID:AZT90932.1,	ID:WAM34493.1,	ID:WAM32243.1,	-	ID:WP_039767276.1,
9787_homoserine_dehydroge...faa	ID:AZT90933.1,	ID:WAM34492.1,	ID:WAM32242.1,	ID:ABP66607.1,	ID:WP_039767277.1,
9788_thrB.faa	ID:AZT90934.1,	ID:WAM34491.1,	ID:WAM32241.1,	ID:ABP66606.1,	ID:WP_039767280.1,
9789_aspartate_kinase.faa	ID:AZT90935.1,	ID:WAM34490.1,	ID:WAM32240.1,	ID:ABP66605.1,	ID:WP_039767283.1,
9790_DeoR-GlpR_family_DNA...faa	ID:AZT90937.1,	ID:WAM34489.1,	ID:WAM32239.1,	ID:ABP66604.1,	ID:WP_011916550.1,
9791_rhamnulokinase.faa	ID:AZT90938.1,	-	-	ID:ABP66603.1,	ID:WP_039767286.1,
9792_GNAT_family_N-acetyl...faa	ID:AZT90939.1,	ID:WAM34488.1,	ID:WAM32238.1,	ID:ABP66602.1,	ID:WP_039767288.1,
9793_metallophosphoestera...faa	ID:AZT90940.1,	ID:WAM34487.1,	ID:WAM32237.1,	ID:ABP66601.1,	ID:WP_039767290.1,
9794_XTP-dITP_diphosphata...faa	ID:AZT90941.1,	ID:WAM34486.1,	ID:WAM32236.1,	ID:ABP66600.1,	ID:WP_039767292.1,
9795_rph.faa	ID:AZT90942.1,	ID:WAM34485.1,	ID:WAM32235.1,	ID:ABP66599.1,	ID:WP_039767293.1,
9796_GerMN_domain-contain...faa	ID:AZT90943.1,	-	-	ID:ABP66598.1,	ID:WP_039767296.1,
9797_undecaprenyl-decapre...faa	ID:AZT90944.1,	ID:WAM34483.1,	ID:WAM32232.1,	ID:ABP66597.1,	ID:WP_039767298.1,
9798_hypothetical_protein.faa	ID:AZT90945.1,	ID:WAM34482.1,	ID:WAM32231.1,	ID:ABP66596.1,	ID:WP_156823685.1,
9799_protein-glutamate_O-...faa	ID:AZT90946.1,	ID:WAM34481.1,	ID:WAM32230.1,	ID:ABP66595.1,	ID:WP_039767300.1,
9800_GNAT_family_N-acetyl...faa	ID:AZT90947.1,	ID:WAM34480.1,	ID:WAM32229.1,	ID:ABP66594.1,	ID:WP_039767302.1,
9801_MogA-MoaB_family_mol...faa	ID:AZT90948.1,	ID:WAM34479.1,	ID:WAM32228.1,	ID:ABP66593.1,	ID:WP_039767304.1,
9802_cyclic_pyranopterin_...faa	ID:AZT90949.1,	ID:WAM34478.1,	ID:WAM32227.1,	ID:ABP66592.1,	ID:WP_039767307.1,
9803_moaA.faa	ID:AZT90950.1,	ID:WAM34477.1,	ID:WAM32226.1,	ID:ABP66591.1,	ID:WP_011916537.1,
9804_molybdopterin_molybd...faa	ID:AZT90951.1,	ID:WAM34476.1,	ID:WAM32225.1,	ID:ABP66590.1,	ID:WP_011916536.1,
9805_molybdopterin_molybd...faa	ID:AZT90952.1,	ID:WAM34475.1,	ID:WAM32224.1,	ID:ABP66589.1,	ID:WP_011916535.1,
9806_ATP-binding_cassette...faa	ID:AZT90953.1,	ID:WAM34474.1,	ID:WAM32223.1,	ID:ABP66588.1,	ID:WP_011916534.1,
9807_ABC_transporter_perm...faa	ID:AZT90954.1,	ID:WAM34473.1,	ID:WAM32222.1,	ID:ABP66587.1,	ID:WP_011916533.1,
9808_extracellular_solute...faa	ID:AZT90955.1,	ID:WAM34472.1,	ID:WAM32221.1,	ID:ABP66586.1,	ID:WP_011916532.1,
9809_ThiF_family_adenylyl...faa	ID:AZT90956.1,	ID:WAM34471.1,	ID:WAM32220.1,	ID:ABP66585.1,	ID:WP_011916531.1,
9810_MoaD-ThiS_family_pro...faa	ID:AZT90957.1,	ID:WAM34470.1,	ID:WAM32219.1,	ID:ABP66584.1,	ID:WP_011916530.1,
9811_aldehyde_ferredoxin_...faa	ID:AZT90958.1,	ID:WAM34469.1,	ID:WAM32218.1,	ID:ABP66583.1,	ID:WP_039767314.1,
9812_4Fe-4S_binding_prote...faa	ID:AZT90959.1,	ID:WAM34468.1,	ID:WAM32217.1,	ID:ABP66582.1,	ID:WP_011916528.1,
9813_fumarylacetoacetate_...faa	ID:AZT90960.1,	ID:WAM34453.1,	ID:WAM32216.1,	ID:ABP66581.1,	ID:WP_039767317.1,
9814_hypothetical_protein.faa	ID:AZT90961.1,	-	ID:WAM31072.1,	ID:ABP66580.1,	ID:WP_011916526.1,
9815_BofC_C-terminal_doma...faa	ID:AZT90962.1,	-	ID:WAM31073.1,	ID:ABP66579.1,	ID:WP_039767320.1,
9816_YebC-PmpR_family_DNA...faa	ID:AZT90963.1,	ID:WAM34961.1,	ID:WAM31074.1,	ID:ABP66578.1,	ID:WP_011916524.1,
9817_oligosaccharide_flip...faa	ID:AZT90964.1,	-	-	ID:ABP66577.2,	ID:WP_039767323.1,
9818_hypothetical_protein.faa	ID:AZT91681.1,	ID:WAM34429.1,	ID:WAM31077.1,	ID:ABP66576.2,	ID:WP_011916522.1,
9819_YigZ_family_protein.faa	ID:AZT90965.1,	ID:WAM34428.1,	ID:WAM31078.1,	ID:ABP66575.1,	ID:WP_011916521.1,
9820_NUDIX_hydrolase.faa	ID:AZT90966.1,	ID:WAM34427.1,	ID:WAM31079.1,	ID:ABP66574.1,	ID:WP_011916520.1,
9821_hflX.faa	ID:AZT91682.1,	ID:WAM34426.1,	ID:WAM31080.1,	ID:ABP66573.2,	ID:WP_237738276.1,
9822_tuf.faa	ID:AZT90967.1,	ID:WAM34425.1,	ID:WAM31081.1,	ID:ABP66572.1,	ID:WP_039767326.1,
9823_fusA.faa	ID:AZT90829.1,ID:AZT90968.1,	ID:WAM34424.1,ID:WAM34570.1,	ID:WAM32345.1,ID:WAM31082.1,	ID:ABP66571.1,ID:ABP67951.1,	ID:WP_039767328.1,ID:WP_039764724.1,
9824_rpsG.faa	ID:AZT90969.1,	ID:WAM34423.1,	ID:WAM31083.1,	ID:ABP66570.1,	ID:WP_011916516.1,
9825_rpsL.faa	ID:AZT90970.1,	ID:WAM34422.1,	ID:WAM31084.1,	ID:ABP66569.1,	ID:WP_039767332.1,
9826_ribosomal_L7Ae-L30e-...faa	ID:AZT91683.1,	ID:WAM34421.1,	ID:WAM31086.1,	ID:ABP66568.2,	ID:WP_011916514.1,
9827_rpoC.faa	ID:AZT90971.1,	ID:WAM34420.1,	ID:WAM31087.1,	ID:ABP66566.2,	ID:WP_039767334.1,
9828_DNA-directed_RNA_pol...faa	-	-	-	-	ID:WP_039767342.1,
9829_carbohydrate_binding...faa	-	ID:WAM33814.1,	-	-	ID:WP_237738159.1,
9830_sugar_ABC_transporte...faa	ID:AZT91719.1,	-	ID:WAM31491.1,	ID:ABP68082.1,	ID:WP_039767137.1,
9831_mglC.faa	ID:AZT91492.1,	-	ID:WAM31489.1,	-	ID:WP_039767139.1,
9832_hypothetical_protein.faa	-	-	-	-	ID:WP_039764927.1,
9833_hypothetical_protein.faa	ID:AZT91371.1,	ID:WAM33718.1,	ID:WAM31771.1,	ID:ABP66131.1,	ID:WP_039766635.1,
9834_MFS_transporter.faa	ID:AZT91372.1,	ID:WAM33719.1,	ID:WAM31770.1,	ID:ABP66130.1,	ID:WP_039766638.1,
9835_hypothetical_protein.faa	ID:AZT91373.1,	ID:WAM33720.1,	ID:WAM31769.1,	ID:ABP66129.1,	ID:WP_039766639.1,
9836_hydE.faa	ID:AZT91710.1,	ID:WAM33721.1,	ID:WAM31768.1,	ID:ABP66128.1,	ID:WP_039766647.1,
9837_PBP1A_family_penicil...faa	ID:AZT91374.1,	ID:WAM33722.1,	ID:WAM31767.1,ID:WAM31334.1,	ID:ABP66012.1,ID:ABP66127.1,	ID:WP_039766640.1,ID:WP_039766173.1,
9838_CRISPR-associated_pr...faa	-	-	-	-	ID:WP_237738250.1,
9839_hypothetical_protein.faa	-	-	-	-	ID:WP_237738248.1,
9840_hypothetical_protein.faa	-	-	-	-	ID:WP_039766642.1,
9841_cas10.faa	-	-	-	-	ID:WP_237738249.1,
9842_NlpC-P60_family_prot...faa	ID:AZT90870.1,	ID:WAM34550.1,	ID:WAM32293.1,	ID:ABP66666.1,	ID:WP_039766873.1,
9843_lactate_utilization_...faa	ID:AZT90871.1,	ID:WAM34549.1,	ID:WAM32292.1,	ID:ABP66665.1,	ID:WP_039766875.1,
9844_ABC_transporter_ATP-...faa	ID:AZT90872.1,	ID:WAM34548.1,	ID:WAM32291.1,	ID:ABP66664.1,	ID:WP_039766878.1,
9845_iron_ABC_transporter...faa	ID:AZT90873.1,	ID:WAM34547.1,	ID:WAM32290.1,	ID:ABP66663.2,	ID:WP_039766881.1,
9846_ABC_transporter_subs...faa	ID:AZT90874.1,	ID:WAM34546.1,	ID:WAM32289.1,	ID:ABP66662.1,	ID:WP_039766884.1,
9847_glycine_cleavage_sys...faa	ID:AZT90875.1,	ID:WAM34545.1,	ID:WAM32288.1,	ID:ABP66661.1,	ID:WP_039766886.1,
9848_sulfite_exporter_Tau...faa	ID:AZT90877.1,	ID:WAM34543.1,	ID:WAM32286.1,	ID:ABP66659.1,	ID:WP_039766888.1,
9849_hypothetical_protein.faa	ID:AZT90878.1,	ID:WAM34542.1,	ID:WAM32285.1,	ID:ABP66658.1,	ID:WP_039766890.1,
9850_type_II_toxin-antito...faa	ID:AZT90879.1,	ID:WAM34967.1,	ID:WAM32677.1,	ID:ABP66657.1,	ID:WP_237738262.1,
9851_hypothetical_protein.faa	ID:AZT90880.1,	ID:WAM34541.1,	ID:WAM32284.1,	ID:ABP66656.1,	ID:WP_039766893.1,
9852_alr.faa	ID:AZT90881.1,	ID:WAM34540.1,	ID:WAM32283.1,	ID:ABP66655.1,	ID:WP_039766895.1,
9853_hypothetical_protein.faa	ID:AZT90882.1,	-	-	ID:ABP66654.1,	ID:WP_039766897.1,
9854_bifunctional_ADP-dep...faa	ID:AZT90883.1,	ID:WAM34538.1,	ID:WAM32280.1,	ID:ABP66653.1,	ID:WP_039766900.1,
9855_acpS.faa	ID:AZT90884.1,	ID:WAM34537.1,	ID:WAM32279.1,	ID:ABP66652.1,	ID:WP_039766903.1,
9856_pdxT.faa	ID:AZT90885.1,	ID:WAM34536.1,	ID:WAM32278.1,	ID:ABP66651.1,	ID:WP_039766905.1,
9857_pdxS.faa	ID:AZT90886.1,	ID:WAM34535.1,	ID:WAM32277.1,	ID:ABP66650.1,	ID:WP_039766907.1,
9858_PLP-dependent_aminot...faa	ID:AZT90887.1,	ID:WAM34534.1,	ID:WAM32276.1,	ID:ABP66649.1,	ID:WP_039766909.1,
9859_M20_family_metallope...faa	ID:AZT90888.1,	ID:WAM34533.1,	ID:WAM32275.1,	ID:ABP66648.1,	ID:WP_039766911.1,
9860_hypothetical_protein.faa	ID:AZT90889.1,	ID:WAM34532.1,	ID:WAM32274.1,	ID:ABP66647.1,	ID:WP_039766980.1,
9861_peptide_ABC_transpor...faa	ID:AZT90890.1,	ID:WAM34531.1,	-	ID:ABP66646.1,	ID:WP_039766913.1,
9862_dipeptide_ABC_transp...faa	ID:AZT90891.1,	-	-	ID:ABP66645.1,	ID:WP_039766915.1,
9863_ABC_transporter_ATP-...faa	ID:AZT90892.1,	ID:WAM34530.1,	ID:WAM32273.1,	ID:ABP66644.1,	ID:WP_039766917.1,
9864_ABC_transporter_perm...faa	ID:AZT90893.1,	-	ID:WAM32272.1,	ID:ABP66643.1,	ID:WP_039766919.1,
9865_ABC_transporter_perm...faa	ID:AZT90894.1,	ID:WAM34966.1,	-	ID:ABP66642.2,	ID:WP_039766921.1,
9866_L-lactate_dehydrogen...faa	ID:AZT90895.1,	ID:WAM34528.1,	ID:WAM32271.1,	ID:ABP66641.1,	ID:WP_237738263.1,
9867_rpsT.faa	ID:AZT90896.1,	ID:WAM34527.1,	ID:WAM32270.1,	ID:ABP66640.1,	ID:WP_039766926.1,
9868_holA.faa	ID:AZT90897.1,	ID:WAM34526.1,	ID:WAM32269.1,	ID:ABP66639.1,	ID:WP_039766928.1,
9869_DNA_internalization-...faa	ID:AZT90898.1,	ID:WAM34525.1,	ID:WAM32268.1,	ID:ABP66638.1,	ID:WP_039766930.1,
9870_PHP_domain-containin...faa	ID:AZT90899.1,	ID:WAM34524.1,	ID:WAM32267.1,	ID:ABP66637.1,	ID:WP_039766932.1,
9871_NAD-P--FAD-dependent...faa	ID:AZT90900.1,	ID:WAM34523.1,	ID:WAM32266.1,	ID:ABP66636.1,	ID:WP_039766934.1,
9872_hypothetical_protein.faa	ID:AZT90901.1,	ID:WAM34522.1,	ID:WAM32265.1,	ID:ABP66635.1,	ID:WP_039766936.1,
9873_TIGR03915_family_put...faa	ID:AZT90902.1,	ID:WAM34521.1,	ID:WAM32264.1,	ID:ABP66634.1,	ID:WP_039766937.1,
9874_putative_DNA_modific...faa	ID:AZT90903.1,	ID:WAM34520.1,	ID:WAM32263.1,	ID:ABP66633.1,	ID:WP_039766939.1,
9875_beta-galactosidase.faa	ID:AZT90904.1,	ID:WAM34518.1,	ID:WAM32262.1,	ID:ABP66632.1,	ID:WP_039766941.1,
9876_sensory_rhodopsin_tr...faa	ID:AZT90905.1,	ID:WAM34517.1,	-	ID:ABP66631.1,	ID:WP_039766944.1,
9877_dienelactone_hydrola...faa	ID:AZT90906.1,	ID:WAM34516.1,	-	ID:ABP66630.1,	ID:WP_039766947.1,
9878_DUF3800_domain-conta...faa	-	-	-	ID:ABP66629.1,	ID:WP_011916575.1,
9879_MBL_fold_metallo-hyd...faa	ID:AZT90915.1,	ID:WAM34506.1,	ID:WAM32261.1,	ID:ABP66628.1,	ID:WP_039766950.1,
9880_DMT_family_transport...faa	ID:AZT90916.1,	ID:WAM34505.1,	ID:WAM32260.1,	ID:ABP66627.2,	ID:WP_156823679.1,
9881_amino_acid_ABC_trans...faa	ID:AZT91678.1,	ID:WAM34965.1,	ID:WAM32676.1,	ID:ABP66626.1,	ID:WP_039766982.1,
9882_amino_acid_ABC_trans...faa	ID:AZT90917.1,	ID:WAM34504.1,	ID:WAM32259.1,	ID:ABP66625.1,	ID:WP_039766955.1,
9883_ABC_transporter_subs...faa	ID:AZT91679.1,	ID:WAM34503.1,	ID:WAM32258.1,	ID:ABP66624.1,	ID:WP_237738261.1,
9884_S-layer_homology_dom...faa	ID:AZT90918.1,	ID:WAM34502.1,	ID:WAM32257.1,	ID:ABP66623.1,	ID:WP_039766960.1,
9885_fibronectin_type_III...faa	ID:AZT90919.1,	ID:WAM34501.1,	ID:WAM32256.1,	ID:ABP66622.1,	ID:WP_039766963.1,
9886_fibronectin_type_III...faa	ID:AZT90920.1,	-	ID:WAM32255.1,	ID:ABP66621.1,	ID:WP_039766965.1,
9887_wecB.faa	ID:AZT90921.1,	ID:WAM34964.1,	ID:WAM32254.1,	ID:ABP66620.1,	ID:WP_039766967.1,
9888_radical_SAM_protein.faa	ID:AZT90922.1,	-	ID:WAM32253.1,	ID:ABP66619.1,	ID:WP_039766969.1,
9889_coproporphyrinogen_I...faa	ID:AZT90923.1,	ID:WAM34498.1,	ID:WAM32252.1,	ID:ABP66618.1,	ID:WP_039766971.1,
9890_MBL_fold_metallo-hyd...faa	ID:AZT90924.1,	ID:WAM34497.1,	ID:WAM32251.1,	ID:ABP66617.1,	ID:WP_039766973.1,
9891_dtd.faa	ID:AZT90925.1,	ID:WAM34496.1,	ID:WAM32250.1,	ID:ABP66616.1,	ID:WP_011916562.1,
9892_bifunctional_-p-ppGp...faa	ID:AZT90926.1,	ID:WAM34495.1,	ID:WAM32249.1,	ID:ABP66615.1,	ID:WP_193353824.1,
9893_adenine_phosphoribos...faa	ID:AZT90927.1,	ID:WAM34494.1,	ID:WAM32248.1,	ID:ABP66614.1,	ID:WP_011916560.1,
9894_extracellular_solute...faa	ID:AZT91514.1,	ID:WAM33817.1,	-	ID:ABP68125.1,	ID:WP_039767352.1,
9895_rlmD.faa	-	-	-	-	ID:WP_039767871.1,
9896_DNA-binding_protein.faa	ID:AZT89579.1,	-	-	-	ID:WP_039767872.1,
9897_RNA_polymerase_sigma...faa	ID:AZT89580.1,	-	-	ID:ABP66105.1,	ID:WP_039767873.1,
9898_DUF1385_domain-conta...faa	-	-	-	-	ID:WP_039765602.1,
9899_rpmE.faa	ID:AZT90740.1,	ID:WAM33168.1,	ID:WAM30966.1,	ID:ABP67113.1,	ID:WP_013430572.1,
9900_PIN_domain_nuclease.faa	-	-	-	ID:ABP67112.1,	ID:WP_039765606.1,
9901_type_II_toxin-antito...faa	ID:AZT90741.1,	-	-	ID:ABP67111.1,	ID:WP_011917046.1,
9902_MFS_transporter.faa	ID:AZT90742.1,	-	ID:WAM30968.1,	ID:ABP67110.1,	ID:WP_039765609.1,
9903_PrsW_family_glutamic...faa	ID:AZT90743.1,	ID:WAM33169.1,	ID:WAM30969.1,	ID:ABP67109.1,	ID:WP_011917044.1,
9904_8-oxoguanine_DNA_gly...faa	ID:AZT91670.1,	ID:WAM33170.1,	ID:WAM30970.1,	ID:ABP67108.1,	ID:WP_039765663.1,
9905_N-acetylmuramoyl-L-a...faa	ID:AZT90744.1,	ID:WAM33171.1,	ID:WAM30971.1,	ID:ABP67107.1,	ID:WP_039765613.1,
9906_rho.faa	ID:AZT90745.1,	ID:WAM33172.1,	ID:WAM30973.1,	ID:ABP67106.2,	ID:WP_011917041.1,
9907_galE.faa	ID:AZT90746.1,	ID:WAM33173.1,	ID:WAM30974.1,	ID:ABP67105.1,	ID:WP_011917040.1,
9908_galactokinase.faa	ID:AZT90747.1,	ID:WAM33174.1,	ID:WAM30975.1,	ID:ABP67104.1,	ID:WP_039765616.1,
9909_galT.faa	ID:AZT90748.1,	ID:WAM33175.1,	ID:WAM30976.1,	ID:ABP67103.1,	ID:WP_039765619.1,
9910_PocR_ligand-binding_...faa	ID:AZT90749.1,	ID:WAM33176.1,	ID:WAM30977.1,	ID:ABP67102.1,	ID:WP_039765622.1,
9911_DUF523_domain-contai...faa	ID:AZT90750.1,	ID:WAM33177.1,	ID:WAM30978.1,	ID:ABP67101.1,	ID:WP_039765624.1,
9912_yihA.faa	ID:AZT90751.1,	ID:WAM33178.1,	ID:WAM30979.1,	ID:ABP67100.1,	ID:WP_039765626.1,
9913_lon.faa	ID:AZT90752.1,	-	ID:WAM30980.1,	ID:ABP67099.1,	ID:WP_156823666.1,
9914_glycerol-3-phosphate...faa	ID:AZT90753.1,	-	ID:WAM30981.1,	ID:ABP67098.1,	ID:WP_039765629.1,
9915_DUF1667_domain-conta...faa	ID:AZT91671.1,	-	ID:WAM30982.1,	ID:ABP67097.1,	ID:WP_039765630.1,
9916_NAD-P--FAD-dependent...faa	ID:AZT90754.1,	-	ID:WAM30983.1,	ID:ABP67096.1,	ID:WP_039765631.1,
9917_NAD-P--FAD-dependent...faa	ID:AZT90755.1,	-	ID:WAM30984.1,	ID:ABP67095.1,	ID:WP_039765634.1,
9918_hypothetical_protein.faa	-	-	ID:WAM30985.1,	ID:ABP67094.2,	ID:WP_193353819.1,
9919_iron-containing_alco...faa	ID:AZT90756.1,	ID:WAM33184.1,	ID:WAM30986.1,	ID:ABP67093.1,	ID:WP_039765637.1,
9920_FMN-dependent_NADH-a...faa	ID:AZT90757.1,	-	ID:WAM32723.1,	ID:ABP67092.1,	ID:WP_039765639.1,
9921_hypothetical_protein.faa	ID:AZT90758.1,	-	ID:WAM30987.1,	ID:ABP67091.1,	ID:WP_039765641.1,
9922_hypothetical_protein.faa	ID:AZT90760.1,	-	ID:WAM30990.1,	-	ID:WP_051109309.1,
9923_hypothetical_protein.faa	ID:AZT90761.1,	ID:WAM33185.1,	ID:WAM30992.1,	ID:ABP67089.1,	ID:WP_039765644.1,
9924_hypothetical_protein.faa	ID:AZT90762.1,	-	-	-	ID:WP_039765646.1,
9925_DUF5412_family_prote...faa	ID:AZT90769.1,	-	-	ID:ABP67087.1,	ID:WP_011917021.1,
9926_polymorphic_toxin_ty...faa	ID:AZT91672.1,	-	-	ID:ABP67086.2,	ID:WP_011917020.1,
9927_ABC_transporter_ATP-...faa	ID:AZT90771.1,	-	-	ID:ABP67084.1,	ID:WP_039765652.1,
9928_ABC_transporter_ATP-...faa	ID:AZT90772.1,	-	-	-	ID:WP_039765655.1,
9929_MFS_transporter.faa	ID:AZT89971.1,ID:AZT90768.1,	-	-	ID:ABP67079.1,	ID:WP_011917015.1,
9930_ABC_transporter_perm...faa	ID:AZT89969.1,	-	-	ID:ABP67078.1,	ID:WP_011917014.1,
9931_hypothetical_protein.faa	-	-	-	-	ID:WP_237738222.1,
9932_IS256-like_element_I...faa	ID:AZT89238.1,ID:AZT89249.1,	ID:WAM34145.1,	-	ID:ABP65707.1,ID:ABP65716.1,ID:ABP65811.1,ID:ABP65927.1,ID:ABP65936.1,ID:ABP65970.1,ID:ABP65973.1,ID:ABP65994.1,ID:ABP66073.1,ID:ABP66118.1,ID:ABP66174.1,ID:ABP66186.1,ID:ABP66196.1,ID:ABP66460.1,ID:ABP66462.1,ID:ABP66700.1,ID:ABP66762.1,ID:ABP66780.1,ID:ABP66783.1,ID:ABP67082.1,ID:ABP67795.1,ID:ABP67965.1,ID:ABP68046.1,ID:ABP68098.1,ID:ABP68171.1,ID:ABP68179.1,ID:ABP68181.1,ID:ABP68309.1,	ID:WP_011915673.1,
9933_ABC_transporter_perm...faa	ID:AZT91505.1,	-	-	ID:ABP68115.1,	ID:WP_039764902.1,
9934_sugar_ABC_transporte...faa	ID:AZT91506.1,	-	-	ID:ABP68116.1,	ID:WP_039764905.1,
9935_hypothetical_protein.faa	-	-	-	-	ID:WP_237738188.1,
9936_extracellular_solute...faa	-	-	-	-	ID:WP_237738189.1,
9937_hypothetical_protein.faa	-	ID:WAM34065.1,	-	-	ID:WP_039765170.1,
9938_hypothetical_protein.faa	-	-	-	-	ID:WP_039765172.1,
9939_hypothetical_protein.faa	-	ID:WAM34066.1,	-	-	ID:WP_237738198.1,
9940_argH.faa	ID:AZT90456.1,	ID:WAM34993.1,	ID:WAM30713.1,	ID:ABP67398.1,	ID:WP_051109343.1,
9941_argininosuccinate_sy...faa	ID:AZT90455.1,	ID:WAM32927.1,	ID:WAM30712.1,	ID:ABP67399.1,	ID:WP_039767641.1,
9942_nadD.faa	ID:AZT90454.1,	ID:WAM32926.1,	ID:WAM30711.1,	ID:ABP67400.1,	ID:WP_039767643.1,
9943_yqeK.faa	ID:AZT90453.1,	ID:WAM32925.1,	ID:WAM30710.1,	ID:ABP67401.1,	ID:WP_039767646.1,
9944_LCP_family_protein.faa	ID:AZT90452.1,	ID:WAM32924.1,	ID:WAM30709.1,	ID:ABP67402.1,	ID:WP_039767648.1,
9945_rsfS.faa	ID:AZT90451.1,	ID:WAM32923.1,	ID:WAM30708.1,	ID:ABP67403.1,	ID:WP_039767650.1,
9946_leuS.faa	ID:AZT90450.1,	ID:WAM32922.1,	ID:WAM30707.1,	ID:ABP67404.1,	ID:WP_039767652.1,
9947_D-alanyl-D-alanine_c...faa	ID:AZT90449.1,	ID:WAM32921.1,	ID:WAM30704.1,	ID:ABP67405.1,	ID:WP_039767654.1,
9948_helix-hairpin-helix_...faa	ID:AZT90448.1,	ID:WAM32920.1,	ID:WAM30703.1,	ID:ABP67406.1,	ID:WP_039767656.1,
9949_DUF177_domain-contai...faa	ID:AZT90447.1,	ID:WAM32919.1,	ID:WAM30702.1,	ID:ABP67408.1,	ID:WP_039767658.1,
9950_rpmF.faa	ID:AZT90446.1,	ID:WAM32918.1,	ID:WAM30701.1,	ID:ABP67409.1,	ID:WP_039767660.1,
9951_5-formyltetrahydrofo...faa	ID:AZT90445.1,	ID:WAM32917.1,	ID:WAM30700.1,	ID:ABP67410.1,	ID:WP_039767662.1,
9952_HD-GYP_domain-contai...faa	ID:AZT90444.1,	ID:WAM32916.1,	ID:WAM30699.1,	ID:ABP67411.1,	ID:WP_011917345.1,
9953_DNA_polymerase_III_s...faa	ID:AZT90443.1,	ID:WAM32915.1,	ID:WAM30698.1,	ID:ABP67412.1,	ID:WP_039767664.1,
9954_mtrB.faa	ID:AZT90442.1,	ID:WAM32914.1,	ID:WAM30697.1,	ID:ABP67413.1,	ID:WP_011917347.1,
9955_hypothetical_protein.faa	ID:AZT90441.1,	ID:WAM32913.1,	ID:WAM30696.1,	ID:ABP67414.1,	ID:WP_011917348.1,
9956_pfkA.faa	ID:AZT90440.1,	ID:WAM34992.1,	ID:WAM32709.1,	ID:ABP67415.1,	ID:WP_202804062.1,
9957_pyk.faa	ID:AZT90439.1,	ID:WAM32912.1,	ID:WAM30695.1,	ID:ABP67416.1,	ID:WP_039767668.1,
9958_acyl-CoA_thioesteras...faa	ID:AZT90438.1,	ID:WAM32911.1,	ID:WAM30694.1,	ID:ABP67417.1,	ID:WP_039767670.1,
9959_rpsU.faa	ID:AZT90437.1,	ID:WAM32910.1,	ID:WAM30693.1,	ID:ABP67418.1,	ID:WP_011917352.1,
9960_GatB-YqeY_domain-con...faa	ID:AZT90436.1,	ID:WAM32909.1,	ID:WAM30692.1,	ID:ABP67419.1,	ID:WP_039767677.1,
9961_YabP-YqfC_family_spo...faa	ID:AZT90435.1,	-	ID:WAM30691.1,	ID:ABP67420.1,	ID:WP_011917354.1,
9962_sporulation_protein_...faa	ID:AZT90434.1,	-	-	ID:ABP67421.1,	ID:WP_039767679.1,
9963_PhoH_family_protein.faa	ID:AZT90433.1,	ID:WAM32905.1,	ID:WAM30688.1,	ID:ABP67422.2,	ID:WP_011917356.1,
9964_HDIG_domain-containi...faa	ID:AZT91649.1,	ID:WAM32904.1,	ID:WAM30687.1,	ID:ABP67423.1,	ID:WP_237738288.1,
9965_ybeY.faa	ID:AZT90432.1,	ID:WAM32903.1,	ID:WAM30686.1,	ID:ABP67424.1,	ID:WP_039767682.1,
9966_diacylglycerol_kinas...faa	ID:AZT90431.1,	ID:WAM32902.1,	ID:WAM30685.1,	ID:ABP67425.1,	ID:WP_039767684.1,
9967_DUF3048_domain-conta...faa	ID:AZT90430.1,	ID:WAM32901.1,	ID:WAM30684.1,	ID:ABP67426.1,	ID:WP_039767686.1,
9968_MBL_fold_metallo-hyd...faa	ID:AZT90429.1,	-	ID:WAM30683.1,	ID:ABP67427.2,	ID:WP_039767688.1,
9969_hypothetical_protein.faa	ID:AZT90428.1,	-	-	ID:ABP67428.1,	ID:WP_237738282.1,
9970_aroC.faa	ID:AZT90427.1,	ID:WAM32897.1,	ID:WAM30681.1,	ID:ABP67429.1,	ID:WP_039767778.1,
9971_D-alanyl-D-alanine_c...faa	ID:AZT90426.1,	-	-	ID:ABP67430.1,	ID:WP_039767690.1,
9972_HPr_family_phosphoca...faa	ID:AZT90425.1,	ID:WAM32896.1,	ID:WAM30680.1,	ID:ABP67431.1,	ID:WP_011917365.1,
9973_mtaB.faa	ID:AZT90424.1,	ID:WAM32895.1,	ID:WAM30679.1,	ID:ABP67432.1,	ID:WP_039767692.1,
9974_pheS.faa	ID:AZT90423.1,	ID:WAM32894.1,	ID:WAM32708.1,	ID:ABP67433.1,	ID:WP_039767694.1,
9975_pheT.faa	ID:AZT90422.1,	ID:WAM32893.1,	ID:WAM30678.1,	ID:ABP67434.1,	ID:WP_039767697.1,
9976_UvrD-helicase_domain...faa	ID:AZT90421.1,	ID:WAM32892.1,	ID:WAM30677.1,	ID:ABP67435.1,	ID:WP_039767698.1,
9977_divergent_PAP2_famil...faa	ID:AZT90420.1,	ID:WAM32891.1,	ID:WAM30676.1,	ID:ABP67436.1,	ID:WP_039767780.1,
9978_hypothetical_protein.faa	ID:AZT90419.1,	ID:WAM32890.1,	ID:WAM30675.1,	ID:ABP67437.1,	ID:WP_039767699.1,
9979_dxs.faa	ID:AZT90418.1,	ID:WAM32889.1,	ID:WAM30674.1,	ID:ABP67438.1,	ID:WP_039767700.1,
9980_TlyA_family_RNA_meth...faa	ID:AZT90417.1,	ID:WAM32888.1,	ID:WAM30673.1,	ID:ABP67439.1,	ID:WP_039767701.1,
9981_DRTGG_domain-contain...faa	ID:AZT90416.1,	ID:WAM32887.1,	ID:WAM30672.1,	ID:ABP67440.1,	ID:WP_039767782.1,
9982_ATP-binding_protein.faa	ID:AZT90415.1,	ID:WAM32886.1,	ID:WAM30671.1,	ID:ABP67441.1,	ID:WP_039767784.1,
9983_4Fe-4S_dicluster_dom...faa	ID:AZT90414.1,	ID:WAM32885.1,	ID:WAM30670.1,	ID:ABP67442.1,	ID:WP_039767702.1,
9984_hypothetical_protein.faa	ID:AZT90413.1,	ID:WAM32884.1,	ID:WAM30669.1,	ID:ABP67443.1,	ID:WP_011917377.1,
9985_PHP_domain-containin...faa	ID:AZT90412.1,	ID:WAM32883.1,	ID:WAM30668.1,	ID:ABP67444.1,	ID:WP_039767703.1,
9986_nuoE.faa	ID:AZT90411.1,	ID:WAM32882.1,	ID:WAM30667.1,	ID:ABP67445.1,	ID:WP_039767704.1,
9987_ATP-binding_protein.faa	ID:AZT90410.1,	ID:WAM32881.1,	ID:WAM30666.1,	ID:ABP67446.1,	ID:WP_237738283.1,
9988_-2Fe-2S-_ferredoxin_...faa	ID:AZT90409.1,	ID:WAM32880.1,	ID:WAM30665.1,	ID:ABP67447.1,	ID:WP_039767706.1,
9989_nuoF.faa	ID:AZT90408.1,ID:AZT91271.1,	ID:WAM32879.1,	ID:WAM31907.1,ID:WAM30664.1,	ID:ABP66244.1,ID:ABP67448.1,	ID:WP_011917382.1,ID:WP_039764966.1,
9990_2Fe-2S_iron-sulfur_c...faa	ID:AZT90407.1,	ID:WAM32878.1,	ID:WAM30663.1,	ID:ABP67449.1,	ID:WP_039767707.1,
9991_Maf_family_protein.faa	ID:AZT91648.1,	ID:WAM32877.1,	ID:WAM30662.1,	ID:ABP67450.1,	ID:WP_039767708.1,
9992_rod_shape-determinin...faa	ID:AZT90406.1,	ID:WAM32876.1,	ID:WAM32707.1,	ID:ABP67451.1,	ID:WP_011917385.1,
9993_mreC.faa	ID:AZT90405.1,	ID:WAM32875.1,	ID:WAM30661.1,	ID:ABP67452.1,	ID:WP_039767709.1,
9994_hypothetical_protein.faa	ID:AZT90404.1,	ID:WAM32874.1,	ID:WAM30660.1,	ID:ABP67453.1,	ID:WP_039767710.1,
9995_mrdA.faa	ID:AZT90403.1,	ID:WAM32873.1,	ID:WAM30659.1,	ID:ABP67454.1,	ID:WP_039767711.1,
9996_minC.faa	ID:AZT90402.1,	ID:WAM32872.1,	ID:WAM30658.1,	ID:ABP67455.1,	ID:WP_039767712.1,
9997_minD.faa	ID:AZT90401.1,	ID:WAM32871.1,	ID:WAM30657.1,	ID:ABP67456.1,	ID:WP_039767713.1,
9998_minE.faa	ID:AZT90400.1,	ID:WAM32870.1,	ID:WAM30656.1,	ID:ABP67457.1,	ID:WP_039767714.1,
9999_rodA.faa	ID:AZT90399.1,	ID:WAM32869.1,	ID:WAM30655.1,	ID:ABP67458.1,	ID:WP_039767715.1,
10000_mgsA.faa	ID:AZT90398.1,	ID:WAM32868.1,	ID:WAM30654.1,	ID:ABP67459.1,	ID:WP_039767716.1,
10001_steA.faa	ID:AZT90397.1,	ID:WAM32867.1,	ID:WAM30653.1,	ID:ABP67460.1,	ID:WP_083931535.1,
10002_copper_transporter.faa	ID:AZT90396.1,	ID:WAM32866.1,	ID:WAM30652.1,	ID:ABP67461.1,	ID:WP_039767721.1,
10003_glycosyltransferase.faa	ID:AZT90395.1,	ID:WAM32865.1,	ID:WAM32706.1,	ID:ABP67462.1,	ID:WP_237738289.1,
10004_hypothetical_protein.faa	ID:AZT90394.1,	ID:WAM32864.1,	ID:WAM30651.1,	ID:ABP67463.2,	ID:WP_237738284.1,
10005_speE.faa	ID:AZT90393.1,	ID:WAM34991.1,	ID:WAM32705.1,	ID:ABP67464.1,	ID:WP_039767786.1,
10006_speB.faa	ID:AZT90392.1,	ID:WAM32863.1,	ID:WAM30650.1,	ID:ABP67465.1,	ID:WP_039767727.1,
10007_methylmalonyl-CoA_ca...faa	ID:AZT90391.1,	ID:WAM32862.1,	ID:WAM30648.1,	ID:ABP67466.1,	ID:WP_039767729.1,
10008_hypothetical_protein.faa	ID:AZT90390.1,	ID:WAM32861.1,	ID:WAM30647.1,	ID:AEN71922.1,	ID:WP_083931539.1,
10009_biotin-lipoyl-bindin...faa	ID:AZT90389.1,	ID:WAM32859.1,	ID:WAM30646.1,	ID:ABP67467.1,	ID:WP_039767733.1,
10010_oxaloacetate_decarbo...faa	ID:AZT90388.1,ID:AZT91475.1,	ID:WAM34008.1,ID:WAM32858.1,	ID:WAM30645.1,	ID:ABP67468.1,ID:ABP68062.1,	ID:WP_039767736.1,ID:WP_039767384.1,
10011_DUF4264_family_prote...faa	ID:AZT90387.1,	ID:WAM32857.1,	-	ID:ABP67469.1,	ID:WP_083931541.1,
10012_MurR-RpiR_family_tra...faa	ID:AZT90386.1,	ID:WAM32856.1,	ID:WAM30643.1,	ID:ABP67470.1,	ID:WP_039767738.1,
10013_histidine_phosphatas...faa	ID:AZT90385.1,	ID:WAM32855.1,	ID:WAM30642.1,	ID:ABP67471.1,	ID:WP_039767740.1,
10014_HutP_family_protein.faa	ID:AZT90384.1,	ID:WAM34990.1,	ID:WAM30641.1,	ID:ABP67472.1,	ID:WP_039767742.1,
10015_aroH.faa	ID:AZT90383.1,	ID:WAM32854.1,	ID:WAM30640.1,	ID:ABP67473.1,	ID:WP_011917408.1,
10016_cmk.faa	ID:AZT90382.1,	ID:WAM32852.1,	ID:WAM30639.1,	ID:ABP67474.1,	ID:WP_039767744.1,
10017_1-acyl-sn-glycerol-3...faa	ID:AZT90381.1,	ID:WAM32851.1,	ID:WAM30638.1,	ID:ABP67475.1,	ID:WP_051109344.1,
10018_ispH.faa	ID:AZT90380.1,	ID:WAM32850.1,	ID:WAM30637.1,	ID:ABP67476.1,	ID:WP_039767746.1,
10019_PRC-barrel_domain-co...faa	ID:AZT90379.1,	ID:WAM32849.1,	ID:WAM30636.1,	ID:ABP67477.2,	ID:WP_237738285.1,
10020_hypothetical_protein.faa	-	ID:WAM32848.1,	ID:WAM30635.1,	ID:AEN71923.1,	ID:WP_193353827.1,
10021_AI-2E_family_transpo...faa	ID:AZT90378.1,	ID:WAM32847.1,	ID:WAM30634.1,	ID:ABP67478.1,	ID:WP_039767749.1,
10022_alaS.faa	ID:AZT90377.1,	ID:WAM32846.1,	ID:WAM30633.1,	ID:ABP67479.1,	ID:WP_039767751.1,
10023_histidine_triad_nucl...faa	ID:AZT90376.1,	ID:WAM32845.1,	ID:WAM30632.1,	ID:ABP67480.1,	ID:WP_011917416.1,
10024_NAD-+--NADH_kinase.faa	ID:AZT90375.1,	ID:WAM32844.1,	ID:WAM30631.1,	ID:ABP67481.1,	ID:WP_011917417.1,
10025_arginine_repressor.faa	ID:AZT90374.1,	ID:WAM32843.1,	ID:WAM30630.1,	ID:ABP67482.1,	ID:WP_011917418.1,
10026_recN.faa	ID:AZT90373.1,	ID:WAM32842.1,	ID:WAM30629.1,	ID:ABP67483.1,	ID:WP_011917419.1,
10027_spoIVB.faa	ID:AZT90372.1,	-	ID:WAM30628.1,	ID:ABP67484.1,	ID:WP_237738286.1,
10028_spo0A.faa	ID:AZT90371.1,	ID:WAM32839.1,	ID:WAM30627.1,	ID:ABP67485.1,	ID:WP_039767756.1,
10029_oligosaccharide_flip...faa	ID:AZT90370.1,	-	-	ID:ABP67486.1,	ID:WP_237738287.1,
10030_proC.faa	ID:AZT90369.1,	ID:WAM32837.1,	ID:WAM30624.1,	ID:ABP67487.1,	ID:WP_039767758.1,
10031_rnhA.faa	ID:AZT90368.1,	ID:WAM32836.1,	ID:WAM30623.1,	ID:ABP67488.1,	ID:WP_011917424.1,
10032_DUF3866_family_prote...faa	ID:AZT90367.1,	ID:WAM32835.1,	ID:WAM30622.1,	ID:ABP67489.1,	ID:WP_011917425.1,
10033_NUDIX_hydrolase.faa	ID:AZT90366.1,	ID:WAM32834.1,	ID:WAM30621.1,	ID:ABP67490.1,	ID:WP_011917426.1,
10034_endonuclease_Q_famil...faa	ID:AZT90365.1,	ID:WAM32833.1,	ID:WAM30620.1,	ID:ABP67491.1,	ID:WP_039767760.1,
10035_YggS_family_pyridoxa...faa	ID:AZT90364.1,	ID:WAM32832.1,	ID:WAM30619.1,	ID:ABP67492.1,	ID:WP_011917428.1,
10036_cell_division_protei...faa	ID:AZT90363.1,	ID:WAM32831.1,	ID:WAM30618.1,	ID:ABP67493.1,	ID:WP_011917429.1,
10037_YggT_family_protein.faa	ID:AZT90362.1,	ID:WAM32830.1,	ID:WAM30617.1,	ID:ABP67494.1,	ID:WP_011917430.1,
10038_YlmH-Sll1252_family_...faa	ID:AZT90361.1,	ID:WAM32829.1,	ID:WAM30616.1,	ID:ABP67495.2,	ID:WP_011917431.1,
10039_DivIVA_domain-contai...faa	ID:AZT90360.1,	ID:WAM32828.1,	ID:WAM30615.1,	ID:ABP67496.1,	ID:WP_011917432.1,
10040_ileS.faa	ID:AZT90359.1,	ID:WAM34988.1,	ID:WAM30614.1,	ID:ABP67497.1,	ID:WP_039767763.1,
10041_aroB.faa	ID:AZT90358.1,	ID:WAM32827.1,	ID:WAM30613.1,	ID:ABP67498.1,	ID:WP_039767765.1,
10042_hypothetical_protein.faa	-	-	-	-	ID:WP_039767767.1,
10043_hypothetical_protein.faa	-	-	-	-	ID:WP_039767769.1,
10044_beta-phosphoglucomut...faa	ID:AZT89549.1,	-	ID:WAM32653.1,	ID:ABP66076.1,	ID:WP_039763649.1,
10045_glycoside_hydrolase_...faa	ID:AZT89550.1,	-	ID:WAM31854.1,	ID:ABP66077.1,	ID:WP_039763650.1,
10046_ABC_transporter_subs...faa	ID:AZT89551.1,	-	-	ID:ABP66078.1,	ID:WP_039763651.1,
10047_sugar_ABC_transporte...faa	ID:AZT89552.1,	-	ID:WAM31857.1,	ID:ABP66079.1,	ID:WP_039763652.1,
10048_carbohydrate_ABC_tra...faa	ID:AZT89553.1,	-	-	ID:ABP66080.2,	ID:WP_039763654.1,
10049_LacI_family_transcri...faa	ID:AZT89554.1,	-	ID:WAM31859.1,	ID:ABP66081.1,	ID:WP_039763656.1,
10050_glycoside_hydrolase_...faa	ID:AZT89555.1,	-	ID:WAM31860.1,	ID:ABP66082.1,	ID:WP_039763658.1,
10051_hypothetical_protein.faa	ID:AZT89627.1,	-	-	-	ID:WP_013431064.1,
10052_hypothetical_protein.faa	ID:AZT89349.1,	ID:WAM33981.1,	ID:WAM31689.1,ID:WAM31699.1,	ID:ABP65817.1,	ID:WP_039765061.1,
10053_hypothetical_protein.faa	-	-	-	-	ID:WP_039766812.1,
10054_hypothetical_protein.faa	-	-	-	-	ID:WP_237738257.1,
10055_hypothetical_protein.faa	-	-	-	ID:ABP65694.1,	ID:WP_237738280.1,
10056_TPM_domain-containin...faa	ID:AZT91561.1,	ID:WAM35036.1,	ID:WAM31596.1,	ID:ABP65693.1,ID:ABP68161.1,	ID:WP_039767630.1,
10057_LemA_family_protein.faa	ID:AZT89208.1,ID:AZT91562.1,	ID:WAM33885.1,	ID:WAM31595.1,	ID:ABP65692.1,ID:ABP68162.1,	ID:WP_039767632.1,
10058_WG_repeat-containing...faa	ID:AZT91563.1,	ID:WAM33842.1,	ID:WAM31619.1,	-	ID:WP_237738281.1,
10059_TrpB-like_pyridoxal_...faa	-	ID:WAM33843.1,	-	ID:ABP65689.1,	ID:WP_039767636.1,
10060_zinc_ribbon_domain-c...faa	-	-	-	-	ID:WP_193353811.1,
10061_recombinase_family_p...faa	-	-	-	-	ID:WP_162151432.1,
10062_methyl-accepting_che...faa	ID:AZT91477.1,	-	ID:WAM31452.1,	ID:ABP68064.1,	ID:WP_039767895.1,
10063_amidohydrolase_famil...faa	-	-	-	-	ID:WP_039764912.1,
10064_phosphoenolpyruvate_...faa	ID:AZT89440.1,	ID:WAM34061.1,	-	ID:ABP65921.1,	ID:WP_039764804.1,
10065_rsmA.faa	ID:AZT89439.1,	ID:WAM34060.1,	ID:WAM31371.1,	ID:ABP65920.1,	ID:WP_156823658.1,
10066_yajC.faa	ID:AZT89438.1,	ID:WAM34059.1,	ID:WAM31372.1,	ID:ABP65919.1,	ID:WP_039764808.1,
10067_radical_SAM_protein.faa	-	ID:WAM34058.1,	ID:WAM31373.1,	ID:ABP65918.1,	ID:WP_039764810.1,
10068_glycosyltransferase_...faa	ID:AZT89436.1,	-	ID:WAM31374.1,	ID:ABP65917.1,	ID:WP_039764812.1,
10069_GtrA_family_protein.faa	ID:AZT89435.1,	ID:WAM34057.1,	ID:WAM31375.1,	ID:ABP65916.1,	ID:WP_039764815.1,
10070_glycosyltransferase_...faa	ID:AZT89434.1,	ID:WAM34056.1,	ID:WAM32298.1,ID:WAM31376.1,	ID:ABP65915.1,ID:ABP66671.1,	ID:WP_039764817.1,ID:WP_011916618.1,
10071_glycosyltransferase_...faa	ID:AZT89433.1,	-	-	ID:ABP65914.1,	ID:WP_039764819.1,
10072_ATP-binding_cassette...faa	ID:AZT89432.1,	-	-	ID:ABP65912.1,	ID:WP_039764822.1,
10073_ABC_transporter_ATP-...faa	ID:AZT89431.1,	-	-	ID:ABP65911.1,	ID:WP_039764824.1,
10074_ABC_transporter_perm...faa	ID:AZT89430.1,	-	-	ID:ABP65910.1,	ID:WP_039764826.1,
10075_ABC_transporter_perm...faa	-	-	-	-	ID:WP_237738185.1,
10076_glycoside_hydrolase_...faa	-	-	-	-	ID:WP_051109299.1,
10077_tgt.faa	ID:AZT89427.1,	ID:WAM34054.1,	ID:WAM31379.1,	ID:ABP65904.1,	ID:WP_039764827.1,
10078_thiD.faa	ID:AZT89426.1,	ID:WAM34053.1,	ID:WAM31380.1,	ID:ABP65903.1,	ID:WP_039764829.1,
10079_thiC.faa	ID:AZT89425.1,	ID:WAM34052.1,	ID:WAM31381.1,	ID:ABP65902.1,	ID:WP_039764831.1,
10080_thiE.faa	ID:AZT89424.1,	ID:WAM34051.1,	ID:WAM31382.1,	ID:ABP65901.2,	ID:WP_039764834.1,
10081_thiF.faa	ID:AZT89423.1,	ID:WAM34050.1,	ID:WAM31383.1,	ID:ABP65900.1,	ID:WP_039764836.1,
10082_thiH.faa	ID:AZT89422.1,	ID:WAM34049.1,	ID:WAM31384.1,	ID:ABP65899.1,	ID:WP_039764838.1,
10083_thiazole_synthase.faa	ID:AZT89421.1,	ID:WAM34048.1,	ID:WAM31385.1,	ID:ABP65898.1,	ID:WP_039764839.1,
10084_thiS.faa	ID:AZT91603.1,	ID:WAM34047.1,	ID:WAM31386.1,	ID:ABP65897.1,	ID:WP_237738184.1,
10085_Rpn_family_recombina...faa	ID:AZT89420.1,	ID:WAM33338.1,	-	ID:ABP67006.2,ID:ABP67016.1,ID:ABP68232.1,	ID:WP_039764841.1,
10086_hypothetical_protein.faa	-	-	ID:WAM31389.1,	ID:ABP65896.1,	ID:WP_039764843.1,
10087_YhfC_family_glutamic...faa	ID:AZT89416.1,	ID:WAM34045.1,	-	ID:ABP65895.1,	ID:WP_039764845.1,
10088_hypothetical_protein.faa	-	-	-	-	ID:WP_162151431.1,
10089_hypothetical_protein.faa	-	-	-	-	ID:WP_051109281.1,
10090_hypothetical_protein.faa	-	-	-	-	ID:WP_051109282.1,
10091_hypothetical_protein.faa	-	-	-	-	ID:WP_039764007.1,
[truncated: 1,929 more rows]
