# Supplementary material for: Whither the genus Caldicellulosiruptor and the order Thermoanaerobacterales: phylogeny, taxonomy, ecology, and phenotype
Source: Front Microbiol. 2023 Aug 3;14:1212538. doi: 10.3389/fmicb.2023.1212538 (PMC10434631; doi:10.3389/fmicb.2023.1212538)
Supplement: Supplementary file 2 [file Data_Sheet_2.ZIP › File_S2/Thermoanaerobacter_pangenome_matrix_genes_t0.tr.tab]

source:/home/rooter/Genome_Projects/Caldi_Phylo/ThermGetHom/Thermoanaerobacter_homologues/Thermoaerobacter_intersection	Thermoanaerobacter_brockii_subsp._finnii_Ako-1.gbff	Thermoanaerobacter_ethanolicus_JW200.gbff	Thermoanaerobacter_indiensis_BSB-33.gbff	Thermoanaerobacter_italicus_Ab9.gbff	Thermoanaerobacter_kivui_LKT-1.gbff	Thermoanaerobacter_mathranii_subsp._mathranii_str._A3.gbff	Thermoanaerobacter_pseudethanolicus_ATCC_33223.gbff	Thermoanaerobacter_siderophilus_SR4.gbff	Thermoanaerobacter_sp._RKWS2.gbff	Thermoanaerobacter_sp._X514.gbff	Thermoanaerobacter_sp._YS13.gbff	Thermoanaerobacter_thermocopriae_JCM_7501.gbff	Thermoanaerobacter_thermohydrosulfuricus_DSM_569.gbff	Thermoanaerobacter_thermohydrosulfuricus_WC1.gbff	Thermoanaerobacter_uzonensis_DSM_18761.gbff	Thermoanaerobacter_wiegelii_Rt8.B1.gbff
25_transposase-_IS605_O...faa	ID:ADV78658.1,ID:ADV79072.1,ID:ADV79198.1,ID:ADV79204.1,ID:ADV79256.1,	ID:WP_208638266.1,ID:WP_129545094.1,ID:WP_042835519.1,ID:WP_003869557.1,ID:WP_042835408.1,ID:WP_003870059.1,	ID:WP_019907370.1,ID:WP_019907415.1,ID:WP_019907462.1,ID:WP_019908156.1,	ID:ADD02926.1,ID:ADD03002.1,	ID:AIS51639.1,ID:AIS52032.1,ID:AIS52078.1,ID:AIS52459.1,	-	ID:ABY93699.1,ID:ABY94117.1,ID:ABY94246.1,ID:ABY94251.1,ID:ABY94307.1,ID:ABY95482.1,	ID:EIV99193.1,ID:EIV99224.1,ID:EIW00752.1,	ID:UZQ83385.1,ID:UZQ83439.1,ID:UZQ83558.1,ID:UZQ83648.1,ID:UZQ81969.1,ID:UZQ82407.1,	ID:ABY91349.1,ID:ABY92370.1,	ID:KHO61516.1,ID:KHO62076.1,ID:KHO62192.1,ID:KHO62348.1,ID:KHO63072.1,	-	ID:SDF20661.1,ID:SDF20997.1,ID:SDF62211.1,	ID:EMT39944.1,ID:EMT39573.1,ID:EMT39057.1,ID:EMT38067.1,ID:EMT38062.1,ID:EMT37882.1,	-	-
36_hypothetical_protein.faa	ID:ADV78669.1,	-	-	-	-	-	ID:ABY93708.1,	-	-	-	-	-	-	-	-	-
37_hypothetical_protein.faa	ID:ADV78670.1,ID:ADV80785.1,	-	-	-	-	-	ID:ABY93709.1,ID:ABY95861.1,	-	ID:UZQ82732.1,	ID:ABY92013.1,	-	-	-	-	ID:SHF30934.1,	ID:AEM79778.1,
38_hypothetical_protein.faa	ID:ADV78671.1,	-	-	-	-	-	ID:ABY93710.1,	-	-	-	-	-	-	-	ID:SHF30910.1,	ID:AEM79777.1,
39_hypothetical_protein.faa	ID:ADV78672.1,ID:ADV80782.1,	ID:WP_003870358.1,	ID:WP_019907121.1,	-	-	-	ID:ABY93711.1,ID:ABY95858.1,	ID:EIV99959.1,	ID:UZQ82730.1,	ID:ABY92016.1,	ID:KHO61631.1,	-	-	-	ID:SHF30885.1,	ID:AEM79776.1,
41_hypothetical_protein.faa	ID:ADV78674.1,	-	-	-	-	-	ID:ABY93713.1,	-	-	-	-	-	-	-	-	ID:AEM79770.1,
43_hypothetical_protein.faa	ID:ADV78676.1,	-	-	-	ID:AIS51843.1,	-	ID:ABY93715.1,	-	-	-	-	-	-	-	ID:SHE95252.1,	ID:AEM79768.1,
44_nucleic_acid_binding...faa	ID:ADV78677.1,	-	-	-	-	-	ID:ABY93716.1,	-	ID:UZQ82715.1,	-	-	-	-	-	ID:SHE95285.1,	-
49_hypothetical_protein.faa	ID:ADV78682.1,	-	-	-	-	-	ID:ABY93720.1,	ID:EIV99939.1,	-	-	-	-	-	-	-	ID:AEM79763.1,
50_hypothetical_protein.faa	ID:ADV78683.1,	-	-	-	-	-	ID:ABY93721.1,	-	-	-	-	-	-	-	-	-
51_RNA-directed_DNA_pol...faa	ID:ADV78684.1,ID:ADV78736.1,ID:ADV78773.1,ID:ADV78797.1,ID:ADV79141.1,ID:ADV79493.1,ID:ADV79564.1,ID:ADV80031.1,ID:ADV80346.1,ID:ADV80442.1,	ID:WP_129545071.1,ID:WP_129545074.1,ID:WP_129545075.1,ID:WP_129545076.1,ID:WP_129545079.1,ID:WP_129545080.1,ID:WP_129545071.1,ID:WP_129545087.1,ID:WP_129545103.1,ID:WP_129545104.1,ID:WP_129545112.1,ID:WP_129545121.1,ID:WP_129545087.1,ID:WP_129545130.1,ID:WP_129545087.1,ID:WP_129545144.1,ID:WP_129545145.1,ID:WP_129545075.1,ID:WP_129545150.1,ID:WP_129545104.1,ID:WP_129545087.1,ID:WP_129545087.1,ID:…	-	ID:ADD01408.1,ID:ADD01431.1,ID:ADD01861.1,ID:ADD02032.1,ID:ADD02623.1,ID:ADD02626.1,ID:ADD02803.1,ID:ADD03130.1,ID:ADD03163.1,ID:ADD03462.1,ID:ADD03592.1,	-	-	ID:ABY93722.1,ID:ABY93770.1,ID:ABY93811.1,ID:ABY93822.1,ID:ABY93836.1,ID:ABY94188.1,ID:ABY94543.1,ID:ABY94616.1,ID:ABY95080.1,ID:ABY95403.1,ID:ABY95502.1,ID:ABY95658.1,ID:ABY95662.1,ID:ABY95832.1,	ID:EIV99125.1,ID:EIV99145.1,ID:EIV99404.1,ID:EIW00305.1,ID:EIW00706.1,ID:EIW00771.1,ID:EIW00858.1,ID:EIW01365.1,	ID:UZQ83575.1,ID:UZQ83601.1,ID:UZQ82105.1,ID:UZQ82478.1,ID:UZQ82750.1,ID:UZQ82903.1,	ID:ABY91475.1,ID:ABY91486.1,ID:ABY91797.1,ID:ABY92054.1,ID:ABY92132.1,ID:ABY93299.1,ID:ABY93494.1,	ID:KHO61846.1,ID:KHO61888.1,ID:KHO62008.1,ID:KHO62295.1,ID:KHO62419.1,ID:KHO62894.1,ID:KHO62910.1,	-	-	-	-	ID:AEM77564.1,ID:AEM77848.1,ID:AEM77962.1,ID:AEM78118.1,ID:AEM79027.1,ID:AEM79997.1,
64_hypothetical_protein.faa	ID:ADV78697.1,	-	-	-	-	-	ID:ABY93735.1,	-	-	-	-	-	-	-	ID:SHE95781.1,	ID:AEM79753.1,
65_SAF_domain_protein.faa	ID:ADV78698.1,ID:ADV80770.1,	-	-	-	-	-	ID:ABY93736.1,ID:ABY95847.1,	-	ID:UZQ81861.1,	ID:ABY92027.1,	ID:KHO61642.1,	ID:WP_028991400.1,	ID:SDF15815.1,ID:SDF02754.1,	-	ID:SHF30601.1,ID:SHE95822.1,	ID:AEM79752.1,
66_chromosome_partition...faa	ID:ADV78699.1,	-	-	-	-	-	ID:ABY93737.1,	-	ID:UZQ81860.1,	ID:ABY92028.1,	ID:KHO61643.1,	-	ID:SDF15748.1,	-	ID:SHE95857.1,	ID:AEM79751.1,
67_type_II_secretion_sy...faa	ID:ADV78700.1,ID:ADV80768.1,	-	-	-	-	-	ID:ABY93738.1,ID:ABY95845.1,	-	ID:UZQ81859.1,	ID:ABY92029.1,	ID:KHO61644.1,ID:KHO63228.1,	ID:WP_028991401.1,	ID:SDF15711.1,ID:SDF02649.1,	-	ID:SHF38909.1,ID:SHF38789.1,	ID:AEM79750.1,
68_Type_II_secretion_sy...faa	ID:ADV78701.1,ID:ADV80767.1,	-	-	-	-	-	ID:ABY93739.1,ID:ABY95844.1,	-	ID:UZQ81848.1,	ID:ABY92030.1,	ID:KHO61645.1,ID:KHO63224.1,	ID:WP_154653768.1,	ID:SDF15151.1,ID:SDF02330.1,	-	-	ID:AEM79749.1,
69_Type_II_secretion_sy...faa	ID:ADV78702.1,	-	-	-	-	-	ID:ABY95843.1,	-	-	-	-	-	-	-	-	-
70_hypothetical_protein.faa	ID:ADV78703.1,ID:ADV80765.1,	-	-	-	-	-	ID:ABY93741.1,ID:ABY95842.1,	-	-	ID:ABY92032.1,	ID:KHO61647.1,	-	-	-	-	ID:AEM79747.1,
71_hypothetical_protein.faa	ID:ADV78704.1,ID:ADV80764.1,	-	-	-	-	-	ID:ABY93742.1,ID:ABY95841.1,	-	-	ID:ABY92033.1,	ID:KHO61648.1,ID:KHO63221.1,	ID:WP_154653769.1,	ID:SDF02160.1,	-	ID:SHF27918.1,	ID:AEM79746.1,
72_hypothetical_protein.faa	ID:ADV78705.1,ID:ADV80763.1,	-	-	-	-	-	ID:ABY93743.1,ID:ABY95840.1,	-	-	ID:ABY92034.1,	ID:KHO61649.1,	-	-	-	ID:SHF27945.1,	ID:AEM79745.1,
73_hypothetical_protein.faa	ID:ADV78706.1,ID:ADV80762.1,	-	-	-	-	-	ID:ABY93744.1,ID:ABY95839.1,	-	ID:UZQ81815.1,	ID:ABY92035.1,	ID:KHO63216.1,	ID:WP_051421905.1,	ID:SDF02002.1,ID:SDG27899.1,	-	ID:SHF37869.1,ID:SHF27980.1,	ID:AEM79744.1,
74_hypothetical_protein.faa	ID:ADV78707.1,ID:ADV80761.1,	ID:WP_003870390.1,	ID:WP_231368330.1,	ID:ADD03326.1,	-	-	-	ID:EIV99920.1,	-	-	-	-	-	-	-	-
77_hypothetical_protein.faa	ID:ADV78710.1,	-	-	-	-	-	-	-	-	-	-	-	-	-	-	-
78_Peptidoglycan-bindin...faa	ID:ADV78711.1,ID:ADV80757.1,	-	-	-	-	-	ID:ABY93748.1,ID:ABY95835.1,	-	-	ID:ABY92037.1,	-	-	-	-	-	-
79_peptidase_A24A_prepi...faa	ID:ADV78712.1,ID:ADV80756.1,	-	-	-	-	-	ID:ABY93749.1,ID:ABY95834.1,	-	-	ID:ABY92038.1,	ID:KHO61657.1,ID:KHO61878.1,	-	-	-	ID:SHF28141.1,	ID:AEM79740.1,
80_metal_dependent_phos...faa	ID:ADV78713.1,	-	-	-	-	-	ID:ABY93750.1,	-	ID:UZQ81812.1,	ID:ABY92039.1,	ID:KHO61658.1,	ID:WP_038001812.1,	ID:SDF64070.1,ID:SDF01877.1,	-	ID:SHF37701.1,	-
82_hypothetical_protein.faa	ID:ADV78715.1,	-	-	-	-	-	-	-	-	-	ID:KHO61660.1,	-	-	-	-	-
83_hypothetical_protein.faa	ID:ADV78716.1,	-	-	-	-	-	ID:ABY93752.1,	-	-	ID:ABY92041.1,	ID:KHO61661.1,ID:KHO63202.1,	-	ID:SDF01710.1,	-	ID:SHF37649.1,	-
84_Radical_SAM_domain_p...faa	ID:ADV78717.1,	ID:WP_003870379.1,	-	-	-	-	ID:ABY93753.1,	ID:EIV99936.1,	ID:UZQ82708.1,	ID:ABY92042.1,	ID:KHO61662.1,	-	-	-	-	-
85_hypothetical_protein.faa	ID:ADV78718.1,	ID:WP_003870378.1,	-	-	-	-	ID:ABY93754.1,	ID:EIV99937.1,	ID:UZQ82709.1,	ID:ABY92043.1,	-	-	-	-	-	-
86_hypothetical_protein.faa	ID:ADV78719.1,	-	-	-	-	-	ID:ABY93755.1,	-	-	ID:ABY92044.1,	ID:KHO61663.1,	-	-	-	ID:SHF37621.1,	-
87_type_IV_secretory_pa...faa	ID:ADV78720.1,	-	-	-	-	-	ID:ABY93756.1,	-	-	ID:ABY92045.1,	ID:KHO61664.1,	-	-	-	ID:SHF37596.1,	-
88_hypothetical_protein.faa	ID:ADV78721.1,	ID:WP_003870396.1,ID:WP_003870396.1,	-	-	ID:AIS53298.1,	-	ID:ABY93757.1,	-	-	-	-	-	-	-	-	ID:AEM79723.1,
90_hypothetical_protein.faa	ID:ADV78723.1,	-	-	-	-	-	ID:ABY93759.1,	-	-	-	-	ID:WP_013570764.1,	-	-	-	-
91_DNA_binding_domain_p...faa	ID:ADV78724.1,	ID:WP_003870228.1,	-	-	-	-	ID:ABY93760.1,	-	-	-	-	ID:WP_003867852.1,	-	-	-	-
92_hypothetical_protein.faa	ID:ADV78725.1,	-	-	-	-	-	-	-	-	-	-	ID:WP_013570765.1,	-	-	-	-
93_zinc_finger-_CHC2-fa...faa	ID:ADV78726.1,	ID:WP_129545162.1,	-	-	-	-	ID:ABY93761.1,	-	-	-	-	ID:WP_028992583.1,	-	-	-	-
94_hypothetical_protein.faa	ID:ADV78727.1,	ID:WP_003870230.1,	-	-	-	-	ID:ABY93762.1,	-	-	-	-	ID:WP_054644861.1,	-	-	-	-
95_hypothetical_protein.faa	ID:ADV78728.1,	ID:WP_129545163.1,	-	-	-	-	ID:ABY93763.1,	-	-	-	-	ID:WP_028992580.1,	-	-	-	-
96_hypothetical_protein.faa	ID:ADV78729.1,	-	-	-	-	-	-	-	-	-	-	-	-	-	-	-
97_DNA_binding_domain_p...faa	ID:ADV78730.1,	ID:WP_003870237.1,	-	-	-	-	ID:ABY93764.1,	-	-	-	-	ID:WP_003867858.1,	-	-	-	-
98_hypothetical_protein.faa	ID:ADV78731.1,	-	-	-	-	-	ID:ABY93765.1,	-	-	-	ID:KHO62697.1,	ID:WP_028992581.1,	-	-	-	-
117_transposase_IS116-IS...faa	ID:ADV78750.1,ID:ADV79076.1,ID:ADV79211.1,ID:ADV80107.1,	ID:WP_201035670.1,ID:WP_201035670.1,ID:WP_201035670.1,ID:WP_201035670.1,ID:WP_201035670.1,	-	-	ID:AIS53309.1,ID:AIS53343.1,	-	ID:ABY93786.1,ID:ABY94123.1,ID:ABY94258.1,ID:ABY95158.1,	-	ID:UZQ84273.1,	ID:ABY92234.1,ID:ABY92460.1,ID:ABY93042.1,	ID:KHO62779.1,	-	ID:SDG81509.1,	ID:EMT38906.1,	-	ID:AEM78107.1,ID:AEM78699.1,ID:AEM78975.1,ID:AEM79934.1,ID:AEM79985.1,
130_hypothetical_protein.faa	ID:ADV78763.1,	-	-	-	-	-	-	ID:EIW00128.1,	-	-	-	-	-	-	-	-
131_transposase_IS116-IS...faa	ID:ADV78764.1,ID:ADV78765.1,ID:ADV78766.1,ID:ADV79519.1,	ID:WP_003869923.1,ID:WP_006570329.1,ID:WP_003869923.1,ID:WP_003869601.1,	ID:WP_003869923.1,ID:WP_003869923.1,ID:WP_003869923.1,ID:WP_003869923.1,	ID:ADD01991.1,ID:ADD02618.1,ID:ADD03492.1,ID:ADD03566.1,	-	-	ID:ABY93799.1,ID:ABY93800.1,ID:ABY93801.1,ID:ABY93802.1,ID:ABY93803.1,ID:ABY93804.1,ID:ABY94569.1,	ID:EIW00678.1,ID:EIW00989.1,	ID:UZQ84294.1,ID:UZQ84297.1,ID:UZQ84339.1,	ID:ABY91515.1,ID:ABY93183.1,ID:ABY93581.1,ID:ABY93582.1,	-	-	-	-	-	ID:AEM78916.1,ID:AEM79945.1,
134_peptidase_S51_dipept...faa	ID:ADV78767.1,	-	-	-	-	-	ID:ABY93805.1,	-	-	ID:ABY93580.1,	-	-	-	-	-	ID:AEM79944.1,
138_NADH-flavin_oxidored...faa	ID:ADV78771.1,	ID:WP_003871086.1,ID:WP_003870619.1,	ID:WP_231368359.1,	-	ID:AIS53025.1,	-	ID:ABY93809.1,	ID:EIW00123.1,	ID:UZQ82905.1,	ID:ABY91467.1,	ID:KHO61715.1,ID:KHO63296.1,	ID:WP_038001988.1,	ID:SDG65005.1,	ID:EMT39138.1,ID:EMT39609.1,	ID:SHF35918.1,	ID:AEM78955.1,ID:AEM79937.1,
145_peptidase_S8_and_S53...faa	ID:ADV78778.1,	ID:WP_129545073.1,	-	-	ID:AIS53462.1,	-	ID:ABY93816.1,	ID:EIW00114.1,	ID:UZQ82896.1,	ID:ABY93571.1,	ID:KHO61723.1,	-	ID:SDG65360.1,	ID:EMT39580.1,	ID:SHF35693.1,	ID:AEM79928.1,
150_Integrase_catalytic_...faa	ID:ADV78783.1,ID:ADV78807.1,ID:ADV78852.1,ID:ADV79118.1,ID:ADV79270.1,ID:ADV79456.1,ID:ADV79537.1,ID:ADV79988.1,ID:ADV80601.1,	ID:WP_003869295.1,ID:WP_129545101.1,ID:WP_003869295.1,ID:WP_003869295.1,ID:WP_129545113.1,ID:WP_129545120.1,ID:WP_003870092.1,ID:WP_129545120.1,ID:WP_129545147.1,ID:WP_003870233.1,ID:WP_129545101.1,	-	ID:ADD01555.1,ID:ADD01881.1,ID:ADD01900.1,ID:ADD01947.1,ID:ADD02077.1,ID:ADD02260.1,ID:ADD02869.1,ID:ADD03025.1,ID:ADD03246.1,ID:ADD03336.1,ID:ADD03396.1,ID:ADD03491.1,	ID:AIS53251.1,ID:AIS53354.1,	-	ID:ABY93821.1,ID:ABY93846.1,ID:ABY93891.1,ID:ABY94165.1,ID:ABY94321.1,ID:ABY94504.1,ID:ABY94587.1,ID:ABY95037.1,ID:ABY95669.1,	-	ID:UZQ83948.1,ID:UZQ84014.1,ID:UZQ81939.1,ID:UZQ82275.1,ID:UZQ82489.1,ID:UZQ83017.1,	ID:ABY91882.1,ID:ABY93235.1,ID:ABY93566.1,	-	ID:WP_011025138.1,	-	ID:EMT38599.1,	-	ID:AEM78332.1,ID:AEM78701.1,ID:AEM78732.1,ID:AEM78751.1,ID:AEM78996.1,ID:AEM79056.1,ID:AEM79417.1,ID:AEM79477.1,ID:AEM79844.1,
191_DNA_mismatch_repair_...faa	ID:ADV78824.1,	-	ID:WP_004398976.1,	-	-	-	ID:ABY93863.1,	-	-	-	-	-	ID:SDF59320.1,	ID:EMT39773.1,	-	-
193_hypothetical_protein.faa	ID:ADV78826.1,	ID:WP_003869646.1,	ID:WP_019908106.1,	-	ID:AIS53404.1,	-	ID:ABY93865.1,	ID:EIW00066.1,	ID:UZQ82839.1,	-	-	-	ID:SDF59475.1,	ID:EMT39784.1,	ID:SHE91760.1,	ID:AEM79875.1,
194_ABC_transporter_rela...faa	ID:ADV78827.1,	ID:WP_003869647.1,	ID:WP_012268916.1,	ID:ADD03549.1,	ID:AIS53292.1,ID:AIS53403.1,	-	ID:ABY93866.1,	ID:EIW00065.1,	ID:UZQ82838.1,	-	ID:KHO61777.1,	-	ID:SDF59520.1,	ID:EMT39813.1,	-	ID:AEM79874.1,
195_ABC-2_type_transport...faa	ID:ADV78828.1,	ID:WP_003869648.1,	ID:WP_012268917.1,	-	ID:AIS53402.1,	-	ID:ABY93867.1,	ID:EIW00064.1,	ID:UZQ82837.1,	-	ID:KHO61778.1,	-	ID:SDF59563.1,	ID:EMT39821.1,	-	ID:AEM79873.1,
196_ABC-2_type_transport...faa	ID:ADV78829.1,	ID:WP_003869649.1,	ID:WP_019908105.1,	-	ID:AIS53401.1,	-	ID:ABY93868.1,	ID:EIW00063.1,	ID:UZQ82836.1,	-	ID:KHO61779.1,	-	ID:SDF59603.1,	ID:EMT39818.1,	-	ID:AEM79872.1,
197_hypothetical_protein.faa	ID:ADV78830.1,	ID:WP_003869650.1,	ID:WP_019908104.1,	-	ID:AIS53400.1,	-	ID:ABY93869.1,	ID:EIW00062.1,	ID:UZQ82834.1,	-	-	-	ID:SDF59644.1,	ID:EMT39789.1,	-	ID:AEM79871.1,
198_major_facilitator_su...faa	ID:ADV78831.1,	ID:WP_003869651.1,	ID:WP_019908102.1,	-	ID:AIS53399.1,	-	ID:ABY93870.1,	ID:EIW00061.1,	ID:UZQ82833.1,	ID:ABY91926.1,	ID:KHO61783.1,	-	ID:SDF59688.1,	ID:EMT39763.1,	ID:SHE91841.1,	ID:AEM79870.1,
208_hypothetical_protein.faa	ID:ADV78841.1,	-	-	-	ID:AIS53394.1,	-	ID:ABY93880.1,	-	-	ID:ABY91937.1,	-	-	-	-	-	-
233_Ferroxidase.faa	ID:ADV78866.1,	ID:WP_003869712.1,	ID:WP_004398845.1,	-	-	-	ID:ABY93906.1,	ID:EIW00002.1,	ID:UZQ82774.1,	ID:ABY91976.1,	-	-	ID:SDF10594.1,	ID:EMT39873.1,	ID:SHE93856.1,	ID:AEM79817.1,
237_hypothetical_protein.faa	ID:ADV78870.1,	-	-	ID:ADD01709.1,ID:ADD01903.1,ID:ADD02401.1,	-	-	-	-	-	-	-	-	-	-	-	-
257_ROK_family_protein.faa	ID:ADV78890.1,	-	ID:WP_019908055.1,	-	-	-	ID:ABY93929.1,	ID:EIV99895.1,	ID:UZQ82691.1,	ID:ABY92056.1,	-	ID:WP_256201002.1,	ID:SDF54794.1,	ID:EMT39860.1,	-	-
259_binding-protein-depe...faa	ID:ADV78892.1,	-	ID:WP_019908053.1,	-	-	-	ID:ABY93931.1,	ID:EIV99893.1,	ID:UZQ82688.1,	ID:ABY92058.1,	-	ID:WP_028992690.1,	ID:SDF54689.1,	ID:EMT39878.1,	-	-
260_binding-protein-depe...faa	ID:ADV78893.1,	-	-	-	-	-	ID:ABY93932.1,	ID:EIV99892.1,	ID:UZQ82687.1,	ID:ABY92060.1,	-	-	ID:SDF54633.1,	ID:EMT39879.1,	-	-
261_Dextranase.faa	ID:ADV78894.1,	-	ID:WP_004398769.1,	-	-	-	ID:ABY93933.1,	ID:EIV99891.1,	ID:UZQ82686.1,	ID:ABY92061.1,	-	-	ID:SDF54584.1,	ID:EMT39884.1,	-	-
262_glycoside_hydrolase_...faa	ID:ADV78895.1,	-	ID:WP_004398768.1,	-	-	-	ID:ABY93934.1,	ID:EIV99890.1,	ID:UZQ82685.1,	ID:ABY92062.1,	-	ID:WP_256200996.1,	ID:SDF54438.1,	ID:EMT39888.1,	-	-
263_hypothetical_protein.faa	ID:ADV78896.1,	-	ID:WP_019908052.1,	-	-	-	ID:ABY93935.1,	ID:EIV99889.1,	ID:UZQ82684.1,	ID:ABY92063.1,	-	ID:WP_256200994.1,	ID:SDF54394.1,	ID:EMT39855.1,	-	-
264_transposase_IS3-IS91...faa	ID:ADV78897.1,ID:ADV79048.1,	ID:WP_003870095.1,ID:WP_003870105.1,ID:WP_003870218.1,	ID:WP_003870095.1,	-	-	-	ID:ABY93936.1,ID:ABY94094.1,	-	ID:UZQ84016.1,	ID:ABY92064.1,	-	-	ID:SDG43171.1,ID:SDG18734.1,	-	ID:SHE77194.1,	ID:AEM79353.1,
265_transposase_mutator_...faa	ID:ADV78898.1,ID:ADV80594.1,	ID:WP_129545149.1,ID:WP_129545149.1,	-	-	-	-	ID:ABY93938.1,ID:ABY95657.1,	ID:EIV99169.1,ID:EIW00679.1,	-	-	-	-	-	-	-	ID:AEM79736.1,
277_EAL_domain_protein.faa	ID:ADV78910.1,	-	-	-	-	-	ID:ABY93952.1,	-	-	ID:ABY92079.1,	-	-	-	-	-	-
281_pyridoxal_phosphate-...faa	ID:ADV78914.1,	ID:WP_003871485.1,	ID:WP_019908003.1,	-	ID:AIS51917.1,	-	ID:ABY93956.1,	ID:EIV99863.1,	ID:UZQ82665.1,	ID:ABY92083.1,	ID:KHO61894.1,	-	ID:SDG36065.1,	ID:EMT38920.1,	ID:SHF09715.1,	ID:AEM79698.1,
282_L-threonine_3-dehydr...faa	ID:ADV78915.1,	ID:WP_003871484.1,	ID:WP_004400992.1,	-	-	-	ID:ABY93957.1,	ID:EIV99862.1,	ID:UZQ82664.1,	ID:ABY92084.1,	ID:KHO61895.1,	-	ID:SDG36100.1,	ID:EMT38932.1,	ID:SHF09691.1,	ID:AEM79697.1,
286_hypothetical_protein.faa	ID:ADV78919.1,	ID:WP_003870728.1,	ID:WP_019908001.1,	ID:ADD03299.1,	ID:AIS53274.1,	-	ID:ABY93961.1,	ID:EIV99858.1,	ID:UZQ82660.1,	ID:ABY92088.1,	ID:KHO61899.1,	ID:WP_256201233.1,	ID:SDG36300.1,	ID:EMT38918.1,	-	ID:AEM79693.1,
287_ABC_transporter_rela...faa	ID:ADV78920.1,	ID:WP_003870727.1,	ID:WP_004400985.1,	ID:ADD03298.1,	ID:AIS53273.1,	-	ID:ABY93962.1,	ID:EIV99857.1,	ID:UZQ82659.1,	ID:ABY92089.1,	ID:KHO61900.1,	-	ID:SDG36367.1,	ID:EMT38941.1,	-	ID:AEM79692.1,
288_Protein_of_unknown_f...faa	ID:ADV78921.1,	ID:WP_003870726.1,	ID:WP_004400983.1,	ID:ADD03297.1,	ID:AIS53272.1,	-	ID:ABY93963.1,	ID:EIV99856.1,	ID:UZQ82658.1,	ID:ABY92090.1,	ID:KHO61901.1,	ID:WP_256201234.1,	ID:SDG36403.1,	ID:EMT38923.1,	-	ID:AEM79691.1,
297_hypothetical_protein.faa	ID:ADV78930.1,	-	-	-	-	-	-	-	-	-	-	-	-	-	-	-
324_Protein-N-pi--phosph...faa	ID:ADV78957.1,	ID:WP_003870704.1,	ID:WP_004400938.1,	ID:ADD03260.1,	-	-	ID:ABY94000.1,	ID:EIV99814.1,	-	ID:ABY92126.1,	-	ID:WP_028992052.1,	ID:SDF34543.1,	ID:EMT38974.1,	-	ID:AEM79648.1,
325_PTS_system-_fructose...faa	ID:ADV78958.1,	ID:WP_003870703.1,	ID:WP_003870703.1,	ID:ADD03259.1,	ID:AIS51805.1,	-	ID:ABY94001.1,	ID:EIV99813.1,	ID:UZQ82622.1,	ID:ABY92127.1,	-	ID:WP_028992051.1,	ID:SDF34509.1,	ID:EMT38950.1,	-	ID:AEM79647.1,
326_PTS_system-_fructose...faa	ID:ADV78959.1,	ID:WP_003868415.1,	-	ID:ADD03257.1,	ID:AIS51807.1,	-	ID:ABY94003.1,	ID:EIV99811.1,	ID:UZQ82619.1,	ID:ABY92129.1,	-	ID:WP_028991497.1,	ID:SDF34420.1,	ID:EMT38949.1,	-	ID:AEM79645.1,
351_ribosomal_protein_L3...faa	ID:ADV78984.1,	ID:WP_004402360.1,	ID:WP_004402360.1,	ID:ADD03225.1,	-	-	ID:ABY94028.1,	ID:EIV99784.1,	ID:UZQ82594.1,	-	ID:KHO61969.1,	ID:WP_004402360.1,	-	ID:EMT38398.1,	-	ID:AEM79618.1,
352_preprotein_transloca...faa	ID:ADV78985.1,	ID:WP_003870275.1,	ID:WP_003870275.1,	ID:ADD03224.1,	ID:AIS53205.1,	-	ID:ABY94029.1,	ID:EIV99783.1,	ID:UZQ82593.1,	ID:ABY92155.1,	ID:KHO61970.1,	ID:WP_028992513.1,	ID:SDG39462.1,	ID:EMT38389.1,	ID:SHF37030.1,	ID:AEM79617.1,
353_transcription_termin...faa	ID:ADV78986.1,	ID:WP_003868694.1,	ID:WP_003868694.1,	ID:ADD03223.1,	ID:AIS53204.1,	-	ID:ABY94030.1,	ID:EIV99782.1,	ID:UZQ82592.1,	ID:ABY92156.1,	ID:KHO61971.1,	ID:WP_028992514.1,	ID:SDG39494.1,	ID:EMT38395.1,	ID:SHF37052.1,	ID:AEM79616.1,
354_ribosomal_protein_L1...faa	ID:ADV78987.1,	ID:WP_003868695.1,	ID:WP_003868695.1,	ID:ADD03222.1,	ID:AIS53203.1,	-	ID:ABY94031.1,	ID:EIV99781.1,	ID:UZQ82591.1,	ID:ABY92157.1,	ID:KHO61972.1,	ID:WP_012995925.1,	ID:SDG39528.1,	ID:EMT38394.1,	ID:SHF37076.1,	ID:AEM79615.1,
355_ribosomal_protein_L1.faa	ID:ADV78988.1,	ID:WP_003870273.1,	ID:WP_003870273.1,	ID:ADD03221.1,	ID:AIS53202.1,	-	ID:ABY94032.1,	ID:EIV99780.1,	ID:UZQ82590.1,	ID:ABY92158.1,	ID:KHO61973.1,	ID:WP_012995924.1,	ID:SDG39570.1,	ID:EMT38388.1,	ID:SHF37101.1,	ID:AEM79614.1,
356_ribosomal_protein_L1...faa	ID:ADV78989.1,	ID:WP_003870272.1,	ID:WP_004402359.1,	ID:ADD03220.1,	ID:AIS53201.1,	-	ID:ABY94033.1,	ID:EIV99779.1,	ID:UZQ82589.1,	ID:ABY92159.1,	ID:KHO61974.1,ID:KHO63441.1,	ID:WP_012995923.1,	ID:SDG39604.1,	ID:EMT38391.1,	ID:SHF37127.1,	ID:AEM79613.1,
357_ribosomal_protein_L7...faa	ID:ADV78990.1,	ID:WP_003870271.1,	ID:WP_003870271.1,	ID:ADD03219.1,	ID:AIS53200.1,	-	ID:ABY94034.1,	ID:EIV99778.1,	ID:UZQ82588.1,	ID:ABY92160.1,	ID:KHO61975.1,ID:KHO63440.1,	ID:WP_028992515.1,	ID:SDG39639.1,	ID:EMT38392.1,	ID:SHF37152.1,	ID:AEM79612.1,
358_DNA-directed_RNA_pol...faa	ID:ADV78991.1,	ID:WP_003870270.1,	ID:WP_004402358.1,	ID:ADD03218.1,	ID:AIS53199.1,	-	ID:ABY94035.1,	ID:EIV99777.1,	ID:UZQ82587.1,	ID:ABY92161.1,	ID:KHO63439.1,	-	ID:SDG39677.1,	ID:EMT38396.1,	ID:SHF37177.1,	ID:AEM79611.1,
359_DNA-directed_RNA_pol...faa	ID:ADV78992.1,	ID:WP_003870269.1,	ID:WP_004402357.1,	ID:ADD03217.1,	ID:AIS53198.1,	-	ID:ABY94036.1,	ID:EIV99776.1,	ID:UZQ82586.1,	ID:ABY92162.1,	ID:KHO63438.1,	-	ID:SDG39719.1,	ID:EMT38399.1,	ID:SHF37205.1,	ID:AEM79610.1,
360_ribosomal_protein_L7...faa	ID:ADV78993.1,	ID:WP_003870268.1,	ID:WP_003870268.1,	ID:ADD03216.1,	ID:AIS53197.1,	-	ID:ABY94037.1,	ID:EIV99775.1,	ID:UZQ82585.1,	ID:ABY92163.1,	ID:KHO63437.1,	ID:WP_028992518.1,	ID:SDG39764.1,	ID:EMT38390.1,	ID:SHF37231.1,	ID:AEM79609.1,
361_ribosomal_protein_S1...faa	ID:ADV78994.1,	ID:WP_003868702.1,	ID:WP_003868702.1,	ID:ADD03215.1,	ID:AIS53196.1,	-	ID:ABY94038.1,	ID:EIV99774.1,	ID:UZQ82584.1,	ID:ABY92164.1,	ID:KHO63436.1,	-	ID:SDG39799.1,	ID:EMT38400.1,	ID:SHF37253.1,	ID:AEM79608.1,
362_ribosomal_protein_S7.faa	ID:ADV78995.1,	ID:WP_003870267.1,	ID:WP_003870267.1,	ID:ADD03214.1,	ID:AIS53195.1,	-	ID:ABY94039.1,	ID:EIV99773.1,	ID:UZQ82583.1,	ID:ABY92165.1,	ID:KHO63435.1,	ID:WP_028992519.1,	ID:SDG39832.1,	ID:EMT38393.1,	ID:SHF37280.1,	ID:AEM79607.1,
402_helix-turn-helix_dom...faa	ID:ADV79035.1,	-	ID:WP_004405056.1,	ID:ADD02208.1,	-	-	ID:ABY94080.1,	-	ID:UZQ83928.1,	-	-	-	ID:SDG66938.1,	ID:EMT38021.1,	-	-
403_hypothetical_protein.faa	ID:ADV79036.1,	-	-	-	-	-	-	-	-	-	-	-	-	-	-	-
407_Radical_SAM_domain_p...faa	ID:ADV79040.1,	-	-	-	-	-	ID:ABY94084.1,	-	-	-	-	-	-	-	-	-
408_Radical_SAM_domain_p...faa	ID:ADV79041.1,	-	-	-	-	-	ID:ABY94085.1,	-	-	-	-	-	-	-	-	-
410_hypothetical_protein.faa	ID:ADV79043.1,	-	-	-	-	-	ID:ABY94087.1,	-	-	-	-	-	-	-	-	-
414_Integrase_catalytic_...faa	ID:ADV79047.1,	-	-	-	-	-	ID:ABY94093.1,	-	-	-	-	-	-	-	-	-
416_transposase-_putativ...faa	ID:ADV79049.1,	-	-	-	-	-	-	-	-	-	-	-	-	-	-	-
417_Ferritin_Dps_family_...faa	ID:ADV79050.1,	-	-	-	-	-	ID:ABY94095.1,	-	-	ID:ABY92207.1,	-	-	ID:SDF61044.1,	-	ID:SHE76961.1,	-
418_Superoxide_reductase.faa	ID:ADV79051.1,	ID:WP_003870069.1,	ID:WP_003870069.1,	-	ID:AIS52727.1,	-	ID:ABY94096.1,	ID:EIV99732.1,	ID:UZQ82548.1,	ID:ABY92208.1,	-	-	ID:SDF61011.1,	ID:EMT37910.1,	ID:SHE76937.1,	ID:AEM79556.1,
421_amino_acid_carrier_p...faa	ID:ADV79054.1,	-	-	-	-	-	ID:ABY94099.1,	-	-	ID:ABY92211.1,	-	-	-	-	-	-
422_cation_antiporter.faa	ID:ADV79055.1,	ID:WP_003869965.1,	ID:WP_004399472.1,	-	-	-	ID:ABY94100.1,	ID:EIW00247.1,	-	ID:ABY92212.1,	-	-	ID:SDF45784.1,	ID:EMT39626.1,	-	ID:AEM77548.1,
423_multiple_resistance_...faa	ID:ADV79056.1,	-	-	-	-	-	-	-	-	ID:ABY92213.1,	-	-	-	-	-	-
424_monovalent_cation-pr...faa	ID:ADV79057.1,	-	-	-	-	-	ID:ABY94101.1,	-	-	ID:ABY92214.1,	-	-	-	-	-	-
425_hypothetical_protein.faa	ID:ADV79058.1,	-	-	-	-	-	ID:ABY94102.1,	-	-	ID:ABY92215.1,	-	-	-	-	-	-
426_Na+-H+_antiporter_Mn...faa	ID:ADV79059.1,	ID:WP_003869961.1,	ID:WP_019907162.1,	-	-	-	ID:ABY94103.1,	ID:EIW00251.1,	ID:UZQ83052.1,	ID:ABY92216.1,	-	-	ID:SDF45975.1,	ID:EMT39710.1,	-	ID:AEM77552.1,
427_NADH-ubiquinone_oxid...faa	ID:ADV79060.1,	ID:WP_003869960.1,	ID:WP_004399467.1,	-	-	-	ID:ABY94104.1,	ID:EIW00252.1,	ID:UZQ83053.1,	ID:ABY92217.1,	-	-	ID:SDF46027.1,	ID:EMT39685.1,	-	ID:AEM77553.1,
428_NADH-Ubiquinone-plas...faa	ID:ADV79061.1,	ID:WP_003869959.1,	ID:WP_019907163.1,	-	-	-	ID:ABY94105.1,	ID:EIW00253.1,	ID:UZQ83054.1,	ID:ABY92218.1,	-	-	ID:SDF46076.1,	ID:EMT39660.1,	-	ID:AEM77554.1,
429_NADH-Ubiquinone-plas...faa	ID:ADV79062.1,	-	-	-	-	-	ID:ABY94106.1,	-	-	ID:ABY92219.1,	-	-	-	-	-	-
440_ATPase_associated_wi...faa	ID:ADV79073.1,	ID:WP_003870058.1,	ID:WP_004403334.1,	-	-	-	ID:ABY94118.1,	ID:EIV99722.1,	ID:UZQ82539.1,	ID:ABY92229.1,	ID:KHO63356.1,	-	ID:SDG45899.1,	ID:EMT38269.1,	ID:SHE76566.1,	ID:AEM79546.1,
442_transport-associated...faa	ID:ADV79075.1,	-	-	-	-	-	ID:ABY94122.1,	-	-	ID:ABY92233.1,	-	-	-	-	-	-
450_hypothetical_protein.faa	ID:ADV79083.1,	ID:WP_003870048.1,	ID:WP_019907962.1,	ID:ADD03152.1,	ID:AIS53077.1,	-	ID:ABY94130.1,	ID:EIV99711.1,	ID:UZQ82530.1,	ID:ABY92241.1,	ID:KHO63345.1,	ID:WP_012995862.1,	ID:SDF69767.1,	ID:EMT38287.1,	ID:SHE76235.1,	ID:AEM79533.1,
459_protein_of_unknown_f...faa	ID:ADV79092.1,	ID:WP_003870037.1,	ID:WP_003870037.1,	-	-	-	ID:ABY94139.1,	ID:EIV99700.1,	ID:UZQ82520.1,	-	-	-	ID:SDF69219.1,	ID:EMT38271.1,	-	-
480_phosphofructokinase.faa	ID:ADV79113.1,	ID:WP_003871224.1,	ID:WP_019907955.1,	-	ID:AIS53030.1,	-	ID:ABY94160.1,	ID:EIV99674.1,	ID:UZQ82494.1,	ID:ABY92272.1,	ID:KHO62720.1,	-	ID:SDG60653.1,	ID:EMT38097.1,	-	ID:AEM79424.1,
481_Na+-H+_antiporter_Nh...faa	ID:ADV79114.1,	ID:WP_003871223.1,	ID:WP_019907953.1,	-	-	-	ID:ABY94161.1,	ID:EIV99673.1,	ID:UZQ82493.1,	ID:ABY92273.1,	ID:KHO63310.1,	-	ID:SDG60704.1,	ID:EMT38106.1,	ID:SHE75103.1,	ID:AEM79423.1,
482_Osmosensitive_K_chan...faa	ID:ADV79115.1,	ID:WP_003871222.1,	ID:WP_004404448.1,	-	ID:AIS53029.1,	-	ID:ABY94162.1,	ID:EIV99672.1,	-	-	ID:KHO63309.1,	-	ID:SDG60735.1,	ID:EMT38109.1,	ID:SHE75071.1,	ID:AEM79422.1,
483_Rubredoxin-type_Fe-C...faa	ID:ADV79116.1,	ID:WP_003871221.1,	ID:WP_003871221.1,	-	-	-	ID:ABY94163.1,	ID:EIV99671.1,	ID:UZQ82492.1,	ID:ABY92274.1,	ID:KHO63308.1,	-	ID:SDG60780.1,	ID:EMT38094.1,	ID:SHE75040.1,	ID:AEM79421.1,
496_HEPN_domain_protein.faa	ID:ADV79129.1,	ID:WP_003870404.1,ID:WP_003870620.1,ID:WP_003870404.1,	-	ID:ADD03337.1,	-	-	ID:ABY94176.1,	ID:EIV99658.1,	-	-	ID:KHO63295.1,	ID:WP_028992212.1,	-	ID:EMT39090.1,	ID:SHF28266.1,	-
511_LmbE_family_protein.faa	ID:ADV79144.1,	ID:WP_003871124.1,	ID:WP_019907939.1,	ID:ADD03053.1,	ID:AIS52990.1,	-	ID:ABY94191.1,	ID:EIV99644.1,	ID:UZQ82464.1,	ID:ABY92309.1,	ID:KHO63281.1,	-	ID:SDF04087.1,	ID:EMT39149.1,	ID:SHE74232.1,	ID:AEM79391.1,
512_spore_germination_pr...faa	ID:ADV79145.1,	ID:WP_003871125.1,	ID:WP_004400576.1,	ID:ADD03052.1,	-	-	ID:ABY94192.1,	ID:EIV99643.1,	ID:UZQ82463.1,	ID:ABY92310.1,	ID:KHO63149.1,	-	ID:SDG28682.1,	ID:EMT39128.1,	ID:SHE74195.1,	ID:AEM79390.1,
518_hypothetical_protein.faa	ID:ADV79151.1,	-	-	-	-	-	ID:ABY94198.1,	-	-	ID:ABY92316.1,	-	-	-	-	-	-
529_beta-lactamase_domai...faa	ID:ADV79162.1,	ID:WP_003871476.1,	ID:WP_231368317.1,	-	ID:AIS52975.1,	-	ID:ABY94210.1,	ID:EIV99619.1,	ID:UZQ82443.1,	ID:ABY92327.1,	ID:KHO63128.1,	-	ID:SDG47327.1,	ID:EMT39110.1,	ID:SHE73425.1,	ID:AEM79369.1,
530_hypothetical_protein.faa	ID:ADV79163.1,	ID:WP_129545153.1,	ID:WP_019907930.1,	-	ID:AIS52973.1,	-	ID:ABY94211.1,	ID:EIV99617.1,	ID:UZQ82441.1,	ID:ABY92329.1,	ID:KHO63126.1,	-	ID:SDG47408.1,	ID:EMT39102.1,	ID:SHE73351.1,	ID:AEM79367.1,
531_hypothetical_protein.faa	ID:ADV79164.1,	ID:WP_003869448.1,	ID:WP_003869448.1,	-	-	-	ID:ABY94212.1,	ID:EIV99616.1,	ID:UZQ82440.1,	ID:ABY92330.1,	ID:KHO63125.1,	-	ID:SDG47444.1,	ID:EMT39081.1,	ID:SHE73312.1,	ID:AEM79366.1,
538_DNA_polymerase_beta_...faa	ID:ADV79171.1,	-	-	ID:ADD03030.1,	-	-	ID:ABY94219.1,	-	-	ID:ABY92337.1,	ID:KHO63118.1,	-	-	-	ID:SHE73072.1,	-
568_hypothetical_protein.faa	ID:ADV79201.1,	ID:WP_003869405.1,	ID:WP_019907910.1,	-	-	-	ID:ABY94249.1,	ID:EIV99579.1,	ID:UZQ84365.1,	ID:ABY92368.1,	ID:KHO63075.1,	-	ID:SDF20817.1,	ID:EMT38072.1,	ID:SHE72062.1,	ID:AEM79307.1,
569_YcfA_family_protein.faa	ID:ADV79202.1,	ID:WP_003869404.1,	ID:WP_019907909.1,	-	-	-	-	ID:EIV99578.1,	ID:UZQ82404.1,	-	ID:KHO63074.1,	-	ID:SDF20866.1,	ID:EMT38049.1,	-	ID:AEM79306.1,
570_Resolvase_domain_pro...faa	ID:ADV79203.1,	ID:WP_003868983.1,	ID:WP_019907419.1,	-	ID:AIS51638.1,ID:AIS52460.1,ID:AIS52639.1,ID:AIS53286.1,	-	ID:ABY94250.1,	ID:EIW00751.1,	ID:UZQ83571.1,	ID:ABY92369.1,	ID:KHO62075.1,ID:KHO63073.1,	-	ID:SDF20608.1,	ID:EMT38053.1,	-	ID:AEM79411.1,
577_Auxin_Efflux_Carrier.faa	ID:ADV79210.1,	ID:WP_003869398.1,	ID:WP_019907903.1,	-	ID:AIS52930.1,	-	ID:ABY94257.1,	ID:EIV99572.1,	ID:UZQ82398.1,	ID:ABY92376.1,	-	-	ID:SDF21237.1,	ID:EMT38071.1,	-	ID:AEM79299.1,
581_D-isomer_specific_2-...faa	ID:ADV79214.1,	-	-	-	-	-	ID:ABY94261.1,	-	-	ID:ABY92379.1,	-	-	-	-	-	-
583_hypothetical_protein.faa	ID:ADV79216.1,	-	-	-	-	-	ID:ABY94263.1,	-	-	ID:ABY92381.1,	-	-	-	-	-	-
584_Carbohydrate_kinase-...faa	ID:ADV79217.1,	-	-	-	-	-	ID:ABY94264.1,	-	ID:UZQ83322.1,	ID:ABY92382.1,	-	-	-	ID:EMT39496.1,	-	-
585_hypothetical_protein.faa	ID:ADV79218.1,	-	-	-	-	-	ID:ABY94265.1,	-	-	ID:ABY92383.1,	-	-	-	-	-	-
591_extracellular_solute...faa	ID:ADV79224.1,	-	-	-	-	-	ID:ABY94271.1,	-	-	ID:ABY92389.1,	-	-	-	-	-	-
592_binding-protein-depe...faa	ID:ADV79225.1,	-	-	-	-	-	ID:ABY94272.1,	-	-	ID:ABY92390.1,	-	-	-	-	-	-
593_binding-protein-depe...faa	ID:ADV79226.1,	-	-	-	-	-	ID:ABY94273.1,	-	-	ID:ABY92391.1,	-	-	-	-	-	-
615_hypothetical_protein.faa	ID:ADV79248.1,	-	-	-	-	-	ID:ABY94299.1,	-	-	-	-	-	-	ID:EMT38221.1,	-	-
617_Methyltransferase_ty...faa	ID:ADV79250.1,	ID:WP_003870832.1,	ID:WP_003870832.1,	-	ID:AIS52910.1,	-	ID:ABY94301.1,	ID:EIV99510.1,	ID:UZQ82347.1,	ID:ABY92422.1,	ID:KHO63010.1,	-	ID:SDG11351.1,	ID:EMT38242.1,	ID:SHF19602.1,	ID:AEM79237.1,
631_formylmethanofuran_d...faa	ID:ADV79264.1,	-	-	-	ID:AIS52893.1,	-	ID:ABY94315.1,	-	-	-	-	-	-	-	-	-
632_protein_of_unknown_f...faa	ID:ADV79265.1,	-	ID:WP_004401626.1,	ID:ADD02918.1,	-	-	ID:ABY94316.1,	ID:EIV99496.1,	ID:UZQ82332.1,	ID:ABY92434.1,	-	-	ID:SDF85956.1,	ID:EMT38715.1,	ID:SHF19080.1,	ID:AEM79220.1,
639_hypothetical_protein.faa	ID:ADV79272.1,	-	-	-	-	-	ID:ABY94323.1,	-	-	-	-	-	-	-	-	-
640_regulatory_protein_T...faa	ID:ADV79273.1,	ID:WP_003870538.1,	ID:WP_004401599.1,	-	ID:AIS52868.1,	-	ID:ABY94324.1,	ID:EIV99472.1,	ID:UZQ82309.1,	ID:ABY92467.1,	ID:KHO62974.1,	-	ID:SDF85178.1,	ID:EMT38761.1,	-	ID:AEM79199.1,
641_Patatin.faa	ID:ADV79274.1,	ID:WP_003870537.1,	ID:WP_019907865.1,	-	ID:AIS52867.1,	-	ID:ABY94325.1,	ID:EIV99471.1,	ID:UZQ82308.1,	ID:ABY92468.1,	ID:KHO62973.1,	-	ID:SDF85145.1,	ID:EMT38753.1,	-	ID:AEM79198.1,
666_Protein_of_unknown_f...faa	ID:ADV79299.1,	ID:WP_003871320.1,	ID:WP_003871320.1,	-	-	-	-	ID:EIV99445.1,	ID:UZQ82289.1,	-	ID:KHO62949.1,	-	ID:SDG17462.1,	ID:EMT38708.1,	ID:SHF25109.1,	ID:AEM79174.1,
667_cyclic_nucleotide-bi...faa	ID:ADV79300.1,	-	-	-	-	-	-	ID:EIV99444.1,	-	-	-	-	-	-	ID:SHF25070.1,	-
672_peptidase_T.faa	ID:ADV79305.1,	ID:WP_003871411.1,	ID:WP_003871411.1,	-	ID:AIS52834.1,	-	ID:ABY94354.1,	ID:EIW00407.1,	ID:UZQ82264.1,	ID:ABY92500.1,	ID:KHO62941.1,	-	ID:SDG63702.1,	ID:EMT38707.1,	ID:SHE80527.1,	ID:AEM79164.1,
676_hypothetical_protein.faa	ID:ADV79309.1,	ID:WP_003871155.1,	ID:WP_003871155.1,	-	-	-	-	ID:EIW00411.1,	-	-	-	-	ID:SDG52399.1,	ID:EMT39312.1,	ID:SHE80682.1,	-
684_hypothetical_protein.faa	ID:ADV79317.1,	ID:WP_003870939.1,	-	-	ID:AIS52823.1,	-	ID:ABY94365.1,	ID:EIW00421.1,	ID:UZQ82202.1,	-	ID:KHO62927.1,	-	-	-	ID:SHE81060.1,	ID:AEM79149.1,
686_alkylhydroperoxidase...faa	ID:ADV79319.1,	ID:WP_003868552.1,	ID:WP_003868552.1,	-	-	-	ID:ABY94367.1,	ID:EIW00425.1,	ID:UZQ82199.1,	ID:ABY92573.1,	ID:KHO62925.1,	-	ID:SDG58357.1,	ID:EMT39324.1,	ID:SHE81125.1,	ID:AEM79147.1,
687_hypothetical_protein.faa	ID:ADV79320.1,	-	-	-	-	-	-	ID:EIW00426.1,	-	-	-	-	-	ID:EMT39252.1,	-	ID:AEM79146.1,
688_glycosyl_transferase...faa	ID:ADV79321.1,	ID:WP_003870944.1,	ID:WP_003870944.1,	-	-	-	ID:ABY94368.1,	ID:EIW00427.1,	ID:UZQ82198.1,	-	ID:KHO63189.1,	-	ID:SDG58400.1,	ID:EMT39329.1,	ID:SHE81191.1,	ID:AEM79145.1,
690_conserved_hypothetic...faa	ID:ADV79323.1,	ID:WP_003870945.1,	ID:WP_003870945.1,	-	ID:AIS52819.1,	-	ID:ABY94370.1,	ID:EIW00429.1,	ID:UZQ82196.1,	ID:ABY92576.1,	ID:KHO62922.1,	-	ID:SDG58465.1,	ID:EMT39281.1,	ID:SHE81272.1,	ID:AEM79143.1,
697_hypothetical_protein.faa	ID:ADV79330.1,	ID:WP_003871285.1,	ID:WP_004401694.1,	-	ID:AIS52068.1,	-	ID:ABY94376.1,	ID:EIW00845.1,	ID:UZQ83822.1,	-	ID:KHO62128.1,	-	ID:SDF48904.1,	ID:EMT38692.1,	ID:SHF11925.1,	ID:AEM78384.1,
702_peptidase_S16-_lon_d...faa	ID:ADV79335.1,	ID:WP_003870209.1,	ID:WP_019907824.1,	-	ID:AIS52797.1,	-	ID:ABY94382.1,	-	ID:UZQ82164.1,	ID:ABY92590.1,	ID:KHO62909.1,	-	ID:SDG23813.1,	ID:EMT38491.1,	ID:SHE81798.1,	ID:AEM79099.1,
724_sodium-hydrogen_exch...faa	ID:ADV79357.1,	-	-	-	ID:AIS52909.1,	-	ID:ABY94404.1,	-	-	ID:ABY92612.1,	ID:KHO63009.1,	-	-	-	-	-
725_hypothetical_protein.faa	ID:ADV79358.1,	-	-	-	-	-	ID:ABY94405.1,	-	-	ID:ABY92613.1,	-	-	-	-	-	-
738_diguanylate_cyclase.faa	ID:ADV79371.1,	ID:WP_003867231.1,	ID:WP_003867231.1,	-	ID:AIS52760.1,	-	ID:ABY94419.1,	-	ID:UZQ82129.1,	ID:ABY93333.1,	ID:KHO62874.1,	-	ID:SDG37255.1,	ID:EMT38585.1,	ID:SHE83144.1,	ID:AEM79063.1,
759_SCP-like_extracellul...faa	ID:ADV79392.1,	ID:WP_003871498.1,	ID:WP_019907804.1,	ID:ADD02763.1,	ID:AIS52736.1,	-	ID:ABY94439.1,	ID:EIW00499.1,	ID:UZQ82110.1,	-	ID:KHO62834.1,	-	ID:SDF92088.1,	ID:EMT38584.1,	ID:SHE83834.1,	ID:AEM79040.1,
765_PAS_sensor_protein.faa	ID:ADV79398.1,	ID:WP_003870170.1,	ID:WP_003870170.1,	-	-	-	ID:ABY94445.1,	ID:EIW00505.1,	-	ID:ABY93307.1,	-	-	ID:SDF92294.1,	ID:EMT38562.1,	-	ID:AEM79035.1,
766_Conserved_hypothetic...faa	ID:ADV79399.1,	ID:WP_003867261.1,	ID:WP_003867261.1,	-	-	-	ID:ABY94446.1,	ID:EIW00507.1,	ID:UZQ82103.1,	ID:ABY93306.1,	-	-	ID:SDF92330.1,	ID:EMT38579.1,	-	ID:AEM79034.1,
767_pyruvate_dehydrogena...faa	ID:ADV79400.1,	ID:WP_003870169.1,	ID:WP_003867262.1,	-	-	-	ID:ABY94447.1,	ID:EIW00508.1,	ID:UZQ82102.1,	ID:ABY93305.1,	-	-	ID:SDF92364.1,	ID:EMT38557.1,	ID:SHE97846.1,	ID:AEM79033.1,
768_Transketolase_centra...faa	ID:ADV79401.1,	ID:WP_003871261.1,	ID:WP_004401866.1,ID:WP_004401010.1,	-	-	-	ID:ABY94448.1,	ID:EIV99873.1,ID:EIW00509.1,	ID:UZQ82101.1,ID:UZQ82671.1,	ID:ABY93304.1,	-	-	ID:SDG73144.1,ID:SDF92398.1,	ID:EMT38930.1,ID:EMT38596.1,	ID:SHE97823.1,	ID:AEM79032.1,ID:AEM79706.1,
769_ATP-NAD-AcoX_kinase.faa	ID:ADV79402.1,	-	ID:WP_004401864.1,	-	-	-	ID:ABY94449.1,	ID:EIW00510.1,	-	ID:ABY93303.1,	-	-	ID:SDF92431.1,	ID:EMT38568.1,	-	ID:AEM79031.1,
770_catalytic_domain-con...faa	ID:ADV79403.1,	ID:WP_003870165.1,	ID:WP_004401863.1,	-	-	-	ID:ABY94450.1,	ID:EIW00511.1,	-	ID:ABY93302.1,	ID:KHO62079.1,	-	ID:SDF92470.1,	ID:EMT38591.1,	ID:SHE97789.1,	ID:AEM79030.1,
806_phosphate_ABC_transp...faa	ID:ADV79439.1,	ID:WP_003871116.1,	ID:WP_006570260.1,	ID:ADD02722.1,	ID:AIS52690.1,	-	ID:ABY94486.1,	ID:EIW00895.1,	ID:UZQ82063.1,	ID:ABY93265.1,	ID:KHO62794.1,	ID:WP_028992150.1,	ID:SDG06902.1,	ID:EMT38376.1,	ID:SHE85192.1,	ID:AEM78990.1,
822_sugar_diacid_recogni...faa	ID:ADV79455.1,	-	-	ID:ADD02706.1,	-	-	ID:ABY94503.1,	-	-	ID:ABY93177.1,	-	ID:WP_054644809.1,	-	-	-	-
824_Aldehyde_ferredoxin_...faa	ID:ADV79457.1,	-	-	-	-	-	ID:ABY94506.1,	-	-	ID:ABY92670.1,	-	-	-	-	-	ID:AEM77864.1,
825_Radical_SAM_domain_p...faa	ID:ADV79458.1,	-	-	-	-	-	ID:ABY94507.1,	-	-	ID:ABY92671.1,	-	-	-	-	-	-
826_thiamineS_protein.faa	ID:ADV79459.1,	-	-	-	-	-	ID:ABY94508.1,	-	-	ID:ABY92672.1,	-	-	-	-	-	ID:AEM77867.1,
827_UBA-THIF-type_NAD-FA...faa	ID:ADV79460.1,	-	-	-	-	-	ID:ABY94509.1,	-	-	ID:ABY92673.1,	-	-	-	-	-	ID:AEM77868.1,
828_molybdopterin-guanin...faa	ID:ADV79461.1,	-	-	-	ID:AIS53024.1,	-	ID:ABY94510.1,	-	-	ID:ABY92674.1,	-	-	-	-	-	ID:AEM77869.1,
829_extracellular_solute...faa	ID:ADV79462.1,	-	-	-	ID:AIS53023.1,	-	ID:ABY94511.1,	-	-	ID:ABY92675.1,	-	-	-	-	-	ID:AEM77870.1,
830_binding-protein-depe...faa	ID:ADV79463.1,	-	-	-	ID:AIS53022.1,	-	ID:ABY94512.1,	-	-	ID:ABY92676.1,	-	-	-	-	-	ID:AEM77871.1,
831_ABC_transporter_rela...faa	ID:ADV79464.1,	-	-	-	ID:AIS53021.1,	-	ID:ABY94513.1,	-	-	ID:ABY92677.1,	-	-	-	-	-	ID:AEM77872.1,
832_molybdenum_cofactor_...faa	ID:ADV79465.1,	-	-	-	ID:AIS53020.1,	-	ID:ABY94514.1,	-	-	ID:ABY92678.1,	-	-	-	-	-	ID:AEM77873.1,
833_molybdenum_cofactor_...faa	ID:ADV79466.1,	-	-	-	ID:AIS53019.1,	-	ID:ABY94515.1,	-	-	ID:ABY92679.1,	-	-	-	-	-	ID:AEM77874.1,
834_molybdenum_cofactor_...faa	ID:ADV79467.1,	-	-	-	ID:AIS53018.1,	-	ID:ABY94516.1,	-	-	ID:ABY92680.1,	-	-	-	-	-	ID:AEM77875.1,
835_molybdenum_cofactor_...faa	ID:ADV79468.1,	-	-	-	ID:AIS53017.1,	-	ID:ABY94517.1,	-	-	ID:ABY92681.1,	-	-	-	-	-	ID:AEM77876.1,
836_molybdenum_cofactor_...faa	ID:ADV79469.1,	-	-	-	ID:AIS53016.1,	-	ID:ABY94518.1,	-	-	ID:ABY92682.1,	-	-	-	-	-	ID:AEM77877.1,
837_MOSC_domain_containi...faa	ID:ADV79470.1,	-	-	-	ID:AIS53015.1,	-	ID:ABY94519.1,	-	-	ID:ABY92683.1,	-	-	-	-	-	ID:AEM77878.1,
838_transglutaminase_dom...faa	ID:ADV79471.1,	ID:WP_003869636.1,	ID:WP_231368348.1,	-	-	-	ID:ABY94520.1,	ID:EIW00952.1,	ID:UZQ84342.1,	-	ID:KHO61545.1,	-	ID:SDG00726.1,	-	-	ID:AEM78957.1,
851_Alcohol_dehydrogenas...faa	ID:ADV79484.1,	-	-	-	-	-	ID:ABY94534.1,	-	-	ID:ABY93162.1,	-	-	-	-	-	-
853_ABC_transporter_rela...faa	ID:ADV79486.1,	-	-	-	-	-	ID:ABY94536.1,	-	-	ID:ABY93160.1,	-	-	-	-	-	-
854_cobalt_transport_pro...faa	ID:ADV79487.1,	-	-	-	-	-	ID:ABY94537.1,	-	-	ID:ABY93159.1,	-	-	-	-	-	-
856_protein_of_unknown_f...faa	ID:ADV79489.1,	-	-	-	-	-	ID:ABY94539.1,	-	-	ID:ABY93157.1,	-	-	-	-	-	-
859_Capsule_synthesis_pr...faa	ID:ADV79492.1,	ID:WP_003871188.1,	ID:WP_019908159.1,	-	-	-	ID:ABY94542.1,	ID:EIW00174.1,	ID:UZQ82966.1,	ID:ABY93150.1,	ID:KHO61615.1,	-	ID:SDG75747.1,	ID:EMT39697.1,	ID:SHF31325.1,	ID:AEM79996.1,
869_Peroxiredoxin.faa	ID:ADV79502.1,	ID:WP_003869612.1,	ID:WP_004401452.1,	-	ID:AIS52648.1,	-	ID:ABY94552.1,	ID:EIW00977.1,	ID:UZQ82009.1,	ID:ABY93141.1,	ID:KHO62728.1,	-	ID:SDG52946.1,	ID:EMT38781.1,	ID:SHE86474.1,	ID:AEM78931.1,
874_transglutaminase_dom...faa	ID:ADV79507.1,	-	-	-	-	-	ID:ABY94557.1,	-	-	ID:ABY93136.1,	-	-	-	-	-	-
875_methylmalonyl-CoA_mu...faa	ID:ADV79508.1,	ID:WP_003870716.1,	ID:WP_003870716.1,	-	-	-	ID:ABY94558.1,	ID:EIV99844.1,	ID:UZQ82647.1,	ID:ABY93135.1,	ID:KHO61912.1,ID:KHO62762.1,	-	ID:SDF36227.1,	ID:EMT38948.1,	ID:SHF09300.1,	ID:AEM79678.1,
876_cobalamin_B12-bindin...faa	ID:ADV79509.1,	ID:WP_196801181.1,	ID:WP_003870715.1,	-	-	-	ID:ABY94559.1,	ID:EIV99843.1,	ID:UZQ82646.1,	ID:ABY93134.1,	ID:KHO61913.1,ID:KHO62761.1,	-	ID:SDF36189.1,	ID:EMT38975.1,	ID:SHF09268.1,	ID:AEM79677.1,
877_LAO-AO_transport_sys...faa	ID:ADV79510.1,	ID:WP_003870714.1,	ID:WP_003870714.1,	-	-	-	ID:ABY94560.1,	ID:EIV99842.1,	-	ID:ABY93133.1,	ID:KHO61914.1,	-	ID:SDF36145.1,	ID:EMT38970.1,	ID:SHF09236.1,	ID:AEM79676.1,
878_methylmalonyl-CoA_ep...faa	ID:ADV79511.1,	ID:WP_003870713.1,	ID:WP_003870713.1,	-	-	-	ID:ABY94561.1,	ID:EIV99841.1,	ID:UZQ84380.1,	ID:ABY93132.1,	ID:KHO61915.1,	-	ID:SDF36102.1,	ID:EMT38968.1,	ID:SHF09207.1,	ID:AEM79675.1,
879_sodium_pump_decarbox...faa	ID:ADV79512.1,	-	-	-	-	-	ID:ABY94562.1,	-	-	ID:ABY93131.1,	-	-	-	-	-	-
880_sodium_ion-transloca...faa	ID:ADV79513.1,	ID:WP_003871150.1,	ID:WP_003871150.1,	-	-	-	ID:ABY94563.1,	ID:EIW00418.1,	ID:UZQ82253.1,	ID:ABY93130.1,	ID:KHO62931.1,	-	ID:SDG52059.1,	ID:EMT39261.1,	ID:SHE80912.1,	ID:AEM79153.1,
883_nitroreductase.faa	ID:ADV79516.1,	ID:WP_003869604.1,	ID:WP_019907734.1,	-	-	-	ID:ABY94566.1,	-	ID:UZQ82003.1,	ID:ABY93126.1,	ID:KHO62659.1,	-	ID:SDG67886.1,	ID:EMT38892.1,	ID:SHE87273.1,	ID:AEM78919.1,
884_protein_of_unknown_f...faa	ID:ADV79517.1,	ID:WP_003869603.1,	ID:WP_004401164.1,	-	-	-	ID:ABY94567.1,	ID:EIW00987.1,	ID:UZQ82002.1,	ID:ABY93125.1,	ID:KHO62658.1,	ID:WP_256201203.1,	ID:SDG67927.1,	ID:EMT38859.1,	ID:SHE87321.1,	ID:AEM78918.1,
887_hypothetical_protein.faa	ID:ADV79520.1,	-	-	-	-	-	ID:ABY94570.1,	ID:EIW00991.1,	ID:UZQ82000.1,	-	-	-	-	-	-	-
888_hypothetical_protein.faa	ID:ADV79521.1,	-	-	-	ID:AIS52892.1,	-	ID:ABY94571.1,	-	-	ID:ABY93120.1,	-	-	-	ID:EMT38843.1,	ID:SHF27359.1,	-
889_CRISPR-associated_pr...faa	ID:ADV79522.1,	-	-	-	ID:AIS53496.1,	-	ID:ABY94572.1,	-	-	ID:ABY93119.1,	-	-	-	ID:EMT38848.1,	ID:SHF27330.1,	-
890_hypothetical_protein.faa	ID:ADV79523.1,	-	-	-	-	-	ID:ABY94573.1,	-	-	ID:ABY93118.1,	-	-	-	ID:EMT38855.1,	ID:SHF27301.1,	-
891_hypothetical_protein.faa	ID:ADV79524.1,	-	-	-	-	-	ID:ABY94574.1,	-	-	ID:ABY93117.1,	-	-	-	ID:EMT38842.1,	ID:SHF27239.1,	-
892_protein_of_unknown_f...faa	ID:ADV79525.1,	-	-	-	-	-	ID:ABY94575.1,	-	-	ID:ABY93116.1,	-	-	-	ID:EMT38858.1,	ID:SHF27215.1,	-
893_protein_of_unknown_f...faa	ID:ADV79526.1,	-	-	-	-	-	ID:ABY94576.1,	-	-	ID:ABY93115.1,	-	-	-	ID:EMT38903.1,	ID:SHF27185.1,	-
894_hypothetical_protein.faa	ID:ADV79527.1,	-	-	-	-	-	ID:ABY94577.1,	-	-	ID:ABY93114.1,	-	-	-	ID:EMT38891.1,	ID:SHF27154.1,	-
895_protein_of_unknown_f...faa	ID:ADV79528.1,	-	-	-	-	-	ID:ABY94578.1,	-	-	ID:ABY93113.1,	-	-	-	ID:EMT38860.1,	ID:SHF27126.1,	-
896_DEAD-DEAH_box_helica...faa	ID:ADV79529.1,	-	-	-	-	-	ID:ABY94579.1,	-	-	-	-	-	-	-	-	-
897_hypothetical_protein.faa	ID:ADV79530.1,	ID:WP_003869593.1,	ID:WP_003868387.1,	ID:ADD02611.1,	-	-	ID:ABY94580.1,	-	ID:UZQ81992.1,	-	ID:KHO62647.1,	ID:WP_028992366.1,	ID:SDF83512.1,	-	-	-
898_hypothetical_protein.faa	ID:ADV79531.1,	-	ID:WP_269207978.1,	ID:ADD02610.1,	-	-	ID:ABY94581.1,	-	ID:UZQ81991.1,	-	ID:KHO62646.1,	-	ID:SDF83554.1,	-	-	-
899_DNA_methylase_N-4-N-...faa	ID:ADV79532.1,	ID:WP_003869590.1,	-	ID:ADD02609.1,	-	-	ID:ABY94582.1,	-	ID:UZQ81990.1,	-	ID:KHO62645.1,	-	ID:SDF83613.1,	-	-	-
900_helicase_domain_prot...faa	ID:ADV79533.1,	ID:WP_003869589.1,	ID:WP_019907726.1,	-	-	-	ID:ABY94583.1,	-	ID:UZQ81989.1,	-	ID:KHO62644.1,	-	-	-	-	-
901_PglZ_domain_protein.faa	ID:ADV79534.1,	ID:WP_003869588.1,	ID:WP_012269236.1,	ID:ADD02607.1,	-	-	ID:ABY94584.1,	-	ID:UZQ81988.1,	-	-	-	ID:SDF83687.1,	-	-	-
902_hypothetical_protein.faa	ID:ADV79535.1,	ID:WP_003869587.1,	ID:WP_019907724.1,	ID:ADD02606.1,	-	-	ID:ABY94585.1,	-	-	-	-	ID:WP_028992370.1,	ID:SDF83734.1,	-	-	-
903_ATPase_associated_wi...faa	ID:ADV79536.1,	-	-	-	-	-	ID:ABY94586.1,	-	-	-	-	-	-	-	-	-
905_Domain_of_unknown_fu...faa	ID:ADV79538.1,	-	-	-	-	-	ID:ABY94589.1,	-	-	-	-	-	-	-	-	-
906_transposase_IS4_fami...faa	ID:ADV79539.1,ID:ADV79955.1,	ID:WP_003870496.1,ID:WP_003870496.1,ID:WP_129545114.1,ID:WP_129545114.1,	ID:WP_019907280.1,ID:WP_019907748.1,	-	-	-	ID:ABY94590.1,ID:ABY94604.1,ID:ABY95006.1,	-	-	ID:ABY92658.1,	-	-	-	-	-	-
913_hypothetical_protein.faa	ID:ADV79546.1,	-	-	-	-	-	ID:ABY94597.1,	-	-	ID:ABY92651.1,	-	-	-	-	-	-
915_hypothetical_protein.faa	ID:ADV79548.1,	-	-	-	-	-	ID:ABY94599.1,	-	-	ID:ABY92653.1,	-	-	-	-	-	-
916_Radical_SAM_domain_p...faa	ID:ADV79549.1,	ID:WP_003871592.1,	-	ID:ADD03562.1,	-	-	ID:ABY94600.1,	-	-	ID:ABY92654.1,	-	-	-	-	ID:SHF08400.1,	ID:AEM80010.1,
917_ABC_transporter_rela...faa	ID:ADV79550.1,	ID:WP_003871571.1,	ID:WP_019907091.1,	-	-	-	ID:ABY94601.1,	-	ID:UZQ82975.1,	ID:ABY92655.1,	-	-	-	-	-	ID:AEM80007.1,
918_ABC_transporter_tran...faa	ID:ADV79551.1,	-	-	-	-	-	ID:ABY94602.1,	-	-	ID:ABY92656.1,	-	-	-	-	-	-
919_hypothetical_protein.faa	ID:ADV79552.1,	-	-	-	-	-	ID:ABY94603.1,	-	-	ID:ABY92657.1,	-	-	-	-	-	-
920_hypothetical_protein.faa	ID:ADV79553.1,	-	-	-	-	-	-	-	-	-	-	-	-	-	-	-
921_Radical_SAM_domain_p...faa	ID:ADV79554.1,	ID:WP_003871065.1,	ID:WP_004399549.1,	ID:ADD01711.1,	-	-	ID:ABY94605.1,	ID:EIW00186.1,	ID:UZQ82987.1,	ID:ABY92659.1,	-	-	ID:SDG51569.1,	ID:EMT39716.1,	-	-
922_ABC_transporter_rela...faa	ID:ADV79555.1,	-	-	-	-	-	ID:ABY94606.1,	-	-	ID:ABY92660.1,	-	-	-	-	-	-
923_ABC_transporter_rela...faa	ID:ADV79556.1,	-	-	-	-	-	ID:ABY94607.1,	-	-	ID:ABY92661.1,	-	-	-	-	-	-
934_glycerophosphoryl_di...faa	ID:ADV79567.1,	ID:WP_003869478.1,	ID:WP_004403987.1,	-	ID:AIS52221.1,	-	ID:ABY94619.1,	ID:EIW01406.1,	ID:UZQ83971.1,	ID:ABY92694.1,	ID:KHO62245.1,	-	ID:SDG62488.1,	ID:EMT38159.1,	ID:SHE99500.1,	ID:AEM78512.1,
935_major_facilitator_su...faa	ID:ADV79568.1,	ID:WP_003869477.1,	ID:WP_004403988.1,	-	ID:AIS52222.1,	-	ID:ABY94620.1,	ID:EIW01405.1,	-	ID:ABY92695.1,	ID:KHO62246.1,	-	ID:SDG62515.1,	ID:EMT38181.1,	ID:SHE99470.1,	ID:AEM78513.1,
960_LmbE_family_protein.faa	ID:ADV79593.1,	-	-	-	-	-	ID:ABY94645.1,	-	-	ID:ABY92720.1,	-	-	-	-	-	-
965_thioredoxin.faa	ID:ADV79598.1,	ID:WP_003870090.1,	ID:WP_003870090.1,	-	ID:AIS52270.1,	-	ID:ABY94650.1,	ID:EIW01358.1,	ID:UZQ84012.1,	ID:ABY92725.1,	ID:KHO62286.1,	-	ID:SDG43329.1,	ID:EMT38633.1,	ID:SHF23467.1,	ID:AEM78555.1,
969_SpoIID-LytB_domain_p...faa	ID:ADV79602.1,	-	-	-	-	-	ID:ABY94655.1,	-	-	ID:ABY92729.1,	-	-	-	-	-	-
1004_hypothetical_protein.faa	ID:ADV79637.1,	-	-	-	-	-	-	-	-	-	-	-	-	-	-	-
1009_thioredoxin.faa	ID:ADV79642.1,	ID:WP_003869783.1,	-	-	-	-	ID:ABY94694.1,	ID:EIW01311.1,	-	ID:ABY92763.1,	ID:KHO62326.1,	-	ID:SDE97177.1,	ID:EMT40379.1,	ID:SHE66890.1,	ID:AEM78606.1,
1010_dihydrodipicolinate_...faa	ID:ADV79643.1,	ID:WP_003869784.1,	ID:WP_004396516.1,	-	-	-	ID:ABY94695.1,	ID:EIW01310.1,	ID:UZQ84058.1,	ID:ABY92764.1,	ID:KHO62327.1,	-	ID:SDE97272.1,	ID:EMT40217.1,	ID:SHE66857.1,	ID:AEM78607.1,
1011_hypothetical_protein.faa	ID:ADV79644.1,	ID:WP_003869785.1,	ID:WP_004396513.1,	-	-	-	ID:ABY94696.1,	ID:EIW01309.1,	ID:UZQ84059.1,	ID:ABY92765.1,	ID:KHO62328.1,	-	ID:SDE97309.1,	ID:EMT40251.1,	ID:SHE66826.1,	ID:AEM78608.1,
1012_Pyridoxal-5--phospha...faa	ID:ADV79645.1,	ID:WP_003869786.1,	ID:WP_019907633.1,	-	-	-	ID:ABY94697.1,	ID:EIW01308.1,	ID:UZQ84060.1,	ID:ABY92766.1,	ID:KHO62329.1,	-	ID:SDE97351.1,	ID:EMT40229.1,	ID:SHE66791.1,	ID:AEM78609.1,
1013_hypothetical_protein.faa	ID:ADV79646.1,	ID:WP_003869787.1,	ID:WP_003869787.1,	-	-	-	ID:ABY94698.1,	ID:EIW01307.1,	ID:UZQ84061.1,	ID:ABY92767.1,	ID:KHO62330.1,	-	ID:SDE97394.1,	ID:EMT40196.1,	ID:SHE66752.1,	ID:AEM78610.1,
1014_cobalamin_B12-bindin...faa	ID:ADV79647.1,	ID:WP_003869788.1,	ID:WP_004396508.1,	-	-	-	ID:ABY94699.1,	ID:EIW01306.1,	ID:UZQ84062.1,	ID:ABY92768.1,	ID:KHO62331.1,	-	ID:SDE97436.1,	ID:EMT40270.1,	ID:SHE66722.1,	ID:AEM78611.1,
1015_hypothetical_protein.faa	ID:ADV79648.1,	ID:WP_003869789.1,	ID:WP_004396506.1,	-	-	-	ID:ABY94700.1,	ID:EIW01305.1,	ID:UZQ84063.1,	ID:ABY92769.1,	ID:KHO62332.1,	-	ID:SDE97474.1,	ID:EMT40337.1,	ID:SHE66685.1,	ID:AEM78612.1,
1017_Glyoxalase-bleomycin...faa	ID:ADV79650.1,	-	-	-	-	-	ID:ABY94702.1,	-	-	-	-	-	-	-	-	-
1043_hypothetical_protein.faa	ID:ADV79676.1,	-	-	-	-	-	ID:ABY94728.1,	-	-	ID:ABY92797.1,	-	ID:WP_256201148.1,	-	-	-	-
1094_protein_of_unknown_f...faa	ID:ADV79727.1,	ID:WP_003870637.1,	ID:WP_019907659.1,	-	ID:AIS52410.1,	-	ID:ABY94778.1,	ID:EIW01225.1,	-	ID:ABY92847.1,	ID:KHO62430.1,	-	ID:SDF77719.1,	ID:EMT40156.1,	ID:SHE63962.1,	ID:AEM78691.1,
1103_hypothetical_protein.faa	ID:ADV79736.1,	ID:WP_003870643.1,	ID:WP_004396308.1,	ID:ADD02389.1,	ID:AIS52419.1,	-	ID:ABY94787.1,	ID:EIW01216.1,	-	ID:ABY92856.1,	ID:KHO62438.1,	ID:WP_028991915.1,	ID:SDG43896.1,	ID:EMT40322.1,	ID:SHE63671.1,	ID:AEM78702.1,
1105_sodium-dicarboxylate...faa	ID:ADV79738.1,	-	-	-	-	-	ID:ABY94789.1,	-	-	ID:ABY92858.1,	-	-	-	-	-	-
1106_protein_of_unknown_f...faa	ID:ADV79739.1,	ID:WP_003870855.1,	ID:WP_019907328.1,	-	ID:AIS51548.1,	-	ID:ABY94790.1,	ID:EIV99199.1,	ID:UZQ83378.1,	ID:ABY92859.1,	ID:KHO61197.1,	-	ID:SDF73735.1,	ID:EMT39489.1,	ID:SHE37208.1,	ID:AEM77936.1,
1107_band_7_protein.faa	ID:ADV79740.1,	-	-	-	-	-	ID:ABY94791.1,	-	-	ID:ABY92860.1,	-	-	-	-	-	-
1108_hypothetical_protein.faa	ID:ADV79741.1,	-	-	-	-	-	ID:ABY94792.1,	-	-	ID:ABY92861.1,	-	-	-	-	-	-
1117_spore_coat_assembly_...faa	ID:ADV79750.1,	-	-	-	ID:AIS52430.1,	-	ID:ABY94801.1,	-	-	ID:ABY92870.1,	-	-	ID:SDG44342.1,	ID:EMT40136.1,	-	ID:AEM78714.1,
1120_4Fe-4S_ferredoxin_ir...faa	ID:ADV79753.1,	ID:WP_003870657.1,	ID:WP_003870657.1,	-	-	-	ID:ABY94804.1,	ID:EIW01201.1,	ID:UZQ84152.1,	ID:ABY92873.1,	ID:KHO62452.1,	-	ID:SDG44450.1,	ID:EMT40403.1,	ID:SHE63187.1,	ID:AEM78717.1,
1121_pyruvate_flavodoxin-...faa	ID:ADV79754.1,	ID:WP_003870658.1,	ID:WP_003870658.1,	-	-	-	ID:ABY94805.1,	ID:EIW01200.1,	ID:UZQ84153.1,	ID:ABY92874.1,	ID:KHO62453.1,ID:KHO62755.1,	-	ID:SDG44478.1,	ID:EMT40183.1,	ID:SHE63151.1,	ID:AEM78718.1,
1122_thiamine_pyrophospha...faa	ID:ADV79755.1,	ID:WP_003870659.1,	ID:WP_003870659.1,	-	-	-	ID:ABY94806.1,	ID:EIW01199.1,	ID:UZQ84154.1,	ID:ABY92875.1,	ID:KHO62454.1,ID:KHO62754.1,	-	ID:SDG54796.1,	ID:EMT40123.1,	ID:SHE63114.1,	ID:AEM78719.1,
1123_pyruvate-ketoisovale...faa	ID:ADV79756.1,	ID:WP_003870660.1,	ID:WP_003870660.1,	-	-	-	ID:ABY94807.1,	ID:EIW01198.1,	ID:UZQ84155.1,	ID:ABY92876.1,	ID:KHO62455.1,	-	ID:SDG54850.1,	ID:EMT40186.1,	ID:SHE63067.1,	ID:AEM78720.1,
1126_Citrate_transporter.faa	ID:ADV79759.1,	-	-	-	-	-	ID:ABY94810.1,	-	-	ID:ABY92879.1,	-	-	-	-	-	-
1127_natural_resistance-a...faa	ID:ADV79760.1,	-	-	-	-	-	ID:ABY94811.1,	-	-	ID:ABY92880.1,	-	-	-	-	-	-
1128_LamB-YcsF_family_pro...faa	ID:ADV79761.1,	-	-	-	-	-	ID:ABY94812.1,	-	-	ID:ABY92881.1,	ID:KHO62766.1,	-	-	-	-	-
1129_Allophanate_hydrolas...faa	ID:ADV79762.1,	-	-	-	-	-	ID:ABY94813.1,	-	-	ID:ABY92882.1,	ID:KHO62765.1,	-	-	-	-	-
1130_urea_amidolyase_rela...faa	ID:ADV79763.1,	-	-	-	-	-	ID:ABY94814.1,	-	-	ID:ABY92883.1,	ID:KHO62764.1,	-	-	-	-	-
1131_protein_of_unknown_f...faa	ID:ADV79764.1,	-	-	-	-	-	ID:ABY94815.1,	-	-	ID:ABY92884.1,	-	-	-	-	-	-
1140_RNA_binding_S1_domai...faa	ID:ADV79773.1,	ID:WP_003870674.1,	ID:WP_028986110.1,	-	ID:AIS52441.1,	-	ID:ABY94824.1,	ID:EIW01187.1,	ID:UZQ84164.1,	ID:ABY92893.1,	ID:KHO62466.1,	-	ID:SDG55211.1,	ID:EMT40254.1,	ID:SHE62639.1,	ID:AEM78731.1,
1145_DNA_mismatch_repair_...faa	ID:ADV79778.1,	ID:WP_003869103.1,	-	ID:ADD02417.1,	ID:AIS52446.1,	-	ID:ABY94829.1,	ID:EIW01182.1,	-	ID:ABY92898.1,	ID:KHO62471.1,	ID:WP_028991906.1,	ID:SDG14032.1,	ID:EMT40163.1,	ID:SHE62454.1,	ID:AEM78737.1,
1159_hypothetical_protein.faa	ID:ADV79792.1,ID:ADV79993.1,	ID:WP_129545072.1,ID:WP_003871455.1,ID:WP_003871455.1,ID:WP_003871455.1,ID:WP_003871455.1,ID:WP_129545100.1,ID:WP_003871455.1,ID:WP_003871455.1,ID:WP_129545072.1,	ID:WP_019907204.1,	ID:ADD01725.1,ID:ADD01835.1,ID:ADD02443.1,ID:ADD02498.1,ID:ADD02576.1,ID:ADD03068.1,ID:ADD03080.1,ID:ADD03203.1,ID:ADD03207.1,ID:ADD03256.1,ID:ADD03484.1,	ID:AIS52491.1,	-	ID:ABY94843.1,ID:ABY95041.1,	ID:EIV99398.1,	ID:UZQ83092.1,ID:UZQ82392.1,	ID:ABY92607.1,ID:ABY93219.1,	-	ID:WP_012995237.1,	ID:SDF07450.1,	-	-	-
1251_hypothetical_protein.faa	ID:ADV79884.1,	ID:WP_003869191.1,	ID:WP_004396172.1,	ID:ADD02523.1,	ID:AIS52553.1,	-	ID:ABY94935.1,	ID:EIW01076.1,	-	ID:ABY93003.1,	ID:KHO62577.1,	-	ID:SDF17990.1,	ID:EMT40143.1,	ID:SHE58354.1,	ID:AEM78843.1,
1305_Asp-Glu-hydantoin_ra...faa	ID:ADV79938.1,	ID:WP_003869565.1,	ID:WP_004396139.1,	-	-	-	ID:ABY94989.1,	ID:EIW01022.1,	ID:UZQ81976.1,	ID:ABY93058.1,	-	-	ID:SDG21036.1,	ID:EMT40263.1,	-	ID:AEM78898.1,
1319_hypothetical_protein.faa	ID:ADV79952.1,	-	-	-	-	-	-	-	-	-	-	-	-	-	-	-
1320_Tetratricopeptide_TP...faa	ID:ADV79953.1,	-	ID:WP_019907723.1,	ID:ADD02605.1,	-	-	ID:ABY95005.1,	-	-	-	ID:KHO62642.1,	-	ID:SDF83766.1,	-	-	-
1321_protein_of_unknown_f...faa	ID:ADV79954.1,	-	-	-	-	-	-	-	-	-	-	-	-	-	-	-
1328_CBS_domain_containin...faa	ID:ADV79961.1,	ID:WP_003867910.1,	ID:WP_004403801.1,	-	ID:AIS52191.1,	-	ID:ABY95012.1,	ID:EIW01424.1,	ID:UZQ83922.1,	ID:ABY92639.1,	ID:KHO62232.1,	-	ID:SDF27486.1,	ID:EMT38214.1,	ID:SHE99945.1,	ID:AEM78492.1,
1340_Asparaginase-glutami...faa	ID:ADV79973.1,	ID:WP_003869510.1,	ID:WP_033426693.1,	-	-	-	ID:ABY95024.1,	ID:EIW01436.1,	ID:UZQ83910.1,	ID:ABY92627.1,	-	-	ID:SDF28065.1,	ID:EMT38190.1,	ID:SHF00323.1,	ID:AEM78479.1,
1345_diguanylate_cyclase.faa	ID:ADV79978.1,	-	-	-	-	-	ID:ABY95029.1,	-	-	-	-	-	-	-	-	-
1346_chemotaxis_sensory_t...faa	ID:ADV79979.1,	-	-	-	-	-	ID:ABY95030.1,	-	-	-	-	-	-	-	-	-
1347_hypothetical_protein.faa	ID:ADV79980.1,	-	-	-	-	-	-	-	-	-	-	-	-	-	-	-
1348_metal-dependent_phos...faa	ID:ADV79981.1,	-	-	-	-	-	ID:ABY95031.1,	-	-	-	-	-	-	-	-	-
1349_hypothetical_protein.faa	ID:ADV79982.1,	-	-	-	-	-	-	-	-	-	-	-	-	-	-	-
1350_hypothetical_protein.faa	ID:ADV79983.1,	-	ID:WP_003868803.1,	-	-	-	-	-	-	-	-	-	-	-	-	-
1351_hypothetical_protein.faa	ID:ADV79984.1,	-	ID:WP_231368302.1,	-	-	-	ID:ABY95033.1,	-	-	-	-	-	-	-	-	-
1352_Radical_SAM_domain_p...faa	ID:ADV79985.1,	-	ID:WP_012269415.1,	-	-	-	ID:ABY95034.1,	-	-	-	-	-	-	-	-	-
1353_ABC_transporter_tran...faa	ID:ADV79986.1,	-	ID:WP_019907583.1,	-	-	-	ID:ABY95035.1,	-	-	-	-	-	-	-	-	-
1356_transposase_IS204-IS...faa	ID:ADV79989.1,ID:ADV80337.1,ID:ADV80423.1,ID:ADV80803.1,	ID:WP_003870476.1,ID:WP_003870476.1,	ID:WP_003868072.1,ID:WP_012269583.1,	-	ID:AIS52762.1,	-	ID:ABY95038.1,ID:ABY95394.1,ID:ABY95479.1,ID:ABY95877.1,	-	ID:UZQ83879.1,	-	-	-	ID:SDG51990.1,	-	-	ID:AEM78225.1,
1357_hypothetical_protein.faa	ID:ADV79990.1,	-	-	-	-	-	ID:ABY95039.1,	-	-	-	-	-	-	-	-	-
1358_hypothetical_protein.faa	ID:ADV79991.1,	-	-	-	-	-	ID:ABY95040.1,	-	-	-	-	-	-	-	-	-
1359_hypothetical_protein.faa	ID:ADV79992.1,	-	-	-	-	-	-	-	-	-	-	-	-	-	-	-
1440_Lytic_transglycosyla...faa	ID:ADV80073.1,	ID:WP_003871277.1,	ID:WP_019907544.1,	ID:ADD02091.1,	ID:AIS52076.1,	-	ID:ABY95122.1,	ID:EIW00853.1,	-	ID:ABY93426.1,	ID:KHO62136.1,	-	ID:SDF49285.1,	ID:EMT38656.1,	ID:SHF12184.1,	ID:AEM78392.1,
1447_hypothetical_protein.faa	ID:ADV80080.1,	-	-	-	-	-	ID:ABY95130.1,	-	-	ID:ABY93434.1,	-	-	-	-	-	-
1448_prevent-host-death_f...faa	ID:ADV80081.1,	ID:WP_003870282.1,	ID:WP_231368339.1,	-	-	-	ID:ABY95131.1,	-	-	ID:ABY93435.1,	-	-	ID:SDF48397.1,	ID:EMT40012.1,	-	ID:AEM79463.1,
1453_histidine_ammonia-ly...faa	ID:ADV80086.1,	ID:WP_003870294.1,	ID:WP_019907525.1,	-	-	-	ID:ABY95137.1,	ID:EIW00829.1,	-	ID:ABY93442.1,	ID:KHO62109.1,	-	ID:SDF47980.1,	ID:EMT40033.1,	ID:SHF11441.1,	ID:AEM78361.1,
1496_hypothetical_protein.faa	ID:ADV80129.1,	ID:WP_003870890.1,	ID:WP_003870890.1,	-	ID:AIS51935.1,	-	ID:ABY95180.1,	ID:EIW00784.1,	ID:UZQ83760.1,	ID:ABY93486.1,	ID:KHO62055.1,	-	ID:SDF32487.1,	ID:EMT39990.1,	ID:SHF17394.1,	ID:AEM78314.1,
1506_phosphoesterase_PA-p...faa	ID:ADV80139.1,	ID:WP_050984257.1,	ID:WP_004397155.1,	-	ID:AIS51915.1,	-	ID:ABY95188.1,	ID:EIW00772.1,	ID:UZQ83750.1,	-	ID:KHO62043.1,	-	ID:SDF33128.1,	ID:EMT40034.1,	ID:SHF17797.1,	ID:AEM78303.1,
1511_hypothetical_protein.faa	ID:ADV80144.1,	ID:WP_003871052.1,	ID:WP_004397193.1,	-	ID:AIS51910.1,	-	ID:ABY95193.1,	ID:EIW00766.1,	ID:UZQ83744.1,	ID:ABY93498.1,	-	-	ID:SDG46643.1,	ID:EMT39991.1,	-	-
1515_cell_envelope-relate...faa	ID:ADV80148.1,	-	ID:WP_019907511.1,	-	ID:AIS51906.1,	-	ID:ABY95197.1,	ID:EIW00762.1,	-	ID:ABY93502.1,	-	-	-	-	-	ID:AEM78294.1,
1516_Protein-tyrosine-pho...faa	ID:ADV80149.1,	-	ID:WP_019907510.1,	-	ID:AIS51905.1,	-	ID:ABY95198.1,	ID:EIW00761.1,	-	ID:ABY93503.1,	-	-	-	-	-	ID:AEM78293.1,
1517_capsular_exopolysacc...faa	ID:ADV80150.1,	-	ID:WP_019907509.1,	-	ID:AIS51904.1,	-	ID:ABY95199.1,	ID:EIW00760.1,	-	ID:ABY93504.1,	-	-	-	-	-	ID:AEM78292.1,
1518_lipopolysaccharide_b...faa	ID:ADV80151.1,	-	ID:WP_014062576.1,	-	-	-	ID:ABY95200.1,	ID:EIW00759.1,	-	ID:ABY93505.1,	-	-	-	-	-	ID:AEM78291.1,
1524_protein_of_unknown_f...faa	ID:ADV80157.1,	ID:WP_003871030.1,	ID:WP_019907498.1,	-	ID:AIS51895.1,	-	ID:ABY95207.1,	-	ID:UZQ83721.1,	ID:ABY93511.1,	-	-	ID:SDG55688.1,	ID:EMT39987.1,	-	ID:AEM78275.1,
1525_DNA_polymerase_beta_...faa	ID:ADV80158.1,	ID:WP_003871029.1,	ID:WP_003867753.1,	-	ID:AIS51894.1,	-	ID:ABY95208.1,	ID:EIW00701.1,	ID:UZQ83720.1,	ID:ABY93512.1,	ID:KHO62018.1,	-	ID:SDG55739.1,	ID:EMT40037.1,	-	ID:AEM78274.1,
1530_hypothetical_protein.faa	ID:ADV80163.1,ID:ADV80201.1,	-	ID:WP_019907492.1,	-	ID:AIS51888.1,	-	ID:ABY95213.1,ID:ABY95255.1,	-	ID:UZQ83716.1,	ID:ABY93517.1,	ID:KHO62012.1,	-	ID:SDF78850.1,	ID:EMT40079.1,	-	-
1536_hypothetical_protein.faa	ID:ADV80169.1,	-	-	-	-	-	-	-	-	-	-	-	-	-	-	-
1537_aldo-keto_reductase.faa	ID:ADV80170.1,	ID:WP_003871015.1,	ID:WP_019907487.1,	-	-	-	ID:ABY95219.1,	ID:EIW00690.1,	ID:UZQ83712.1,	ID:ABY93523.1,	ID:KHO62007.1,	-	-	ID:EMT40049.1,	ID:SHE99349.1,	ID:AEM78261.1,
1539_LemA_family_protein.faa	ID:ADV80172.1,	ID:WP_003871013.1,	ID:WP_003871013.1,	-	ID:AIS51878.1,	-	ID:ABY95221.1,	-	ID:UZQ83710.1,	ID:ABY93525.1,	ID:KHO62006.1,	-	-	ID:EMT40101.1,	ID:SHE99321.1,	ID:AEM78259.1,
1540_peptidase_M48_Ste24p.faa	ID:ADV80173.1,	ID:WP_019907485.1,	ID:WP_019907485.1,	-	ID:AIS51877.1,	-	ID:ABY95222.1,	-	ID:UZQ83709.1,	ID:ABY93526.1,	ID:KHO62005.1,	-	-	ID:EMT40018.1,	ID:SHE99287.1,	ID:AEM78258.1,
1541_hypothetical_protein.faa	ID:ADV80174.1,	ID:WP_003871011.1,	ID:WP_019907484.1,	-	ID:AIS51876.1,	-	ID:ABY95223.1,	ID:EIW00687.1,	ID:UZQ83708.1,	ID:ABY93527.1,	ID:KHO62004.1,	-	ID:SDF79315.1,	ID:EMT39994.1,	ID:SHE99258.1,	ID:AEM78257.1,
1542_hypothetical_protein.faa	ID:ADV80175.1,	-	ID:WP_003867771.1,	-	-	-	ID:ABY95224.1,	-	ID:UZQ83707.1,	ID:ABY93528.1,	-	-	-	ID:EMT40027.1,	-	-
1543_addiction_module_tox...faa	ID:ADV80176.1,	-	ID:WP_003867772.1,	-	-	-	ID:ABY95225.1,	-	ID:UZQ83706.1,ID:UZQ81775.1,	ID:ABY93529.1,	ID:KHO63196.1,	-	-	ID:EMT39981.1,	ID:SHF05265.1,	-
1544_prevent-host-death_f...faa	ID:ADV80177.1,	-	ID:WP_003867773.1,	-	-	-	ID:ABY95226.1,	-	ID:UZQ83705.1,ID:UZQ81776.1,	ID:ABY93530.1,	ID:KHO63197.1,	-	-	ID:EMT40042.1,	ID:SHF05226.1,	ID:AEM79339.1,
1545_hypothetical_protein.faa	ID:ADV80178.1,	-	ID:WP_003867774.1,	-	-	-	ID:ABY95227.1,	-	-	ID:ABY93531.1,	-	-	-	ID:EMT39982.1,	-	-
1546_hypothetical_protein.faa	ID:ADV80179.1,	-	ID:WP_019907483.1,	-	ID:AIS51872.1,	-	ID:ABY95228.1,	-	ID:UZQ83694.1,	ID:ABY93532.1,	-	-	-	ID:EMT39986.1,	-	-
1547_ATPase_associated_wi...faa	ID:ADV80180.1,	-	ID:WP_012269492.1,	-	ID:AIS51871.1,	-	ID:ABY95229.1,	-	ID:UZQ83693.1,	ID:ABY93533.1,	-	-	-	ID:EMT40035.1,	-	-
1548_hypothetical_protein.faa	ID:ADV80181.1,	ID:WP_003871502.1,	ID:WP_019907482.1,	-	ID:AIS51870.1,	-	ID:ABY95230.1,	ID:EIW00685.1,ID:EIW00688.1,	ID:UZQ83692.1,	ID:ABY93534.1,	-	-	ID:SDF79279.1,ID:SDF79385.1,	ID:EMT39972.1,	-	ID:AEM78252.1,
1555_hypothetical_protein.faa	ID:ADV80188.1,	-	-	-	-	-	ID:ABY95238.1,	-	-	-	-	-	-	-	-	-
1557_hypothetical_protein.faa	ID:ADV80190.1,	-	-	-	-	-	-	-	-	-	-	-	-	-	-	-
1558_hypothetical_protein.faa	ID:ADV80191.1,	-	-	ID:ADD01995.1,	-	-	ID:ABY95240.1,	-	-	-	-	-	-	-	-	-
1570_Nucleotide_binding_p...faa	ID:ADV80203.1,	ID:WP_003871020.1,	-	-	ID:AIS51886.1,	-	ID:ABY95257.1,	-	-	-	-	-	-	-	-	ID:AEM78265.1,
1571_hypothetical_protein.faa	ID:ADV80204.1,	ID:WP_003871019.1,	-	-	ID:AIS51885.1,	-	ID:ABY95258.1,	-	-	-	-	-	-	-	-	ID:AEM78264.1,
1576_hypothetical_protein.faa	ID:ADV80209.1,	-	-	-	-	-	-	-	-	-	-	-	-	-	-	-
1577_protein_of_unknown_f...faa	ID:ADV80210.1,	-	-	ID:ADD01966.1,	ID:AIS51867.1,	-	ID:ABY95263.1,	-	ID:UZQ83685.1,	ID:ABY93539.1,	-	-	-	ID:EMT40040.1,	ID:SHF32439.1,	ID:AEM78236.1,
1581_dTDP-4-dehydrorhamno...faa	ID:ADV80214.1,	ID:WP_003871370.1,	-	ID:ADD01954.1,	-	-	ID:ABY95267.1,	-	-	-	ID:KHO61993.1,	ID:WP_028992032.1,	ID:SDG19943.1,	-	-	ID:AEM78231.1,
1582_dTDP-4-dehydrorhamno...faa	ID:ADV80215.1,	ID:WP_003871369.1,	-	ID:ADD01953.1,	-	-	ID:ABY95268.1,	-	-	-	ID:KHO61992.1,	ID:WP_028992031.1,	ID:SDG19982.1,	-	-	ID:AEM78230.1,
1583_glucose-1-phosphate_...faa	ID:ADV80216.1,	ID:WP_003871368.1,	-	ID:ADD01952.1,	-	-	ID:ABY95269.1,	-	-	-	ID:KHO61991.1,	ID:WP_028992030.1,	ID:SDG20029.1,	-	-	ID:AEM78229.1,
1584_dTDP-glucose_4-6-deh...faa	ID:ADV80217.1,	ID:WP_003871367.1,	-	ID:ADD01951.1,	-	-	ID:ABY95270.1,	-	-	-	ID:KHO61990.1,	ID:WP_028992029.1,	ID:SDG20074.1,	-	-	ID:AEM78228.1,
1586_glycosyl_transferase...faa	ID:ADV80219.1,	-	-	ID:ADD01946.1,	-	-	ID:ABY95272.1,	-	ID:UZQ83660.1,	-	-	-	-	-	-	ID:AEM78224.1,
1587_glycosyl_transferase...faa	ID:ADV80220.1,	ID:WP_003871351.1,	-	-	-	-	ID:ABY95273.1,	-	-	-	-	-	-	-	-	-
1588_glycosyl_transferase...faa	ID:ADV80221.1,	ID:WP_003871350.1,	-	ID:ADD01944.1,	-	-	ID:ABY95274.1,	-	-	-	ID:KHO61984.1,	-	-	-	-	-
1589_hypothetical_protein.faa	ID:ADV80222.1,	ID:WP_003871349.1,	-	ID:ADD01943.1,	-	-	ID:ABY95275.1,	-	-	-	-	ID:WP_028992025.1,	-	-	-	-
1590_transposase-_IS605_O...faa	ID:ADV80223.1,ID:ADV80603.1,	-	ID:WP_019907225.1,ID:WP_019907491.1,ID:WP_028986142.1,ID:WP_019908134.1,	-	-	-	ID:ABY95277.1,ID:ABY95675.1,	-	ID:UZQ84396.1,	ID:ABY93551.1,	ID:KHO63192.1,	-	ID:SDF09007.1,ID:SDG57084.1,	ID:EMT39613.1,	-	ID:AEM79962.1,
1617_hypothetical_protein.faa	ID:ADV80250.1,	-	-	-	-	-	-	-	-	-	-	-	-	-	-	-
1618_hypothetical_protein.faa	ID:ADV80251.1,	-	-	-	-	-	ID:ABY95307.1,	-	-	-	-	-	-	-	-	ID:AEM77761.1,ID:AEM78241.1,ID:AEM79107.1,
1619_addiction_module_tox...faa	ID:ADV80252.1,	-	ID:WP_019908128.1,	-	-	-	ID:ABY95309.1,	-	ID:UZQ81762.1,	-	ID:KHO63159.1,	-	ID:SDG49276.1,ID:SDF88614.1,ID:SDG31998.1,	-	ID:SHE90020.1,	-
1620_hypothetical_protein.faa	ID:ADV80253.1,	-	-	-	-	-	ID:ABY95310.1,	-	-	-	-	ID:WP_038001820.1,	ID:SDG49236.1,	-	-	-
1621_4-hydroxythreonine-4...faa	ID:ADV80254.1,	-	-	-	-	-	ID:ABY95311.1,	-	-	-	ID:KHO62717.1,	-	-	-	ID:SHF28633.1,	-
1622_type_III_effector_Hr...faa	ID:ADV80255.1,	-	-	-	-	-	ID:ABY95312.1,	-	-	-	ID:KHO62718.1,	-	-	-	ID:SHF28589.1,	-
1623_2-keto-3-deoxyglucon...faa	ID:ADV80256.1,	-	-	-	-	-	ID:ABY95313.1,	-	-	-	-	-	-	-	ID:SHF28545.1,	-
1624_Altronate_dehydratas...faa	ID:ADV80257.1,	-	-	-	-	-	ID:ABY95314.1,	-	-	-	-	-	-	-	-	ID:AEM79118.1,
1625_SAF_domain_protein.faa	ID:ADV80258.1,	-	-	-	-	-	ID:ABY95315.1,	-	-	-	-	-	-	-	-	ID:AEM79119.1,
1626_PAS_sensor_protein.faa	ID:ADV80259.1,	-	-	-	-	-	ID:ABY95316.1,	-	-	-	-	-	-	-	ID:SHF28520.1,	-
1632_oligopeptide-dipepti...faa	ID:ADV80265.1,	-	-	-	-	-	ID:ABY95323.1,	ID:EIW00596.1,	ID:UZQ83605.1,	ID:ABY91857.1,ID:ABY91928.1,	ID:KHO61134.1,	-	ID:SDG01850.1,	ID:EMT37963.1,	ID:SHE50880.1,	ID:AEM78153.1,
1633_binding-protein-depe...faa	ID:ADV80266.1,	-	ID:WP_019908033.1,	-	ID:AIS51792.1,	-	ID:ABY95324.1,	-	ID:UZQ83604.1,	ID:ABY91856.1,ID:ABY91929.1,	ID:KHO61133.1,	-	ID:SDG01814.1,	ID:EMT37957.1,	ID:SHE50845.1,	ID:AEM78152.1,
1634_binding-protein-depe...faa	ID:ADV80267.1,	-	ID:WP_019908035.1,	-	ID:AIS51791.1,	-	ID:ABY95325.1,	ID:EIW00595.1,	ID:UZQ83603.1,	ID:ABY91855.1,ID:ABY91930.1,	ID:KHO61132.1,	-	ID:SDG01770.1,	ID:EMT37967.1,	ID:SHE50817.1,	ID:AEM78151.1,
1635_extracellular_solute...faa	ID:ADV80268.1,	ID:WP_003869443.1,	ID:WP_019907924.1,	-	ID:AIS51789.1,ID:AIS51790.1,ID:AIS52965.1,	-	ID:ABY95326.1,	ID:EIV99611.1,ID:EIW00593.1,ID:EIW00594.1,	ID:UZQ83602.1,ID:UZQ82436.1,	ID:ABY91854.1,ID:ABY91931.1,	ID:KHO61130.1,ID:KHO61131.1,	-	-	ID:EMT37959.1,ID:EMT37958.1,ID:EMT39120.1,	ID:SHE50749.1,ID:SHE50785.1,	ID:AEM78149.1,ID:AEM78150.1,ID:AEM79361.1,
1641_TrpR_like_protein-_Y...faa	ID:ADV80274.1,	ID:WP_003870488.1,	ID:WP_003868774.1,	ID:ADD01889.1,	ID:AIS51783.1,	-	ID:ABY95333.1,	ID:EIW00586.1,	ID:UZQ83595.1,	ID:ABY91844.1,	ID:KHO61124.1,	ID:WP_009051708.1,	ID:SDF90806.1,	ID:EMT38344.1,	ID:SHE50544.1,	ID:AEM78142.1,
1651_hypothetical_protein.faa	ID:ADV80284.1,	-	-	-	-	-	ID:ABY95344.1,	-	-	-	-	-	-	-	-	-
1668_hypothetical_protein.faa	ID:ADV80301.1,	-	-	-	-	-	-	-	-	-	ID:KHO61097.1,	-	-	-	-	-
1671_hypothetical_protein.faa	ID:ADV80304.1,	-	-	-	-	-	-	ID:EIW00552.1,	-	-	-	-	-	ID:EMT39071.1,	-	ID:AEM78108.1,
1696_Arginine_deiminase.faa	ID:ADV80329.1,	ID:WP_003869313.1,	ID:WP_019907405.1,	-	-	-	ID:ABY95386.1,	ID:EIV99062.1,	-	ID:ABY91793.1,	ID:KHO61048.1,	-	ID:SDF71170.1,	ID:EMT39034.1,	ID:SHE48146.1,	ID:AEM78059.1,
1722_DNA_methylase_N-4-N-...faa	ID:ADV80355.1,	-	-	ID:ADD01794.1,	ID:AIS51688.1,	-	ID:ABY95412.1,	-	ID:UZQ83493.1,	ID:ABY91770.1,	ID:KHO61024.1,	-	ID:SDF72206.1,	ID:EMT39047.1,	-	-
1723_Type_II_site-specifi...faa	ID:ADV80356.1,	-	-	ID:ADD01793.1,	ID:AIS51687.1,	-	ID:ABY95413.1,	-	ID:UZQ83492.1,	ID:ABY91769.1,	ID:KHO61023.1,	-	ID:SDF72250.1,	ID:EMT39038.1,	-	-
1724_DNA_adenine_methylas...faa	ID:ADV80357.1,	-	-	ID:ADD01792.1,	ID:AIS51686.1,	-	ID:ABY95414.1,	-	ID:UZQ83491.1,	ID:ABY91768.1,	ID:KHO61022.1,	-	ID:SDF72290.1,	ID:EMT39029.1,	-	-
1725_LAGLIDADG_DNA_endonu...faa	ID:ADV80358.1,	ID:WP_003869284.1,	-	-	-	-	ID:ABY95415.1,	-	-	ID:ABY91767.1,	-	-	ID:SDF72327.1,	ID:EMT39032.1,	-	-
1745_hypothetical_protein.faa	ID:ADV80378.1,	-	-	-	ID:AIS51665.1,	-	-	ID:EIV99109.1,	-	-	ID:KHO61000.1,	-	ID:SDG31424.1,	-	-	ID:AEM78007.1,
1749_major_facilitator_su...faa	ID:ADV80382.1,	-	-	-	-	-	ID:ABY95438.1,	-	-	ID:ABY91744.1,	-	-	-	-	-	-
1750_phosphoribosylaminoi...faa	ID:ADV80383.1,	-	-	-	-	-	ID:ABY95439.1,	-	-	ID:ABY91743.1,	-	-	-	-	-	-
1751_phosphoribosylaminoi...faa	ID:ADV80384.1,	-	-	-	-	-	ID:ABY95440.1,	-	-	ID:ABY91742.1,	-	-	-	-	-	-
1752_Protein_of_unknown_f...faa	ID:ADV80385.1,	ID:WP_003870587.1,	ID:WP_004397406.1,	-	ID:AIS51825.1,	-	ID:ABY95441.1,	ID:EIW00640.1,	ID:UZQ83638.1,	ID:ABY91741.1,	ID:KHO61164.1,	-	ID:SDF61678.1,	ID:EMT39941.1,	ID:SHE51889.1,	ID:AEM78192.1,
1764_hypothetical_protein.faa	ID:ADV80397.1,	-	-	-	-	-	ID:ABY95453.1,	-	-	ID:ABY91728.1,	-	-	-	-	-	-
1765_hypothetical_protein.faa	ID:ADV80398.1,	-	-	-	-	-	ID:ABY95454.1,	-	-	ID:ABY91727.1,	-	-	-	-	-	-
1782_imidazolonepropionas...faa	ID:ADV80415.1,	ID:WP_003869238.1,	ID:WP_004402001.1,	-	-	-	ID:ABY95471.1,	ID:EIV99137.1,	-	-	ID:KHO60963.1,	-	ID:SDF86922.1,	ID:EMT38538.1,	ID:SHE45202.1,	ID:AEM77970.1,
1784_urocanate_hydratase.faa	ID:ADV80417.1,	ID:WP_003869236.1,	ID:WP_003869236.1,	-	-	-	ID:ABY95473.1,	ID:EIV99139.1,	ID:UZQ84279.1,	-	ID:KHO60961.1,	-	ID:SDF86867.1,	ID:EMT38553.1,	ID:SHE45133.1,	ID:AEM77968.1,
1786_transposase_IS4_fami...faa	ID:ADV80419.1,	ID:WP_003869069.1,ID:WP_003869920.1,ID:WP_003870449.1,ID:WP_003869920.1,ID:WP_003869069.1,ID:WP_003869069.1,ID:WP_003868917.1,ID:WP_003869069.1,ID:WP_003869920.1,ID:WP_003869069.1,ID:WP_129545095.1,ID:WP_003869272.1,ID:WP_003869272.1,ID:WP_129545109.1,ID:WP_129545111.1,ID:WP_003869069.1,ID:WP_003869069.1,ID:WP_003869069.1,ID:WP_003869069.1,ID:WP_129545123.1,ID:WP_003869069.1,ID:WP_129545125.1,ID:…	ID:WP_019907249.1,ID:WP_019907253.1,ID:WP_019907606.1,ID:WP_004395562.1,ID:WP_019907739.1,ID:WP_019907894.1,ID:WP_004395562.1,ID:WP_004395562.1,	ID:ADD03131.1,	-	-	ID:ABY95475.1,	ID:EIV99365.1,ID:EIW00996.1,ID:EIW01244.1,ID:EIW01372.1,ID:EIW01440.1,	ID:UZQ83998.1,ID:UZQ82376.1,ID:UZQ82405.1,	-	ID:KHO61630.1,ID:KHO62849.1,ID:KHO63185.1,	-	-	ID:EMT40414.1,	-	ID:AEM77712.1,ID:AEM77851.1,ID:AEM78113.1,ID:AEM78455.1,ID:AEM78486.1,ID:AEM79051.1,ID:AEM79094.1,ID:AEM79106.1,ID:AEM79123.1,ID:AEM79343.1,ID:AEM79721.1,ID:AEM79950.1,ID:AEM80008.1,
1788_amino_acid_transport...faa	ID:ADV80421.1,	-	ID:WP_004402010.1,	-	-	-	ID:ABY95477.1,	ID:EIV99142.1,	ID:UZQ83443.1,	-	ID:KHO60958.1,	-	ID:SDG79036.1,	ID:EMT38541.1,	ID:SHE45037.1,	-
1791_hypothetical_protein.faa	ID:ADV80424.1,	ID:WP_003871361.1,	ID:WP_019907371.1,	-	-	-	ID:ABY95481.1,	-	ID:UZQ83440.1,	-	-	-	-	-	ID:SHE37665.1,	ID:AEM77963.1,
1795_hypothetical_protein.faa	ID:ADV80428.1,	ID:WP_003871439.1,	ID:WP_004402021.1,	-	ID:AIS51624.1,	-	ID:ABY95486.1,	-	ID:UZQ83436.1,	ID:ABY91687.1,	-	-	ID:SDF95344.1,	ID:EMT38543.1,	ID:SHE44814.1,	-
1796_regulatory_protein_G...faa	ID:ADV80429.1,	ID:WP_003871438.1,	ID:WP_019907369.1,	-	ID:AIS51623.1,	-	ID:ABY95487.1,	ID:EIV99150.1,	ID:UZQ83435.1,	ID:ABY91686.1,	ID:KHO60948.1,	-	ID:SDF95379.1,	ID:EMT38535.1,	ID:SHE44781.1,	ID:AEM77957.1,
1797_hypothetical_protein.faa	ID:ADV80430.1,	ID:WP_003871437.1,	ID:WP_019907368.1,	-	ID:AIS51622.1,	-	ID:ABY95488.1,	ID:EIV99151.1,	ID:UZQ83434.1,	ID:ABY91685.1,	ID:KHO60947.1,	-	ID:SDF95423.1,	ID:EMT38536.1,	ID:SHE44749.1,	ID:AEM77958.1,
1801_hypothetical_protein.faa	ID:ADV80434.1,	ID:WP_003871101.1,	ID:WP_019907367.1,	-	ID:AIS51619.1,ID:AIS53379.1,	-	ID:ABY95492.1,	ID:EIV99155.1,	ID:UZQ83429.1,	-	-	-	ID:SDF95568.1,	ID:EMT38525.1,	ID:SHE43170.1,	ID:AEM77954.1,
1802_Peptidase_M15A.faa	ID:ADV80435.1,	ID:WP_003871099.1,	ID:WP_019907365.1,	-	-	-	ID:ABY95493.1,	ID:EIV99157.1,	-	-	-	-	ID:SDF95813.1,	ID:EMT38551.1,	ID:SHE44150.1,	-
1803_hypothetical_protein.faa	ID:ADV80436.1,	-	ID:WP_004402036.1,	-	-	-	ID:ABY95494.1,	ID:EIV99158.1,	ID:UZQ83422.1,	-	-	-	ID:SDF95861.1,	ID:EMT38528.1,	ID:SHE44115.1,	-
1804_copper_amine_oxidase...faa	ID:ADV80437.1,	ID:WP_033426650.1,	ID:WP_033426650.1,	-	-	-	ID:ABY95495.1,	-	ID:UZQ83421.1,	-	-	-	ID:SDF95903.1,	-	ID:SHE44042.1,	-
1805_hypothetical_protein.faa	ID:ADV80438.1,	ID:WP_003871095.1,	ID:WP_231368292.1,	-	-	-	ID:ABY95496.1,	ID:EIV99160.1,	ID:UZQ83420.1,	ID:ABY91681.1,	ID:KHO60940.1,	-	ID:SDF95942.1,	-	ID:SHE44378.1,	-
1807_alpha-beta_hydrolase...faa	ID:ADV80440.1,	ID:WP_003871093.1,	ID:WP_019907362.1,	-	-	-	ID:ABY95498.1,	ID:EIV99162.1,	ID:UZQ83418.1,	ID:ABY91679.1,	ID:KHO60937.1,	-	ID:SDF96047.1,	ID:EMT38540.1,	ID:SHE43718.1,	ID:AEM77952.1,
1808_hypothetical_protein.faa	ID:ADV80441.1,	ID:WP_003871092.1,	ID:WP_003871092.1,	-	-	-	ID:ABY95499.1,	ID:EIV99163.1,	ID:UZQ83416.1,	-	-	-	ID:SDF96097.1,	ID:EMT38537.1,	-	ID:AEM77951.1,
1819_hypothetical_protein.faa	ID:ADV80452.1,	-	-	-	-	-	-	-	-	-	-	-	-	-	-	-
1820_Rhomboid_family_prot...faa	ID:ADV80453.1,	ID:WP_003870849.1,	ID:WP_019907331.1,	-	ID:AIS51554.1,ID:AIS51568.1,	-	ID:ABY95512.1,	ID:EIV99194.1,	ID:UZQ83384.1,	ID:ABY91647.1,	-	-	ID:SDG80192.1,	ID:EMT39553.1,	-	ID:AEM77940.1,
1826_glutamate-1-semialde...faa	ID:ADV80459.1,	-	-	-	-	-	ID:ABY95521.1,	-	-	ID:ABY91637.1,	-	-	-	-	ID:SHE37009.1,	-
1840_transcriptional_modu...faa	ID:ADV80473.1,	ID:WP_003871620.1,	ID:WP_004399794.1,	-	ID:AIS52626.1,	-	ID:ABY95538.1,	-	ID:UZQ83361.1,	ID:ABY91611.1,	-	ID:WP_054644769.1,	ID:SDF75063.1,	ID:EMT39557.1,	-	-
1841_hypothetical_protein.faa	ID:ADV80474.1,	ID:WP_003871621.1,	ID:WP_003871621.1,	-	ID:AIS52627.1,	-	ID:ABY95539.1,	-	ID:UZQ83360.1,	ID:ABY91610.1,	-	ID:WP_256200987.1,	ID:SDF75104.1,	ID:EMT39540.1,	-	-
1842_rRNA_-guanine-N-2---...faa	ID:ADV80475.1,	-	ID:WP_004399793.1,	ID:ADD01653.1,	-	-	ID:ABY95540.1,	-	-	ID:ABY91609.1,	ID:KHO61232.1,	ID:WP_028991575.1,	ID:SDF75145.1,	ID:EMT39528.1,	ID:SHE36057.1,	ID:AEM77914.1,
1853_hypothetical_protein.faa	ID:ADV80486.1,	ID:WP_003869863.1,	ID:WP_004399785.1,	ID:ADD01642.1,	-	-	ID:ABY95551.1,	ID:EIV99236.1,	ID:UZQ83349.1,	ID:ABY91599.1,	ID:KHO61243.1,	ID:WP_028991581.1,	ID:SDF41241.1,	ID:EMT39554.1,	ID:SHE35921.1,	ID:AEM77902.1,
1854_protein_of_unknown_f...faa	ID:ADV80487.1,	ID:WP_003869864.1,	ID:WP_004399784.1,	ID:ADD01641.1,	-	-	ID:ABY95552.1,	ID:EIV99237.1,	ID:UZQ83348.1,	ID:ABY91598.1,	ID:KHO61244.1,	ID:WP_028991582.1,	ID:SDF41279.1,	ID:EMT39536.1,	ID:SHE35892.1,	ID:AEM77901.1,
1855_ATPase_associated_wi...faa	ID:ADV80488.1,	ID:WP_003869865.1,	ID:WP_012269659.1,	ID:ADD01640.1,	-	-	ID:ABY95553.1,	ID:EIV99238.1,	ID:UZQ83347.1,	ID:ABY91597.1,	ID:KHO61245.1,	-	ID:SDF41380.1,	ID:EMT39449.1,	ID:SHE35856.1,	ID:AEM77900.1,
1890_hypothetical_protein.faa	ID:ADV80523.1,	-	-	-	-	-	-	-	-	-	-	-	-	-	-	-
1898_hypothetical_protein.faa	ID:ADV80531.1,	-	-	-	-	-	-	-	-	-	-	-	-	-	-	-
1899_heterodisulfide_redu...faa	ID:ADV80532.1,	ID:WP_003869915.1,ID:WP_003870222.1,	ID:WP_019907284.1,	-	ID:AIS53059.1,	-	ID:ABY95594.1,	ID:EIV99283.1,ID:EIW00929.1,	ID:UZQ83300.1,	ID:ABY91565.1,	ID:KHO61303.1,	-	ID:SDG70802.1,	ID:EMT39502.1,	ID:SHE34144.1,	ID:AEM77831.1,ID:AEM78965.1,
1900_4Fe-4S_ferredoxin_ir...faa	ID:ADV80533.1,	ID:WP_003869916.1,ID:WP_003870223.1,	ID:WP_004399728.1,	-	-	-	ID:ABY95595.1,	ID:EIV99284.1,ID:EIW00928.1,	ID:UZQ83299.1,	ID:ABY91564.1,	ID:KHO61304.1,	-	ID:SDG70834.1,	ID:EMT39518.1,	ID:SHE34109.1,	ID:AEM78966.1,
1901_regulatory_protein_A...faa	ID:ADV80534.1,	ID:WP_003869918.1,ID:WP_003870225.1,	ID:WP_004399727.1,	-	-	-	ID:ABY95596.1,	ID:EIV99285.1,ID:EIW00926.1,	ID:UZQ83298.1,	ID:ABY91563.1,	ID:KHO61306.1,	-	ID:SDG70867.1,	ID:EMT39534.1,	ID:SHE34035.1,	ID:AEM77828.1,ID:AEM78968.1,
1902_D-isomer_specific_2-...faa	ID:ADV80535.1,	-	-	-	-	-	ID:ABY95597.1,	-	-	-	-	-	-	-	-	ID:AEM79124.1,
1903_2-dehydro-3-deoxypho...faa	ID:ADV80536.1,	-	-	-	-	-	ID:ABY95598.1,	-	-	-	-	-	-	-	-	-
1905_5-carboxymethyl-2-hy...faa	ID:ADV80538.1,	-	-	-	-	-	ID:ABY95600.1,	-	-	-	-	-	-	-	-	-
1906_2-dehydro-3-deoxypho...faa	ID:ADV80539.1,	-	-	-	-	-	ID:ABY95601.1,	-	-	-	-	-	-	-	-	-
1907_Transcriptional_regu...faa	ID:ADV80540.1,	-	-	-	-	-	ID:ABY95602.1,	-	-	-	-	-	-	-	-	-
1908_hypothetical_protein.faa	ID:ADV80541.1,	-	-	-	-	-	ID:ABY95603.1,	-	-	-	-	-	-	-	-	ID:AEM79125.1,
1911_hypothetical_protein.faa	ID:ADV80544.1,	-	ID:WP_019907245.1,	-	-	-	ID:ABY95606.1,	-	-	ID:ABY91558.1,	ID:KHO61889.1,	ID:WP_028991649.1,	-	-	-	-
1923_protein_of_unknown_f...faa	ID:ADV80556.1,	ID:WP_003870802.1,	ID:WP_004400257.1,	-	ID:AIS51444.1,	-	ID:ABY95618.1,	ID:EIV99326.1,	ID:UZQ83272.1,	-	ID:KHO61332.1,	-	ID:SDG45137.1,	ID:EMT39212.1,	ID:SHE32748.1,	ID:AEM77784.1,
1929_hypothetical_protein.faa	ID:ADV80562.1,	ID:WP_003869095.1,	ID:WP_004400263.1,	-	ID:AIS51435.1,	-	ID:ABY95624.1,	ID:EIV99335.1,	ID:UZQ83264.1,	ID:ABY91533.1,	ID:KHO61341.1,	-	ID:SDG60088.1,	ID:EMT39160.1,	ID:SHE32427.1,	ID:AEM77777.1,
1938_aromatic_amino_acid_...faa	ID:ADV80571.1,	ID:WP_003869086.1,	ID:WP_004400281.1,	-	ID:AIS51424.1,	-	ID:ABY95633.1,	ID:EIV99346.1,	ID:UZQ83252.1,	ID:ABY91524.1,	ID:KHO61352.1,	-	ID:SDG35460.1,	ID:EMT39215.1,	ID:SHE32023.1,	ID:AEM77766.1,
1969_transposase_IS116-IS...faa	ID:ADV80602.1,	ID:WP_003869362.1,ID:WP_003869362.1,ID:WP_003869362.1,ID:WP_003869362.1,ID:WP_003869362.1,	ID:WP_012269267.1,ID:WP_012269267.1,ID:WP_012269267.1,ID:WP_012269267.1,	ID:ADD03128.1,	-	-	ID:ABY94652.1,ID:ABY95670.1,	ID:EIW00931.1,	ID:UZQ84019.1,ID:UZQ81945.1,ID:UZQ81959.1,ID:UZQ82282.1,ID:UZQ82336.1,	-	ID:KHO62707.1,	-	ID:SDF80790.1,	-	-	ID:AEM78226.1,ID:AEM78569.1,ID:AEM79225.1,
2004_hypothetical_protein.faa	ID:ADV80637.1,	-	-	-	-	-	ID:ABY95709.1,	-	-	-	-	-	-	-	ID:SHE29775.1,	-
2008_transposase-_IS605_O...faa	ID:ADV80641.1,	ID:WP_003868984.1,	-	-	-	-	ID:ABY95713.1,	-	-	-	-	-	-	-	-	ID:AEM78208.1,
2009_regulatory_protein_M...faa	ID:ADV80642.1,	-	-	-	-	-	-	-	-	-	-	-	-	-	-	-
2024_sugar-phosphate_isom...faa	ID:ADV80657.1,	-	ID:WP_028986146.1,	-	ID:AIS51358.1,	-	ID:ABY95728.1,	-	ID:UZQ84267.1,	ID:ABY91420.1,	ID:KHO61449.1,	ID:WP_028991786.1,	-	-	-	-
2025_Protein-tyrosine_pho...faa	ID:ADV80658.1,	-	-	-	ID:AIS51357.1,	-	ID:ABY95729.1,	-	-	ID:ABY91419.1,	-	-	-	-	-	-
2028_hypothetical_protein.faa	ID:ADV80661.1,	ID:WP_003869009.1,	ID:WP_003869009.1,ID:WP_019907945.1,	-	-	-	-	-	ID:UZQ82069.1,ID:UZQ82477.1,	ID:ABY93595.1,	ID:KHO61409.1,ID:KHO61880.1,	-	ID:SDF97667.1,	ID:EMT39480.1,ID:EMT38379.1,	ID:SHE45430.1,	-
2037_protein_of_unknown_f...faa	ID:ADV80670.1,	-	-	-	-	-	ID:ABY95741.1,	-	-	ID:ABY91407.1,	-	-	-	-	-	-
2044_hypothetical_protein.faa	ID:ADV80677.1,	-	-	-	-	-	-	-	-	-	-	-	-	-	-	-
2051_hypothetical_protein.faa	ID:ADV80684.1,	-	-	-	-	-	ID:ABY95754.1,	-	-	ID:ABY91394.1,	-	-	-	-	-	-
2091_PP-loop_domain-conta...faa	ID:ADV80724.1,	ID:WP_003871271.1,	ID:WP_003871271.1,	-	ID:AIS51285.1,	-	ID:ABY95794.1,	ID:EIW00292.1,	ID:UZQ83091.1,	ID:ABY93065.1,	ID:KHO61517.1,	-	ID:SDG74789.1,	ID:EMT37870.1,	ID:SHF38447.1,	ID:AEM77595.1,
2100_Beta-galactosidase_t...faa	ID:ADV80733.1,	ID:WP_003871342.1,	ID:WP_019907169.1,	ID:ADD01381.1,	ID:AIS51277.1,	-	ID:ABY95804.1,	ID:EIW00281.1,	ID:UZQ83080.1,	ID:ABY93075.1,	ID:KHO61527.1,	-	ID:SDF94157.1,	ID:EMT38087.1,	-	ID:AEM77584.1,
2101_hypothetical_protein.faa	ID:ADV80734.1,	-	-	ID:ADD01380.1,	-	-	-	-	-	ID:ABY93076.1,	-	-	ID:SDF94109.1,	ID:EMT38079.1,	-	-
2102_oligopeptide-dipepti...faa	ID:ADV80735.1,	-	-	ID:ADD01379.1,	-	-	ID:ABY95805.1,	-	-	ID:ABY93077.1,	-	-	ID:SDF94078.1,	ID:EMT38088.1,	-	-
2103_oligopeptide-dipepti...faa	ID:ADV80736.1,	-	-	ID:ADD01378.1,	-	-	ID:ABY95806.1,	-	-	ID:ABY93078.1,	-	-	-	ID:EMT38090.1,	-	-
2104_binding-protein-depe...faa	ID:ADV80737.1,	-	-	ID:ADD01377.1,	-	-	ID:ABY95807.1,	-	-	ID:ABY93079.1,	-	-	ID:SDF94013.1,	ID:EMT38092.1,	-	-
2105_binding-protein-depe...faa	ID:ADV80738.1,	-	-	ID:ADD01376.1,	-	-	ID:ABY95808.1,	-	-	ID:ABY93080.1,	-	-	ID:SDF93978.1,	ID:EMT38085.1,	-	-
2106_extracellular_solute...faa	ID:ADV80739.1,	-	-	ID:ADD01375.1,	-	-	ID:ABY95809.1,	-	-	ID:ABY93081.1,	-	-	ID:SDF93945.1,	ID:EMT38076.1,	-	-
2107_periplasmic_binding_...faa	ID:ADV80740.1,	ID:WP_003869937.1,	ID:WP_231368276.1,	ID:ADD01374.1,	ID:AIS51273.1,	-	ID:ABY95810.1,	ID:EIW00277.1,	ID:UZQ83075.1,	-	ID:KHO61531.1,	-	ID:SDF93911.1,	ID:EMT38081.1,	-	ID:AEM77580.1,
2121_lipolytic_protein_G-...faa	ID:ADV80754.1,	ID:WP_003869966.1,	ID:WP_004399473.1,	-	-	-	ID:ABY95825.1,	ID:EIW00246.1,	ID:UZQ83046.1,	ID:ABY91353.1,	ID:KHO61548.1,	-	ID:SDF45732.1,	ID:EMT39687.1,	ID:SHF05513.1,	ID:AEM77547.1,
2125_hypothetical_protein.faa	ID:ADV80758.1,	-	-	-	-	-	ID:ABY93747.1,	-	-	-	-	-	-	-	-	-
2126_helix-turn-helix_dom...faa	ID:ADV80759.1,	-	-	-	-	-	ID:ABY95837.1,	-	-	-	-	-	-	-	-	-
2133_Type_II_secretion_sy...faa	ID:ADV80766.1,	-	-	-	-	-	ID:ABY93740.1,	-	ID:UZQ81847.1,	ID:ABY92031.1,	ID:KHO61646.1,ID:KHO63223.1,	ID:WP_028991404.1,	ID:SDF15111.1,ID:SDF02285.1,	-	-	ID:AEM79748.1,
2136_chromosome_partition...faa	ID:ADV80769.1,	-	-	-	-	-	ID:ABY95846.1,	-	-	-	-	-	-	-	-	-
2138_hypothetical_protein.faa	ID:ADV80771.1,	-	-	-	-	-	ID:ABY95848.1,	-	ID:UZQ81863.1,	ID:ABY92026.1,	ID:KHO61641.1,ID:KHO63247.1,	ID:WP_028991391.1,	ID:SDF15899.1,ID:SDF03026.1,	-	ID:SHF30627.1,	-
2139_hypothetical_protein.faa	ID:ADV80772.1,	-	-	-	-	-	ID:ABY95849.1,	-	-	ID:ABY92025.1,	ID:KHO61640.1,	-	-	-	ID:SHF30647.1,	-
2140_Peptidase_M23.faa	ID:ADV80773.1,	-	-	-	-	-	ID:ABY95850.1,	-	-	ID:ABY92024.1,	ID:KHO61639.1,ID:KHO63251.1,	ID:WP_156202089.1,	ID:SDF03165.1,	-	ID:SHF30667.1,	-
2141_hypothetical_protein.faa	ID:ADV80774.1,	-	-	-	-	-	ID:ABY95851.1,	-	-	ID:ABY92023.1,	ID:KHO61638.1,	-	-	-	ID:SHF30691.1,	-
2142_hypothetical_protein.faa	ID:ADV80775.1,	-	-	-	-	-	ID:ABY95852.1,	-	-	ID:ABY92022.1,	ID:KHO61637.1,	-	-	-	ID:SHF30713.1,	-
2143_type_IV_secretory_pa...faa	ID:ADV80776.1,	-	-	-	-	-	ID:ABY95853.1,	-	ID:UZQ81868.1,	ID:ABY92021.1,	ID:KHO61636.1,ID:KHO63253.1,	-	ID:SDF16112.1,ID:SDF03249.1,	-	ID:SHF30732.1,	-
2144_hypothetical_protein.faa	ID:ADV80777.1,	-	-	-	-	-	ID:ABY95854.1,	-	-	ID:ABY92020.1,	ID:KHO61635.1,ID:KHO63254.1,	-	ID:SDF03292.1,	-	ID:SHF30758.1,	-
2145_hypothetical_protein.faa	ID:ADV80778.1,	-	-	-	-	-	ID:ABY95855.1,	-	-	ID:ABY92019.1,	ID:KHO61634.1,ID:KHO63255.1,	-	ID:SDF03360.1,	-	ID:SHF30784.1,	-
2146_hypothetical_protein.faa	ID:ADV80779.1,	-	-	-	-	-	ID:ABY95856.1,	-	-	ID:ABY92018.1,	ID:KHO61633.1,ID:KHO63258.1,	ID:WP_081723077.1,	ID:SDF03406.1,	-	ID:SHF30806.1,	-
2147_hypothetical_protein.faa	ID:ADV80780.1,	-	-	-	-	-	ID:ABY95857.1,	-	-	ID:ABY92017.1,	ID:KHO61632.1,	-	-	-	ID:SHF30829.1,	-
2150_hypothetical_protein.faa	ID:ADV80783.1,	-	-	-	-	-	ID:ABY95859.1,	-	-	ID:ABY92015.1,	ID:KHO61629.1,	-	-	-	-	-
2151_copper_amine_oxidase...faa	ID:ADV80784.1,	ID:WP_003870348.1,ID:WP_003870348.1,	ID:WP_019907120.1,	-	-	-	ID:ABY95860.1,	-	-	ID:ABY92014.1,	ID:KHO61628.1,	-	-	-	ID:SHE95028.1,	-
2156_helix-turn-helix_dom...faa	ID:ADV80789.1,	ID:WP_003870352.1,ID:WP_003870352.1,	ID:WP_012269811.1,	ID:ADD02670.1,	-	-	ID:ABY95864.1,	-	ID:UZQ82736.1,	ID:ABY92010.1,	ID:KHO63277.1,	ID:WP_011026227.1,	ID:SDF03925.1,	ID:EMT38804.1,	-	ID:AEM79782.1,
2159_phospholipase_D-Tran...faa	ID:ADV80792.1,	-	-	-	-	-	ID:ABY95866.1,	-	-	-	-	-	-	-	-	-
2160_integrase_family_pro...faa	ID:ADV80793.1,	-	-	-	-	-	ID:ABY95867.1,	-	-	-	ID:KHO61622.1,	-	-	-	ID:SHF31116.1,	-
2161_peptidase_S9_prolyl_...faa	ID:ADV80794.1,	-	-	-	-	-	ID:ABY95868.1,	-	-	ID:ABY93613.1,	-	-	-	-	-	-
2166_FAD-dependent_pyridi...faa	ID:ADV80799.1,	ID:WP_003871187.1,	ID:WP_004399579.1,	-	-	-	ID:ABY95873.1,	ID:EIW00173.1,	ID:UZQ82965.1,	ID:ABY93618.1,	ID:KHO61616.1,	-	ID:SDG75715.1,	ID:EMT39694.1,	ID:SHF31294.1,	ID:AEM79995.1,
2195_diacylglycerol_kinas...faa	ID:ADV80828.1,	ID:WP_003870008.1,	ID:WP_231368268.1,	-	-	-	ID:ABY95902.1,	ID:EIW00202.1,	ID:UZQ83003.1,	ID:ABY93659.1,	ID:KHO61593.1,	-	ID:SDG26896.1,	ID:EMT39638.1,	ID:SHF03623.1,	ID:AEM80025.1,
2210_hypothetical_protein.faa	-	ID:WP_003870357.1,ID:WP_003870357.1,	ID:WP_231368328.1,	-	-	-	-	-	-	-	-	-	-	-	-	-
2212_helix-turn-helix_dom...faa	-	ID:WP_003870355.1,ID:WP_003870355.1,	ID:WP_019907117.1,	-	-	-	-	-	-	-	-	-	-	-	ID:SHF30961.1,	-
2213_hypothetical_protein.faa	-	ID:WP_003870353.1,ID:WP_003870353.1,	-	-	-	-	-	ID:EIV99962.1,	ID:UZQ82735.1,	ID:ABY92011.1,	-	-	-	-	ID:SHE94903.1,	ID:AEM79781.1,
2217_DUF3800_domain-conta...faa	-	ID:WP_003870349.1,ID:WP_003870349.1,	-	-	-	-	-	-	-	-	ID:KHO62695.1,	-	-	-	ID:SHE94725.1,	-
2222_helix-turn-helix_tra...faa	-	ID:WP_003870343.1,ID:WP_003870343.1,	-	-	-	-	-	ID:EIV99964.1,	ID:UZQ81910.1,	-	ID:KHO61624.1,	-	ID:SDF17394.1,	ID:EMT38188.1,	ID:SHF31065.1,	-
2223_ImmA-IrrE_family_met...faa	-	ID:WP_003870342.1,ID:WP_003870342.1,	-	-	-	-	-	ID:EIV99965.1,	-	-	ID:KHO61623.1,	-	-	-	ID:SHF31090.1,	-
2224_recombinase_family_p...faa	-	ID:WP_003870341.1,ID:WP_129545170.1,	-	-	-	-	-	ID:EIV99966.1,	ID:UZQ84391.1,	ID:ABY92005.1,	-	-	-	-	-	-
2227_hypothetical_protein.faa	-	ID:WP_003870402.1,ID:WP_003870402.1,	ID:WP_019907157.1,	-	ID:AIS53288.1,	-	-	ID:EIV99884.1,ID:EIV99897.1,	ID:UZQ82692.1,	ID:ABY92047.1,	-	-	-	-	ID:SHF28198.1,	-
2228_ATP-binding_protein.faa	-	ID:WP_003870400.1,ID:WP_003870400.1,	-	-	-	-	-	-	-	-	-	-	-	-	-	-
2229_DNA_double-strand_br...faa	-	ID:WP_003870399.1,ID:WP_003870399.1,	-	-	-	-	-	-	-	-	-	-	-	-	-	-
2230_DUF4338_domain-conta...faa	-	ID:WP_050984246.1,ID:WP_050984246.1,	-	-	-	-	-	-	-	-	-	-	-	-	-	-
2257_phosphodiester_glyco...faa	-	ID:WP_003870371.1,	ID:WP_019907136.1,	-	-	-	-	-	ID:UZQ82719.1,	-	-	-	ID:SDG75504.1,	-	ID:SHF28347.1,	-
2261_hypothetical_protein.faa	-	ID:WP_003870367.1,	ID:WP_019907132.1,	-	-	-	-	ID:EIV99950.1,	ID:UZQ82723.1,	-	-	-	-	-	-	-
2266_hypothetical_protein.faa	-	ID:WP_003870362.1,	-	-	-	-	-	-	-	-	-	-	-	-	-	ID:AEM79771.1,
2267_helix-turn-helix_dom...faa	-	ID:WP_003870361.1,	-	-	-	-	-	-	-	-	-	-	-	-	-	ID:AEM79772.1,
2268_hypothetical_protein.faa	-	ID:WP_003870359.1,	ID:WP_019907123.1,	-	-	-	-	ID:EIV99957.1,	-	-	-	-	-	-	ID:SHE95151.1,	-
2302_HAMP_domain-containi...faa	-	ID:WP_003869735.1,	ID:WP_003869735.1,	-	ID:AIS53329.1,	-	-	ID:EIV99983.1,	ID:UZQ82755.1,	-	ID:KHO61849.1,	-	ID:SDF55726.1,	ID:EMT39837.1,	ID:SHE94092.1,	ID:AEM79800.1,
2303_response_regulator_t...faa	-	ID:WP_003869734.1,	ID:WP_019908064.1,	-	ID:AIS53330.1,	-	-	ID:EIV99984.1,	ID:UZQ82756.1,	-	ID:KHO61848.1,	-	ID:SDF55768.1,	ID:EMT39869.1,	ID:SHE94061.1,	ID:AEM79801.1,
2305_MFS_transporter.faa	-	ID:WP_003869732.1,	ID:WP_004398817.1,	-	-	-	-	ID:EIV99986.1,	ID:UZQ82758.1,	ID:ABY91986.1,	ID:KHO61845.1,	-	ID:SDF55937.1,	ID:EMT39893.1,	ID:SHE93994.1,	ID:AEM79803.1,
2306_nitrilase.faa	-	ID:WP_003869731.1,	ID:WP_019908065.1,	-	-	-	-	ID:EIV99987.1,	ID:UZQ84392.1,	ID:ABY91985.1,	ID:KHO61844.1,	-	ID:SDF55984.1,	ID:EMT39871.1,	ID:SHE93960.1,	ID:AEM79804.1,
2307_carbon-nitrogen_hydr...faa	-	ID:WP_003869730.1,	ID:WP_004398821.1,	-	-	-	-	ID:EIV99988.1,	ID:UZQ82759.1,	ID:ABY91984.1,	ID:KHO61843.1,	-	ID:SDF56028.1,	ID:EMT39866.1,	ID:SHE93928.1,	ID:AEM79805.1,
2308_glycoside_hydrolase_...faa	-	ID:WP_003869729.1,	ID:WP_004398823.1,	-	-	-	-	ID:EIV99989.1,	ID:UZQ82760.1,	ID:ABY91983.1,	ID:KHO61842.1,	-	ID:SDF56089.1,	ID:EMT39857.1,	ID:SHE93890.1,	ID:AEM79806.1,
2309_hypothetical_protein.faa	-	ID:WP_039929175.1,	ID:WP_019908066.1,	-	-	-	-	-	ID:UZQ82761.1,	-	-	-	-	-	-	-
2313_SHOCT_domain-contain...faa	-	ID:WP_208638270.1,	-	-	-	-	-	-	-	-	-	-	ID:SDF56453.1,	-	-	-
2314_hypothetical_protein.faa	-	ID:WP_039929180.1,	-	-	-	-	-	-	-	-	-	-	-	-	-	-
2315_MarR_family_transcri...faa	-	ID:WP_003869722.1,	ID:WP_003869722.1,	ID:ADD03314.1,	-	-	-	ID:EIV99993.1,	ID:UZQ82764.1,	ID:ABY92448.1,	-	-	ID:SDF56596.1,	ID:EMT39838.1,	-	ID:AEM79810.1,
2325_transposase.faa	-	ID:WP_003869710.1,ID:WP_003869710.1,ID:WP_003869710.1,ID:WP_003869710.1,ID:WP_129545152.1,	ID:WP_004402044.1,ID:WP_004402044.1,	-	-	-	-	-	ID:UZQ82280.1,	-	-	-	-	ID:EMT38524.1,	-	ID:AEM79540.1,
2326_GNAT_family_N-acetyl...faa	-	ID:WP_003869709.1,	ID:WP_004398848.1,	-	-	-	-	ID:EIW00004.1,	ID:UZQ82776.1,	-	-	-	ID:SDF10695.1,	ID:EMT39856.1,	-	ID:AEM79819.1,
2329_DNA_mismatch_repair_...faa	-	ID:WP_003869705.1,	ID:WP_004398856.1,	-	-	-	-	ID:EIW00007.1,	ID:UZQ82780.1,	-	ID:KHO61834.1,	-	ID:SDF10870.1,	ID:EMT39877.1,	ID:SHE93702.1,	ID:AEM79823.1,
2330_hypothetical_protein.faa	-	ID:WP_003869704.1,	ID:WP_004398859.1,	-	-	-	-	ID:EIW00008.1,	-	-	-	-	ID:SDF10903.1,	ID:EMT39890.1,	ID:SHE93666.1,	ID:AEM79824.1,
2332_DUF4179_domain-conta...faa	-	ID:WP_042835432.1,	ID:WP_228378944.1,	-	-	-	-	ID:EIW00012.1,	ID:UZQ82787.1,	-	-	-	ID:SDF11078.1,	ID:EMT39847.1,	-	ID:AEM79828.1,
2336_M3_family_oligoendop...faa	-	ID:WP_003869695.1,	ID:WP_004398881.1,	-	-	-	-	ID:EIW00015.1,	-	-	-	-	ID:SDF11244.1,	ID:EMT39863.1,	-	ID:AEM79832.1,
2348_nucleotidyltransfera...faa	-	ID:WP_003869683.1,	-	-	-	-	-	ID:EIW00027.1,	-	-	-	-	ID:SDF11733.1,	-	-	-
2349_ABC_transporter_perm...faa	-	ID:WP_003869682.1,	ID:WP_019908081.1,	-	ID:AIS53359.1,	-	-	ID:EIW00028.1,	ID:UZQ82800.1,	ID:ABY91957.1,	ID:KHO61813.1,	-	ID:SDF11771.1,	-	ID:SHE92954.1,	ID:AEM79451.1,
2350_ABC_transporter_ATP-...faa	-	ID:WP_003869681.1,	ID:WP_003869681.1,	-	ID:AIS53360.1,	-	-	ID:EIW00029.1,	ID:UZQ82801.1,	ID:ABY91956.1,	ID:KHO61812.1,	-	ID:SDF11814.1,	-	ID:SHE92910.1,	ID:AEM79450.1,
2351_PLDc_N-terminal_doma...faa	-	ID:WP_003868125.1,	ID:WP_003868125.1,	-	ID:AIS53361.1,	-	-	ID:EIW00030.1,	ID:UZQ82802.1,	ID:ABY91955.1,	ID:KHO61811.1,	ID:WP_003868125.1,	ID:SDF11856.1,	-	ID:SHE92873.1,	ID:AEM79449.1,
2352_zinc_ribbon_domain-c...faa	-	ID:WP_003868124.1,	ID:WP_003868124.1,	-	ID:AIS53362.1,	-	-	ID:EIW00031.1,	ID:UZQ82803.1,	ID:ABY91954.1,	ID:KHO61810.1,	ID:WP_003868124.1,	ID:SDF11897.1,	-	ID:SHE92839.1,	ID:AEM79448.1,
2353_zf-HC2_domain-contai...faa	-	ID:WP_003869680.1,	ID:WP_019908083.1,	-	ID:AIS53363.1,	-	-	ID:EIW00032.1,	-	ID:ABY91953.1,	ID:KHO61809.1,	ID:WP_028992551.1,	ID:SDF11942.1,	-	ID:SHE92805.1,	ID:AEM79447.1,
2354_sigY.faa	-	ID:WP_003869679.1,	ID:WP_003869679.1,	-	ID:AIS53364.1,	-	-	ID:EIW00033.1,	ID:UZQ82805.1,	ID:ABY91952.1,	ID:KHO61808.1,	ID:WP_028992550.1,	ID:SDF11986.1,	-	ID:SHE92761.1,	ID:AEM79446.1,
2355_YdcF_family_protein.faa	-	ID:WP_003869678.1,	ID:WP_004403259.1,ID:WP_003869678.1,	-	ID:AIS53365.1,	-	-	ID:EIW00034.1,	ID:UZQ82806.1,	ID:ABY91951.1,	ID:KHO61807.1,	ID:WP_028992549.1,	ID:SDF12040.1,ID:SDF68924.1,	ID:EMT38283.1,	ID:SHE92729.1,	ID:AEM79445.1,
2356_hypothetical_protein.faa	-	ID:WP_003869677.1,	ID:WP_019908085.1,	-	-	-	-	ID:EIW00035.1,	ID:UZQ82807.1,	-	-	-	ID:SDF12086.1,	-	-	-
2357_toxin-antitoxin_syst...faa	-	ID:WP_003869676.1,	ID:WP_003869676.1,	-	-	-	-	ID:EIW00036.1,	ID:UZQ82808.1,	-	-	ID:WP_245599089.1,	ID:SDF12128.1,	-	-	-
2358_type_II_toxin-antito...faa	-	ID:WP_003869675.1,	-	-	-	-	-	ID:EIW00037.1,	ID:UZQ82809.1,	-	-	ID:WP_003869675.1,	ID:SDF12170.1,	-	-	-
2359_hypothetical_protein.faa	-	ID:WP_003869674.1,	ID:WP_019908086.1,	-	ID:AIS53372.1,	-	-	ID:EIW00038.1,	ID:UZQ82811.1,	ID:ABY91945.1,	-	-	-	-	ID:SHE43208.1,	-
2367_DUF86_domain-contain...faa	-	ID:WP_003869666.1,	-	-	-	-	-	ID:EIW00046.1,	ID:UZQ82819.1,	-	ID:KHO61795.1,	-	ID:SDF12599.1,	ID:EMT39740.1,	ID:SHE92337.1,	-
2368_nucleotidyltransfera...faa	-	ID:WP_003869665.1,	-	-	-	-	-	ID:EIW00047.1,	ID:UZQ82820.1,	-	ID:KHO61794.1,	-	ID:SDF12634.1,	ID:EMT39781.1,	ID:SHE92304.1,	-
2372_GntR_family_transcri...faa	-	ID:WP_003869660.1,	ID:WP_019908099.1,	-	-	-	-	ID:EIW00052.1,	ID:UZQ82824.1,	-	-	-	ID:SDF12830.1,	ID:EMT39788.1,	ID:SHE92143.1,	-
2373_ABC_transporter_ATP-...faa	-	ID:WP_003869659.1,	ID:WP_004398957.1,	-	-	-	-	ID:EIW00053.1,	ID:UZQ82825.1,	-	-	-	ID:SDF12879.1,	ID:EMT39782.1,	ID:SHE92108.1,	-
2374_ABC_transporter_perm...faa	-	ID:WP_003869658.1,	ID:WP_019908100.1,	-	-	-	-	ID:EIW00054.1,	ID:UZQ82826.1,	-	-	-	ID:SDF12919.1,	ID:EMT39770.1,	ID:SHE92073.1,	-
2425_hypothetical_protein.faa	-	ID:WP_003870452.1,	-	-	-	-	-	-	-	-	-	-	-	-	ID:SHE90421.1,	-
2437_UPF0175_family_prote...faa	-	ID:WP_003870464.1,	-	-	-	-	-	-	-	-	-	ID:WP_028992282.1,	-	-	-	ID:AEM79922.1,
2439_hypothetical_protein.faa	-	ID:WP_003870466.1,	-	-	ID:AIS53458.1,	-	-	-	-	-	-	-	-	-	-	-
2457_hypothetical_protein.faa	-	ID:WP_003871089.1,	-	-	-	-	-	-	-	-	ID:KHO61712.1,	-	-	-	ID:SHF31444.1,	-
2475_hypothetical_protein.faa	-	ID:WP_003870758.1,	ID:WP_004399624.1,	ID:ADD03508.1,	-	-	-	ID:EIW00144.1,	ID:UZQ82936.1,	-	-	-	ID:SDF39087.1,	ID:EMT39611.1,	ID:SHF21563.1,	ID:AEM79963.1,
2493_RNA-guided_endonucle...faa	-	ID:WP_003870740.1,	-	-	-	-	-	-	ID:UZQ82952.1,	ID:ABY93610.1,	-	-	ID:SDF01488.1,	-	-	ID:AEM79981.1,
2495_hypothetical_protein.faa	-	ID:WP_208638261.1,	-	-	-	-	-	-	ID:UZQ82954.1,	-	-	-	-	-	-	-
2496_VOC_family_protein.faa	-	ID:WP_003870738.1,	ID:WP_004399598.1,	-	-	-	-	ID:EIW00164.1,	ID:UZQ82955.1,	-	-	-	ID:SDF38052.1,	ID:EMT39616.1,	-	ID:AEM79984.1,
2497_FTR1_family_protein.faa	-	ID:WP_003870737.1,	ID:WP_019908154.1,	-	-	-	-	ID:EIW00165.1,	ID:UZQ82956.1,	-	ID:KHO61674.1,	-	ID:SDF38007.1,	ID:EMT39602.1,	-	ID:AEM79986.1,
2498_hypothetical_protein.faa	-	ID:WP_003870736.1,	ID:WP_004399592.1,	-	-	-	-	ID:EIW00166.1,	ID:UZQ82957.1,	-	-	-	-	ID:EMT39586.1,	-	-
2505_YitT_family_protein.faa	-	ID:WP_003871186.1,	-	-	ID:AIS53545.1,	-	-	ID:EIW00172.1,	ID:UZQ82964.1,	-	ID:KHO61617.1,	-	-	-	ID:SHF31265.1,	ID:AEM79994.1,
2508_phospho-sugar_mutase.faa	-	ID:WP_003871189.1,	ID:WP_019908166.1,	-	-	-	-	ID:EIW00175.1,	ID:UZQ82967.1,	-	ID:KHO61614.1,	-	ID:SDG54252.1,	ID:EMT39657.1,	ID:SHF31353.1,	ID:AEM79998.1,
2510_class_I_SAM-dependen...faa	-	ID:WP_003871191.1,	-	-	-	-	-	ID:EIW00177.1,	ID:UZQ82969.1,	-	-	-	ID:SDG54321.1,	ID:EMT39647.1,	-	ID:AEM80000.1,
2511_ABC_transporter_ATP-...faa	-	ID:WP_003871193.1,	-	-	-	-	-	ID:EIW00178.1,	ID:UZQ82971.1,	-	-	-	-	ID:EMT39679.1,	-	ID:AEM80004.1,
2512_hypothetical_protein.faa	-	ID:WP_003871194.1,	ID:WP_003871194.1,	-	-	-	-	-	ID:UZQ82972.1,	-	-	-	-	ID:EMT39705.1,	-	-
2513_ABC_transporter_ATP-...faa	-	ID:WP_003871196.1,	-	-	-	-	-	ID:EIW00180.1,	ID:UZQ82973.1,	-	-	-	-	-	-	-
2514_helix-turn-helix_dom...faa	-	ID:WP_129545078.1,ID:WP_003871079.1,	ID:WP_019907090.1,	-	-	-	-	ID:EIW00181.1,	ID:UZQ82974.1,	-	-	-	-	ID:EMT39686.1,	-	ID:AEM80006.1,
2518_hypothetical_protein.faa	-	ID:WP_003871591.1,ID:WP_003871591.1,	ID:WP_003871591.1,	-	ID:AIS53568.1,	-	-	ID:EIW00187.1,	ID:UZQ82988.1,	-	-	-	ID:SDG51526.1,	ID:EMT39703.1,	-	ID:AEM80011.1,
2524_DUF2281_domain-conta...faa	-	ID:WP_003871074.1,	-	-	-	-	-	-	-	-	-	ID:WP_081723080.1,	-	-	-	-
2525_hypothetical_protein.faa	-	ID:WP_003871073.1,	-	-	-	-	-	-	-	-	-	-	-	-	-	-
2526_hypothetical_protein.faa	-	ID:WP_003871072.1,	-	-	-	-	-	-	-	-	-	-	-	-	-	-
2527_ABC_transporter_ATP-...faa	-	ID:WP_003871071.1,	-	-	-	-	-	-	-	-	-	-	-	-	-	-
2528_ABC_transporter_ATP-...faa	-	ID:WP_003871070.1,	-	-	-	-	-	ID:EIW00183.1,	-	-	ID:KHO61188.1,	-	ID:SDG54394.1,	ID:EMT39630.1,	-	-
2529_S41_family_peptidase.faa	-	ID:WP_129545174.1,	ID:WP_019907094.1,	-	-	-	-	-	ID:UZQ82981.1,	-	-	-	ID:SDG54465.1,	ID:EMT39688.1,	-	-
2530_hypothetical_protein.faa	-	ID:WP_003871066.1,	ID:WP_004399550.1,	-	-	-	-	-	ID:UZQ82982.1,	-	-	ID:WP_028992063.1,	ID:SDG54497.1,	ID:EMT39656.1,	-	-
2533_PqqD_family_protein.faa	-	ID:WP_003871062.1,	-	-	-	-	-	-	-	-	-	-	-	-	-	-
2534_radical_SAM_protein.faa	-	ID:WP_003871061.1,ID:WP_003871178.1,	ID:WP_003871178.1,	-	ID:AIS51558.1,	-	-	-	-	-	-	ID:WP_054644816.1,	-	-	-	-
2535_ABC_transporter_perm...faa	-	ID:WP_003871060.1,	-	-	-	-	-	-	-	-	-	-	-	-	-	-
2536_ABC_transporter_ATP-...faa	-	ID:WP_003871059.1,	-	-	-	-	-	-	-	-	-	-	-	-	-	-
2537_radical_SAM_protein.faa	-	ID:WP_003871058.1,	-	-	-	-	-	-	-	-	-	-	-	-	-	-
2538_hypothetical_protein.faa	-	ID:WP_003871057.1,	-	-	-	-	-	-	-	-	-	-	-	-	-	-
2540_hypothetical_protein.faa	-	ID:WP_129545175.1,	-	-	-	-	-	-	-	-	-	-	-	-	-	-
2541_hypothetical_protein.faa	-	ID:WP_129545176.1,	-	-	-	-	-	-	-	-	-	-	-	-	-	-
2542_hypothetical_protein.faa	-	ID:WP_208638262.1,	-	-	-	-	-	-	-	-	-	-	-	-	-	-
2544_hypothetical_protein.faa	-	ID:WP_164995793.1,	-	-	-	-	-	-	-	-	-	-	-	-	-	-
2584_tRNA-binding_protein.faa	-	ID:WP_003869987.1,	ID:WP_003869987.1,	-	ID:AIS51227.1,	-	-	ID:EIW00224.1,	ID:UZQ83026.1,	-	ID:KHO61570.1,	-	ID:SDF44624.1,	ID:EMT39670.1,	ID:SHF04377.1,	ID:AEM77525.1,
2609_monovalent_cation-H+...faa	-	ID:WP_003869964.1,	ID:WP_003869964.1,	-	-	-	-	ID:EIW00248.1,	ID:UZQ83049.1,	-	-	-	ID:SDF45831.1,	ID:EMT39720.1,	-	-
2610_monovalent_cation-H-...faa	-	ID:WP_003869963.1,	ID:WP_019907161.1,	-	-	-	-	ID:EIW00249.1,	ID:UZQ83050.1,	-	-	-	ID:SDF45884.1,	ID:EMT39698.1,	-	ID:AEM77550.1,
2611_DUF4040_domain-conta...faa	-	ID:WP_003869962.1,	ID:WP_004399469.1,	-	-	-	-	ID:EIW00250.1,	ID:UZQ83051.1,	-	-	-	ID:SDF45928.1,	ID:EMT39678.1,	-	ID:AEM77551.1,
2615_NADH-quinone_oxidore...faa	-	ID:WP_003869958.1,	ID:WP_019907164.1,	-	-	-	-	ID:EIW00254.1,	ID:UZQ83055.1,	-	-	-	-	ID:EMT39632.1,	-	ID:AEM77555.1,
2616_NADH-quinone_oxidore...faa	-	ID:WP_003869957.1,	ID:WP_004399464.1,	-	ID:AIS51329.1,	-	-	ID:EIW00255.1,	ID:UZQ83056.1,	-	ID:KHO62862.1,	-	ID:SDG29332.1,	ID:EMT39674.1,	-	ID:AEM77556.1,
2617_NADH-quinone_oxidore...faa	-	ID:WP_003869956.1,	ID:WP_003869956.1,	-	-	-	-	ID:EIW00256.1,	ID:UZQ83057.1,	-	-	-	ID:SDG29366.1,	ID:EMT39652.1,	-	ID:AEM77557.1,
2618_NADH-quinone_oxidore...faa	-	ID:WP_003869955.1,	ID:WP_003869955.1,	-	-	-	-	ID:EIW00257.1,	ID:UZQ83058.1,	-	-	-	ID:SDG29408.1,	ID:EMT39682.1,	-	ID:AEM77558.1,
2619_NADH-quinone_oxidore...faa	-	ID:WP_003869954.1,	ID:WP_003869954.1,	-	-	-	-	ID:EIW00258.1,	ID:UZQ83060.1,	-	-	-	ID:SDG29442.1,	ID:EMT39651.1,	-	ID:AEM77559.1,
2620_4Fe-4S_binding_prote...faa	-	ID:WP_003869953.1,	ID:WP_004399462.1,	-	ID:AIS53112.1,	-	-	ID:EIW00259.1,	ID:UZQ83061.1,	-	-	-	ID:SDG29476.1,	ID:EMT39655.1,	-	ID:AEM77560.1,
2621_DUF1646_domain-conta...faa	-	ID:WP_003869952.1,	ID:WP_004399460.1,	-	ID:AIS52059.1,	-	-	ID:EIW00263.1,ID:EIW00539.1,	ID:UZQ83062.1,	-	-	-	ID:SDG29513.1,	ID:EMT39667.1,	-	ID:AEM77561.1,ID:AEM77566.1,ID:AEM79114.1,
2635_extracellular_solute...faa	-	ID:WP_003869936.1,	ID:WP_019907168.1,	-	ID:AIS51274.1,	-	-	ID:EIW00278.1,	ID:UZQ83076.1,	-	ID:KHO61530.1,	-	-	-	-	ID:AEM77581.1,
2636_sugar_ABC_transporte...faa	-	ID:WP_003869935.1,	ID:WP_003869935.1,	-	ID:AIS51275.1,	-	-	ID:EIW00279.1,	ID:UZQ83077.1,	-	ID:KHO61529.1,	-	-	-	-	ID:AEM77582.1,
2637_carbohydrate_ABC_tra...faa	-	ID:WP_003869934.1,	ID:WP_003869934.1,	-	ID:AIS51276.1,	-	-	ID:EIW00280.1,	ID:UZQ83078.1,	-	ID:KHO61528.1,	-	-	-	-	ID:AEM77583.1,
2657_sulfurtransferase_Tu...faa	-	ID:WP_003871397.1,	ID:WP_003871397.1,	-	ID:AIS51291.1,	-	-	ID:EIW00298.1,	ID:UZQ83097.1,	-	ID:KHO61510.1,	-	ID:SDG09372.1,	ID:EMT38474.1,	ID:SHE27914.1,	ID:AEM77601.1,
2658_YeeE-YedE_family_pro...faa	-	ID:WP_003871396.1,	ID:WP_004402267.1,	-	ID:AIS51292.1,	-	-	ID:EIW00299.1,	ID:UZQ83098.1,	-	ID:KHO61509.1,	-	ID:SDG09412.1,	ID:EMT38447.1,	ID:SHE27927.1,	ID:AEM77602.1,
2659_DsrE_family_protein.faa	-	ID:WP_003871395.1,	ID:WP_019907174.1,	-	ID:AIS51293.1,	-	-	ID:EIW00300.1,	ID:UZQ83099.1,	-	ID:KHO61508.1,	-	ID:SDG09477.1,	ID:EMT38440.1,	ID:SHE27940.1,	ID:AEM77603.1,
2660_DsrE_family_protein.faa	-	ID:WP_003871394.1,	ID:WP_003871394.1,	-	-	-	-	ID:EIW00301.1,	ID:UZQ83100.1,	-	ID:KHO61507.1,	-	ID:SDG09528.1,	ID:EMT38475.1,	ID:SHE27958.1,	ID:AEM77604.1,
2661_tusB.faa	-	ID:WP_003871393.1,	ID:WP_004402266.1,	-	ID:AIS51294.1,	-	-	ID:EIW00302.1,	ID:UZQ83101.1,	-	ID:KHO61506.1,	-	ID:SDG09562.1,	ID:EMT38482.1,	ID:SHE27970.1,	ID:AEM77605.1,
2663_gcvH.faa	-	ID:WP_003871391.1,	ID:WP_004402264.1,	-	ID:AIS51296.1,	-	-	ID:EIW00304.1,	ID:UZQ83103.1,	-	ID:KHO61505.1,	-	ID:SDG09657.1,	ID:EMT38455.1,	ID:SHE27986.1,	ID:AEM77607.1,
2667_group_II_intron_matu...faa	-	ID:WP_208638263.1,	-	-	-	-	ID:ABY95826.1,	ID:EIW01378.1,	-	-	-	-	-	-	ID:SHE70584.1,	-
2672_tyrosine-type_recomb...faa	-	ID:WP_208638264.1,ID:WP_003870887.1,ID:WP_003870887.1,ID:WP_003870887.1,ID:WP_003870887.1,ID:WP_003870887.1,ID:WP_003870887.1,	-	-	-	-	-	-	-	-	ID:KHO61890.1,	-	-	-	-	-
2673_tyrosine-type_recomb...faa	-	ID:WP_208638254.1,ID:WP_208638254.1,ID:WP_208638254.1,ID:WP_208638254.1,ID:WP_208638254.1,ID:WP_129545151.1,ID:WP_129545155.1,	-	-	-	-	-	-	-	-	-	-	-	-	-	-
2680_DUF1634_domain-conta...faa	-	ID:WP_003868913.1,	ID:WP_019907176.1,	-	ID:AIS51306.1,	-	-	ID:EIW00316.1,	ID:UZQ83113.1,	-	ID:KHO61495.1,	-	ID:SDG10087.1,	ID:EMT38444.1,	ID:SHE28128.1,	ID:AEM77618.1,
2681_sulfite_exporter_Tau...faa	-	ID:WP_003868914.1,	ID:WP_004402255.1,	-	ID:AIS51307.1,	-	-	ID:EIW00317.1,	ID:UZQ83114.1,	-	ID:KHO61494.1,	-	ID:SDG10130.1,	ID:EMT38461.1,	ID:SHE28140.1,	ID:AEM77619.1,
2682_hypothetical_protein.faa	-	ID:WP_003868915.1,	ID:WP_019907177.1,	-	ID:AIS51308.1,	-	-	ID:EIW00318.1,	-	-	ID:KHO61493.1,	-	ID:SDG10166.1,	ID:EMT38446.1,	ID:SHE28153.1,	ID:AEM77621.1,
2692_4-oxalocrotonate_tau...faa	-	ID:WP_003868924.1,	ID:WP_003868924.1,	-	-	-	-	ID:EIW00327.1,	ID:UZQ83123.1,	-	-	-	ID:SDG33175.1,	ID:EMT38464.1,	-	ID:AEM77630.1,
2719_IS1182_family_transp...faa	-	ID:WP_003868950.1,ID:WP_003869882.1,ID:WP_129545119.1,ID:WP_003869481.1,ID:WP_129545141.1,ID:WP_129545154.1,	ID:WP_051088933.1,	-	ID:AIS51611.1,ID:AIS51962.1,ID:AIS53054.1,ID:AIS53307.1,ID:AIS53494.1,	-	-	-	ID:UZQ83323.1,ID:UZQ83964.1,	-	-	-	-	ID:EMT40412.1,	-	ID:AEM77814.1,ID:AEM77934.1,ID:AEM78029.1,ID:AEM78376.1,
2741_IPT-TIG_domain-conta...faa	-	ID:WP_003868971.1,	ID:WP_019907194.1,	-	ID:AIS51370.1,	-	-	ID:EIW00375.1,	-	-	ID:KHO61437.1,	-	ID:SDF06631.1,	ID:EMT39416.1,	ID:SHE29404.1,	ID:AEM77679.1,
2742_S-layer_homology_dom...faa	-	ID:WP_003868972.1,	ID:WP_228378969.1,	-	ID:AIS51371.1,	-	-	ID:EIW00376.1,	ID:UZQ83166.1,	-	ID:KHO61436.1,	-	ID:SDF06675.1,	ID:EMT39359.1,	ID:SHE29432.1,	ID:AEM77680.1,
2743_S-layer_homology_dom...faa	-	ID:WP_003868973.1,	ID:WP_019907195.1,	-	ID:AIS51372.1,	-	-	ID:EIW00377.1,	ID:UZQ83167.1,	-	ID:KHO61435.1,	-	ID:SDF06714.1,	-	ID:SHE29457.1,	ID:AEM77681.1,
2772_agaB.faa	-	ID:WP_003869002.1,	ID:WP_003869002.1,	-	-	-	-	ID:EIV99422.1,	ID:UZQ83195.1,	-	-	-	ID:SDF08012.1,	ID:EMT39355.1,	ID:SHE30239.1,	ID:AEM77714.1,
2773_agaC.faa	-	ID:WP_003869003.1,	ID:WP_003869003.1,	-	-	-	-	ID:EIV99421.1,	ID:UZQ83196.1,	-	ID:KHO61886.1,	-	ID:SDF08064.1,	ID:EMT39406.1,	ID:SHE30266.1,	ID:AEM77715.1,
2774_agaD.faa	-	ID:WP_003869004.1,	ID:WP_033426647.1,	-	-	-	-	ID:EIV99420.1,	ID:UZQ83197.1,	-	-	-	ID:SDF08111.1,	ID:EMT39415.1,	ID:SHE30302.1,	ID:AEM77716.1,
2775_PTS_sugar_transporte...faa	-	ID:WP_003869005.1,	ID:WP_004399932.1,	-	-	-	-	ID:EIV99419.1,	ID:UZQ83198.1,	-	-	-	ID:SDF08161.1,	ID:EMT39438.1,	ID:SHE30332.1,	ID:AEM77717.1,
2776_fba.faa	-	ID:WP_003869006.1,	ID:WP_019907218.1,	-	-	-	-	ID:EIV99418.1,	ID:UZQ83199.1,	-	-	-	ID:SDF08212.1,	ID:EMT39411.1,	ID:SHE30363.1,	ID:AEM77718.1,ID:AEM79455.1,
2777_pfkB.faa	-	ID:WP_003869007.1,	ID:WP_019907219.1,	-	-	-	-	ID:EIV99417.1,	ID:UZQ83200.1,	-	-	-	ID:SDF08253.1,	ID:EMT39372.1,	ID:SHE30425.1,	ID:AEM77719.1,ID:AEM79454.1,
2778_SIS_domain-containin...faa	-	ID:WP_003869008.1,	ID:WP_019907220.1,	-	-	-	-	ID:EIV99416.1,	ID:UZQ83201.1,	-	-	-	ID:SDF08301.1,	ID:EMT39430.1,	ID:SHE30472.1,	ID:AEM77720.1,
2782_TIM_barrel_protein.faa	-	ID:WP_003869012.1,	ID:WP_019907222.1,	-	-	-	-	ID:EIV99413.1,	ID:UZQ83203.1,	-	-	-	ID:SDF08458.1,	ID:EMT39356.1,	ID:SHE30504.1,	ID:AEM77723.1,
2789_family_1_glycosylhyd...faa	-	ID:WP_208638265.1,	-	-	-	-	-	-	-	-	-	-	-	-	-	-
2791_Gfo-Idh-MocA_family_...faa	-	ID:WP_003869020.1,	ID:WP_019907226.1,	-	-	-	ID:ABY95674.1,	ID:EIV99405.1,	ID:UZQ83211.1,	ID:ABY91479.1,	ID:KHO61401.1,	-	ID:SDF09053.1,	-	ID:SHE30765.1,	ID:AEM77731.1,
2813_electron_transfer_fl...faa	-	ID:WP_003869043.1,	ID:WP_019907248.1,	-	-	-	-	-	-	-	-	-	ID:SDG34030.1,	ID:EMT39176.1,	-	-
2814_electron_transfer_fl...faa	-	ID:WP_003869044.1,	ID:WP_004400328.1,	-	-	-	-	-	-	-	-	-	ID:SDG33993.1,	ID:EMT39210.1,	-	-
2815_FAD-linked_oxidase_C...faa	-	ID:WP_003869045.1,	ID:WP_004400326.1,	-	-	-	-	-	-	-	-	-	ID:SDG33959.1,	ID:EMT39172.1,	-	-
2817_Lrp-AsnC_family_tran...faa	-	ID:WP_003869047.1,	ID:WP_004400322.1,	-	-	-	-	-	ID:UZQ83226.1,	-	-	-	-	ID:EMT39242.1,	ID:SHE30863.1,	ID:AEM77735.1,
2818_oligopeptide_transpo...faa	-	ID:WP_003869048.1,	ID:WP_019907250.1,	-	-	-	-	-	ID:UZQ83227.1,	-	-	-	-	ID:EMT39190.1,	ID:SHE30903.1,	ID:AEM77736.1,
2819_DUF1028_domain-conta...faa	-	ID:WP_003869049.1,	ID:WP_004400316.1,	-	-	-	-	-	ID:UZQ83228.1,	-	-	-	-	ID:EMT39207.1,	ID:SHE30939.1,	ID:AEM77737.1,
2825_HEPN_domain-containi...faa	-	ID:WP_003869055.1,	-	-	-	-	-	-	-	-	-	-	-	-	-	-
2831_PepSY_domain-contain...faa	-	ID:WP_003869061.1,	-	-	ID:AIS51407.1,	-	-	-	-	-	ID:KHO61368.1,	-	-	-	ID:SHE31344.1,	-
2832_MFS_transporter.faa	-	ID:WP_003869064.1,ID:WP_129545129.1,ID:WP_003871565.1,	ID:WP_019907740.1,	-	ID:AIS52232.1,	-	-	ID:EIW00918.1,	-	ID:ABY93245.1,	-	-	ID:SDG63297.1,	-	ID:SHE87040.1,	-
2833_ABC_transporter_perm...faa	-	ID:WP_003869065.1,ID:WP_003871566.1,	-	-	ID:AIS52231.1,	-	-	-	-	-	-	-	-	-	-	ID:AEM78970.1,
2834_ATP-binding_cassette...faa	-	ID:WP_003869066.1,	-	-	-	-	-	-	-	-	-	-	-	-	-	-
2835_MarR_family_transcri...faa	-	ID:WP_003869067.1,	-	-	-	-	-	-	-	-	-	-	-	-	-	-
2836_sodium_ion-transloca...faa	-	ID:WP_003869068.1,	ID:WP_014062124.1,	-	-	-	-	ID:EIV99366.1,	ID:UZQ83238.1,	-	ID:KHO61367.1,	-	ID:SDG53645.1,	ID:EMT39182.1,	ID:SHE31379.1,	ID:AEM77750.1,
2847_DUF1646_family_prote...faa	-	ID:WP_003869080.1,	ID:WP_004400290.1,	-	ID:AIS51418.1,	-	-	ID:EIV99354.1,	ID:UZQ83247.1,	-	ID:KHO61360.1,	-	ID:SDG72525.1,	ID:EMT39224.1,	ID:SHE31737.1,	ID:AEM77759.1,
2848_sodium-calcium_antip...faa	-	ID:WP_003869081.1,	ID:WP_004400289.1,	-	ID:AIS51419.1,	-	-	ID:EIV99353.1,	ID:UZQ83248.1,	-	ID:KHO61359.1,	-	ID:SDG35645.1,	ID:EMT39245.1,	ID:SHE31771.1,	ID:AEM77760.1,
2861_GNAT_family_N-acetyl...faa	-	ID:WP_003869093.1,	ID:WP_019907261.1,	-	ID:AIS51433.1,	-	-	ID:EIV99337.1,	ID:UZQ83262.1,	-	ID:KHO61343.1,	-	ID:SDG60164.1,	ID:EMT39192.1,	ID:SHE32354.1,	ID:AEM77775.1,
2870_HEPN_domain-containi...faa	-	ID:WP_003870800.1,	-	ID:ADD03455.1,	ID:AIS51442.1,	-	-	ID:EIV99328.1,	ID:UZQ83270.1,	-	ID:KHO61334.1,	-	-	-	ID:SHE32679.1,	-
2891_SIS_domain-containin...faa	-	ID:WP_003871552.1,	ID:WP_003867056.1,	-	-	-	-	ID:EIV99308.1,	-	-	ID:KHO61315.1,	-	ID:SDG34644.1,	ID:EMT39199.1,	-	ID:AEM77801.1,
2896_class_II_fructose-bi...faa	-	ID:WP_003871424.1,	ID:WP_004399711.1,	-	-	-	-	ID:EIV99303.1,	-	-	ID:KHO61311.1,	-	ID:SDG05668.1,	ID:EMT39521.1,	-	ID:AEM77806.1,
2897_ATP-dependent_6-phos...faa	-	ID:WP_003871423.1,	ID:WP_003871423.1,	-	-	-	-	ID:EIV99302.1,	-	-	-	-	ID:SDG05633.1,	ID:EMT39505.1,	-	ID:AEM77807.1,
2898_hypothetical_protein.faa	-	ID:WP_129545089.1,	ID:WP_231368332.1,	-	-	-	-	-	-	-	-	-	-	-	-	-
2899_SDR_family_oxidoredu...faa	-	ID:WP_003871422.1,	ID:WP_019907270.1,	-	-	-	-	ID:EIV99301.1,	-	-	-	ID:WP_028991646.1,	ID:SDG05591.1,	ID:EMT39453.1,	-	ID:AEM77808.1,
2900_sugar-binding_transc...faa	-	ID:WP_003871421.1,	ID:WP_003871421.1,	-	-	-	-	ID:EIV99300.1,	-	-	-	ID:WP_028991645.1,	ID:SDG05556.1,	ID:EMT39471.1,	ID:SHE97662.1,	ID:AEM77809.1,
2901_transcriptional_regu...faa	-	ID:WP_003871420.1,	ID:WP_019907271.1,	-	-	-	-	ID:EIV99299.1,	-	-	-	ID:WP_003871420.1,	ID:SDG05522.1,	ID:EMT39494.1,	ID:SHE98006.1,	ID:AEM77810.1,
2902_srlA.faa	-	ID:WP_003871419.1,	ID:WP_003871419.1,	-	-	-	-	ID:EIV99298.1,	-	-	-	ID:WP_028991644.1,	ID:SDG05478.1,	-	ID:SHE97973.1,	ID:AEM77811.1,
2903_PTS_glucitol-sorbito...faa	-	ID:WP_003871418.1,	ID:WP_019907272.1,	-	-	-	-	ID:EIV99297.1,	-	-	-	ID:WP_028991643.1,	ID:SDG05447.1,	ID:EMT39447.1,	ID:SHE97945.1,	ID:AEM77812.1,
2905_PTS_glucitol-sorbito...faa	-	ID:WP_003871454.1,	ID:WP_003871454.1,	-	-	-	-	ID:EIV99296.1,	-	-	-	ID:WP_028991642.1,	ID:SDG05399.1,	ID:EMT39517.1,	ID:SHE97911.1,	ID:AEM77815.1,
2906_transaldolase_family...faa	-	ID:WP_003871453.1,	ID:WP_004399717.1,	-	-	-	-	ID:EIV99295.1,	-	-	-	ID:WP_054644764.1,	ID:SDG05355.1,	ID:EMT39537.1,	-	ID:AEM77816.1,
2908_PTS_glucose_transpor...faa	-	ID:WP_003869932.1,	-	-	-	-	-	-	-	-	-	-	-	-	-	-
2909_DUF126_domain-contai...faa	-	ID:WP_003869931.1,	ID:WP_003869931.1,	-	-	-	-	ID:EIV99293.1,	-	-	-	ID:WP_028991636.1,	ID:SDG05268.1,	ID:EMT39531.1,	-	ID:AEM77818.1,
2910_aconitase_X.faa	-	ID:WP_003869930.1,	ID:WP_019907275.1,	-	-	-	-	ID:EIV99292.1,	-	-	-	ID:WP_006569267.1,	ID:SDG05231.1,	ID:EMT39504.1,	-	ID:AEM77819.1,
2911_FAD-dependent_oxidor...faa	-	ID:WP_003869929.1,	ID:WP_081621992.1,	-	-	-	-	ID:EIV99291.1,	-	-	-	-	ID:SDG05186.1,	ID:EMT39460.1,	-	ID:AEM77820.1,
2912_sigma_54-interacting...faa	-	ID:WP_003869928.1,	ID:WP_019907277.1,	-	-	-	-	ID:EIV99290.1,	-	-	-	ID:WP_256200970.1,	ID:SDG05149.1,	ID:EMT39545.1,	-	ID:AEM77821.1,
2913_rmuC.faa	-	ID:WP_042835454.1,	-	-	-	-	-	-	-	-	-	-	-	-	-	-
2914_HTH_domain-containin...faa	-	ID:WP_003869927.1,	-	-	-	-	-	-	-	-	-	-	-	-	-	ID:AEM77823.1,
2920_ARMT1-like_domain-co...faa	-	ID:WP_003869919.1,	-	-	-	-	-	-	-	-	-	-	-	-	ID:SHE34005.1,	ID:AEM79478.1,
2922_NifB-NifX_family_mol...faa	-	ID:WP_003869917.1,	-	-	-	-	-	-	-	-	-	-	-	-	-	-
2925_C4-dicarboxylate_ABC...faa	-	ID:WP_003869914.1,ID:WP_003870221.1,	-	-	-	-	-	ID:EIW00930.1,	-	-	ID:KHO61302.1,	-	-	-	ID:SHE34175.1,	ID:AEM77832.1,ID:AEM78964.1,
2926_bile_acid-sodium_sym...faa	-	ID:WP_003869913.1,	-	-	-	-	-	ID:EIW00932.1,	-	-	ID:KHO61301.1,	-	-	-	ID:SHE34216.1,	ID:AEM77833.1,
2927_lpdA.faa	-	ID:WP_003869912.1,	-	-	-	-	-	-	-	-	ID:KHO61300.1,	-	-	-	-	-
2928_flavodoxin_family_pr...faa	-	ID:WP_003869911.1,	-	-	-	-	-	ID:EIW00933.1,	-	-	ID:KHO61299.1,	-	-	-	ID:SHE34250.1,	ID:AEM77834.1,
2933_cation_diffusion_fac...faa	-	ID:WP_003869906.1,	ID:WP_019907288.1,	-	ID:AIS51473.1,	-	-	ID:EIV99278.1,	ID:UZQ83305.1,	-	ID:KHO61294.1,	-	ID:SDF43091.1,	ID:EMT39527.1,	-	ID:AEM77839.1,
2937_PD40_domain-containi...faa	-	ID:WP_003869902.1,	ID:WP_019907290.1,	ID:ADD01601.1,	ID:AIS51477.1,	-	-	-	-	-	ID:KHO61289.1,	ID:WP_256200977.1,	ID:SDF42903.1,	ID:EMT39512.1,	-	-
2963_substrate-binding_do...faa	-	ID:WP_003869877.1,	-	-	-	-	-	-	-	-	-	ID:WP_245599035.1,	-	-	-	ID:AEM77888.1,
3012_slipin_family_protei...faa	-	ID:WP_003870856.1,	ID:WP_003870856.1,	-	ID:AIS51547.1,	-	-	ID:EIV99200.1,	ID:UZQ83377.1,	-	ID:KHO61198.1,	-	ID:SDF73780.1,	ID:EMT39472.1,	ID:SHE37176.1,	ID:AEM77935.1,
3014_YIP1_family_protein.faa	-	ID:WP_003870854.1,	-	-	ID:AIS51549.1,	-	-	-	-	-	-	ID:WP_051421917.1,	-	-	ID:SHE37254.1,	-
3015_GrpB_family_protein.faa	-	ID:WP_003870852.1,	ID:WP_004399809.1,	-	-	-	-	ID:EIV99196.1,	ID:UZQ83380.1,	-	ID:KHO61195.1,	-	ID:SDF73648.1,	ID:EMT39467.1,	-	-
3017_ATP-binding_cassette...faa	-	ID:WP_003867135.1,	ID:WP_019907330.1,	-	-	-	-	-	-	-	-	-	-	-	-	-
3018_ATP-binding_cassette...faa	-	ID:WP_003867134.1,	-	-	-	-	-	-	-	-	-	-	-	-	-	-
3024_hypothetical_protein.faa	-	ID:WP_003871758.1,	-	-	-	-	-	-	-	-	-	-	-	ID:EMT38522.1,	-	-
3025_hypothetical_protein.faa	-	ID:WP_129545096.1,	-	-	-	-	-	-	-	-	-	-	-	-	-	-
3026_PqqD_family_protein.faa	-	ID:WP_003871177.1,	ID:WP_003871177.1,	-	ID:AIS51557.1,	-	-	-	-	-	-	-	-	-	-	-
3027_hypothetical_protein.faa	-	ID:WP_208638267.1,	-	-	-	-	-	-	-	-	-	-	-	-	-	-
3029_hypothetical_protein.faa	-	ID:WP_003871179.1,	ID:WP_003871179.1,	-	-	-	-	-	-	-	-	-	-	-	-	-
3030_SdpI_family_protein.faa	-	ID:WP_003871180.1,	ID:WP_019907335.1,	-	-	-	-	-	-	-	-	-	-	-	ID:SHE37481.1,	-
3032_ATP-binding_cassette...faa	-	ID:WP_003870906.1,	ID:WP_019907341.1,	-	ID:AIS51563.1,	-	-	-	-	-	ID:KHO61185.1,	-	-	-	ID:SHE42865.1,	-
3033_hypothetical_protein.faa	-	ID:WP_003870907.1,	ID:WP_003870907.1,	-	ID:AIS51564.1,	-	-	-	-	-	ID:KHO61184.1,	-	-	-	ID:SHE42910.1,	-
3034_hypothetical_protein.faa	-	ID:WP_003870908.1,	-	-	ID:AIS51565.1,	-	-	-	-	-	-	-	-	-	-	-
3035_CPBP_family_intramem...faa	-	ID:WP_003870909.1,	ID:WP_019907342.1,	-	-	-	-	ID:EIV99187.1,	ID:UZQ83391.1,	-	-	-	-	-	-	-
3036_SPASM_domain-contain...faa	-	ID:WP_003870910.1,	ID:WP_019907343.1,	-	-	-	-	ID:EIV99186.1,	ID:UZQ83392.1,	-	-	ID:WP_054644820.1,	-	-	-	-
3038_hypothetical_protein.faa	-	ID:WP_019907346.1,	ID:WP_019907346.1,	-	-	-	-	-	-	-	-	ID:WP_154653787.1,	ID:SDG13111.1,	-	-	-
3039_hypothetical_protein.faa	-	ID:WP_003870913.1,	ID:WP_019907347.1,	-	-	-	-	-	ID:UZQ83395.1,	-	ID:KHO60905.1,	-	ID:SDG13044.1,	-	ID:SHE42997.1,	-
3040_1-phosphofructokinas...faa	-	ID:WP_003870914.1,	ID:WP_003870914.1,	-	-	-	-	ID:EIV99183.1,	-	-	ID:KHO60895.1,	-	ID:SDG13009.1,	-	ID:SHE42591.1,	-
3041_DUF1648_domain-conta...faa	-	ID:WP_003870915.1,	-	-	ID:AIS51559.1,	-	-	ID:EIV99182.1,	-	ID:ABY91649.1,	ID:KHO60896.1,	-	ID:SDG12969.1,	-	ID:SHE42639.1,	ID:AEM77943.1,
3043_GNAT_family_N-acetyl...faa	-	ID:WP_003870917.1,	ID:WP_014062294.1,	-	-	-	-	-	-	ID:ABY91651.1,	ID:KHO60898.1,	-	ID:SDG12899.1,	-	ID:SHF32476.1,	ID:AEM77946.1,
3044_hypothetical_protein.faa	-	ID:WP_003870918.1,	ID:WP_019907350.1,	-	-	-	-	-	ID:UZQ83397.1,	ID:ABY91652.1,	ID:KHO60899.1,	-	ID:SDG12856.1,	-	ID:SHE42716.1,	ID:AEM77947.1,
3045_hypothetical_protein.faa	-	ID:WP_003870921.1,	-	-	-	-	-	-	-	-	-	-	-	-	-	-
3052_hypothetical_protein.faa	-	ID:WP_003870930.1,	ID:WP_019907354.1,	-	ID:AIS51602.1,	-	-	-	ID:UZQ83403.1,	ID:ABY91655.1,ID:ABY91674.1,	ID:KHO60919.1,	-	ID:SDG12710.1,	ID:EMT38519.1,	-	ID:AEM77949.1,
3053_ATP-binding_cassette...faa	-	ID:WP_003870931.1,	ID:WP_019907355.1,	-	ID:AIS51603.1,	-	-	ID:EIV99167.1,	ID:UZQ83404.1,	ID:ABY91656.1,ID:ABY91675.1,	ID:KHO60920.1,	-	ID:SDG12674.1,	ID:EMT38520.1,	-	-
3054_ABC_transporter_perm...faa	-	ID:WP_003870932.1,	ID:WP_028986085.1,	-	ID:AIS51604.1,	-	-	ID:EIV99166.1,	ID:UZQ83405.1,	ID:ABY91657.1,ID:ABY91676.1,	ID:KHO60921.1,	-	ID:SDG12637.1,	ID:EMT38545.1,	-	-
3055_hypothetical_protein.faa	-	ID:WP_003870933.1,	-	-	-	-	ID:ABY95501.1,	ID:EIV99165.1,	ID:UZQ83408.1,	ID:ABY91677.1,	-	-	-	-	-	ID:AEM77950.1,
3057_hypothetical_protein.faa	-	ID:WP_012269628.1,	-	-	-	-	ID:ABY95500.1,	ID:EIV99164.1,	-	-	-	-	-	ID:EMT38533.1,	-	-
3064_hypothetical_protein.faa	-	ID:WP_003871100.1,	ID:WP_019907366.1,	-	ID:AIS51618.1,	-	-	ID:EIV99156.1,	ID:UZQ83428.1,	ID:ABY91682.1,	-	-	ID:SDF95617.1,	ID:EMT38516.1,	ID:SHE44643.1,	-
3067_IS701_family_transpo...faa	-	ID:WP_003869480.1,ID:WP_003869480.1,ID:WP_003869480.1,ID:WP_003869480.1,ID:WP_003869480.1,ID:WP_003869480.1,	-	-	-	-	-	-	-	-	-	-	-	-	-	-
3076_DUF6431_domain-conta...faa	-	ID:WP_129545099.1,	-	-	-	-	-	-	-	-	-	-	-	-	-	-
3083_amino_acid_permease.faa	-	ID:WP_003871355.1,	-	-	-	-	-	-	-	-	-	-	-	-	-	-
3138_tnpA.faa	-	ID:WP_003869287.1,	-	-	-	-	-	-	-	-	ID:KHO63209.1,	ID:WP_161629559.1,ID:WP_028991437.1,	ID:SDF14579.1,ID:SDF79197.1,	-	-	ID:AEM78207.1,
3139_hypothetical_protein.faa	-	ID:WP_003869288.1,	-	-	-	-	-	-	-	-	-	-	-	-	-	-
3176_short-chain-enoyl-Co...faa	-	ID:WP_003869325.1,	ID:WP_004400800.1,	-	ID:AIS51249.1,	-	-	ID:EIW00523.1,	ID:UZQ83537.1,	-	ID:KHO61061.1,	-	ID:SDF81538.1,	ID:EMT39041.1,	ID:SHE48569.1,	ID:AEM78072.1,
3177_acyl-CoA_dehydrogena...faa	-	ID:WP_003869326.1,	ID:WP_004400799.1,	-	-	-	-	ID:EIW00524.1,	ID:UZQ83538.1,	-	ID:KHO61062.1,	-	ID:SDF81586.1,	ID:EMT39007.1,	ID:SHE48601.1,	ID:AEM78073.1,
3178_electron_transfer_fl...faa	-	ID:WP_003869327.1,	ID:WP_019907409.1,	-	-	-	-	ID:EIW00525.1,	ID:UZQ83539.1,	-	ID:KHO61063.1,	-	ID:SDF81626.1,	ID:EMT38987.1,	ID:SHE48628.1,	ID:AEM78074.1,
3179_electron_transfer_fl...faa	-	ID:WP_003869328.1,	ID:WP_004400785.1,	-	-	-	-	ID:EIW00526.1,	-	-	ID:KHO61064.1,	-	ID:SDF81673.1,	ID:EMT39010.1,	ID:SHE48661.1,	ID:AEM78075.1,
3180_3-hydroxybutyryl-CoA...faa	-	ID:WP_003869330.1,	ID:WP_004400784.1,	-	-	-	-	ID:EIW00528.1,	ID:UZQ83540.1,	-	ID:KHO61065.1,	-	ID:SDF81712.1,	ID:EMT39035.1,	ID:SHE48686.1,	ID:AEM78077.1,
3181_coaD.faa	-	ID:WP_003869331.1,	ID:WP_004400777.1,	-	-	-	-	ID:EIW00529.1,	ID:UZQ83541.1,	-	-	-	ID:SDF81750.1,	ID:EMT39001.1,	-	ID:AEM78078.1,
3182_acetyl-CoA_C-acetylt...faa	-	ID:WP_003869332.1,	ID:WP_019907410.1,	-	-	-	-	ID:EIW00530.1,	ID:UZQ83542.1,	-	ID:KHO61066.1,	-	ID:SDF81789.1,	ID:EMT39043.1,	ID:SHE48720.1,	ID:AEM78079.1,
3183_sigma-54-dependent_F...faa	-	ID:WP_003869333.1,	ID:WP_019907411.1,	-	-	-	-	-	ID:UZQ83543.1,	-	ID:KHO61067.1,	-	ID:SDF81822.1,	ID:EMT39053.1,	ID:SHE48749.1,	ID:AEM78080.1,
3184_MaoC_family_dehydrat...faa	-	ID:WP_003869334.1,	ID:WP_003869334.1,	-	-	-	-	-	ID:UZQ83544.1,	-	ID:KHO61068.1,	-	ID:SDF81868.1,	ID:EMT39025.1,	ID:SHE48781.1,	ID:AEM78081.1,
3185_branched-chain_amino...faa	-	ID:WP_003869335.1,	ID:WP_004400767.1,	-	-	-	-	-	-	-	ID:KHO61069.1,	-	ID:SDF81909.1,	ID:EMT39021.1,	-	ID:AEM78082.1,
3186_branched-chain_amino...faa	-	ID:WP_003869336.1,	ID:WP_004400765.1,	-	-	-	-	-	ID:UZQ83547.1,	-	ID:KHO61070.1,	-	ID:SDF81999.1,	ID:EMT39011.1,	-	ID:AEM78083.1,
3189_ABC_transporter_subs...faa	-	ID:WP_003869339.1,	ID:WP_004400758.1,	-	-	-	-	-	ID:UZQ83550.1,	-	ID:KHO61073.1,	-	ID:SDF82116.1,	ID:EMT39050.1,	-	ID:AEM78086.1,
3190_alpha-beta_hydrolase.faa	-	ID:WP_003869340.1,	ID:WP_004400757.1,	-	-	-	-	-	ID:UZQ83551.1,	-	ID:KHO61074.1,	-	ID:SDF82159.1,	ID:EMT38980.1,	ID:SHE48809.1,	ID:AEM78087.1,
3191_3-oxoacyl-ACP_syntha...faa	-	ID:WP_003869341.1,	ID:WP_003869341.1,	-	-	-	-	-	-	-	ID:KHO61075.1,	-	ID:SDF82206.1,	ID:EMT39009.1,	ID:SHE48842.1,	ID:AEM78088.1,
3192_acetyl-CoA_hydrolase...faa	-	ID:WP_003869342.1,	ID:WP_019907412.1,	-	-	-	-	ID:EIW00535.1,	-	-	ID:KHO61076.1,	-	ID:SDF82250.1,	ID:EMT38996.1,	ID:SHE48877.1,	ID:AEM78089.1,
3193_acetyltransferase.faa	-	ID:WP_003869343.1,	ID:WP_028986088.1,	-	-	-	-	-	ID:UZQ83553.1,	-	ID:KHO61077.1,	-	ID:SDF82299.1,	ID:EMT39026.1,	ID:SHE48916.1,	ID:AEM78090.1,
3194_alpha-beta_hydrolase.faa	-	ID:WP_003869344.1,	-	-	-	-	-	-	ID:UZQ83554.1,	-	ID:KHO61078.1,	-	ID:SDF82342.1,	ID:EMT39044.1,	-	ID:AEM78091.1,
3195_ketoacyl-ACP_synthas...faa	-	ID:WP_003869345.1,	ID:WP_004400752.1,	-	-	-	-	-	ID:UZQ83555.1,	-	ID:KHO61079.1,	-	ID:SDF82382.1,	ID:EMT39030.1,	-	ID:AEM78092.1,
3196_methyl-accepting_che...faa	-	ID:WP_003869346.1,	ID:WP_019907413.1,	-	-	-	-	-	ID:UZQ83556.1,	-	ID:KHO61080.1,	-	ID:SDF82425.1,	ID:EMT38989.1,	ID:SHE49088.1,	ID:AEM78093.1,
3231_class_I_SAM-dependen...faa	-	ID:WP_003870499.1,	ID:WP_003870499.1,	-	-	-	-	ID:EIW00576.1,	ID:UZQ83587.1,	-	ID:KHO61114.1,	-	ID:SDF90482.1,	ID:EMT38337.1,	ID:SHE50211.1,	ID:AEM78132.1,
3255_FapA_family_protein.faa	-	ID:WP_129545106.1,	ID:WP_019907439.1,ID:WP_231368355.1,	-	-	-	-	ID:EIV99877.1,ID:EIW00604.1,	ID:UZQ84289.1,ID:UZQ84385.1,	-	ID:KHO61676.1,	-	-	-	-	ID:AEM78161.1,ID:AEM79711.1,
3273_diguanylate_cyclase.faa	-	ID:WP_164995795.1,	-	-	-	-	-	-	-	-	-	-	-	-	-	-
3294_GNAT_family_N-acetyl...faa	-	ID:WP_003870602.1,	-	-	-	-	-	-	-	-	-	-	-	-	ID:SHE52441.1,	-
3295_hypothetical_protein.faa	-	ID:WP_003870603.1,	ID:WP_004397365.1,	-	ID:AIS51840.1,	-	-	-	-	-	-	-	ID:SDF62589.1,	ID:EMT40001.1,	ID:SHE52479.1,	-
3304_glycosyltransferase.faa	-	ID:WP_003871352.1,	ID:WP_196801172.1,	-	-	-	-	-	-	-	-	ID:WP_162199503.1,	ID:SDG20359.1,	-	-	-
3306_glycosyltransferase.faa	-	ID:WP_129545177.1,	-	-	-	-	-	-	-	-	-	-	-	-	-	-
3307_hypothetical_protein.faa	-	ID:WP_003871365.1,	-	-	-	-	-	-	-	-	-	-	-	-	-	-
3314_FxLYD_domain-contain...faa	-	ID:WP_003871373.1,	-	-	-	-	-	-	-	-	-	-	-	-	-	-
3315_trypsin-like_peptida...faa	-	ID:WP_003871374.1,	-	-	-	-	-	-	-	-	-	-	-	-	-	-
3317_hypothetical_protein.faa	-	ID:WP_003871520.1,	-	-	-	-	-	-	-	-	-	-	-	-	-	-
3318_RNA-directed_DNA_pol...faa	-	ID:WP_003871519.1,	-	-	-	-	-	-	-	-	-	-	-	-	-	-
3319_hypothetical_protein.faa	-	ID:WP_164995796.1,	-	-	-	-	-	-	-	-	-	-	-	-	-	-
3321_hypothetical_protein.faa	-	ID:WP_003871535.1,	-	-	-	-	-	-	-	-	-	-	-	-	-	-
3322_hypothetical_protein.faa	-	ID:WP_003871536.1,	-	-	-	-	-	-	-	-	-	-	-	-	-	-
3325_plasmid_pRiA4b_ORF-3...faa	-	ID:WP_003871504.1,	ID:WP_019907478.1,	-	ID:AIS51868.1,	-	-	ID:EIW00683.1,	ID:UZQ83686.1,	ID:ABY93538.1,	-	-	-	ID:EMT40107.1,	ID:SHF32615.1,	ID:AEM78237.1,
3326_nuclease-related_dom...faa	-	ID:WP_003871503.1,	-	-	-	-	-	ID:EIW00684.1,	ID:UZQ83683.1,	-	-	-	ID:SDF79434.1,	ID:EMT39980.1,	-	ID:AEM78251.1,
3328_hypothetical_protein.faa	-	ID:WP_003871501.1,	-	-	-	-	-	ID:EIW00686.1,	-	-	-	-	ID:SDF79346.1,	-	-	-
3342_type_II_toxin-antito...faa	-	ID:WP_003871023.1,	-	-	-	-	-	ID:EIW00695.1,	-	-	-	-	-	-	ID:SHF29558.1,	ID:AEM78268.1,
3350_MBL_fold_metallo-hyd...faa	-	ID:WP_003871031.1,	ID:WP_019907499.1,	-	ID:AIS51896.1,	-	-	ID:EIW00703.1,	ID:UZQ83722.1,	-	ID:KHO62019.1,	-	ID:SDG55655.1,	ID:EMT40105.1,	ID:SHF29746.1,	ID:AEM78276.1,
3354_hotdog_domain-contai...faa	-	ID:WP_003871036.1,	ID:WP_003871036.1,	-	-	-	-	ID:EIW00745.1,	ID:UZQ83725.1,	-	ID:KHO62024.1,	-	-	ID:EMT40069.1,	ID:SHF29885.1,	ID:AEM78279.1,
3355_3-keto-5-aminohexano...faa	-	ID:WP_003871037.1,	ID:WP_004397226.1,	-	-	-	-	ID:EIW00746.1,	ID:UZQ83726.1,	-	ID:KHO62025.1,	-	ID:SDG64536.1,	ID:EMT40008.1,	ID:SHF29916.1,	ID:AEM78280.1,
3356_hypothetical_protein.faa	-	ID:WP_003871038.1,	ID:WP_004397225.1,	-	-	-	-	ID:EIW00747.1,	ID:UZQ83727.1,	-	ID:KHO62026.1,	-	ID:SDG64574.1,	ID:EMT40082.1,	ID:SHF30003.1,	ID:AEM78281.1,
3357_ablA.faa	-	ID:WP_003871039.1,	-	-	-	-	-	ID:EIW00748.1,	-	-	ID:KHO62027.1,	-	ID:SDG64609.1,	ID:EMT40076.1,	ID:SHF30029.1,	ID:AEM78282.1,
3358_hypothetical_protein.faa	-	ID:WP_003871040.1,	ID:WP_004397222.1,	-	-	-	-	ID:EIW00749.1,	ID:UZQ83729.1,	-	ID:KHO62028.1,	-	ID:SDG64643.1,	ID:EMT39995.1,	ID:SHF30054.1,	ID:AEM78283.1,
3359_endonuclease_MutS2.faa	-	ID:WP_003871041.1,	ID:WP_028986095.1,	-	-	-	-	ID:EIW00750.1,	ID:UZQ83730.1,	-	ID:KHO62029.1,	-	ID:SDG64674.1,	ID:EMT39961.1,	ID:SHF30084.1,	ID:AEM78284.1,
3360_lysine_5-6-aminomuta...faa	-	ID:WP_003871042.1,	ID:WP_004397218.1,	-	-	-	-	ID:EIW00753.1,	ID:UZQ83731.1,	-	ID:KHO62030.1,	-	ID:SDG69538.1,	ID:EMT40096.1,	ID:SHF30108.1,	ID:AEM78285.1,
3361_OAM_dimerization_dom...faa	-	ID:WP_003871043.1,	ID:WP_004397215.1,	-	-	-	-	ID:EIW00754.1,	ID:UZQ83732.1,	-	ID:KHO62031.1,	-	ID:SDG69505.1,	ID:EMT39945.1,	ID:SHF30139.1,	ID:AEM78286.1,
3381_methyl-accepting_che...faa	-	ID:WP_003870897.1,	ID:WP_004397150.1,	-	-	-	-	ID:EIW00776.1,	ID:UZQ83754.1,	-	ID:KHO62047.1,	-	ID:SDF32949.1,	ID:EMT40044.1,	ID:SHF17669.1,	ID:AEM78307.1,
3396_Blp_family_class_II_...faa	-	ID:WP_003870883.1,	-	-	ID:AIS51975.1,	-	-	-	-	-	-	-	-	-	-	-
3397_class_IIb_bacterioci...faa	-	ID:WP_208638268.1,	-	-	-	-	-	-	-	-	-	-	-	-	-	-
3398_class_IIb_bacterioci...faa	-	ID:WP_003870880.1,	-	-	ID:AIS51970.1,	-	-	-	-	-	-	-	-	-	-	-
3399_hypothetical_protein.faa	-	ID:WP_003870879.1,	-	-	ID:AIS51947.1,ID:AIS53296.1,	-	-	-	-	-	-	-	-	-	-	-
3400_cysteine_peptidase_f...faa	-	ID:WP_208638274.1,	-	-	-	-	-	-	-	-	-	-	-	-	-	-
3401_ltrA.faa	-	ID:WP_003870876.1,	-	-	-	-	-	-	-	-	-	-	-	-	-	-
3410_hypothetical_protein.faa	-	ID:WP_208638269.1,	-	-	-	-	-	-	-	-	-	-	-	-	-	ID:AEM78321.1,
3446_hypothetical_protein.faa	-	ID:WP_003870297.1,	ID:WP_003870297.1,	-	ID:AIS52050.1,	-	-	ID:EIW00826.1,	ID:UZQ83800.1,	-	ID:KHO62106.1,	-	ID:SDF47853.1,	ID:EMT39996.1,	ID:SHF11345.1,	ID:AEM78358.1,
3452_ABC_transporter_ATP-...faa	-	ID:WP_003870291.1,	ID:WP_004397057.1,	-	ID:AIS52055.1,	-	-	ID:EIW00832.1,	ID:UZQ83805.1,	-	ID:KHO62112.1,	-	ID:SDF48121.1,	ID:EMT39988.1,	ID:SHF11531.1,	ID:AEM78364.1,
3453_hypothetical_protein.faa	-	ID:WP_003870290.1,	ID:WP_231368300.1,	-	ID:AIS52056.1,	-	-	ID:EIW00833.1,	ID:UZQ83806.1,	-	ID:KHO62113.1,	-	ID:SDF48162.1,	ID:EMT39997.1,	ID:SHF11566.1,	ID:AEM78365.1,
3456_MFS_transporter.faa	-	ID:WP_003870284.1,	-	-	-	-	-	-	-	-	-	-	-	-	-	ID:AEM78370.1,
3459_type_II_toxin-antito...faa	-	ID:WP_003870281.1,	ID:WP_019907533.1,	-	-	-	-	-	ID:UZQ83813.1,	-	-	-	ID:SDF48437.1,	ID:EMT39964.1,	-	ID:AEM79462.1,
3467_polysaccharide_deace...faa	-	ID:WP_003871654.1,	ID:WP_004401699.1,	-	ID:AIS52065.1,	-	-	ID:EIW00841.1,	ID:UZQ83819.1,	-	ID:KHO62125.1,	-	ID:SDF48767.1,	ID:EMT38705.1,	ID:SHF11829.1,	ID:AEM78381.1,
3470_hypothetical_protein.faa	-	ID:WP_003871608.1,	ID:WP_004401696.1,	-	ID:AIS52067.1,	-	-	ID:EIW00844.1,	ID:UZQ83821.1,	-	ID:KHO62127.1,	-	ID:SDF48854.1,	ID:EMT38697.1,	ID:SHF11896.1,	ID:AEM78383.1,
3474_LytTR_family_DNA-bin...faa	-	ID:WP_003871283.1,	ID:WP_019907539.1,	-	ID:AIS52070.1,	-	-	ID:EIW00847.1,	ID:UZQ83824.1,	-	ID:KHO62130.1,	-	ID:SDF48999.1,	ID:EMT38688.1,	ID:SHF11989.1,	ID:AEM78386.1,
3475_sensor_histidine_kin...faa	-	ID:WP_003871282.1,	ID:WP_019907540.1,	-	ID:AIS52071.1,	-	-	ID:EIW00848.1,	ID:UZQ83825.1,	-	ID:KHO62131.1,	-	ID:SDF49045.1,	ID:EMT38674.1,	ID:SHF12017.1,	ID:AEM78387.1,
3542_hypothetical_protein.faa	-	ID:WP_164995797.1,	ID:WP_019907572.1,	-	-	-	-	-	-	ID:ABY93373.1,	-	-	ID:SDF29695.1,	-	ID:SHF14031.1,	-
3545_DHHA1_domain-contain...faa	-	ID:WP_003869536.1,	-	-	-	-	-	ID:EIW01463.1,	ID:UZQ83882.1,	-	-	-	-	-	ID:SHF14134.1,	ID:AEM78451.1,
3593_gamma-glutamylcyclot...faa	-	ID:WP_082413705.1,	ID:WP_074592837.1,	-	-	-	-	ID:EIW01415.1,	ID:UZQ83962.1,	-	-	-	-	-	-	ID:AEM78501.1,
3596_LysR_family_transcri...faa	-	ID:WP_003869486.1,	-	-	-	-	-	ID:EIW01412.1,	ID:UZQ83966.1,	-	-	-	-	-	-	-
3627_response_regulator_t...faa	-	ID:WP_003869456.1,	ID:WP_004404041.1,	-	ID:AIS52263.1,	-	-	ID:EIW01382.1,	ID:UZQ83991.1,	-	ID:KHO62269.1,	-	ID:SDG22501.1,	ID:EMT38161.1,	ID:SHE98234.1,	ID:AEM78536.1,
3628_ATP-binding_protein.faa	-	ID:WP_003869455.1,	ID:WP_004404045.1,	-	ID:AIS52264.1,	-	-	ID:EIW01381.1,	ID:UZQ83992.1,	-	ID:KHO62270.1,	-	ID:SDG74412.1,	ID:EMT38151.1,	ID:SHE98193.1,	ID:AEM78537.1,
3629_hypothetical_protein.faa	-	ID:WP_003869454.1,	-	-	-	-	ID:ABY94642.1,	ID:EIW01380.1,	-	ID:ABY92717.1,	-	-	ID:SDG74459.1,	-	-	ID:AEM78538.1,
3638_creatininase_family_...faa	-	ID:WP_003870954.1,	ID:WP_019907608.1,	-	-	-	-	ID:EIW01370.1,	ID:UZQ83291.1,ID:UZQ84001.1,	-	ID:KHO62278.1,	ID:WP_028991650.1,	ID:SDG59039.1,	ID:EMT38610.1,	ID:SHE98031.1,	ID:AEM78546.1,
3639_carbonic_anhydrase.faa	-	ID:WP_003870955.1,	ID:WP_003870955.1,	-	-	-	-	ID:EIW01369.1,	ID:UZQ84002.1,	-	ID:KHO62279.1,	-	ID:SDG59001.1,	ID:EMT38605.1,	ID:SHF23663.1,	ID:AEM78547.1,
3640_PIG-L_family_deacety...faa	-	ID:WP_003870956.1,	ID:WP_004401859.1,	-	ID:AIS52267.1,	-	-	ID:EIW01368.1,	ID:UZQ84003.1,	-	ID:KHO62280.1,	-	ID:SDG58956.1,	ID:EMT38613.1,	ID:SHF23628.1,	ID:AEM78548.1,
3646_FtsX-like_permease_f...faa	-	ID:WP_003870085.1,ID:WP_003870790.1,	ID:WP_019907616.1,ID:WP_019907834.1,	-	-	-	-	ID:EIW01363.1,	ID:UZQ84008.1,ID:UZQ82172.1,	-	-	-	ID:SDG43498.1,	ID:EMT39271.1,ID:EMT38623.1,	-	-
3647_ABC_transporter_ATP-...faa	-	ID:WP_003870086.1,	ID:WP_003870086.1,	-	-	-	-	ID:EIW01362.1,	ID:UZQ84009.1,	-	-	-	ID:SDG43459.1,	ID:EMT38630.1,	-	ID:AEM78552.1,
3648_TetR-AcrR_family_tra...faa	-	ID:WP_003870087.1,	-	-	-	-	-	ID:EIW01361.1,	-	-	-	-	ID:SDG43429.1,	ID:EMT38604.1,	-	-
3658_coenzyme_F420-0-L-gl...faa	-	ID:WP_003870099.1,	-	-	ID:AIS53239.1,	-	-	-	-	-	ID:KHO61936.1,	-	-	-	ID:SHF08505.1,	-
3659_N-acetylmuramoyl-L-a...faa	-	ID:WP_003870100.1,	-	-	ID:AIS53240.1,	-	-	-	-	-	ID:KHO61935.1,	-	-	-	ID:SHF08553.1,	-
3661_DMT_family_transport...faa	-	ID:WP_129545127.1,	-	-	-	-	-	-	-	-	-	-	-	-	-	-
3663_IS3_family_transposa...faa	-	ID:WP_129545128.1,	-	-	-	-	-	-	-	-	-	-	-	-	-	-
3664_hypothetical_protein.faa	-	ID:WP_003870107.1,	-	-	-	-	-	-	-	-	-	-	ID:SDG32343.1,	-	-	-
3665_ATP-binding_protein.faa	-	ID:WP_003870109.1,	-	-	-	-	-	-	-	-	ID:KHO63035.1,	-	-	-	ID:SHF20251.1,	ID:AEM79264.1,ID:AEM79357.1,
3666_hypothetical_protein.faa	-	ID:WP_003870110.1,	-	-	-	-	-	-	ID:UZQ81790.1,	-	-	ID:WP_028991425.1,	ID:SDF65176.1,	-	-	ID:AEM79356.1,
3667_hypothetical_protein.faa	-	ID:WP_003870111.1,	-	-	ID:AIS52233.1,	-	-	-	-	-	ID:KHO63176.1,	ID:WP_028991426.1,	-	-	-	-
3668_glycosyltransferase.faa	-	ID:WP_003870112.1,	-	-	-	-	-	-	-	-	ID:KHO63175.1,	-	-	-	-	ID:AEM79726.1,
3669_PAS_domain_S-box_pro...faa	-	ID:WP_042835472.1,ID:WP_003871264.1,	ID:WP_019908044.1,	ID:ADD01916.1,	ID:AIS52307.1,	-	-	ID:EIV99876.1,	ID:UZQ82674.1,	-	ID:KHO63174.1,	-	-	ID:EMT38928.1,	ID:SHE90812.1,	ID:AEM79709.1,
3670_response_regulator.faa	-	ID:WP_003870114.1,ID:WP_003870114.1,	-	ID:ADD01917.1,	ID:AIS52236.1,	-	-	ID:EIW00913.1,	-	ID:ABY93251.1,	-	ID:WP_028992010.1,	-	-	-	ID:AEM78976.1,
3671_lysophospholipid_acy...faa	-	ID:WP_003870115.1,ID:WP_003870115.1,	-	-	-	-	-	ID:EIW00914.1,	-	ID:ABY93250.1,	-	ID:WP_028991429.1,	-	-	-	-
3672_hypothetical_protein.faa	-	ID:WP_050984244.1,ID:WP_050984244.1,	-	-	-	-	-	-	-	-	-	-	-	-	-	-
3673_IS30_family_transpos...faa	-	ID:WP_129545179.1,ID:WP_129545179.1,	-	-	-	-	-	-	-	-	-	-	-	-	-	-
3674_APC_family_permease.faa	-	ID:WP_003870118.1,ID:WP_003870118.1,	-	-	-	-	-	ID:EIW00915.1,	-	ID:ABY93249.1,	-	-	-	-	-	ID:AEM78974.1,
3675_SEC-C_domain-contain...faa	-	ID:WP_003870119.1,ID:WP_003870119.1,ID:WP_003869368.1,	ID:WP_019907745.1,	-	-	-	-	ID:EIW00916.1,	-	ID:ABY93248.1,	ID:KHO63038.1,	-	ID:SDG63248.1,	-	ID:SHF20343.1,	ID:AEM78973.1,ID:AEM79265.1,
3676_MarR_family_transcri...faa	-	ID:WP_003867965.1,ID:WP_003867965.1,	ID:WP_019907743.1,	-	ID:AIS52229.1,	-	-	ID:EIW00917.1,	-	ID:ABY93247.1,	-	-	ID:SDG63274.1,	-	ID:SHE86974.1,	ID:AEM78972.1,
3677_ATP-binding_cassette...faa	-	ID:WP_003870120.1,	-	-	-	-	-	-	-	ID:ABY93246.1,	-	-	-	-	-	-
3686_hypothetical_protein.faa	-	ID:WP_042835473.1,	-	-	-	-	-	-	-	ID:ABY93238.1,	-	-	-	-	-	-
3687_PocR_ligand-binding_...faa	-	ID:WP_003870130.1,	-	-	-	-	-	-	-	ID:ABY93237.1,	-	-	-	-	-	-
3688_response_regulator.faa	-	ID:WP_003870131.1,	-	-	-	-	-	-	-	ID:ABY93236.1,	-	-	-	-	-	-
3689_ytaF.faa	-	ID:WP_003870132.1,	-	-	-	-	-	-	-	ID:ABY93234.1,	-	-	-	-	-	-
3691_eutM.faa	-	ID:WP_003870135.1,	-	-	-	-	-	-	-	ID:ABY93233.1,	-	-	-	-	-	-
3692_pduB.faa	-	ID:WP_003870136.1,	-	-	-	-	-	-	-	ID:ABY93232.1,	-	-	-	-	-	-
3693_propanediol-glycerol...faa	-	ID:WP_003870137.1,	-	-	-	-	-	-	-	ID:ABY93231.1,	-	-	-	-	-	-
3694_propanediol-glycerol...faa	-	ID:WP_003870138.1,	-	-	-	-	-	-	-	ID:ABY93230.1,	-	-	-	-	-	-
3695_diol_dehydratase_sma...faa	-	ID:WP_029687723.1,	-	-	-	-	-	-	-	ID:ABY93229.1,	-	-	-	-	-	-
3696_diol_dehydratase_rea...faa	-	ID:WP_003870140.1,	-	-	-	-	-	-	-	ID:ABY93228.1,	-	-	-	-	-	-
3697_glycerol_dehydratase...faa	-	ID:WP_003870141.1,	-	-	-	-	-	-	-	ID:ABY93227.1,	-	-	-	-	-	-
3698_BMC_domain-containin...faa	-	ID:WP_003870142.1,	-	-	-	-	-	-	-	ID:ABY93226.1,	-	-	-	-	-	-
3699_phosphate_propanoylt...faa	-	ID:WP_003870143.1,	-	-	-	-	-	-	-	ID:ABY93225.1,	-	-	-	-	-	-
3700_eutJ.faa	-	ID:WP_003870144.1,	-	-	-	-	-	-	-	ID:ABY93224.1,	-	-	-	-	-	-
3701_flavoprotein.faa	-	ID:WP_003870145.1,	-	-	-	-	-	-	-	ID:ABY93223.1,	-	-	-	-	-	-
3702_EutN-CcmL_family_mic...faa	-	ID:WP_003870146.1,	-	-	-	-	-	-	-	ID:ABY93222.1,	-	-	-	-	-	-
3703_cob-I-yrinic_acid_a-...faa	-	ID:WP_003870147.1,	-	-	-	-	-	-	-	ID:ABY93221.1,	-	-	-	-	-	-
3704_aldehyde_dehydrogena...faa	-	ID:WP_003870148.1,	-	-	-	-	-	-	-	ID:ABY93220.1,	-	-	-	-	-	-
3705_MIP-aquaporin_family...faa	-	ID:WP_003870149.1,	-	-	-	-	-	-	-	ID:ABY93218.1,	-	-	-	-	-	-
3706_BMC_domain-containin...faa	-	ID:WP_003870150.1,	-	-	-	-	-	-	-	ID:ABY93217.1,	-	-	-	-	-	-
3707_BMC_domain-containin...faa	-	ID:WP_012268756.1,	-	-	-	-	-	-	-	ID:ABY93216.1,	-	-	-	-	-	-
3708_EutP-PduV_family_mic...faa	-	ID:WP_003870152.1,	-	-	-	-	-	-	-	ID:ABY93215.1,	-	-	-	-	-	-
3710_iron-containing_alco...faa	-	ID:WP_003871583.1,	-	-	-	-	-	-	-	ID:ABY93213.1,	-	-	-	-	-	-
3718_transposase.faa	-	ID:WP_129545133.1,	-	-	-	-	-	ID:EIW01212.1,	-	-	-	-	-	-	ID:SHE33592.1,	-
3721_hypothetical_protein.faa	-	ID:WP_003871081.1,	-	-	-	-	-	-	-	-	-	-	-	-	-	-
3722_AAA_family_ATPase.faa	-	ID:WP_129545134.1,	-	-	-	-	-	-	-	-	-	-	-	-	-	-
3771_VOC_family_protein.faa	-	ID:WP_003869791.1,	ID:WP_004396498.1,	-	-	-	-	ID:EIW01303.1,	-	-	ID:KHO62334.1,	-	ID:SDE97628.1,	ID:EMT40203.1,	ID:SHE66620.1,	ID:AEM78614.1,
3865_IS110_family_transpo...faa	-	ID:WP_129545135.1,ID:WP_129545135.1,	-	-	-	-	-	-	-	-	-	ID:WP_218184434.1,	-	-	ID:SHE62996.1,	ID:AEM78704.1,
4052_GNAT_family_N-acetyl...faa	-	ID:WP_003869561.1,	ID:WP_004396140.1,	-	ID:AIS52603.1,	-	-	-	ID:UZQ81972.1,	-	ID:KHO62627.1,	-	ID:SDG21199.1,	ID:EMT40247.1,	ID:SHE56678.1,	ID:AEM78894.1,
4078_hypothetical_protein.faa	-	ID:WP_003869594.1,	ID:WP_003868385.1,	ID:ADD02612.1,	ID:AIS52629.1,ID:AIS53300.1,	-	-	ID:EIW00998.1,	ID:UZQ81993.1,	-	ID:KHO62651.1,	-	ID:SDF83469.1,	-	-	-
4079_hypothetical_protein.faa	-	ID:WP_003869595.1,	ID:WP_003868384.1,	ID:ADD02613.1,	ID:AIS52630.1,	-	-	ID:EIW00997.1,	ID:UZQ81994.1,	-	ID:KHO62652.1,	ID:WP_028992364.1,	ID:SDF83429.1,	-	-	-
4080_RAMP_superfamily_CRI...faa	-	ID:WP_003869596.1,	ID:WP_019907727.1,	ID:ADD02614.1,	ID:AIS52631.1,ID:AIS53302.1,	-	-	ID:EIW00995.1,	ID:UZQ81995.1,	-	ID:KHO62653.1,	ID:WP_028992363.1,	ID:SDF83382.1,	-	-	-
4081_RAMP_superfamily_CRI...faa	-	ID:WP_003869599.1,	-	ID:ADD02616.1,	ID:AIS52633.1,	-	-	-	-	-	-	ID:WP_245599078.1,	-	-	-	-
4082_cmr1.faa	-	ID:WP_003869600.1,	-	ID:ADD02617.1,	-	-	-	-	-	-	-	ID:WP_028992360.1,	-	-	-	-
4087_serpin_family_protei...faa	-	ID:WP_003869605.1,	-	-	-	-	-	-	-	-	ID:KHO62660.1,	-	-	-	ID:SHE87119.1,	-
4118_transposase.faa	-	ID:WP_129545180.1,	-	-	-	-	-	-	-	-	-	-	-	-	-	-
4119_L-Ala-D-L-Glu_epimer...faa	-	ID:WP_003869635.1,	ID:WP_019907765.1,	-	-	-	-	ID:EIW00953.1,	ID:UZQ82026.1,	-	-	-	ID:SDG00683.1,	ID:EMT38774.1,	-	ID:AEM78956.1,
4121_HD_domain-containing...faa	-	ID:WP_003869637.1,	-	-	-	-	-	ID:EIW00951.1,	ID:UZQ82027.1,	-	-	-	-	-	-	-
4122_GntP_family_permease.faa	-	ID:WP_003869638.1,	ID:WP_004401419.1,	ID:ADD02704.1,	-	-	-	ID:EIW00950.1,	ID:UZQ82028.1,	ID:ABY93175.1,	-	ID:WP_003867662.1,	ID:SDG00813.1,	ID:EMT38837.1,	-	-
4128_ATP-binding_cassette...faa	-	ID:WP_129545140.1,	-	-	ID:AIS52230.1,	-	-	-	-	-	-	-	-	-	-	ID:AEM78971.1,
4184_hypothetical_protein.faa	-	ID:WP_003870156.1,	ID:WP_003870156.1,	-	-	-	-	ID:EIW00864.1,	ID:UZQ82089.1,	-	-	-	ID:SDF96884.1,	ID:EMT38357.1,	-	ID:AEM79021.1,
4185_DUF4097_family_beta_...faa	-	ID:WP_003870157.1,	ID:WP_004402402.1,	-	-	-	-	ID:EIW00863.1,	ID:UZQ82090.1,	-	-	-	ID:SDF96852.1,	ID:EMT38360.1,	-	ID:AEM79022.1,
4240_hypothetical_protein.faa	-	ID:WP_003870186.1,	ID:WP_003870186.1,	-	-	-	-	ID:EIW00467.1,	ID:UZQ82140.1,	-	ID:KHO62885.1,	-	ID:SDG38224.1,	ID:EMT38509.1,	ID:SHE82700.1,	ID:AEM79074.1,
4242_glycosyl_hydrolase_f...faa	-	ID:WP_003870188.1,	ID:WP_004402111.1,	-	-	-	-	ID:EIW00465.1,	ID:UZQ82142.1,	-	ID:KHO62887.1,	-	ID:SDG38308.1,	ID:EMT38494.1,	ID:SHE82605.1,	ID:AEM79076.1,
4275_TetR-AcrR_family_tra...faa	-	ID:WP_004400113.1,	ID:WP_004400113.1,	-	-	-	-	-	-	-	-	-	-	ID:EMT39282.1,	-	-
4276_dhaL.faa	-	ID:WP_003870785.1,	ID:WP_003870785.1,	-	-	-	-	-	-	ID:ABY93187.1,	-	-	-	ID:EMT39305.1,	-	-
4277_dhaK.faa	-	ID:WP_003870784.1,	ID:WP_003870784.1,	-	-	-	-	-	ID:UZQ82176.1,	ID:ABY93188.1,	-	-	-	ID:EMT39298.1,	-	-
4278_xylB.faa	-	ID:WP_003870782.1,	ID:WP_019907837.1,	ID:ADD02822.1,	-	-	-	-	ID:UZQ82178.1,	ID:ABY93190.1,	-	-	-	ID:EMT39335.1,	-	-
4279_hypothetical_protein.faa	-	ID:WP_003870781.1,	ID:WP_003870781.1,	ID:ADD02823.1,	-	-	-	-	ID:UZQ82179.1,	ID:ABY93191.1,	-	-	-	ID:EMT39251.1,	-	-
4280_hypothetical_protein.faa	-	ID:WP_003870780.1,	ID:WP_003870780.1,	ID:ADD02824.1,	-	-	-	-	ID:UZQ82180.1,	ID:ABY93192.1,	-	-	-	ID:EMT39291.1,	-	-
4281_NAD-dependent_succin...faa	-	ID:WP_003870779.1,	ID:WP_004400111.1,	ID:ADD02825.1,	-	-	-	-	-	ID:ABY93193.1,	-	-	-	ID:EMT39256.1,	-	-
4282_dimethylsulfonioprop...faa	-	ID:WP_003870778.1,ID:WP_003870777.1,	ID:WP_003870778.1,ID:WP_003870777.1,	ID:ADD02826.1,	-	-	-	-	ID:UZQ82181.1,	ID:ABY93194.1,	-	-	-	ID:EMT39294.1,	-	-
4284_hydroxyacid_dehydrog...faa	-	ID:WP_003870776.1,	ID:WP_003870776.1,	ID:ADD02827.1,	-	-	-	-	ID:UZQ82182.1,	ID:ABY93195.1,	-	-	-	ID:EMT39285.1,	-	ID:AEM79126.1,
4285_dihydrodipicolinate_...faa	-	ID:WP_003870775.1,	ID:WP_003870775.1,	ID:ADD02828.1,	-	-	-	-	ID:UZQ82183.1,	ID:ABY93196.1,	-	-	-	ID:EMT39307.1,	-	ID:AEM79127.1,
4286_class_II_fructose-bi...faa	-	ID:WP_003870774.1,	ID:WP_004400110.1,	ID:ADD02829.1,	-	-	-	-	-	ID:ABY93197.1,	-	-	-	ID:EMT39331.1,	-	ID:AEM79128.1,
4287_PHP_domain-containin...faa	-	ID:WP_003870773.1,	ID:WP_004400109.1,	ID:ADD02830.1,	-	-	-	-	ID:UZQ82184.1,	ID:ABY93198.1,	-	-	-	ID:EMT39301.1,	-	ID:AEM79129.1,
4288_HAD-IA_family_hydrol...faa	-	ID:WP_003870772.1,	ID:WP_004400108.1,	-	-	-	-	-	ID:UZQ82185.1,	-	-	-	-	ID:EMT39283.1,	-	ID:AEM79130.1,
4289_rpiB.faa	-	ID:WP_042835558.1,	ID:WP_004400107.1,	ID:ADD02832.1,	-	-	-	-	ID:UZQ82186.1,	ID:ABY93200.1,	-	-	-	ID:EMT39253.1,	-	ID:AEM79131.1,
4290_transketolase_C-term...faa	-	ID:WP_003870770.1,	ID:WP_004400106.1,	ID:ADD02833.1,	-	-	-	-	ID:UZQ82187.1,	ID:ABY93201.1,	-	-	-	ID:EMT39265.1,	-	ID:AEM79132.1,
4291_transketolase.faa	-	ID:WP_003870769.1,	ID:WP_004400105.1,	ID:ADD02834.1,	-	-	-	-	ID:UZQ82188.1,	ID:ABY93202.1,	-	-	-	ID:EMT39289.1,	-	ID:AEM79133.1,
4292_transaldolase_family...faa	-	ID:WP_003870768.1,	ID:WP_004400104.1,	ID:ADD02835.1,	-	-	-	-	ID:UZQ82189.1,	ID:ABY93203.1,	-	-	-	ID:EMT39300.1,	-	ID:AEM79134.1,
4293_sigma-54-dependent_F...faa	-	ID:WP_003870767.1,	ID:WP_004400103.1,	ID:ADD02836.1,	-	-	-	-	ID:UZQ82190.1,	ID:ABY93204.1,	-	-	-	ID:EMT39323.1,	-	ID:AEM79135.1,
4299_pckA.faa	-	ID:WP_003870948.1,	ID:WP_003870948.1,	-	-	-	-	ID:EIW00432.1,	ID:UZQ82194.1,	-	ID:KHO62919.1,	-	ID:SDG24269.1,	ID:EMT39280.1,	ID:SHE81386.1,	ID:AEM79140.1,
4306_hypothetical_protein.faa	-	ID:WP_003870942.1,	ID:WP_003870942.1,	-	-	-	-	-	-	-	-	-	-	-	-	-
4307_hypothetical_protein.faa	-	ID:WP_003870941.1,	ID:WP_003870941.1,	-	-	-	-	-	-	-	-	-	-	-	-	-
4308_hypothetical_protein.faa	-	ID:WP_003870940.1,	-	-	-	-	-	ID:EIW00422.1,	-	-	-	-	-	-	-	-
4311_HutP_family_protein.faa	-	ID:WP_003870937.1,	ID:WP_003870937.1,	-	-	-	-	ID:EIW00420.1,	ID:UZQ82251.1,	-	ID:KHO62929.1,	-	ID:SDG58173.1,	ID:EMT39313.1,	ID:SHE80984.1,	ID:AEM79151.1,
4312_hypothetical_protein.faa	-	ID:WP_003870936.1,	ID:WP_004400040.1,	-	-	-	-	ID:EIW00419.1,	ID:UZQ82252.1,	-	ID:KHO62930.1,	-	ID:SDG52021.1,	ID:EMT39344.1,	ID:SHE80950.1,	ID:AEM79152.1,
4321_hypothetical_protein.faa	-	ID:WP_019907847.1,	-	-	-	-	-	-	-	-	-	-	-	-	-	-
4327_hypothetical_protein.faa	-	ID:WP_003871409.1,	ID:WP_019907849.1,	-	-	-	-	-	ID:UZQ82262.1,	-	-	-	ID:SDG63764.1,	ID:EMT38718.1,	-	ID:AEM79162.1,
4335_Crp-Fnr_family_trans...faa	-	ID:WP_003871321.1,	ID:WP_003871321.1,	-	-	-	-	-	ID:UZQ82288.1,	-	ID:KHO62948.1,	-	-	ID:EMT38727.1,	-	ID:AEM79173.1,
4338_glucan_1-4-alpha-glu...faa	-	ID:WP_003871318.1,	ID:WP_004401571.1,	-	-	-	-	ID:EIV99447.1,	ID:UZQ82291.1,	-	-	-	ID:SDG17545.1,	ID:EMT38766.1,	ID:SHF25167.1,	-
4363_hypothetical_protein.faa	-	ID:WP_208638255.1,	ID:WP_019907862.1,	-	-	-	-	-	ID:UZQ82307.1,	-	-	-	-	-	-	-
4366_ubiB.faa	-	ID:WP_003870539.1,	ID:WP_004401600.1,	-	ID:AIS52869.1,	-	-	ID:EIV99473.1,	ID:UZQ82310.1,	ID:ABY92466.1,	-	-	ID:SDF85207.1,	ID:EMT38720.1,	-	ID:AEM79200.1,
4367_hypothetical_protein.faa	-	ID:WP_003870540.1,	ID:WP_011026019.1,	-	ID:AIS52870.1,	-	-	ID:EIV99474.1,	ID:UZQ82311.1,	ID:ABY92465.1,	ID:KHO62975.1,	-	ID:SDF85242.1,	ID:EMT38716.1,	-	ID:AEM79201.1,
4368_hypothetical_protein.faa	-	ID:WP_003870541.1,	-	-	ID:AIS53340.1,	-	-	-	-	-	-	-	-	-	ID:SHE93563.1,	-
4369_C39_family_peptidase.faa	-	ID:WP_129545181.1,	-	-	-	-	-	ID:EIV99477.1,	-	-	-	-	-	-	-	-
4372_PaaI_family_thioeste...faa	-	ID:WP_003870545.1,	ID:WP_019907867.1,	-	ID:AIS52872.1,	-	-	ID:EIV99479.1,	ID:UZQ82313.1,	ID:ABY92463.1,	ID:KHO62977.1,	-	ID:SDF85323.1,	ID:EMT38747.1,	ID:SHF25884.1,	-
4373_undecaprenyl-diphosp...faa	-	ID:WP_003870546.1,	ID:WP_004401604.1,	-	ID:AIS52873.1,	-	-	ID:EIV99480.1,	ID:UZQ82314.1,	-	ID:KHO62978.1,	-	ID:SDF85361.1,	ID:EMT38767.1,	ID:SHF25911.1,	-
4374_HD_domain-containing...faa	-	ID:WP_042835522.1,	-	-	-	-	-	-	ID:UZQ82315.1,	ID:ABY92462.1,	ID:KHO62979.1,	-	ID:SDF85399.1,	-	-	-
4375_hypothetical_protein.faa	-	ID:WP_164995798.1,	-	-	-	-	-	-	-	-	-	-	-	-	-	-
4380_helix-turn-helix_dom...faa	-	ID:WP_003868069.1,	ID:WP_004401609.1,	-	-	-	-	ID:EIV99486.1,	ID:UZQ82321.1,	-	-	-	ID:SDF85558.1,	ID:EMT38749.1,	-	-
4381_FMN-dependent_NADH-a...faa	-	ID:WP_003868068.1,	ID:WP_003868068.1,	-	-	-	-	ID:EIV99487.1,	ID:UZQ82322.1,	-	-	-	ID:SDF85590.1,	ID:EMT38740.1,	-	-
4386_PAS_domain_S-box_pro...faa	-	ID:WP_003870554.1,	ID:WP_004401619.1,	-	-	-	-	ID:EIV99492.1,	ID:UZQ82327.1,	ID:ABY92442.1,	ID:KHO62989.1,	-	ID:SDF85802.1,	ID:EMT38759.1,	ID:SHF26101.1,	ID:AEM79212.1,
4395_NifB-NifX_family_mol...faa	-	ID:WP_003870840.1,	ID:WP_004403544.1,	-	-	-	-	ID:EIV99502.1,	ID:UZQ82337.1,	-	ID:KHO63001.1,	-	ID:SDG11071.1,	ID:EMT38245.1,	ID:SHF19321.1,	ID:AEM79229.1,
4402_dynamin_family_prote...faa	-	ID:WP_003870833.1,	-	-	ID:AIS52907.1,	-	-	ID:EIV99509.1,	-	-	ID:KHO63007.1,	-	ID:SDG11311.1,	ID:EMT38226.1,	-	ID:AEM79236.1,
4413_hypothetical_protein.faa	-	ID:WP_003870824.1,	ID:WP_004403523.1,	-	-	-	-	ID:EIV99520.1,	ID:UZQ82356.1,	-	-	-	ID:SDG11779.1,	ID:EMT38231.1,	-	ID:AEM79247.1,
4414_MFS_transporter.faa	-	ID:WP_003870823.1,	ID:WP_231368316.1,	-	ID:AIS52915.1,	-	-	ID:EIV99521.1,	ID:UZQ82357.1,	-	ID:KHO63019.1,	-	ID:SDG11821.1,	-	-	ID:AEM79248.1,
4415_HEAT_repeat_domain-c...faa	-	ID:WP_003870822.1,	ID:WP_033426663.1,	-	ID:AIS52916.1,	-	-	ID:EIV99522.1,	ID:UZQ82358.1,	-	ID:KHO63020.1,	-	ID:SDG11856.1,	ID:EMT38230.1,	ID:SHF19911.1,	ID:AEM79249.1,
4416_hypothetical_protein.faa	-	ID:WP_003870821.1,	ID:WP_004403516.1,	-	ID:AIS52917.1,	-	-	ID:EIV99523.1,	ID:UZQ82359.1,	-	ID:KHO63021.1,	-	ID:SDG11890.1,	ID:EMT38248.1,	ID:SHF19940.1,	ID:AEM79250.1,
4423_phosphoenolpyruvate_...faa	-	ID:WP_003869363.1,	-	-	-	-	-	-	-	-	-	-	-	-	-	-
4424_Tm-1-like_ATP-bindin...faa	-	ID:WP_003869364.1,	-	-	-	-	-	-	-	-	-	-	-	-	-	-
4425_phosphoenolpyruvate_...faa	-	ID:WP_003869365.1,	-	-	-	-	-	-	-	-	-	-	-	-	-	-
4427_amino_acid_permease.faa	-	ID:WP_003869367.1,	-	-	-	-	-	-	-	-	ID:KHO63037.1,	-	-	-	ID:SHF20314.1,	-
4429_fliD.faa	-	ID:WP_003869369.1,	-	-	-	-	-	-	-	-	ID:KHO63040.1,	-	-	-	-	ID:AEM79268.1,
4430_B-box_zinc_finger_pr...faa	-	ID:WP_003869370.1,	ID:WP_004403496.1,	-	-	-	-	ID:EIV99531.1,	ID:UZQ82365.1,	-	ID:KHO63041.1,	-	ID:SDF93226.1,	ID:EMT38249.1,	-	ID:AEM79269.1,
4431_ABC_transporter_perm...faa	-	ID:WP_003869371.1,	ID:WP_004403494.1,	-	-	-	-	ID:EIV99532.1,	ID:UZQ82366.1,	-	ID:KHO63042.1,	-	ID:SDF93192.1,	ID:EMT38250.1,	ID:SHF20374.1,	ID:AEM79270.1,
4432_ABC_transporter_ATP-...faa	-	ID:WP_003869372.1,	ID:WP_004403492.1,	-	-	-	-	ID:EIV99533.1,	ID:UZQ82367.1,	-	ID:KHO63043.1,	-	ID:SDF93163.1,	ID:EMT38232.1,	-	ID:AEM79271.1,
4433_efflux_RND_transport...faa	-	ID:WP_003869373.1,	ID:WP_004403491.1,	-	-	-	-	ID:EIV99534.1,	ID:UZQ82368.1,	-	ID:KHO63044.1,	-	-	ID:EMT38235.1,	-	ID:AEM79272.1,
4437_mglB.faa	-	ID:WP_003869381.1,	-	-	-	-	-	-	ID:UZQ82374.1,	-	-	-	ID:SDF92977.1,	-	ID:SHE70815.1,	-
4447_Ldh_family_oxidoredu...faa	-	ID:WP_003869390.1,	ID:WP_004405742.1,	-	-	-	-	-	ID:UZQ82384.1,	-	-	-	ID:SDF21794.1,	ID:EMT37915.1,	-	ID:AEM79287.1,
4453_PTS_sugar_transporte...faa	-	ID:WP_003866635.1,	ID:WP_003866635.1,	-	-	-	-	ID:EIV99435.1,	ID:UZQ82389.1,	-	-	-	ID:SDF21604.1,	ID:EMT38056.1,	ID:SHE86749.1,	ID:AEM79292.1,
4454_PTS_sugar_transporte...faa	-	ID:WP_003866634.1,	ID:WP_003866634.1,	-	-	-	-	ID:EIV99436.1,	ID:UZQ82390.1,	-	-	-	ID:SDF21559.1,	ID:EMT38057.1,	ID:SHE86706.1,	ID:AEM79293.1,
4508_Hsp70_family_protein.faa	-	ID:WP_003871477.1,	ID:WP_019907931.1,	-	ID:AIS52974.1,	-	-	ID:EIV99618.1,	ID:UZQ82442.1,	ID:ABY92328.1,	ID:KHO63127.1,	-	ID:SDG47360.1,	ID:EMT39086.1,	ID:SHE73384.1,	ID:AEM79368.1,
4522_lysylphosphatidylgly...faa	-	ID:WP_003871136.1,	ID:WP_019907935.1,	-	ID:AIS52977.1,	-	-	ID:EIV99631.1,	-	-	ID:KHO63139.1,	-	ID:SDG28324.1,	ID:EMT39078.1,	ID:SHE73849.1,	ID:AEM79380.1,
4526_kdpDN.faa	-	ID:WP_208638256.1,	ID:WP_028986131.1,	-	ID:AIS52981.1,	-	-	ID:EIV99635.1,	-	-	ID:KHO63143.1,	-	ID:SDG28466.1,	ID:EMT39099.1,	ID:SHE73974.1,	ID:AEM79384.1,
4527_kdpC.faa	-	ID:WP_003871131.1,	ID:WP_004400565.1,	-	ID:AIS52982.1,	-	-	ID:EIV99636.1,	ID:UZQ82458.1,	-	ID:KHO63144.1,	-	ID:SDG28497.1,	ID:EMT39155.1,	ID:SHE74007.1,	ID:AEM79385.1,
4528_kdpB.faa	-	ID:WP_003871130.1,	ID:WP_019907936.1,	-	ID:AIS52983.1,	-	-	ID:EIV99637.1,	ID:UZQ82459.1,	-	ID:KHO63145.1,	-	ID:SDG28530.1,	ID:EMT39084.1,	ID:SHE74045.1,	ID:AEM79386.1,
4529_kdpA.faa	-	ID:WP_003871129.1,	ID:WP_019907938.1,	-	ID:AIS52984.1,	-	-	ID:EIV99638.1,	-	-	ID:KHO63146.1,	-	ID:SDG28570.1,	ID:EMT39104.1,	ID:SHE74082.1,	ID:AEM79387.1,
4530_potassium-transporti...faa	-	ID:WP_082413696.1,	-	-	-	-	-	-	-	-	-	-	-	-	-	-
4548_acetamidase-formamid...faa	-	ID:WP_003870623.1,	-	-	-	-	-	-	-	-	-	-	-	-	-	-
4549_IS110_family_transpo...faa	-	ID:WP_003870622.1,	-	ID:ADD03124.1,	-	-	-	-	ID:UZQ84308.1,	-	ID:KHO62515.1,ID:KHO63230.1,ID:KHO63275.1,ID:KHO61159.1,	-	-	-	ID:SHF20568.1,	ID:AEM78209.1,
4553_Gfo-Idh-MocA_family_...faa	-	ID:WP_003870618.1,	-	-	-	-	-	-	-	ID:ABY92294.1,	-	ID:WP_028991343.1,	-	ID:EMT39142.1,	-	-
4555_sugar_phosphate_isom...faa	-	ID:WP_003870616.1,	-	-	-	-	-	-	-	ID:ABY92292.1,	-	ID:WP_028991341.1,	-	ID:EMT39077.1,	-	-
4556_substrate-binding_do...faa	-	ID:WP_003870615.1,	-	-	-	-	-	-	-	-	-	-	-	-	-	-
4557_ABC_transporter_perm...faa	-	ID:WP_208638257.1,	-	-	-	-	-	-	-	-	-	-	-	-	-	-
4559_LacI_family_DNA-bind...faa	-	ID:WP_003870612.1,	-	-	-	-	-	-	-	ID:ABY92286.1,	-	-	-	ID:EMT39121.1,	-	-
4565_corA.faa	-	ID:WP_003870607.1,	ID:WP_019907948.1,	-	ID:AIS53009.1,	-	-	ID:EIV99664.1,	ID:UZQ82485.1,	-	-	-	ID:SDG24902.1,	ID:EMT38108.1,	ID:SHE43245.1,	ID:AEM79410.1,
4599_peroxiredoxin.faa	-	ID:WP_003870032.1,	ID:WP_004403267.1,	-	-	-	-	ID:EIV99695.1,	ID:UZQ82515.1,	-	-	-	ID:SDF69008.1,	ID:EMT38272.1,	ID:SHE75775.1,	ID:AEM79453.1,
4608_indolepyruvate_oxido...faa	-	ID:WP_003870041.1,	ID:WP_003870041.1,	-	ID:AIS53070.1,	-	-	ID:EIV99704.1,	ID:UZQ82524.1,	ID:ABY92248.1,	ID:KHO63338.1,	-	ID:SDF69471.1,	ID:EMT38280.1,	ID:SHE76016.1,	ID:AEM79526.1,
4609_iorA.faa	-	ID:WP_003870042.1,	ID:WP_004403272.1,	-	ID:AIS53071.1,	-	-	ID:EIV99705.1,	-	ID:ABY92247.1,	ID:KHO63339.1,	-	ID:SDF69508.1,	ID:EMT38279.1,	ID:SHE76045.1,	ID:AEM79527.1,
4624_transglutaminase_dom...faa	-	ID:WP_003870056.1,	ID:WP_004403329.1,	-	-	-	-	ID:EIV99720.1,	ID:UZQ82537.1,	ID:ABY92231.1,	ID:KHO63354.1,	-	ID:SDG45972.1,	ID:EMT38262.1,	ID:SHE76505.1,	ID:AEM79544.1,
4625_DUF58_domain-contain...faa	-	ID:WP_003870057.1,	ID:WP_019907967.1,	-	-	-	-	ID:EIV99721.1,	ID:UZQ82538.1,	ID:ABY92230.1,	ID:KHO63355.1,	-	ID:SDG45938.1,	ID:EMT38256.1,	ID:SHE76534.1,	ID:AEM79545.1,
4636_xth.faa	-	ID:WP_003870068.1,	ID:WP_019907973.1,	-	-	-	-	ID:EIV99731.1,	ID:UZQ82547.1,	-	ID:KHO63365.1,	-	ID:SDG45528.1,	ID:EMT37911.1,	ID:SHE76874.1,	ID:AEM79555.1,
4639_hypothetical_protein.faa	-	ID:WP_003870073.1,	-	-	-	-	-	-	-	-	-	-	-	-	-	-
4640_methyl-accepting_che...faa	-	ID:WP_003870074.1,	-	-	-	-	-	-	-	-	-	-	-	-	-	-
4641_bifunctional_diguany...faa	-	ID:WP_042835469.1,ID:WP_003870413.1,	ID:WP_019908046.1,	-	-	-	-	ID:EIV99878.1,	ID:UZQ82676.1,	-	ID:KHO61677.1,	-	-	-	-	ID:AEM79712.1,
4642_chemotaxis_response_...faa	-	ID:WP_003870077.1,	-	-	-	-	-	ID:EIW00939.1,	-	-	-	-	-	-	-	ID:AEM79562.1,
4643_protein-glutamate_O-...faa	-	ID:WP_003870078.1,	-	-	-	-	-	-	-	-	-	-	-	-	-	-
4644_DDE-type_integrase-t...faa	-	ID:WP_003870079.1,	-	-	-	-	-	-	-	-	-	-	-	-	-	-
4645_chemotaxis_protein_C...faa	-	ID:WP_208638280.1,	-	-	-	-	-	-	-	-	-	-	-	-	-	-
4646_chemotaxis_protein_C...faa	-	ID:WP_003870083.1,	-	-	-	-	-	-	-	-	-	-	-	-	-	-
4647_response_regulator.faa	-	ID:WP_003870084.1,	-	-	-	-	-	-	-	-	-	-	-	-	-	-
4648_DDE-type_integrase-t...faa	-	ID:WP_003870563.1,	-	-	-	-	-	-	-	-	-	-	-	-	-	-
4652_IS3_family_transposa...faa	-	ID:WP_129545160.1,	-	-	-	-	-	-	-	-	-	-	-	-	-	-
4655_chrA.faa	-	ID:WP_003870220.1,	-	-	-	-	-	-	-	-	ID:KHO63171.1,	-	-	-	-	-
4656_ATP-binding_protein.faa	-	ID:WP_208638258.1,	-	-	-	-	-	-	-	-	-	ID:WP_256201272.1,	-	-	-	-
4660_NifB-NifX_family_mol...faa	-	ID:WP_003870224.1,	-	-	-	-	-	ID:EIW00927.1,	-	-	ID:KHO61305.1,	-	-	-	ID:SHE34070.1,	ID:AEM78967.1,
4662_ParB_N-terminal_doma...faa	-	ID:WP_003870227.1,	-	-	-	-	-	-	ID:UZQ81781.1,	-	-	-	ID:SDF65517.1,	-	-	-
4667_ATP-binding_protein.faa	-	ID:WP_003870232.1,	-	-	-	-	-	-	-	-	-	-	-	-	-	-
4669_site-specific_integr...faa	-	ID:WP_003870234.1,	-	-	-	-	-	-	-	-	-	-	-	-	-	-
4670_hypothetical_protein.faa	-	ID:WP_129545164.1,	-	-	-	-	-	-	-	-	-	-	-	-	-	-
4671_hypothetical_protein.faa	-	ID:WP_129545165.1,	-	-	-	-	-	-	-	-	-	-	-	-	-	-
4774_transposase.faa	-	ID:WP_208638259.1,	-	-	-	-	-	-	-	-	-	-	-	-	-	-
4775_transposase.faa	-	ID:WP_208638260.1,	-	-	ID:AIS52924.1,ID:AIS53526.1,	-	-	-	-	-	-	-	-	-	-	-
4793_hypothetical_protein.faa	-	ID:WP_003870721.1,	ID:WP_004400971.1,	-	ID:AIS53267.1,	-	-	ID:EIV99851.1,	ID:UZQ82653.1,	-	-	-	ID:SDG68325.1,	ID:EMT38929.1,	-	ID:AEM79685.1,
4797_RNA_polymerase_sigma...faa	-	ID:WP_003870725.1,	ID:WP_003870725.1,	ID:ADD03296.1,	ID:AIS53271.1,	-	ID:ABY93964.1,	ID:EIV99855.1,	ID:UZQ82657.1,	ID:ABY92091.1,	ID:KHO61902.1,	ID:WP_003870725.1,	ID:SDG36447.1,	ID:EMT38969.1,	-	ID:AEM79690.1,
4812_hypothetical_protein.faa	-	ID:WP_003870989.1,	ID:WP_003870989.1,	-	-	-	-	ID:EIV99868.1,	ID:UZQ82668.1,	-	-	-	ID:SDG76814.1,	ID:EMT38911.1,	-	-
4813_alpha-beta_hydrolase.faa	-	ID:WP_003870988.1,	ID:WP_219309639.1,	-	-	-	-	-	ID:UZQ84382.1,	-	-	-	ID:SDG76779.1,	-	-	-
4815_iron-sulfur_cluster_...faa	-	ID:WP_003871252.1,	ID:WP_004401004.1,	-	-	-	-	ID:EIV99870.1,	ID:UZQ82669.1,	-	-	-	ID:SDG76751.1,	ID:EMT38933.1,	ID:SHF09872.1,	ID:AEM79703.1,
4817_sigma-54-dependent_F...faa	-	ID:WP_003871259.1,	ID:WP_019908041.1,	-	-	-	-	ID:EIV99871.1,	-	ID:ABY92055.1,	-	-	ID:SDG68741.1,	ID:EMT38909.1,	-	ID:AEM79704.1,
4818_thiamine_pyrophospha...faa	-	ID:WP_003871260.1,	ID:WP_004401009.1,	-	-	-	-	ID:EIV99872.1,	-	-	-	-	ID:SDG73181.1,	ID:EMT38973.1,	-	ID:AEM79705.1,
4820_dihydrolipoamide_ace...faa	-	ID:WP_003871262.1,	ID:WP_004401012.1,	-	-	-	-	ID:EIV99874.1,	-	-	-	-	ID:SDG73105.1,	ID:EMT38925.1,	-	ID:AEM79707.1,
4821_DUF302_domain-contai...faa	-	ID:WP_003871263.1,	ID:WP_019908042.1,	-	-	-	-	ID:EIV99875.1,	ID:UZQ82672.1,	-	ID:KHO61675.1,	-	-	ID:EMT38965.1,	-	ID:AEM79708.1,
4822_hypothetical_protein.faa	-	ID:WP_164995799.1,	-	-	-	-	-	-	ID:UZQ82673.1,	-	-	-	-	-	-	-
4824_hypothetical_protein.faa	-	ID:WP_042835628.1,	ID:WP_004401030.1,	-	-	-	-	-	ID:UZQ82675.1,	-	-	-	-	ID:EMT38907.1,	-	-
4826_hypothetical_protein.faa	-	ID:WP_003870412.1,	ID:WP_003870412.1,	-	-	-	-	ID:EIV99879.1,	ID:UZQ82677.1,	-	-	-	-	-	-	ID:AEM79713.1,
4827_methyl-accepting_che...faa	-	ID:WP_003870411.1,	ID:WP_019908047.1,	-	-	-	-	-	ID:UZQ82678.1,	ID:ABY92052.1,	-	-	-	-	-	ID:AEM79714.1,
4830_hypothetical_protein.faa	-	ID:WP_003870405.1,	ID:WP_004398753.1,	-	-	-	-	-	ID:UZQ82682.1,	ID:ABY92048.1,	ID:KHO61879.1,	-	ID:SDG77080.1,	ID:EMT39839.1,	-	-
4840_ABC_transporter_tran...faa	-	-	ID:WP_019907087.1,	-	-	-	-	-	-	-	-	-	-	-	-	-
4843_ATP-binding_cassette...faa	-	-	ID:WP_019907089.1,	-	-	-	-	-	-	-	-	-	-	-	-	-
4846_ATP-binding_cassette...faa	-	-	ID:WP_004399565.1,	-	-	-	-	-	ID:UZQ82976.1,	-	-	-	-	ID:EMT39680.1,	-	-
4848_ABC_transporter_ATP-...faa	-	-	ID:WP_231368266.1,	-	-	-	-	-	ID:UZQ82979.1,	-	-	-	-	-	-	-
4849_ABC_transporter_ATP-...faa	-	-	ID:WP_231368267.1,	-	-	-	-	-	ID:UZQ82980.1,	-	-	-	-	-	-	-
4850_S41_family_peptidase.faa	-	-	ID:WP_004399554.1,	-	-	-	-	ID:EIW00184.1,	-	-	-	-	ID:SDG54431.1,	ID:EMT39633.1,	-	-
4928_hypothetical_protein.faa	-	-	ID:WP_019907124.1,	-	-	-	-	ID:EIV99956.1,	-	-	-	-	-	-	-	-
5000_hypothetical_protein.faa	-	-	ID:WP_231368278.1,	-	-	-	-	-	-	-	-	-	-	-	-	-
5001_hypothetical_protein.faa	-	-	ID:WP_231368331.1,	-	-	-	-	-	-	-	-	-	-	-	-	-
5065_GNAT_family_protein.faa	-	-	ID:WP_231368279.1,	-	ID:AIS51345.1,	-	-	-	ID:UZQ83146.1,ID:UZQ84278.1,	ID:ABY91658.1,	-	-	ID:SDF99195.1,	ID:EMT39378.1,	-	-
5066_DUF2500_domain-conta...faa	-	-	ID:WP_004399978.1,	-	-	-	-	-	ID:UZQ83147.1,	-	-	-	ID:SDF99155.1,	ID:EMT39383.1,	-	-
5070_transposase.faa	-	-	ID:WP_019907188.1,ID:WP_019907188.1,ID:WP_019907188.1,ID:WP_019907188.1,ID:WP_019907188.1,ID:WP_019907188.1,	-	-	-	-	-	-	-	-	-	-	-	-	ID:AEM78601.1,ID:AEM79461.1,ID:AEM79521.1,
5112_galactitol-1-phospha...faa	-	-	ID:WP_019907207.1,	-	-	-	-	ID:EIV99437.1,ID:EIW00396.1,	ID:UZQ83185.1,	-	-	-	ID:SDF07669.1,	-	ID:SHE97694.1,	ID:AEM77699.1,
5113_fba.faa	-	-	ID:WP_019907208.1,	-	-	-	-	-	-	-	-	-	ID:SDF07775.1,	-	-	-
5114_hypothetical_protein.faa	-	-	ID:WP_019907210.1,	-	-	-	-	-	-	-	-	-	ID:SDF07824.1,	-	-	-
5116_class_II_D-tagatose-...faa	-	-	ID:WP_019907213.1,	-	-	-	-	-	-	-	-	-	ID:SDF07868.1,	-	-	-
5117_hypothetical_protein.faa	-	-	ID:WP_019907215.1,	-	-	-	-	-	-	-	-	-	-	-	-	-
5156_ABC_transporter_subs...faa	-	-	ID:WP_019907238.1,	-	-	-	-	-	-	-	-	-	-	-	-	-
5157_sugar_ABC_transporte...faa	-	-	ID:WP_019907239.1,	-	-	-	-	-	-	-	-	-	-	-	-	-
5158_carbohydrate_ABC_tra...faa	-	-	ID:WP_019907240.1,	-	-	-	-	-	-	-	-	-	-	-	-	-
5159_GntR_family_transcri...faa	-	-	ID:WP_019907241.1,	-	-	-	-	-	-	-	-	-	-	-	-	ID:AEM79486.1,
5160_PTS_sugar_transporte...faa	-	-	ID:WP_019907242.1,	-	-	-	-	-	-	-	-	-	-	-	-	-
5161_PTS_sugar_transporte...faa	-	-	ID:WP_019907243.1,	-	-	-	-	-	-	-	-	-	-	-	-	ID:AEM79483.1,
5164_PTS_sugar_transporte...faa	-	-	ID:WP_019907246.1,	-	-	-	-	-	-	-	-	-	-	-	-	-
5165_HAD_family_hydrolase.faa	-	-	ID:WP_019907247.1,	-	-	-	-	-	-	-	-	-	-	-	-	-
5166_transposase.faa	-	-	ID:WP_231368281.1,	-	-	-	-	-	-	-	-	-	-	-	-	-
5167_hypothetical_protein.faa	-	-	ID:WP_231368282.1,	-	-	-	-	-	-	-	-	-	-	-	-	-
5186_OadG-related_small_t...faa	-	-	ID:WP_003869070.1,	-	ID:AIS51409.1,	-	-	ID:EIV99364.1,	ID:UZQ83239.1,	-	-	-	-	ID:EMT39222.1,	ID:SHE31416.1,	ID:AEM77751.1,
5203_pyridoxal_phosphate-...faa	-	-	ID:WP_019907258.1,	-	ID:AIS51425.1,	-	-	ID:EIV99345.1,	ID:UZQ83253.1,	-	ID:KHO61351.1,	-	ID:SDG75948.1,	ID:EMT39203.1,	ID:SHE32050.1,	-
5219_hypothetical_protein.faa	-	-	ID:WP_019907781.1,ID:WP_019907781.1,ID:WP_019907781.1,ID:WP_019907781.1,ID:WP_019907781.1,ID:WP_019907781.1,	-	-	-	-	-	-	-	-	-	-	-	-	-
5234_carboxymuconolactone...faa	-	-	ID:WP_004400225.1,	-	ID:AIS51452.1,	-	-	ID:EIV99312.1,	ID:UZQ83284.1,	-	-	-	ID:SDG34810.1,	ID:EMT39240.1,	-	-
5253_transposase.faa	-	-	ID:WP_267127637.1,	-	-	-	-	-	-	-	-	-	-	-	-	-
5254_PTS_glucose_transpor...faa	-	-	ID:WP_269207982.1,	-	-	-	-	ID:EIV99294.1,	-	-	-	ID:WP_245599037.1,	ID:SDG05304.1,	-	-	ID:AEM77817.1,
5259_helix-turn-helix_dom...faa	-	-	ID:WP_019907279.1,	-	-	-	-	-	-	-	-	-	-	-	-	-
5262_WD40_repeat_domain-c...faa	-	-	ID:WP_019907282.1,	-	ID:AIS51467.1,	-	-	ID:EIV99287.1,	-	ID:ABY91561.1,	ID:KHO61308.1,	-	-	ID:EMT39499.1,	ID:SHE33932.1,	ID:AEM77826.1,
5276_hypothetical_protein.faa	-	-	ID:WP_019907291.1,	-	-	-	-	-	-	-	-	ID:WP_019907291.1,	-	-	-	-
5281_nucleotidyltransfera...faa	-	-	ID:WP_004399741.1,	ID:ADD01606.1,	-	-	-	-	-	-	ID:KHO61284.1,	-	ID:SDF42695.1,	ID:EMT39473.1,	ID:SHE34668.1,	-
5298_hypothetical_protein.faa	-	-	ID:WP_019907302.1,	-	-	-	-	-	-	-	-	-	-	-	-	-
5301_LacI_family_DNA-bind...faa	-	-	ID:WP_019907304.1,	-	-	-	-	-	ID:UZQ83334.1,	-	-	-	ID:SDF42054.1,	-	-	-
5343_hypothetical_protein.faa	-	-	ID:WP_231368334.1,	-	-	-	-	-	-	-	-	ID:WP_256200992.1,	ID:SDF74222.1,	-	-	-
5355_YIP1_family_protein.faa	-	-	ID:WP_019907329.1,	-	-	-	-	-	ID:UZQ83379.1,	-	ID:KHO61196.1,	-	ID:SDF73689.1,	ID:EMT39552.1,	-	-
5359_ATP-binding_cassette...faa	-	-	ID:WP_267127639.1,	-	-	-	-	-	-	-	-	-	-	ID:EMT39470.1,	-	-
5360_ABC_transporter_perm...faa	-	-	ID:WP_004399811.1,	-	ID:AIS51553.1,	-	-	-	-	ID:ABY91646.1,	-	-	-	ID:EMT39507.1,	-	-
5362_ABC-2_family_transpo...faa	-	-	ID:WP_231368286.1,	-	-	-	-	-	-	-	-	-	-	-	-	-
5365_hypothetical_protein.faa	-	-	ID:WP_155987154.1,	-	-	-	-	-	-	-	-	-	-	-	-	-
5369_ABC_transporter_ATP-...faa	-	-	ID:WP_019907337.1,	-	ID:AIS51562.1,ID:AIS51597.1,	-	-	-	-	-	-	ID:WP_028992202.1,	-	-	-	-
5374_MFS_transporter.faa	-	-	ID:WP_269207968.1,	-	-	-	-	-	-	-	-	-	-	-	-	-
5375_MFS_transporter.faa	-	-	ID:WP_269207983.1,	-	-	-	-	-	-	-	-	-	-	-	-	-
5377_helix-turn-helix_tra...faa	-	-	ID:WP_003870912.1,	-	-	-	-	-	ID:UZQ83394.1,	-	-	-	ID:SDG13077.1,	-	-	-
5380_MFS_transporter.faa	-	-	ID:WP_019907348.1,	-	-	-	-	-	-	-	-	-	-	-	-	ID:AEM77944.1,
5384_DUF3108_domain-conta...faa	-	-	ID:WP_019907351.1,	-	-	-	-	-	ID:UZQ83398.1,	ID:ABY91653.1,	ID:KHO60900.1,	-	ID:SDG12816.1,	-	ID:SHE42755.1,	ID:AEM77948.1,
5390_sigma_factor-like_he...faa	-	-	ID:WP_019907357.1,	-	ID:AIS51605.1,	-	-	-	ID:UZQ83406.1,	-	ID:KHO60922.1,	-	ID:SDG12618.1,	-	ID:SHE43406.1,	-
5391_helix-turn-helix_dom...faa	-	-	ID:WP_019907358.1,	-	-	-	-	-	ID:UZQ83407.1,	-	ID:KHO60923.1,ID:KHO60931.1,	-	ID:SDG12587.1,	-	ID:SHE43290.1,ID:SHE43445.1,	-
5392_hypothetical_protein.faa	-	-	ID:WP_019907359.1,	-	ID:AIS51609.1,	-	-	-	-	-	ID:KHO60924.1,	-	ID:SDG12555.1,	-	-	-
5394_hypothetical_protein.faa	-	-	ID:WP_019907360.1,	-	ID:AIS51610.1,	-	-	-	ID:UZQ83414.1,	-	ID:KHO60925.1,	-	ID:SDF96202.1,	-	ID:SHE43566.1,	-
5395_transposase.faa	-	-	ID:WP_269207984.1,	-	-	-	-	-	-	-	-	-	-	-	-	-
5396_transposase.faa	-	-	ID:WP_269207985.1,	-	-	-	-	-	-	-	-	-	-	-	-	-
5397_transposase.faa	-	-	ID:WP_231368291.1,	-	-	-	-	-	-	-	-	-	ID:SDF96164.1,	-	-	-
5398_CPBP_family_intramem...faa	-	-	ID:WP_019907361.1,	-	-	-	-	-	-	-	-	-	ID:SDF96128.1,	-	-	-
5471_flagellin.faa	-	-	ID:WP_019907386.1,	ID:ADD01782.1,	-	-	-	ID:EIV99089.1,	ID:UZQ83485.1,	-	ID:KHO61019.1,	ID:WP_028991816.1,	-	-	ID:SHE47119.1,	ID:AEM78027.1,
5472_hypothetical_protein.faa	-	-	ID:WP_019907387.1,	-	-	-	-	-	ID:UZQ83486.1,	-	-	-	-	-	-	-
5473_FkbM_family_methyltr...faa	-	-	ID:WP_231368294.1,	-	-	-	-	-	-	-	-	-	-	-	-	ID:AEM78034.1,
5474_glycosyltransferase.faa	-	-	ID:WP_019907389.1,	-	-	-	-	-	-	-	-	-	-	-	-	ID:AEM78035.1,
5481_hypothetical_protein.faa	-	-	ID:WP_019907394.1,	-	-	-	-	-	-	-	-	-	-	-	-	-
5531_alpha-beta_hydrolase.faa	-	-	ID:WP_231368295.1,	-	-	-	-	-	-	-	-	-	-	-	-	-
5532_alpha-beta_hydrolase.faa	-	-	ID:WP_231368296.1,	-	-	-	-	-	-	-	-	-	-	-	-	-
5535_butyrate_kinase.faa	-	-	ID:WP_004400750.1,	-	-	-	-	-	ID:UZQ83557.1,	-	-	-	ID:SDF82465.1,	ID:EMT39037.1,	-	-
5588_FapA_family_protein.faa	-	-	ID:WP_231368336.1,	-	-	-	-	-	-	-	-	-	-	-	-	-
5607_hydroxyethylthiazole...faa	-	-	ID:WP_012268609.1,	-	-	-	-	-	ID:UZQ83627.1,	ID:ABY91878.1,	-	-	-	-	-	-
5609_hypothetical_protein.faa	-	-	ID:WP_028986089.1,	-	-	-	-	ID:EIW00634.1,	-	ID:ABY91881.1,	-	-	-	-	-	ID:AEM78185.1,
5630_hypothetical_protein.faa	-	-	ID:WP_019907465.1,	-	-	-	-	-	-	-	-	-	-	-	-	-
5631_O-antigen_ligase_fam...faa	-	-	ID:WP_231368298.1,	-	-	-	-	-	-	-	-	-	-	-	-	-
5634_AAA_family_ATPase.faa	-	-	ID:WP_155987160.1,	-	-	-	-	-	-	-	-	-	-	-	-	-
5635_PD--D-E-XK_nuclease_...faa	-	-	ID:WP_033426654.1,	-	-	-	-	ID:EIW00657.1,	-	-	-	-	ID:SDG20532.1,	-	-	-
5636_UPF0175_family_prote...faa	-	-	ID:WP_231368338.1,	-	-	-	-	-	ID:UZQ84290.1,	-	-	-	-	-	-	-
5637_DUF3368_domain-conta...faa	-	-	ID:WP_228378935.1,	-	-	-	-	-	ID:UZQ83659.1,	-	-	-	-	-	-	-
5639_glycosyltransferase_...faa	-	-	ID:WP_155987156.1,	-	-	-	-	-	-	-	-	-	ID:SDG20319.1,	-	-	-
5641_hypothetical_protein.faa	-	-	ID:WP_019907471.1,	-	-	-	-	-	-	-	-	-	-	-	-	-
5642_glycosyltransferase_...faa	-	-	ID:WP_019907472.1,	-	ID:AIS51855.1,	-	-	-	-	-	-	-	ID:SDG20196.1,	-	ID:SHF32130.1,	-
5643_sugar_transferase.faa	-	-	ID:WP_019907473.1,	-	-	-	-	-	-	-	-	-	ID:SDG20152.1,	-	ID:SHF32234.1,	-
5649_hypothetical_protein.faa	-	-	ID:WP_019907480.1,	-	-	-	-	-	-	ID:ABY93536.1,	ID:KHO62001.1,	-	-	-	ID:SHF32668.1,	-
5650_DEAD-DEAH_box_helica...faa	-	-	ID:WP_019907481.1,	-	-	-	-	-	ID:UZQ83690.1,	ID:ABY93535.1,	ID:KHO62002.1,	-	-	ID:EMT39993.1,	ID:SHF32734.1,	-
5651_hypothetical_protein.faa	-	-	ID:WP_269207971.1,	-	-	-	-	-	-	-	-	-	-	-	-	-
5666_IS607_family_transpo...faa	-	-	ID:WP_019907490.1,ID:WP_019908135.1,	-	-	-	-	-	ID:UZQ82898.1,	-	-	-	ID:SDG57043.1,	ID:EMT39574.1,	-	-
5683_KamA_family_radical_...faa	-	-	ID:WP_231368299.1,	-	-	-	-	-	-	-	-	-	-	-	-	-
5685_hypothetical_protein.faa	-	-	ID:WP_019907503.1,	-	-	-	-	-	-	-	-	-	-	-	-	-
5690_amino_acid_permease.faa	-	-	ID:WP_019907506.1,	-	ID:AIS51899.1,	-	-	ID:EIW00755.1,	ID:UZQ83733.1,	-	ID:KHO62023.1,	-	ID:SDG69469.1,	ID:EMT39974.1,	ID:SHF29858.1,	ID:AEM78287.1,
5707_FAD-dependent_oxidor...faa	-	-	ID:WP_004397158.1,	-	-	-	-	-	ID:UZQ83749.1,	-	ID:KHO62042.1,	-	ID:SDF33188.1,	ID:EMT39946.1,	-	ID:AEM78302.1,
5773_DUF2268_domain-conta...faa	-	-	ID:WP_019907530.1,	-	-	-	-	-	ID:UZQ83810.1,	-	-	-	ID:SDF48320.1,	ID:EMT39965.1,	-	ID:AEM78369.1,
5827_ltrA.faa	-	-	ID:WP_019907561.1,	-	-	-	-	-	-	ID:ABY91695.1,ID:ABY92617.1,	ID:KHO62648.1,	-	-	ID:EMT40418.1,	-	-
5853_alanine--tRNA_ligase...faa	-	-	ID:WP_019907573.1,	-	-	-	-	-	-	-	-	-	ID:SDF29559.1,	ID:EMT37970.1,	-	-
5854_hypothetical_protein.faa	-	-	ID:WP_231368340.1,	-	-	-	-	-	-	-	ID:KHO62195.1,	-	-	ID:EMT37986.1,	-	-
5878_ATP-binding_cassette...faa	-	-	ID:WP_019907582.1,	-	-	-	-	-	-	-	-	-	-	-	-	-
5905_hypothetical_protein.faa	-	-	ID:WP_004405059.1,	ID:ADD02209.1,	-	-	-	-	-	-	-	-	ID:SDG41412.1,	ID:EMT38011.1,	-	-
5906_radical_SAM_protein.faa	-	-	ID:WP_004405061.1,	ID:ADD02211.1,	-	-	-	-	-	-	-	-	ID:SDG41453.1,	ID:EMT38016.1,	-	-
5907_radical_SAM_protein.faa	-	-	ID:WP_019907594.1,	ID:ADD02212.1,	-	-	-	-	-	ID:ABY91665.1,	-	-	ID:SDG41493.1,	ID:EMT38020.1,	-	-
5911_radical_SAM_protein.faa	-	-	ID:WP_019907595.1,	ID:ADD02216.1,	-	-	-	-	-	-	-	-	ID:SDG41732.1,	ID:EMT38025.1,	-	-
5912_ABC_transporter_tran...faa	-	-	ID:WP_231368303.1,	-	-	-	-	-	-	-	-	-	ID:SDG41769.1,	ID:EMT38013.1,	-	-
5913_ATP-binding_cassette...faa	-	-	ID:WP_231368341.1,	-	-	-	-	-	-	-	-	-	ID:SDG41799.1,	-	-	-
5920_LysR_family_transcri...faa	-	-	ID:WP_004406815.1,	-	-	-	-	-	-	-	-	-	ID:SDG72581.1,	ID:EMT37874.1,	-	-
5974_IS1634_family_transp...faa	-	-	ID:WP_019907623.1,	-	ID:AIS52692.1,ID:AIS53332.1,	-	-	-	ID:UZQ83938.1,ID:UZQ82889.1,	-	-	-	-	-	-	ID:AEM79418.1,ID:AEM79864.1,
5979_hypothetical_protein.faa	-	-	ID:WP_006570493.1,	-	-	-	-	ID:EIW01351.1,	ID:UZQ84020.1,	-	-	-	ID:SDG43100.1,	ID:EMT38636.1,	-	ID:AEM78563.1,
5980_transposase.faa	-	-	ID:WP_081621994.1,	-	-	-	-	-	-	-	-	-	-	-	-	-
6172_polysaccharide_deace...faa	-	-	ID:WP_231368343.1,	-	-	-	-	-	ID:UZQ84324.1,	-	-	-	-	-	-	-
6173_hypothetical_protein.faa	-	-	ID:WP_231368306.1,	-	-	-	-	-	-	-	-	-	-	-	-	-
6219_hypothetical_protein.faa	-	-	ID:WP_019907690.1,	-	-	-	-	-	-	-	-	-	-	-	-	-
6220_transposase.faa	-	-	ID:WP_019907691.1,	-	-	-	-	-	-	-	-	-	-	-	-	-
6221_flagellar_basal_body...faa	-	-	ID:WP_019907692.1,	-	-	-	-	-	-	-	-	-	-	-	-	-
6303_NFACT_RNA_binding_do...faa	-	-	ID:WP_231368345.1,	-	-	-	-	-	-	-	-	-	-	-	-	-
6309_hypothetical_protein.faa	-	-	ID:WP_019907714.1,	-	-	-	-	-	-	-	-	-	-	-	-	-
6323_Uma2_family_endonucl...faa	-	-	ID:WP_019907722.1,	-	-	-	-	-	ID:UZQ81983.1,	-	ID:KHO62641.1,	-	ID:SDF83823.1,	-	-	ID:AEM78912.1,
6328_DUF6079_family_prote...faa	-	-	ID:WP_269207977.1,	-	-	-	-	-	-	-	-	ID:WP_256201197.1,	-	-	-	-
6334_CRISPR-associated_pr...faa	-	-	ID:WP_019907728.1,	ID:ADD02615.1,	ID:AIS52632.1,	-	-	ID:EIW00994.1,	ID:UZQ81996.1,	-	ID:KHO62654.1,	-	ID:SDF83334.1,	-	-	-
6335_RAMP_superfamily_CRI...faa	-	-	ID:WP_033426701.1,	-	-	-	-	-	ID:UZQ81997.1,	-	ID:KHO62655.1,	-	ID:SDF83296.1,	-	-	-
6336_RAMP_superfamily_CRI...faa	-	-	ID:WP_019907730.1,	-	ID:AIS52634.1,	-	-	ID:EIW00992.1,	-	-	ID:KHO62656.1,	-	ID:SDF83250.1,	-	-	-
6337_hypothetical_protein.faa	-	-	ID:WP_019907731.1,	-	-	-	-	-	-	-	-	-	ID:SDF83206.1,	-	-	-
6351_RQC-minor-1_family_D...faa	-	-	ID:WP_019907749.1,	-	-	-	-	-	-	-	-	-	ID:SDG66543.1,	-	-	-
6352_SWIM_zinc_finger_fam...faa	-	-	ID:WP_019907750.1,	-	ID:AIS52840.1,	-	-	-	-	-	ID:KHO62723.1,	-	ID:SDG66581.1,	-	ID:SHE86939.1,	ID:AEM79266.1,
6353_hypothetical_protein.faa	-	-	ID:WP_051088928.1,	-	-	-	-	-	-	-	-	-	ID:SDG66618.1,	-	-	-
6354_sigma_54-interacting...faa	-	-	ID:WP_051088929.1,	-	-	-	-	-	-	-	-	-	ID:SDG66653.1,	-	-	-
6355_recombinase_family_p...faa	-	-	ID:WP_231368346.1,	-	-	-	-	-	-	-	-	-	-	-	-	-
6377_tryptophanase.faa	-	-	ID:WP_231368307.1,	-	-	-	-	-	ID:UZQ82024.1,	-	-	-	-	-	-	-
6381_HD_domain-containing...faa	-	-	ID:WP_019907767.1,	-	ID:AIS51811.1,	-	-	-	-	-	-	-	-	-	-	ID:AEM79729.1,
6382_hypothetical_protein.faa	-	-	ID:WP_019907768.1,	-	-	-	-	-	-	-	-	-	-	-	-	-
6387_S-ribosylhomocystein...faa	-	-	ID:WP_004401410.1,	-	ID:AIS51775.1,	-	-	-	ID:UZQ82033.1,	-	-	ID:WP_028992173.1,	ID:SDG00971.1,	ID:EMT38826.1,	-	-
6388_cysteine_synthase_fa...faa	-	-	ID:WP_004401408.1,	-	-	-	-	-	-	-	-	-	ID:SDG01008.1,	ID:EMT38833.1,	-	-
6390_class_I_SAM-dependen...faa	-	-	ID:WP_004401399.1,	-	-	-	-	-	ID:UZQ82035.1,	-	-	-	ID:SDG01100.1,	ID:EMT38806.1,	-	-
6391_larE.faa	-	-	ID:WP_019907771.1,	-	-	-	-	-	-	-	-	ID:WP_028992167.1,	ID:SDG50217.1,	ID:EMT38832.1,	-	-
6392_ABC_transporter_perm...faa	-	-	ID:WP_019907776.1,	-	-	-	-	-	-	-	-	-	ID:SDG50317.1,	-	-	-
6393_MetQ-NlpA_family_ABC...faa	-	-	ID:WP_019907778.1,	-	-	-	-	-	-	-	-	-	ID:SDG50357.1,	-	-	-
6394_sulfite_exporter_Tau...faa	-	-	ID:WP_004401395.1,	-	-	-	-	-	ID:UZQ82038.1,	-	-	-	ID:SDG50415.1,	ID:EMT38815.1,	-	-
6395_hypothetical_protein.faa	-	-	ID:WP_004401392.1,	-	-	-	-	-	ID:UZQ82039.1,	-	-	-	ID:SDG50450.1,	ID:EMT38809.1,	-	-
6396_lgt.faa	-	-	ID:WP_033426703.1,	-	-	-	-	-	ID:UZQ82040.1,	-	-	-	ID:SDG50497.1,	ID:EMT38820.1,	-	-
6397_hypothetical_protein.faa	-	-	ID:WP_004401381.1,	-	-	-	-	-	ID:UZQ82041.1,	-	-	ID:WP_028992164.1,	ID:SDG50536.1,	ID:EMT38824.1,	-	-
6398_hypothetical_protein.faa	-	-	ID:WP_004401379.1,	-	-	-	-	-	ID:UZQ82042.1,	-	-	ID:WP_028992163.1,	ID:SDG50579.1,	ID:EMT38840.1,	-	ID:AEM79988.1,
6399_PspA-IM30_family_pro...faa	-	-	ID:WP_004401377.1,	-	-	-	-	-	-	-	-	ID:WP_028992162.1,	ID:SDG50620.1,	ID:EMT38811.1,	-	ID:AEM79987.1,
6402_YHS_domain-containin...faa	-	-	ID:WP_004401373.1,	-	-	-	-	-	ID:UZQ82046.1,	-	ID:KHO61672.1,	ID:WP_028992160.1,	ID:SDG06257.1,	ID:EMT38821.1,	-	ID:AEM79989.1,
6403_hypothetical_protein.faa	-	-	ID:WP_004401372.1,	-	-	-	-	-	ID:UZQ82047.1,	-	-	ID:WP_028992159.1,	ID:SDG06290.1,	ID:EMT38828.1,	-	-
6404_hypothetical_protein.faa	-	-	ID:WP_231368308.1,	-	-	-	-	-	-	-	-	-	-	-	-	-
6405_class_I_SAM-dependen...faa	-	-	ID:WP_231368309.1,	-	-	-	-	-	-	-	-	-	-	-	-	-
6406_5--methylthioadenosi...faa	-	-	ID:WP_004401368.1,	-	ID:AIS52658.1,	-	-	-	ID:UZQ82049.1,	-	-	ID:WP_028992157.1,	ID:SDG06424.1,	ID:EMT38805.1,	-	-
6468_hypothetical_protein.faa	-	-	ID:WP_019907802.1,	-	-	-	-	-	-	-	-	-	-	-	-	-
6469_hypothetical_protein.faa	-	-	ID:WP_019907803.1,	-	-	-	-	-	-	-	-	-	-	-	-	-
6501_transglutaminase_dom...faa	-	-	ID:WP_231368310.1,	-	-	-	-	-	-	-	-	-	-	-	-	-
6533_methyl-accepting_che...faa	-	-	ID:WP_019907827.1,	-	-	-	-	ID:EIW00438.1,	-	-	ID:KHO62080.1,	-	ID:SDG24009.1,	ID:EMT38503.1,	-	ID:AEM79104.1,
6536_ABC_transporter_ATP-...faa	-	-	ID:WP_004400114.1,	-	-	-	-	-	ID:UZQ82173.1,	-	-	-	-	ID:EMT39284.1,	-	-
6538_transposase_family_p...faa	-	-	ID:WP_231368349.1,	-	-	-	-	-	ID:UZQ84352.1,	-	-	-	-	-	-	-
6539_transposase.faa	-	-	ID:WP_003870786.1,	-	-	-	-	-	ID:UZQ84353.1,	-	-	-	-	-	-	-
6542_PTS_system_fructose_...faa	-	-	ID:WP_003870783.1,	-	-	-	-	-	ID:UZQ82177.1,	-	-	-	-	-	-	-
6573_DDE-type_integrase-t...faa	-	-	ID:WP_019907840.1,	-	-	-	-	-	-	-	-	-	-	-	ID:SHF20599.1,	-
6575_hypothetical_protein.faa	-	-	ID:WP_231368312.1,	-	-	-	-	-	-	-	-	-	-	-	-	-
6576_hypothetical_protein.faa	-	-	ID:WP_019907843.1,	-	-	-	-	-	-	-	-	-	ID:SDG58258.1,	ID:EMT39288.1,	-	-
6631_HD-GYP_domain-contai...faa	-	-	ID:WP_019907868.1,	-	-	-	-	-	-	-	-	-	-	-	ID:SHF25935.1,	-
6632_response_regulator_t...faa	-	-	ID:WP_019907869.1,	-	ID:AIS52874.1,	-	-	-	-	-	ID:KHO62980.1,	-	-	-	ID:SHF25961.1,	-
6633_heavy_metal_sensor_h...faa	-	-	ID:WP_019907870.1,	-	-	-	-	-	-	-	ID:KHO62981.1,	-	-	-	ID:SHF25983.1,	-
6647_Fur_family_transcrip...faa	-	-	ID:WP_004401625.1,	ID:ADD02912.1,	ID:AIS52883.1,	-	-	ID:EIV99495.1,	ID:UZQ82331.1,	ID:ABY92439.1,	ID:KHO62992.1,	-	ID:SDF85911.1,	ID:EMT38750.1,	ID:SHF19051.1,	ID:AEM79215.1,
6655_4Fe-4S_binding_prote...faa	-	-	ID:WP_019907887.1,	-	-	-	-	-	-	-	ID:KHO63000.1,	-	-	-	ID:SHF19280.1,	ID:AEM79228.1,
6663_hypothetical_protein.faa	-	-	ID:WP_231368314.1,	-	-	-	-	-	-	-	-	-	-	-	-	-
6664_dynamin_family_prote...faa	-	-	ID:WP_231368315.1,	-	-	-	-	-	ID:UZQ82346.1,	-	-	-	-	-	-	-
6679_type_II_toxin-antito...faa	-	-	ID:WP_004403501.1,	-	-	-	-	ID:EIV99530.1,	ID:UZQ82364.1,	-	-	-	ID:SDF93257.1,	ID:EMT38253.1,	ID:SHF20440.1,	ID:AEM78215.1,
6707_FGGY-family_carbohyd...faa	-	-	ID:WP_004404782.1,	-	-	-	-	-	ID:UZQ82394.1,	-	-	-	ID:SDF21427.1,	ID:EMT38073.1,	-	-
6708_FGGY_family_carbohyd...faa	-	-	ID:WP_004404789.1,	-	-	-	-	-	ID:UZQ82395.1,	-	-	-	ID:SDF21387.1,	ID:EMT38051.1,	-	-
6794_hypothetical_protein.faa	-	-	ID:WP_003867495.1,	-	ID:AIS53002.1,	-	-	-	ID:UZQ82475.1,	-	-	-	ID:SDF04710.1,	-	-	-
6795_HEPN_domain-containi...faa	-	-	ID:WP_019907944.1,	-	-	-	-	-	ID:UZQ82476.1,	-	-	-	ID:SDF04758.1,	-	-	-
6873_2-oxoacid-acceptor_o...faa	-	-	ID:WP_019907975.1,	-	-	-	-	-	ID:UZQ82549.1,	-	-	-	-	ID:EMT37905.1,	-	-
6874_hypothetical_protein.faa	-	-	ID:WP_231368351.1,	-	-	-	-	-	ID:UZQ84375.1,	-	-	-	-	-	-	-
6935_hypothetical_protein.faa	-	-	ID:WP_004404873.1,	-	-	-	-	-	-	ID:ABY92146.1,	-	-	ID:SDG40634.1,	ID:EMT38027.1,	-	-
6951_hypothetical_protein.faa	-	-	ID:WP_019907988.1,	-	-	-	-	-	-	-	-	-	-	-	-	-
6954_hypothetical_protein.faa	-	-	ID:WP_231368352.1,	-	-	-	-	-	-	-	-	-	-	-	-	-
6955_hypothetical_protein.faa	-	-	ID:WP_269207981.1,	-	-	-	-	-	-	-	-	-	-	-	-	-
6956_hypothetical_protein.faa	-	-	ID:WP_019907991.1,	-	-	-	-	-	ID:UZQ82620.1,	-	-	ID:WP_256201497.1,	-	ID:EMT38945.1,	-	-
6957_PTS_fructose_transpo...faa	-	-	ID:WP_231368319.1,	-	-	-	-	-	ID:UZQ82621.1,	-	-	ID:WP_256201495.1,	-	ID:EMT38977.1,	-	-
6964_DUF896_domain-contai...faa	-	-	ID:WP_231368320.1,	-	-	-	-	-	-	-	-	-	-	-	-	-
7012_ADP-ribosylglycohydr...faa	-	-	ID:WP_019908008.1,	-	-	-	-	-	-	-	-	-	-	-	-	-
7013_Gfo-Idh-MocA_family_...faa	-	-	ID:WP_019908009.1,	-	-	-	-	-	-	-	-	-	-	-	-	-
7015_ROK_family_protein.faa	-	-	ID:WP_019908013.1,	-	-	-	-	-	-	-	-	-	-	-	-	-
7016_MurR-RpiR_family_tra...faa	-	-	ID:WP_019908014.1,	-	-	-	-	-	-	-	ID:KHO61885.1,	-	-	-	-	-
7017_Gfo-Idh-MocA_family_...faa	-	-	ID:WP_019908015.1,	-	-	-	-	-	-	-	-	-	-	-	-	-
7018_M20_family_metallope...faa	-	-	ID:WP_019908016.1,	-	-	-	-	-	-	-	-	-	-	-	-	-
7019_dihydrodipicolinate_...faa	-	-	ID:WP_019908017.1,	-	-	-	-	-	-	-	-	-	-	-	-	-
7020_NAD-P--dependent_oxi...faa	-	-	ID:WP_019908018.1,	-	-	-	-	-	-	-	-	-	-	-	-	-
7021_DUF4855_domain-conta...faa	-	-	ID:WP_019908019.1,	-	-	-	-	-	-	-	-	-	-	-	-	-
7022_alpha-glucosidase-al...faa	-	-	ID:WP_019908020.1,	ID:ADD02978.1,	-	-	-	ID:EIV99556.1,	-	ID:ABY91706.1,	-	-	-	-	ID:SHE71361.1,	-
7023_hypothetical_protein.faa	-	-	ID:WP_019908021.1,	-	-	-	-	-	-	-	-	-	-	-	-	-
7024_M55_family_metallope...faa	-	-	ID:WP_019908023.1,	-	-	-	-	-	-	-	-	-	-	-	-	-
7025_zinc-binding_alcohol...faa	-	-	ID:WP_019908024.1,	-	-	-	-	-	-	-	-	-	-	-	-	-
7026_sugar_phosphate_isom...faa	-	-	ID:WP_019908025.1,	-	-	-	-	-	-	-	-	-	-	-	-	-
7027_sugar_phosphate_isom...faa	-	-	ID:WP_019908026.1,	-	-	-	-	-	-	-	-	-	-	-	-	-
7028_Gfo-Idh-MocA_family_...faa	-	-	ID:WP_019908027.1,	-	-	-	-	-	-	-	-	-	-	-	-	-
7029_Gfo-Idh-MocA_family_...faa	-	-	ID:WP_019908028.1,	-	-	-	-	-	-	-	-	-	-	-	-	-
7030_N-acetylmannosamine-...faa	-	-	ID:WP_019908029.1,	-	-	-	-	-	-	-	ID:KHO61884.1,	-	-	-	-	-
7031_DUF4962_domain-conta...faa	-	-	ID:WP_019908030.1,	-	-	-	-	-	-	-	-	-	-	-	-	-
7032_ATP-binding_cassette...faa	-	-	ID:WP_019908031.1,	-	-	-	-	-	-	-	-	-	-	-	-	-
7033_ABC_transporter_ATP-...faa	-	-	ID:WP_231368353.1,	-	-	-	-	-	-	-	-	-	-	-	-	-
7036_peptide_ABC_transpor...faa	-	-	ID:WP_231368354.1,	-	-	-	-	-	-	-	-	-	-	-	-	-
7043_SEC-C_domain-contain...faa	-	-	ID:WP_019908039.1,	-	-	-	-	-	-	-	-	-	ID:SDG68821.1,	ID:EMT38919.1,	-	-
7044_hypothetical_protein.faa	-	-	ID:WP_004401007.1,	-	-	-	-	-	-	-	-	-	ID:SDG68778.1,	ID:EMT38938.1,	-	-
7056_hypothetical_protein.faa	-	-	ID:WP_004398746.1,	-	-	-	-	ID:EIV99880.1,	ID:UZQ82679.1,	-	-	-	ID:SDG72125.1,	ID:EMT39864.1,	-	ID:AEM79715.1,
7060_hypothetical_protein.faa	-	-	ID:WP_004398757.1,	-	-	-	-	ID:EIV99883.1,ID:EIV99896.1,	-	-	-	-	ID:SDG77047.1,	ID:EMT39843.1,	-	-
7061_hypothetical_protein.faa	-	-	ID:WP_019908051.1,	-	-	-	-	-	ID:UZQ82683.1,	-	-	-	ID:SDG71506.1,	-	-	-
7062_carbohydrate-binding...faa	-	-	ID:WP_004398766.1,	-	-	-	-	ID:EIV99888.1,	ID:UZQ84386.1,	-	-	-	-	ID:EMT39862.1,	-	-
7066_ABC_transporter_perm...faa	-	-	ID:WP_231368322.1,	-	-	-	-	-	-	-	-	-	-	-	-	-
7067_hypothetical_protein.faa	-	-	ID:WP_231368323.1,	-	-	-	-	-	-	-	-	-	-	-	-	-
7098_DUF438_domain-contai...faa	-	-	ID:WP_004398831.1,	-	-	-	-	-	-	-	-	-	ID:SDF56650.1,	ID:EMT39876.1,	-	-
7099_PAS_domain-containin...faa	-	-	ID:WP_004398833.1,	-	-	-	-	-	ID:UZQ84393.1,	-	-	-	ID:SDF56764.1,	ID:EMT39844.1,	-	-
7110_hypothetical_protein.faa	-	-	ID:WP_004398850.1,	-	-	-	-	-	-	-	ID:KHO61832.1,	-	ID:SDF10736.1,	ID:EMT39867.1,	ID:SHE93599.1,	-
7116_hypothetical_protein.faa	-	-	ID:WP_019908074.1,	-	-	-	-	-	ID:UZQ82784.1,	-	-	-	ID:SDF10982.1,	-	-	-
7118_sigma-70_family_RNA_...faa	-	-	ID:WP_004398872.1,	-	-	-	-	ID:EIW00011.1,	ID:UZQ82786.1,	-	-	-	ID:SDF11043.1,	ID:EMT39846.1,	ID:SHE37697.1,	ID:AEM79827.1,
7152_nucleotidyltransfera...faa	-	-	ID:WP_269207986.1,	-	-	-	-	-	-	-	-	-	-	-	-	-
7215_hypothetical_protein.faa	-	-	ID:WP_051088931.1,	-	-	-	-	-	-	-	-	-	-	-	-	-
7216_S-layer_homology_dom...faa	-	-	ID:WP_231368358.1,	-	-	-	-	-	-	-	-	-	-	-	-	-
7225_hypothetical_protein.faa	-	-	ID:WP_019908129.1,	-	ID:AIS53459.1,	-	-	-	-	-	-	-	ID:SDF88568.1,	ID:EMT39754.1,	ID:SHE89987.1,	-
7228_hypothetical_protein.faa	-	-	ID:WP_019908133.1,	-	-	-	-	ID:EIW00115.1,	-	-	-	-	-	-	-	-
7239_hypothetical_protein.faa	-	-	ID:WP_231368324.1,	-	-	-	-	-	-	-	-	-	-	-	-	-
7243_hypothetical_protein.faa	-	-	ID:WP_019908140.1,	-	-	-	-	ID:EIW00127.1,	ID:UZQ82909.1,	ID:ABY93122.1,	-	-	-	-	ID:SHF31504.1,	-
7244_IS110_family_transpo...faa	-	-	ID:WP_019908141.1,	-	-	-	-	-	-	-	-	-	-	-	-	-
7246_transposase.faa	-	-	ID:WP_033426726.1,	-	-	-	-	-	-	-	-	-	-	-	-	-
7289_YitT_family_protein.faa	-	-	ID:WP_019908155.1,	-	-	-	-	-	-	-	-	-	-	-	-	-
7291_IS607_family_transpo...faa	-	-	ID:WP_231368360.1,	-	-	-	-	-	-	-	-	-	-	ID:EMT39621.1,	-	-
7292_YitT_family_protein.faa	-	-	ID:WP_019908158.1,	-	-	-	-	-	-	-	-	-	-	-	-	-
7295_IS110_family_transpo...faa	-	-	ID:WP_019908160.1,	-	-	-	-	-	-	-	-	-	-	-	-	-
7296_ABC_transporter_ATP-...faa	-	-	ID:WP_019908161.1,	-	-	-	-	-	-	-	-	-	-	-	-	-
7297_class_I_SAM-dependen...faa	-	-	ID:WP_231368326.1,	-	-	-	-	-	-	-	-	-	-	-	-	-
7298_hypothetical_protein.faa	-	-	ID:WP_231368327.1,	-	-	-	-	-	-	-	-	-	-	-	-	-
7554_6-phosphofructokinas...faa	-	-	-	ID:ADD01584.1,	-	-	-	-	-	-	-	-	-	-	-	-
7557_conserved_hypothetic...faa	-	-	-	ID:ADD01587.1,	-	-	-	-	-	-	-	-	-	-	-	-
7558_ketose-bisphosphate_...faa	-	-	-	ID:ADD01588.1,	-	-	-	-	-	-	-	-	-	-	-	-
7559_hypothetical_protein.faa	-	-	-	ID:ADD01589.1,	-	-	-	-	-	-	-	-	-	-	-	-
7577_HEPN_domain_protein.faa	-	-	-	ID:ADD01607.1,	-	-	-	-	-	-	ID:KHO61283.1,	-	-	-	-	-
7586_Cof-like_hydrolase.faa	-	-	-	ID:ADD01616.1,	-	-	-	-	-	-	-	ID:WP_028991603.1,	-	-	-	-
7598_hypothetical_protein.faa	-	-	-	ID:ADD01628.1,	-	-	-	-	-	-	-	-	-	-	-	-
7662_hypothetical_protein.faa	-	-	-	ID:ADD01692.1,	-	-	-	-	-	-	-	-	-	-	-	-
7671_ATP-dependent_transc...faa	-	-	-	ID:ADD01701.1,	-	-	-	-	-	-	-	-	-	-	-	-
7677_hypothetical_protein.faa	-	-	-	ID:ADD01707.1,	-	-	-	-	-	-	-	-	-	-	-	-
7678_hypothetical_protein.faa	-	-	-	ID:ADD01708.1,	-	-	-	-	-	-	-	-	-	-	-	-
7682_conserved_hypothetic...faa	-	-	-	ID:ADD01712.1,	-	-	-	-	-	-	-	-	-	-	-	-
7683_GCN5-related_N-acety...faa	-	-	-	ID:ADD01713.1,	-	-	-	-	-	-	-	-	-	-	-	-
7684_ABC_transporter_rela...faa	-	-	-	ID:ADD01714.1,	ID:AIS51984.1,	-	-	-	-	-	-	-	-	-	ID:SHF16814.1,	-
7685_protein_of_unknown_f...faa	-	-	-	ID:ADD01715.1,	-	-	-	-	-	-	-	-	-	-	-	-
7698_imidazolonepropionas...faa	-	-	-	ID:ADD01728.1,	-	-	-	-	-	-	-	-	-	-	-	-
7699_conserved_hypothetic...faa	-	-	-	ID:ADD01729.1,	-	-	-	-	-	-	-	-	-	-	-	-
7753_conserved_hypothetic...faa	-	-	-	ID:ADD01783.1,	-	-	-	-	-	-	-	-	-	-	ID:SHE47150.1,	-
7754_protein_of_unknown_f...faa	-	-	-	ID:ADD01784.1,	-	-	-	-	-	-	-	-	-	-	ID:SHE47177.1,	-
7755_NAD-dependent_epimer...faa	-	-	-	ID:ADD01785.1,	-	-	-	-	-	-	ID:KHO61980.1,ID:KHO61981.1,	-	-	-	ID:SHE47203.1,	-
7757_UDP-N-acetyl-D-gluco...faa	-	-	-	ID:ADD01787.1,	-	-	-	-	-	-	-	-	-	-	ID:SHE47260.1,	-
7759_sugar_O-acyltransfer...faa	-	-	-	ID:ADD01789.1,	ID:AIS51857.1,	-	-	ID:EIW00674.1,	ID:UZQ83669.1,	-	-	-	-	-	ID:SHE47332.1,	-
7760_Nucleotidyl_transfer...faa	-	-	-	ID:ADD01790.1,	-	-	-	-	-	-	-	-	-	-	ID:SHE47365.1,	-
7761_N-acylneuraminate_cy...faa	-	-	-	ID:ADD01791.1,	-	-	-	-	-	-	-	-	-	-	ID:SHE47394.1,	-
7771_PTS_system_transcrip...faa	-	-	-	ID:ADD01801.1,	-	-	-	-	-	-	-	-	-	-	-	-
7772_putative_PTS_IIA-lik...faa	-	-	-	ID:ADD01802.1,	-	-	-	-	ID:UZQ83500.1,	-	-	ID:WP_012994625.1,	-	-	-	-
7775_1-phosphofructokinas...faa	-	-	-	ID:ADD01805.1,	-	-	-	-	ID:UZQ83504.1,	-	-	-	-	-	-	-
7776_class_II_aldolase-ad...faa	-	-	-	ID:ADD01806.1,	-	-	-	-	ID:UZQ84285.1,	-	-	ID:WP_051421913.1,	-	-	-	-
7777_Hydantoinase-oxoprol...faa	-	-	-	ID:ADD01807.1,	ID:AIS51252.1,	-	-	-	ID:UZQ83506.1,ID:UZQ84343.1,	-	-	-	-	-	-	-
7778_Histone_deacetylase.faa	-	-	-	ID:ADD01808.1,	ID:AIS51251.1,	-	-	-	ID:UZQ83507.1,ID:UZQ82032.1,	-	-	ID:WP_028991804.1,	-	-	-	-
7795_PTS_modulated_transc...faa	-	-	-	ID:ADD01825.1,	-	-	-	-	-	-	-	ID:WP_028991633.1,	-	-	-	-
7796_putative_PTS_IIA-lik...faa	-	-	-	ID:ADD01826.1,	-	-	-	-	-	-	-	-	-	-	-	-
7797_PTS_system-_fructose...faa	-	-	-	ID:ADD01827.1,	-	-	-	-	-	-	-	-	-	-	-	-
7798_PTS_system-_fructose...faa	-	-	-	ID:ADD01828.1,	-	-	-	-	-	-	-	-	-	-	-	-
7799_glycoside_hydrolase_...faa	-	-	-	ID:ADD01829.1,	-	-	-	-	-	-	-	ID:WP_038001992.1,	-	-	-	-
7802_hypothetical_protein.faa	-	-	-	ID:ADD01832.1,	-	-	-	-	-	-	-	-	-	-	-	-
7884_hypothetical_protein.faa	-	-	-	ID:ADD01914.1,	-	-	-	-	-	-	-	-	ID:SDF61403.1,	ID:EMT39937.1,	-	-
7911_transposase.faa	-	-	-	ID:ADD01941.1,	-	-	-	-	-	-	ID:KHO63208.1,	-	ID:SDG01726.1,ID:SDF49420.1,ID:SDG35132.1,ID:SDF87809.1,ID:SDG58552.1,ID:SDG51040.1,ID:SDG24976.1,ID:SDG55538.1,	-	-	-
7918_UDP-galactopyranose_...faa	-	-	-	ID:ADD01948.1,	-	-	-	-	-	-	-	-	-	-	-	-
7919_glycosyl_transferase...faa	-	-	-	ID:ADD01949.1,	-	-	-	-	-	-	-	-	-	-	-	-
7920_glycosyl_transferase...faa	-	-	-	ID:ADD01950.1,	-	-	-	-	-	-	-	-	-	-	-	-
7927_hypothetical_protein.faa	-	-	-	ID:ADD01957.1,	-	-	-	-	-	-	-	-	-	ID:EMT39963.1,	-	ID:AEM78245.1,
7928_OmpA-MotB_domain_pro...faa	-	-	-	ID:ADD01958.1,	-	-	-	-	-	-	-	-	ID:SDF79936.1,	ID:EMT40032.1,	-	ID:AEM78246.1,
7929_hypothetical_protein.faa	-	-	-	ID:ADD01959.1,	-	-	-	-	-	-	-	-	ID:SDF79901.1,	ID:EMT40050.1,	-	ID:AEM78247.1,
7930_SNF2-related_protein.faa	-	-	-	ID:ADD01960.1,	-	-	-	-	-	-	-	-	ID:SDF79863.1,	ID:EMT39962.1,	-	ID:AEM78248.1,
7931_hypothetical_protein.faa	-	-	-	ID:ADD01961.1,	-	-	-	-	-	-	-	-	ID:SDF79785.1,	-	-	-
7932_conserved_hypothetic...faa	-	-	-	ID:ADD01962.1,	-	-	-	-	-	-	-	-	-	-	-	-
7934_hypothetical_protein.faa	-	-	-	ID:ADD01964.1,	-	-	-	-	-	-	-	-	-	-	-	-
7935_hypothetical_protein.faa	-	-	-	ID:ADD01965.1,	-	-	-	-	-	-	-	-	-	-	-	-
7940_protein_of_unknown_f...faa	-	-	-	ID:ADD01970.1,	-	-	-	-	-	-	-	-	-	-	-	-
7955_CRISPR-associated_pr...faa	-	-	-	ID:ADD01985.1,	-	-	-	-	ID:UZQ83695.1,	-	-	ID:WP_028992047.1,	-	-	-	-
7998_hypothetical_protein.faa	-	-	-	ID:ADD02028.1,	-	-	-	-	-	-	-	-	-	-	-	-
7999_putative_lipoprotein.faa	-	-	-	ID:ADD02029.1,	-	-	-	-	-	-	ID:KHO60932.1,	ID:WP_054644840.1,	-	-	-	-
8017_hypothetical_protein.faa	-	-	-	ID:ADD02047.1,	-	-	-	-	-	-	-	-	-	-	-	-
8018_hypothetical_protein.faa	-	-	-	ID:ADD02048.1,	-	-	-	-	-	-	-	ID:WP_054644888.1,	-	-	-	-
8049_conserved_hypothetic...faa	-	-	-	ID:ADD02079.1,	-	-	-	-	-	-	-	ID:WP_012994884.1,	-	-	-	-
8180_leucyl-tRNA_syntheta...faa	-	-	-	ID:ADD02210.1,	-	-	-	-	-	-	-	-	-	-	-	-
8268_transposase_mutator_...faa	-	-	-	ID:ADD02298.1,ID:ADD03547.1,	-	-	-	-	-	-	-	-	-	-	-	ID:AEM79108.1,
8558_hypothetical_protein.faa	-	-	-	ID:ADD02588.1,	-	-	-	-	-	-	-	-	-	-	-	-
8578_helicase_domain-cont...faa	-	-	-	ID:ADD02608.1,	-	-	-	-	-	-	-	ID:WP_081723144.1,	ID:SDF83648.1,	-	-	-
8595_hypothetical_protein.faa	-	-	-	ID:ADD02625.1,	-	-	-	-	-	-	-	-	-	ID:EMT38856.1,	-	-
8597_hypothetical_protein.faa	-	-	-	ID:ADD02627.1,	-	-	-	-	-	-	-	-	-	ID:EMT38899.1,	-	-
8598_cell_wall_hydrolase-...faa	-	-	-	ID:ADD02628.1,	-	-	-	-	-	-	-	-	-	ID:EMT38890.1,	-	-
8599_conserved_hypothetic...faa	-	-	-	ID:ADD02629.1,	-	-	-	-	-	-	-	-	-	ID:EMT38902.1,	-	-
8600_phage-like_protein.faa	-	-	-	ID:ADD02630.1,	-	-	-	-	-	-	ID:KHO62665.1,	-	-	ID:EMT38845.1,	-	-
8601_glycoside_hydrolase_...faa	-	-	-	ID:ADD02631.1,	-	-	-	-	ID:UZQ82213.1,	ID:ABY92561.1,	-	-	-	ID:EMT38850.1,ID:EMT39322.1,	-	-
8602_hypothetical_protein.faa	-	-	-	ID:ADD02632.1,	-	-	-	-	-	-	-	-	-	ID:EMT38900.1,	-	-
8603_conserved_hypothetic...faa	-	-	-	ID:ADD02633.1,	-	-	-	-	-	-	-	-	-	ID:EMT38889.1,	-	-
8604_phage_minor_structur...faa	-	-	-	ID:ADD02634.1,	-	-	-	-	-	-	-	ID:WP_256201082.1,	-	ID:EMT38873.1,	-	-
8605_conserved_hypothetic...faa	-	-	-	ID:ADD02635.1,	-	-	-	-	-	-	-	-	-	ID:EMT38883.1,	-	-
8606_phage_tail_component.faa	-	-	-	ID:ADD02636.1,	-	-	-	-	-	-	-	-	-	ID:EMT38878.1,	-	-
8607_phage_tail_tape_meas...faa	-	-	-	ID:ADD02637.1,	-	-	-	-	-	-	-	-	-	ID:EMT38853.1,	-	-
8608_homoserine_dehydroge...faa	-	-	-	ID:ADD02638.1,	-	-	-	-	-	-	-	-	-	ID:EMT38857.1,	-	-
8609_conserved_hypothetic...faa	-	-	-	ID:ADD02639.1,	-	-	-	-	-	-	-	-	-	ID:EMT38876.1,	-	-
8610_conserved_hypothetic...faa	-	-	-	ID:ADD02640.1,	-	-	-	-	-	-	-	-	-	ID:EMT38864.1,	-	-
8611_hypothetical_protein.faa	-	-	-	ID:ADD02641.1,	-	-	-	-	-	-	-	-	-	ID:EMT38894.1,	-	-
8612_conserved_hypothetic...faa	-	-	-	ID:ADD02642.1,	-	-	-	-	-	-	-	-	-	ID:EMT38888.1,	-	-
8613_phage_head-tail_adap...faa	-	-	-	ID:ADD02643.1,	-	-	-	-	-	-	-	-	-	ID:EMT38861.1,	-	-
8614_conserved_hypothetic...faa	-	-	-	ID:ADD02644.1,	-	-	-	-	-	-	-	-	-	ID:EMT38896.1,	-	-
8615_hypothetical_protein.faa	-	-	-	ID:ADD02645.1,	-	-	-	-	-	-	-	-	-	ID:EMT38847.1,	-	-
8616_conserved_hypothetic...faa	-	-	-	ID:ADD02646.1,	-	-	-	-	-	-	-	-	-	ID:EMT38134.1,ID:EMT38877.1,	-	-
8617_conserved_hypothetic...faa	-	-	-	ID:ADD02647.1,	-	-	-	-	-	-	-	-	-	ID:EMT38897.1,	-	-
8618_hypothetical_protein.faa	-	-	-	ID:ADD02648.1,	-	-	-	-	-	-	-	-	-	ID:EMT38884.1,	-	-
8619_hypothetical_protein.faa	-	-	-	ID:ADD02649.1,	-	-	-	-	-	-	-	-	-	ID:EMT37951.1,	-	-
8620_hypothetical_protein.faa	-	-	-	ID:ADD02650.1,	-	-	-	-	-	-	-	-	-	ID:EMT37943.1,	-	-
8621_hypothetical_protein.faa	-	-	-	ID:ADD02651.1,	-	-	-	-	-	-	-	-	-	ID:EMT37953.1,	-	-
8622_conserved_hypothetic...faa	-	-	-	ID:ADD02652.1,	-	-	-	-	-	-	-	-	-	ID:EMT37950.1,	-	-
8623_conserved_hypothetic...faa	-	-	-	ID:ADD02653.1,	-	-	-	-	-	-	-	-	-	ID:EMT37955.1,	-	-
8624_conserved_hypothetic...faa	-	-	-	ID:ADD02654.1,	-	-	-	-	-	-	-	-	-	ID:EMT37954.1,	-	-
8625_conserved_hypothetic...faa	-	-	-	ID:ADD02655.1,	-	-	-	-	-	-	-	-	-	ID:EMT37948.1,	-	-
8626_hypothetical_protein.faa	-	-	-	ID:ADD02656.1,	-	-	-	-	-	-	-	-	-	ID:EMT37952.1,	-	-
8627_conserved_hypothetic...faa	-	-	-	ID:ADD02657.1,	-	-	-	-	-	-	-	-	-	ID:EMT37940.1,	-	-
8628_hypothetical_protein.faa	-	-	-	ID:ADD02658.1,	-	-	-	-	-	-	-	-	-	ID:EMT37947.1,	-	-
8629_conserved_hypothetic...faa	-	-	-	ID:ADD02659.1,	-	-	-	-	-	-	ID:KHO62685.1,	-	-	ID:EMT37945.1,	-	-
8630_RNA_polymerase-_sigm...faa	-	-	-	ID:ADD02660.1,	-	-	-	-	-	-	-	-	-	ID:EMT37939.1,	-	-
8631_hypothetical_protein.faa	-	-	-	ID:ADD02661.1,	-	-	-	-	-	-	-	-	-	ID:EMT37942.1,	-	-
8632_AAA_ATPase.faa	-	-	-	ID:ADD02662.1,	-	-	-	-	-	-	-	-	-	ID:EMT37941.1,	-	-
8633_primosome-_DnaD_subu...faa	-	-	-	ID:ADD02663.1,	-	-	-	-	-	-	-	-	-	ID:EMT37956.1,	-	-
8634_RecT_protein.faa	-	-	-	ID:ADD02664.1,	-	-	-	-	-	-	-	-	-	ID:EMT38144.1,ID:EMT37949.1,	-	-
8635_phage-type_endonucle...faa	-	-	-	ID:ADD02665.1,	-	-	-	-	-	-	ID:KHO62688.1,	-	-	-	-	-
8636_conserved_hypothetic...faa	-	-	-	ID:ADD02666.1,	-	-	-	-	-	-	-	-	-	ID:EMT38797.1,	-	-
8637_DNA_binding_domain_p...faa	-	-	-	ID:ADD02667.1,	-	-	-	-	-	-	ID:KHO62690.1,	-	-	ID:EMT38784.1,	-	-
8638_Protein_of_unknown_f...faa	-	-	-	ID:ADD02668.1,	-	-	-	-	-	-	-	-	-	ID:EMT38782.1,	-	-
8639_hypothetical_protein.faa	-	-	-	ID:ADD02669.1,	-	-	-	-	-	-	-	-	-	ID:EMT38798.1,	-	-
8643_conserved_hypothetic...faa	-	-	-	ID:ADD02673.1,	-	-	-	-	-	-	-	-	-	ID:EMT38787.1,	-	-
8644_conserved_hypothetic...faa	-	-	-	ID:ADD02674.1,	-	-	-	-	-	-	-	-	-	ID:EMT38777.1,	-	-
8764_hypothetical_protein.faa	-	-	-	ID:ADD02794.1,	-	-	-	-	-	-	-	-	-	-	-	-
8801_conserved_hypothetic...faa	-	-	-	ID:ADD02831.1,	-	-	-	-	-	-	-	-	-	-	-	-
8813_hypothetical_protein.faa	-	-	-	ID:ADD02843.1,	-	-	-	-	-	-	-	ID:WP_173571574.1,	-	-	-	-
8815_alkylhydroperoxidase...faa	-	-	-	ID:ADD02845.1,	-	-	-	-	-	-	-	ID:WP_054644789.1,	-	-	-	-
8883_metal_dependent_phos...faa	-	-	-	ID:ADD02913.1,	-	-	-	-	-	ID:ABY92438.1,	ID:KHO62384.1,	-	-	-	ID:SHE65182.1,	-
8884_hypothetical_protein.faa	-	-	-	ID:ADD02914.1,	-	-	-	-	-	-	-	-	-	-	-	ID:AEM79216.1,
8885_ferrous_iron_transpo...faa	-	-	-	ID:ADD02915.1,	-	-	-	-	-	ID:ABY92437.1,	ID:KHO62383.1,	-	-	-	ID:SHE65213.1,	ID:AEM79217.1,
8886_FeoA_family_protein.faa	-	-	-	ID:ADD02916.1,	-	-	-	-	-	ID:ABY92436.1,	ID:KHO62382.1,	-	-	-	ID:SHE65242.1,	ID:AEM79218.1,
8887_FeoA_family_protein.faa	-	-	-	ID:ADD02917.1,	-	-	-	-	-	ID:ABY92435.1,	ID:KHO62381.1,	-	-	-	ID:SHE65282.1,	ID:AEM79219.1,
8921_periplasmic_binding_...faa	-	-	-	ID:ADD02951.1,	-	-	-	-	-	-	-	ID:WP_256201106.1,	-	-	-	-
8941_Acetyl_xylan_esteras...faa	-	-	-	ID:ADD02971.1,	-	-	-	-	-	-	-	-	-	-	-	-
8942_Pectate_disaccharide...faa	-	-	-	ID:ADD02972.1,	-	-	-	-	-	-	-	-	-	-	-	-
8944_Xylose_isomerase_dom...faa	-	-	-	ID:ADD02974.1,	-	-	-	ID:EIV99552.1,	-	-	-	-	-	-	ID:SHE71219.1,	-
8946_MATE_efflux_family_p...faa	-	-	-	ID:ADD02976.1,	-	-	-	ID:EIV99554.1,	-	-	-	-	-	-	ID:SHE71292.1,	-
8947_2-deoxy-D-gluconate_...faa	-	-	-	ID:ADD02977.1,	-	-	-	ID:EIV99555.1,	-	-	-	-	-	-	ID:SHE71325.1,	-
8949_4-deoxy-L-threo-5-he...faa	-	-	-	ID:ADD02979.1,	-	-	-	ID:EIV99557.1,	-	-	-	-	-	-	ID:SHE71391.1,	-
8950_glycoside_hydrolase_...faa	-	-	-	ID:ADD02980.1,	-	-	-	ID:EIV99558.1,	-	-	-	-	-	-	ID:SHE71451.1,	-
8951_binding-protein-depe...faa	-	-	-	ID:ADD02981.1,	-	-	-	ID:EIV99559.1,	-	-	-	-	-	-	ID:SHE71487.1,	-
8952_binding-protein-depe...faa	-	-	-	ID:ADD02982.1,	-	-	-	ID:EIV99560.1,	-	-	-	-	-	-	ID:SHE71534.1,	-
8953_extracellular_solute...faa	-	-	-	ID:ADD02983.1,	-	-	-	ID:EIV99561.1,	-	-	-	-	-	-	ID:SHE71567.1,	-
8954_glycosyl_hydrolase_f...faa	-	-	-	ID:ADD02984.1,	-	-	-	ID:EIV99562.1,	-	-	-	-	-	-	ID:SHE71603.1,	-
9037_HEPN_domain_protein.faa	-	-	-	ID:ADD03067.1,	-	-	-	-	-	-	-	-	-	-	-	-
9055_conserved_hypothetic...faa	-	-	-	ID:ADD03085.1,	-	-	-	-	-	-	-	ID:WP_054644880.1,	-	-	-	-
9082_metallophosphoestera...faa	-	-	-	ID:ADD03112.1,	-	-	-	-	-	-	-	-	-	-	-	-
9083_conserved_hypothetic...faa	-	-	-	ID:ADD03113.1,	-	-	-	-	-	-	-	-	-	-	-	-
9084_UBA-THIF-type_NAD-FA...faa	-	-	-	ID:ADD03114.1,	-	-	-	-	-	-	-	-	-	-	-	-
9085_conserved_hypothetic...faa	-	-	-	ID:ADD03115.1,	-	-	-	-	-	-	-	-	-	-	-	-
9086_Tn7-like_transpositi...faa	-	-	-	ID:ADD03116.1,	-	-	-	-	-	-	-	-	-	-	-	ID:AEM79497.1,
9087_Tn7-like_transpositi...faa	-	-	-	ID:ADD03117.1,	-	-	-	-	-	-	-	-	-	-	-	ID:AEM79498.1,
9088_Integrase_catalytic_...faa	-	-	-	ID:ADD03118.1,	-	-	-	-	-	-	-	-	-	-	-	ID:AEM79499.1,
9089_TnsA_endonuclease.faa	-	-	-	ID:ADD03119.1,	-	-	-	-	-	-	-	-	-	-	-	ID:AEM79500.1,
9090_hypothetical_protein.faa	-	-	-	ID:ADD03120.1,	-	-	-	-	-	-	-	-	-	-	-	ID:AEM79501.1,
9091_transcriptional_regu...faa	-	-	-	ID:ADD03121.1,	-	-	-	-	-	-	-	-	-	-	-	ID:AEM79503.1,
9092_transcriptional_regu...faa	-	-	-	ID:ADD03122.1,	-	-	-	-	-	-	-	-	-	-	-	ID:AEM79504.1,
9093_integrase_family_pro...faa	-	-	-	ID:ADD03123.1,	-	-	-	-	-	-	-	-	-	-	-	ID:AEM79505.1,
9095_hypothetical_protein.faa	-	-	-	ID:ADD03125.1,	-	-	-	-	-	-	-	-	-	-	-	ID:AEM79506.1,
9096_conserved_hypothetic...faa	-	-	-	ID:ADD03126.1,	-	-	-	-	-	-	-	-	-	-	-	ID:AEM79507.1,
9097_hypothetical_protein.faa	-	-	-	ID:ADD03127.1,	-	-	-	-	-	-	-	-	-	-	-	ID:AEM79511.1,
9099_conserved_hypothetic...faa	-	-	-	ID:ADD03129.1,	-	-	-	-	-	-	-	-	-	-	-	ID:AEM79512.1,
9102_hypothetical_protein.faa	-	-	-	ID:ADD03132.1,	-	-	-	-	-	-	-	-	-	-	-	-
9103_SMC_domain_protein.faa	-	-	-	ID:ADD03133.1,	-	-	-	-	-	-	-	-	-	-	-	-
9104_conserved_hypothetic...faa	-	-	-	ID:ADD03134.1,	-	-	-	-	-	-	-	-	-	-	-	-
9105_hypothetical_protein.faa	-	-	-	ID:ADD03135.1,	-	-	-	-	-	-	-	-	-	-	-	-
9106_type_III_restriction...faa	-	-	-	ID:ADD03136.1,	-	-	-	-	-	-	-	-	-	-	-	-
9107_DNA_methylase_N-4-N-...faa	-	-	-	ID:ADD03137.1,	-	-	-	-	-	-	-	-	-	-	-	-
9110_conserved_hypothetic...faa	-	-	-	ID:ADD03140.1,	-	-	-	-	-	-	-	-	-	-	-	-
9111_hypothetical_protein.faa	-	-	-	ID:ADD03141.1,	-	-	-	-	-	-	-	-	-	-	-	-
9112_conserved_hypothetic...faa	-	-	-	ID:ADD03142.1,	-	-	-	-	-	-	-	-	-	-	-	-
9113_conserved_hypothetic...faa	-	-	-	ID:ADD03143.1,	ID:AIS53065.1,	-	-	-	-	-	-	-	-	-	-	-
9176_conserved_hypothetic...faa	-	-	-	ID:ADD03206.1,	-	-	-	-	-	-	-	-	-	-	-	-
9228_PTS_system-_fructose...faa	-	-	-	ID:ADD03258.1,	-	-	ID:ABY94002.1,	ID:EIV99812.1,	-	ID:ABY92128.1,	-	-	ID:SDF34470.1,	-	-	ID:AEM79646.1,
9280_integral_membrane_se...faa	-	-	-	ID:ADD03310.1,	-	-	-	-	-	-	-	-	-	-	-	-
9288_hypothetical_protein.faa	-	-	-	ID:ADD03318.1,	-	-	-	-	-	-	-	-	-	-	-	-
9289_hypothetical_protein.faa	-	-	-	ID:ADD03319.1,	-	-	-	-	-	-	-	-	-	-	-	-
9290_hypothetical_protein.faa	-	-	-	ID:ADD03320.1,	-	-	-	-	-	-	-	-	-	-	-	-
9291_conserved_hypothetic...faa	-	-	-	ID:ADD03321.1,	-	-	-	-	-	-	ID:KHO61875.1,	-	ID:SDG72270.1,	-	-	-
9292_protein_of_unknown_f...faa	-	-	-	ID:ADD03322.1,	-	-	-	ID:EIV99916.1,	-	-	ID:KHO61874.1,	-	ID:SDG72243.1,	-	-	-
9293_transcriptional_regu...faa	-	-	-	ID:ADD03323.1,	-	-	-	ID:EIV99917.1,	-	-	ID:KHO61873.1,ID:KHO63199.1,	-	ID:SDG72213.1,	-	-	-
9298_PfkB_domain_protein.faa	-	-	-	ID:ADD03328.1,	-	-	-	-	-	-	-	-	-	-	-	-
9299_sucrose-6-phosphate_...faa	-	-	-	ID:ADD03329.1,	-	-	-	-	-	-	-	-	-	-	-	-
9300_sucrose-6-phosphate_...faa	-	-	-	ID:ADD03330.1,	-	-	-	-	-	-	-	-	-	-	-	-
9301_Glycosyl_hydrolase_f...faa	-	-	-	ID:ADD03331.1,	-	-	-	-	-	-	-	-	-	-	-	-
9302_binding-protein-depe...faa	-	-	-	ID:ADD03332.1,	-	-	-	-	-	-	-	-	-	-	-	-
9303_binding-protein-depe...faa	-	-	-	ID:ADD03333.1,	-	-	-	-	-	-	-	-	-	-	-	-
9304_extracellular_solute...faa	-	-	-	ID:ADD03334.1,	-	-	-	-	-	-	-	-	-	-	-	-
9305_transcriptional_regu...faa	-	-	-	ID:ADD03335.1,	-	-	-	-	-	-	-	-	-	-	-	-
9311_hypothetical_protein.faa	-	-	-	ID:ADD03341.1,	-	-	-	-	-	-	-	ID:WP_162199506.1,	-	-	-	-
9312_hypothetical_protein.faa	-	-	-	ID:ADD03342.1,	-	-	-	-	-	-	-	-	-	-	-	-
9313_hypothetical_protein.faa	-	-	-	ID:ADD03343.1,	-	-	-	-	-	-	-	-	-	-	-	-
9332_ATP-binding_region_A...faa	-	-	-	ID:ADD03362.1,	-	-	-	-	-	ID:ABY91988.1,	-	-	-	-	-	-
9367_hypothetical_protein.faa	-	-	-	ID:ADD03397.1,	-	-	-	-	-	-	-	-	-	-	-	-
9368_hypothetical_protein.faa	-	-	-	ID:ADD03398.1,	-	-	-	-	-	-	-	-	-	-	-	-
9369_hypothetical_protein.faa	-	-	-	ID:ADD03399.1,	-	-	-	-	-	-	-	-	-	-	-	-
9370_hypothetical_protein.faa	-	-	-	ID:ADD03400.1,	-	-	-	-	-	-	-	ID:WP_012996089.1,	-	-	-	-
9372_hypothetical_protein.faa	-	-	-	ID:ADD03402.1,	-	-	-	-	-	-	-	-	-	-	-	-
9373_hypothetical_protein.faa	-	-	-	ID:ADD03403.1,	-	-	-	-	-	-	-	-	-	-	-	-
9374_conserved_hypothetic...faa	-	-	-	ID:ADD03404.1,	-	-	-	-	-	-	-	ID:WP_245599077.1,	-	-	-	-
9375_conserved_hypothetic...faa	-	-	-	ID:ADD03405.1,	-	-	-	-	-	-	-	ID:WP_255549817.1,	-	-	-	-
9376_hypothetical_protein.faa	-	-	-	ID:ADD03406.1,	-	-	-	-	-	-	-	ID:WP_012996095.1,	-	-	-	-
9377_hypothetical_protein.faa	-	-	-	ID:ADD03407.1,	-	-	-	-	-	-	-	ID:WP_028992356.1,	-	-	-	-
9378_hypothetical_protein.faa	-	-	-	ID:ADD03408.1,	-	-	-	-	-	-	-	ID:WP_012996097.1,	-	-	-	-
9438_copper_amine_oxidase...faa	-	-	-	ID:ADD03468.1,	ID:AIS53445.1,	-	-	-	ID:UZQ82881.1,	-	-	ID:WP_028992287.1,	ID:SDF88952.1,	-	-	ID:AEM79915.1,
9440_polysaccharide_deace...faa	-	-	-	ID:ADD03470.1,	-	-	-	-	-	-	-	-	-	-	-	-
9460_hypothetical_protein.faa	-	-	-	ID:ADD03490.1,	-	-	-	-	-	-	-	-	ID:SDG65150.1,	ID:EMT39576.1,	-	-
9518_transcriptional_regu...faa	-	-	-	ID:ADD03548.1,	ID:AIS53293.1,	-	-	-	-	-	-	-	-	-	-	-
9520_ABC-2_type_transport...faa	-	-	-	ID:ADD03550.1,	ID:AIS53291.1,	-	-	-	-	-	-	-	-	-	-	-
9526_conserved_hypothetic...faa	-	-	-	ID:ADD03556.1,	ID:AIS51998.1,	-	-	-	-	-	-	-	-	-	-	-
9529_conserved_hypothetic...faa	-	-	-	ID:ADD03559.1,	-	-	-	-	-	ID:ABY93633.1,	-	-	-	-	-	-
9533_hypothetical_protein.faa	-	-	-	ID:ADD03563.1,	-	-	-	-	-	-	-	-	-	-	-	-
9534_actin-actin_family_p...faa	-	-	-	ID:ADD03564.1,	-	-	-	-	-	-	-	-	-	-	-	-
9535_conserved_hypothetic...faa	-	-	-	ID:ADD03565.1,	-	-	-	-	-	-	-	-	-	-	-	-
9538_hypothetical_protein.faa	-	-	-	ID:ADD03568.1,	-	-	-	-	-	-	-	-	-	-	-	-
9539_hypothetical_protein.faa	-	-	-	ID:ADD03569.1,	-	-	-	-	-	-	-	-	-	-	-	-
9540_transcriptional_regu...faa	-	-	-	ID:ADD03570.1,	-	-	-	-	-	-	-	-	-	-	-	-
9541_XRE_family_transcrip...faa	-	-	-	ID:ADD03571.1,	-	-	-	-	-	-	-	-	-	-	-	-
9581_pyc.faa	-	-	-	-	ID:AIS51230.1,	-	-	-	-	-	-	-	-	-	-	-
9582_pycA.faa	-	-	-	-	ID:AIS51231.1,	-	-	-	-	-	ID:KHO62756.1,	-	-	-	-	-
9601_nuclease.faa	-	-	-	-	ID:AIS51250.1,	-	-	-	-	-	-	-	-	-	-	-
9604_phoB1.faa	-	-	-	-	ID:AIS51253.1,	-	-	-	-	-	-	-	-	-	-	-
9605_hypothetical_protein.faa	-	-	-	-	ID:AIS51254.1,	-	-	-	-	-	-	-	-	-	-	-
9607_transposase_family_p...faa	-	-	-	-	ID:AIS51256.1,	-	-	-	-	-	-	-	-	-	-	-
9608_transposase_IS4_fami...faa	-	-	-	-	ID:AIS51257.1,ID:AIS51388.1,ID:AIS51966.1,	-	-	-	-	-	-	-	-	-	-	-
9609_transposase_IS4_fami...faa	-	-	-	-	ID:AIS51258.1,	-	-	-	-	-	-	-	-	-	-	-
9610_hypothetical_protein.faa	-	-	-	-	ID:AIS51259.1,	-	-	-	-	-	-	-	-	-	-	-
9679_ech1A.faa	-	-	-	-	ID:AIS51328.1,	-	-	-	-	-	-	-	-	-	-	-
9682_ech1F.faa	-	-	-	-	ID:AIS51331.1,	-	-	-	-	-	ID:KHO62855.1,	-	-	-	-	-
9683_hycB1.faa	-	-	-	-	ID:AIS51332.1,ID:AIS51992.1,ID:AIS53141.1,ID:AIS53142.1,	-	-	-	-	-	ID:KHO62864.1,	-	-	-	-	-
9684_hypothetical_protein.faa	-	-	-	-	ID:AIS51333.1,	-	-	-	-	-	-	-	-	-	-	-
9685_hypothetical_protein.faa	-	-	-	-	ID:AIS51334.1,	-	-	-	-	-	-	-	-	-	-	-
9686_ech1D.faa	-	-	-	-	ID:AIS51335.1,	-	-	-	-	-	-	-	-	-	-	-
9688_hydrogenase_assembly...faa	-	-	-	-	ID:AIS51337.1,	-	-	-	-	-	-	-	-	-	-	-
9691_amidohydrolase_2.faa	-	-	-	-	ID:AIS51340.1,	-	-	-	-	-	-	-	-	-	-	-
9697_hypothetical_protein.faa	-	-	-	-	ID:AIS51346.1,	-	-	-	-	-	-	-	-	-	-	-
9717_putative_oligopeptid...faa	-	-	-	-	ID:AIS51366.1,	-	-	-	-	-	-	-	-	-	-	-
9734_hypothetical_protein.faa	-	-	-	-	ID:AIS51383.1,	-	-	-	-	ID:ABY91438.1,	-	-	-	-	-	-
9738_transposase_IS4_fami...faa	-	-	-	-	ID:AIS51387.1,	-	-	-	-	-	-	-	-	-	-	-
9742_oxidoreductase_domai...faa	-	-	-	-	ID:AIS51391.1,	-	-	-	-	-	-	-	-	-	-	-
9744_rbsC.faa	-	-	-	-	ID:AIS51393.1,	-	-	-	-	-	-	-	-	-	-	-
9746_hypothetical_protein.faa	-	-	-	-	ID:AIS51395.1,	-	-	-	-	-	-	-	-	-	-	-
9747_napH.faa	-	-	-	-	ID:AIS51396.1,	-	-	-	-	-	-	-	-	-	-	-
9757_putative_nickel-resp...faa	-	-	-	-	ID:AIS51406.1,	-	-	-	-	-	-	-	-	-	-	-
9759_gcdB.faa	-	-	-	-	ID:AIS51408.1,	-	-	-	-	-	-	-	-	-	-	-
9763_matE.faa	-	-	-	-	ID:AIS51412.1,	-	-	-	-	-	-	ID:WP_256201184.1,	-	-	-	-
9791_hypothetical_protein.faa	-	-	-	-	ID:AIS51440.1,	-	-	-	-	-	-	-	-	-	-	-
9802_dihydrolipoamide_deh...faa	-	-	-	-	ID:AIS51451.1,	-	-	-	-	-	-	-	-	-	-	-
9806_transposase.faa	-	-	-	-	ID:AIS51455.1,	-	-	-	-	-	-	-	-	-	-	-
9807_hypothetical_protein.faa	-	-	-	-	ID:AIS51456.1,	-	-	-	-	-	-	-	-	-	-	-
9808_hypothetical_protein.faa	-	-	-	-	ID:AIS51457.1,	-	-	-	-	-	-	-	-	-	-	-
9809_hypothetical_protein.faa	-	-	-	-	ID:AIS51458.1,	-	-	-	-	-	-	-	-	-	ID:SHF35416.1,ID:SHF02612.1,	-
9810_hypothetical_protein.faa	-	-	-	-	ID:AIS51459.1,	-	-	-	-	-	-	-	-	-	-	-
9811_hypothetical_protein.faa	-	-	-	-	ID:AIS51460.1,	-	-	-	-	-	-	-	-	-	-	-
9812_hypothetical_protein.faa	-	-	-	-	ID:AIS51461.1,	-	-	-	-	-	-	-	-	-	ID:SHE33709.1,	-
9814_hypothetical_protein.faa	-	-	-	-	ID:AIS51463.1,ID:AIS53560.1,	-	-	-	-	-	-	-	ID:SDG67738.1,	-	-	-
9838_levR1.faa	-	-	-	-	ID:AIS51487.1,	-	-	-	-	-	-	-	-	-	-	-
9851_LysR_substrate-bindi...faa	-	-	-	-	ID:AIS51500.1,	-	-	-	-	-	-	-	-	-	-	-
9860_hypothetical_protein.faa	-	-	-	-	ID:AIS51509.1,	-	-	-	-	-	-	-	-	-	-	-
9861_btuR1.faa	-	-	-	-	ID:AIS51510.1,	-	-	-	-	-	-	-	-	-	-	-
9862_hypothetical_protein.faa	-	-	-	-	ID:AIS51511.1,	-	-	-	-	-	-	-	-	-	-	-
9863_cbiZ.faa	-	-	-	-	ID:AIS51512.1,	-	-	-	-	-	-	-	-	-	-	-
9864_cobN1.faa	-	-	-	-	ID:AIS51513.1,	-	-	-	-	-	-	-	-	-	-	-
9875_hypothetical_protein.faa	-	-	-	-	ID:AIS51524.1,	-	-	-	-	-	-	-	-	-	-	-
9902_hypothetical_protein.faa	-	-	-	-	ID:AIS51551.1,	-	ID:ABY95513.1,	-	-	-	-	-	-	-	-	-
9903_natA1.faa	-	-	-	-	ID:AIS51552.1,	-	-	-	ID:UZQ83382.1,	ID:ABY91645.1,	-	-	-	-	-	ID:AEM77939.1,
9906_transcriptional_acti...faa	-	-	-	-	ID:AIS51555.1,	-	-	-	-	-	-	-	-	-	-	-
9907_hypothetical_protein.faa	-	-	-	-	ID:AIS51556.1,	-	-	-	-	-	-	-	-	-	-	-
9911_ABC_transporter-_ATP...faa	-	-	-	-	ID:AIS51560.1,	-	-	-	-	-	-	-	-	-	-	-
9912_hypothetical_protein.faa	-	-	-	-	ID:AIS51561.1,	-	-	-	-	-	-	-	-	-	-	-
9917_radical_SAM_domain-c...faa	-	-	-	-	ID:AIS51566.1,	-	-	-	-	-	-	-	-	-	-	-
9921_hypothetical_protein.faa	-	-	-	-	ID:AIS51570.1,	-	-	-	-	-	-	-	-	-	-	-
9922_hypothetical_protein.faa	-	-	-	-	ID:AIS51571.1,	-	-	-	-	-	-	-	-	-	-	-
9925_hypothetical_protein.faa	-	-	-	-	ID:AIS51574.1,	-	-	-	-	-	-	-	-	-	-	-
9926_hypothetical_protein.faa	-	-	-	-	ID:AIS51575.1,	-	-	-	-	-	-	ID:WP_028992206.1,	-	-	-	-
9940_ABC_transporter_like...faa	-	-	-	-	ID:AIS51589.1,	-	-	-	-	-	-	-	-	-	-	-
9942_radical_SAM_domain-c...faa	-	-	-	-	ID:AIS51591.1,	-	-	-	-	-	-	-	-	-	-	-
9943_hypothetical_protein.faa	-	-	-	-	ID:AIS51592.1,	-	-	-	-	-	-	-	-	-	-	-
9944_major_facilitator_su...faa	-	-	-	-	ID:AIS51593.1,	-	-	-	-	-	-	-	-	-	-	-
9945_transposase_IS116-IS...faa	-	-	-	-	ID:AIS51594.1,	-	-	-	-	-	-	-	-	-	-	-
9946_hypothetical_protein.faa	-	-	-	-	ID:AIS51595.1,	-	-	-	-	-	-	ID:WP_156202109.1,	-	-	-	-
9947_hypothetical_protein.faa	-	-	-	-	ID:AIS51596.1,	-	-	-	-	-	-	ID:WP_156202108.1,	-	-	-	-
9949_radical_SAM_domain-c...faa	-	-	-	-	ID:AIS51598.1,	-	-	-	-	-	-	-	-	-	-	-
9950_radical_SAM_domain-c...faa	-	-	-	-	ID:AIS51599.1,	-	-	-	-	-	-	-	-	-	-	-
9951_hypothetical_protein.faa	-	-	-	-	ID:AIS51600.1,	-	-	-	-	-	-	-	-	-	-	-
9957_hypothetical_protein.faa	-	-	-	-	ID:AIS51606.1,	-	-	-	-	-	-	-	-	-	-	-
9958_hypothetical_protein.faa	-	-	-	-	ID:AIS51607.1,	-	-	-	-	-	-	-	-	-	-	-
9959_hypothetical_protein.faa	-	-	-	-	ID:AIS51608.1,	-	-	-	-	-	-	-	-	-	-	-
9963_fda.faa	-	-	-	-	ID:AIS51612.1,	-	-	-	-	-	-	-	-	-	-	-
9964_major_facilitator_su...faa	-	-	-	-	ID:AIS51613.1,	-	-	-	-	-	ID:KHO60934.1,	-	-	-	ID:SHE43755.1,	-
9965_putative_ABC_transpo...faa	-	-	-	-	ID:AIS51614.1,	-	-	-	-	-	-	-	-	-	-	-
9966_putative_ABC_transpo...faa	-	-	-	-	ID:AIS51615.1,	-	-	-	-	-	-	-	-	-	-	-
9967_hypothetical_protein.faa	-	-	-	-	ID:AIS51616.1,	-	-	-	ID:UZQ83426.1,	-	-	-	ID:SDF95696.1,	ID:EMT38552.1,	ID:SHE43927.1,	-
9968_hypothetical_protein.faa	-	-	-	-	ID:AIS51617.1,	-	-	-	ID:UZQ83427.1,	-	-	-	ID:SDF95662.1,	-	-	-
9979_hypothetical_protein.faa	-	-	-	-	ID:AIS51628.1,	-	-	-	-	-	-	-	ID:SDF95201.1,	ID:EMT38529.1,	-	-
9980_sugar_phosphate_isom...faa	-	-	-	-	ID:AIS51629.1,	-	-	-	-	-	-	-	-	-	-	-
9981_hypothetical_protein.faa	-	-	-	-	ID:AIS51630.1,	-	-	-	-	-	-	-	-	-	-	-
9983_hypothetical_protein.faa	-	-	-	-	ID:AIS51632.1,	-	-	-	-	-	-	-	-	-	-	-
9984_araQ.faa	-	-	-	-	ID:AIS51633.1,	-	-	-	-	-	-	-	-	-	-	-
9985_carbohydrate_ABC_tra...faa	-	-	-	-	ID:AIS51634.1,	-	-	-	-	-	ID:KHO60955.1,	-	-	-	-	-
9986_hypothetical_protein.faa	-	-	-	-	ID:AIS51635.1,	-	-	-	-	-	-	-	-	-	-	-
9992_hutI.faa	-	-	-	-	ID:AIS51641.1,	-	-	-	-	-	-	-	-	-	-	-
10003_nagP.faa	-	-	-	-	ID:AIS51652.1,	-	-	-	-	-	-	-	-	-	-	-
10036_fliC.faa	-	-	-	-	ID:AIS51685.1,	-	-	-	-	-	-	-	-	-	-	-
10061_cobN2.faa	-	-	-	-	ID:AIS51710.1,ID:AIS52146.1,ID:AIS52204.1,ID:AIS52206.1,ID:AIS52811.1,	-	-	-	-	-	-	-	-	-	-	-
10062_periplasmic_binding_...faa	-	-	-	-	ID:AIS51711.1,ID:AIS52807.1,ID:AIS52812.1,	-	-	-	-	-	-	-	-	-	-	-
10063_putative_magnesium_c...faa	-	-	-	-	ID:AIS51712.1,ID:AIS52806.1,	-	-	-	-	-	-	-	-	-	-	-
10064_putative_transporter...faa	-	-	-	-	ID:AIS51713.1,ID:AIS52805.1,	-	-	-	-	-	-	-	-	-	-	-
10065_hypothetical_protein.faa	-	-	-	-	ID:AIS51714.1,ID:AIS52804.1,	-	-	-	-	-	-	-	-	-	-	-
10066_protoporphyrin_IX_ma...faa	-	-	-	-	ID:AIS51715.1,	-	-	-	-	-	-	-	-	-	-	-
10067_chlD.faa	-	-	-	-	ID:AIS51716.1,	-	-	-	-	-	-	-	-	-	-	-
10068_daunorubicin_resista...faa	-	-	-	-	ID:AIS51717.1,ID:AIS52810.1,	-	-	-	-	-	-	-	-	-	-	-
10069_ABC-type_multidrug_t...faa	-	-	-	-	ID:AIS51718.1,ID:AIS51719.1,ID:AIS52281.1,ID:AIS52809.1,	-	-	-	-	-	-	-	-	-	-	-
10071_ABC-type_Fe3+-hydrox...faa	-	-	-	-	ID:AIS51720.1,	-	-	-	-	-	-	-	-	-	-	-
10072_hypothetical_protein.faa	-	-	-	-	ID:AIS51721.1,	-	-	-	-	-	-	-	-	-	-	-
10073_flavin_reductase-lik...faa	-	-	-	-	ID:AIS51722.1,	-	-	-	-	-	-	-	-	-	-	-
10074_ABC-type_Fe3+-hydrox...faa	-	-	-	-	ID:AIS51723.1,	-	-	-	-	-	-	-	-	-	-	-
10075_ABC-type_Fe3+-hydrox...faa	-	-	-	-	ID:AIS51724.1,	-	-	-	-	-	-	-	-	-	-	-
10076_ABC-type_Fe3+-sidero...faa	-	-	-	-	ID:AIS51725.1,	-	-	-	-	-	-	-	-	-	-	-
10077_ABC-type_cobalamin-F...faa	-	-	-	-	ID:AIS51726.1,ID:AIS52802.1,	-	-	-	-	-	-	-	-	-	-	-
10087_hypothetical_protein.faa	-	-	-	-	ID:AIS51736.1,	-	-	-	-	-	-	-	-	-	-	-
10104_hypothetical_protein.faa	-	-	-	-	ID:AIS51753.1,	-	-	-	-	-	-	-	-	-	-	-
10107_hypothetical_protein.faa	-	-	-	-	ID:AIS51756.1,	-	-	-	-	-	-	-	-	-	-	-
10146_hypothetical_protein.faa	-	-	-	-	ID:AIS51795.1,	-	-	-	-	-	-	-	-	-	-	-
10147_hypothetical_protein.faa	-	-	-	-	ID:AIS51796.1,	-	-	-	-	-	-	-	-	-	-	-
10148_hypothetical_protein.faa	-	-	-	-	ID:AIS51797.1,	-	-	-	-	-	-	-	-	-	-	-
10149_transposase-_IS605_O...faa	-	-	-	-	ID:AIS51798.1,	-	-	-	-	-	-	-	-	-	-	-
10155_licR.faa	-	-	-	-	ID:AIS51804.1,	-	-	-	-	-	-	-	-	-	-	-
10157_PTS_system-_fructose...faa	-	-	-	-	ID:AIS51806.1,	-	-	-	-	-	-	-	-	-	-	-
10159_phosphodiesterase-_M...faa	-	-	-	-	ID:AIS51808.1,	-	-	-	-	-	-	-	-	-	-	-
10160_nitroreductase.faa	-	-	-	-	ID:AIS51809.1,	-	-	-	-	ID:ABY91465.1,	-	-	-	-	-	-
10161_transposase_IS116-IS...faa	-	-	-	-	ID:AIS51810.1,	-	-	-	-	-	-	-	-	-	-	-
10168_hypothetical_protein.faa	-	-	-	-	ID:AIS51817.1,	-	-	-	-	-	-	-	-	-	-	-
10169_hypothetical_protein.faa	-	-	-	-	ID:AIS51818.1,	-	-	-	-	-	-	-	-	-	-	-
10170_hypothetical_protein.faa	-	-	-	-	ID:AIS51819.1,	-	-	-	-	-	-	-	-	-	-	-
10192_transposase-_IS605_O...faa	-	-	-	-	ID:AIS51841.1,	-	-	-	-	-	-	-	-	-	-	-
10195_hypothetical_protein.faa	-	-	-	-	ID:AIS51844.1,	-	-	-	-	-	-	-	-	-	-	-
10196_nucleic_acid_binding...faa	-	-	-	-	ID:AIS51845.1,	-	-	-	-	-	-	-	-	-	-	-
10198_degT.faa	-	-	-	-	ID:AIS51847.1,	-	-	ID:EIW00660.1,	-	-	-	-	-	-	-	-
10199_wbpA.faa	-	-	-	-	ID:AIS51848.1,	-	-	ID:EIW00661.1,	-	ID:ABY93543.1,	-	-	-	-	-	ID:AEM78218.1,
10201_UDP-3-O--3-hydroxymy...faa	-	-	-	-	ID:AIS51850.1,	-	-	ID:EIW00663.1,	-	-	-	-	-	-	-	-
10202_glycosyltransferase.faa	-	-	-	-	ID:AIS51851.1,	-	-	-	-	-	-	-	-	-	-	-
10203_glycosyltransferases...faa	-	-	-	-	ID:AIS51852.1,	-	-	-	-	-	-	-	-	-	-	-
10204_glycosyltransferase.faa	-	-	-	-	ID:AIS51853.1,	-	-	-	-	-	-	-	-	-	-	-
10205_O-antigen_ligase_lik...faa	-	-	-	-	ID:AIS51854.1,	-	-	-	-	-	-	-	-	-	-	-
10207_epsL.faa	-	-	-	-	ID:AIS51856.1,	-	-	ID:EIW00673.1,	ID:UZQ83668.1,	-	-	-	-	-	-	-
10210_epsC.faa	-	-	-	-	ID:AIS51859.1,	-	-	ID:EIW00676.1,	ID:UZQ83671.1,	-	-	-	-	-	-	-
10212_membrane_protein.faa	-	-	-	-	ID:AIS51861.1,	-	-	-	ID:UZQ83675.1,	-	-	-	-	-	-	-
10213_biotin_carboxylase.faa	-	-	-	-	ID:AIS51862.1,	-	-	-	-	-	-	-	-	-	-	-
10214_putative_ATP-depende...faa	-	-	-	-	ID:AIS51863.1,	-	-	-	-	-	-	-	-	-	-	-
10215_NAD-dependent_epimer...faa	-	-	-	-	ID:AIS51864.1,	-	-	-	-	-	-	-	-	-	-	-
10216_hypothetical_protein.faa	-	-	-	-	ID:AIS51865.1,	-	-	-	-	-	-	-	-	-	-	-
10217_GerMN_domain-contain...faa	-	-	-	-	ID:AIS51866.1,	-	-	-	-	-	-	-	-	-	-	ID:AEM79340.1,
10224_hypothetical_protein.faa	-	-	-	-	ID:AIS51873.1,	-	-	-	-	-	-	-	-	-	-	-
10225_RDD_domain-containin...faa	-	-	-	-	ID:AIS51874.1,	-	-	-	-	-	-	ID:WP_081723076.1,	-	-	-	-
10226_hypothetical_protein.faa	-	-	-	-	ID:AIS51875.1,	-	-	-	-	-	-	-	-	-	-	-
10231_putative_oxidoreduct...faa	-	-	-	-	ID:AIS51880.1,	-	-	-	-	-	-	-	ID:SDF79128.1,	-	-	-
10233_hypothetical_protein.faa	-	-	-	-	ID:AIS51882.1,	-	-	-	-	-	-	-	-	-	-	-
10234_transposase_IS3-IS91...faa	-	-	-	-	ID:AIS51883.1,ID:AIS53376.1,	-	-	-	-	-	-	-	-	-	-	-
10235_transposase_for_inse...faa	-	-	-	-	ID:AIS51884.1,ID:AIS53377.1,	-	-	-	-	-	-	-	-	-	-	-
10263_drug_resistance_tran...faa	-	-	-	-	ID:AIS51912.1,	-	-	-	-	-	-	-	-	-	-	-
10269_bioW.faa	-	-	-	-	ID:AIS51918.1,	-	-	-	-	-	-	-	-	-	-	-
10270_bioD.faa	-	-	-	-	ID:AIS51919.1,	-	-	-	-	-	-	-	-	-	-	-
10271_bioA.faa	-	-	-	-	ID:AIS51920.1,	-	-	-	-	-	-	-	-	-	-	-
10272_bioB.faa	-	-	-	-	ID:AIS51921.1,	-	-	-	-	-	-	-	-	-	-	-
10275_hypothetical_protein.faa	-	-	-	-	ID:AIS51924.1,	-	-	-	-	-	-	-	-	-	-	-
10276_methyl-accepting_che...faa	-	-	-	-	ID:AIS51925.1,	-	-	-	-	-	-	-	-	-	-	-
10277_hypothetical_protein.faa	-	-	-	-	ID:AIS51926.1,	-	-	-	-	-	-	-	-	-	-	-
10284_hypothetical_protein.faa	-	-	-	-	ID:AIS51933.1,	-	-	-	-	-	-	-	-	-	-	-
10285_hypothetical_protein.faa	-	-	-	-	ID:AIS51934.1,	-	-	-	-	-	-	-	-	-	-	-
10289_hypothetical_protein.faa	-	-	-	-	ID:AIS51938.1,	-	-	-	-	-	-	-	-	-	-	-
10290_hypothetical_protein.faa	-	-	-	-	ID:AIS51939.1,ID:AIS51941.1,ID:AIS51977.1,	-	-	-	-	-	-	-	-	-	-	-
10291_hypothetical_protein.faa	-	-	-	-	ID:AIS51940.1,	-	-	-	-	-	-	-	-	-	-	-
10293_hypothetical_protein.faa	-	-	-	-	ID:AIS51942.1,	-	-	-	-	-	-	-	-	-	ID:SHF16882.1,	-
10294_hypothetical_protein.faa	-	-	-	-	ID:AIS51943.1,	-	-	-	-	-	-	-	-	-	ID:SHF16851.1,	-
10295_transposase_IS4_fami...faa	-	-	-	-	ID:AIS51944.1,	-	-	-	-	-	-	-	-	-	-	-
10296_hypothetical_protein.faa	-	-	-	-	ID:AIS51945.1,	-	-	-	-	-	-	-	-	-	-	-
10297_hypothetical_protein.faa	-	-	-	-	ID:AIS51946.1,	-	-	-	-	-	-	-	-	-	-	-
10299_transposase-_IS4_fam...faa	-	-	-	-	ID:AIS51948.1,	-	-	-	-	-	-	-	-	-	-	-
10300_glutamate_synthase_-...faa	-	-	-	-	ID:AIS51949.1,	-	-	-	-	-	-	-	-	-	-	-
10301_transposase.faa	-	-	-	-	ID:AIS51950.1,	-	-	-	-	-	-	-	-	-	-	-
10302_transposase_IS116.faa	-	-	-	-	ID:AIS51951.1,	-	-	-	-	-	-	-	-	-	-	-
10303_hypothetical_protein.faa	-	-	-	-	ID:AIS51952.1,	-	-	-	-	-	-	-	-	-	-	-
10304_hypothetical_protein.faa	-	-	-	-	ID:AIS51953.1,	-	-	-	-	-	-	-	-	-	-	-
10306_signal_peptide_pepti...faa	-	-	-	-	ID:AIS51955.1,	-	-	-	-	-	-	-	-	-	-	-
10307_sppA1.faa	-	-	-	-	ID:AIS51956.1,	-	-	-	-	-	-	-	-	-	-	-
10308_hypothetical_protein.faa	-	-	-	-	ID:AIS51957.1,	-	-	-	-	-	-	-	-	-	-	-
10309_hypothetical_protein.faa	-	-	-	-	ID:AIS51958.1,	-	-	-	-	-	-	-	-	-	-	-
10310_hypothetical_protein.faa	-	-	-	-	ID:AIS51959.1,	-	-	-	-	-	-	-	-	-	-	-
10311_natA2.faa	-	-	-	-	ID:AIS51960.1,	-	-	-	-	-	-	-	-	-	-	-
10312_hypothetical_protein.faa	-	-	-	-	ID:AIS51961.1,	-	-	-	-	-	-	-	-	-	-	-
10314_hypothetical_protein.faa	-	-	-	-	ID:AIS51963.1,	-	-	-	-	-	-	-	-	-	-	-
10316_hypothetical_protein.faa	-	-	-	-	ID:AIS51965.1,	-	-	-	-	-	-	-	-	-	-	-
10318_transposase_IS1380_f...faa	-	-	-	-	ID:AIS51967.1,	-	-	-	-	-	-	-	-	-	-	-
10319_hypothetical_protein.faa	-	-	-	-	ID:AIS51968.1,	-	-	-	-	-	-	-	-	-	-	-
10320_hypothetical_protein.faa	-	-	-	-	ID:AIS51969.1,	-	-	-	-	-	-	-	-	-	-	-
10322_hypothetical_protein.faa	-	-	-	-	ID:AIS51971.1,	-	-	-	-	-	-	-	-	-	-	-
10323_hypothetical_protein.faa	-	-	-	-	ID:AIS51972.1,	-	-	-	-	-	-	-	-	-	-	-
10324_hypothetical_protein.faa	-	-	-	-	ID:AIS51973.1,	-	-	-	-	-	-	-	-	-	-	-
10325_hypothetical_protein.faa	-	-	-	-	ID:AIS51974.1,	-	-	-	-	-	-	-	-	-	-	-
10327_hypothetical_protein.faa	-	-	-	-	ID:AIS51976.1,	-	-	-	-	-	-	-	-	-	-	-
10329_hypothetical_protein.faa	-	-	-	-	ID:AIS51978.1,	-	-	-	-	-	-	-	-	-	ID:SHF16955.1,	-
10330_hypothetical_protein.faa	-	-	-	-	ID:AIS51979.1,	-	-	-	-	-	ID:KHO62060.1,	-	-	-	ID:SHF16923.1,	-
10331_hypothetical_protein.faa	-	-	-	-	ID:AIS51980.1,	-	-	-	-	-	-	-	-	-	-	-
10332_hypothetical_protein.faa	-	-	-	-	ID:AIS51981.1,	-	-	-	-	-	-	-	-	-	-	-
10333_abortive_infection_p...faa	-	-	-	-	ID:AIS51982.1,	-	-	-	-	-	-	-	-	-	ID:SHF16988.1,	-
10334_abortive_infection_p...faa	-	-	-	-	ID:AIS51983.1,	-	-	-	-	-	-	-	-	-	-	-
10336_putative_bacteriocin...faa	-	-	-	-	ID:AIS51985.1,	-	-	-	-	-	-	-	-	-	ID:SHF16780.1,	-
10337_hypothetical_protein.faa	-	-	-	-	ID:AIS51986.1,	-	-	-	-	-	-	-	-	-	-	-
10342_cooS.faa	-	-	-	-	ID:AIS51991.1,	-	-	-	-	-	-	-	-	-	-	-
10344_helix-turn-helix_dom...faa	-	-	-	-	ID:AIS51993.1,	-	-	-	-	-	-	-	-	-	-	-
10345_hypothetical_protein.faa	-	-	-	-	ID:AIS51994.1,	-	-	-	-	-	-	-	-	-	-	-
10346_hypothetical_protein.faa	-	-	-	-	ID:AIS51995.1,	-	-	-	-	-	-	-	-	-	-	-
10347_nrfG3.faa	-	-	-	-	ID:AIS51996.1,	-	-	-	-	-	-	-	-	-	-	-
10348_hypothetical_protein.faa	-	-	-	-	ID:AIS51997.1,	-	-	-	-	-	-	-	-	-	-	-
10352_hypothetical_protein.faa	-	-	-	-	ID:AIS52001.1,	-	-	-	-	ID:ABY91470.1,	-	-	-	-	-	-
10353_hypothetical_protein.faa	-	-	-	-	ID:AIS52002.1,	-	-	-	-	ID:ABY91471.1,	-	-	-	-	-	-
10354_transposase.faa	-	-	-	-	ID:AIS52003.1,	-	-	-	-	-	-	-	-	-	-	-
10355_hypothetical_protein.faa	-	-	-	-	ID:AIS52004.1,	-	-	-	-	-	-	-	-	-	-	-
10356_hypothetical_protein.faa	-	-	-	-	ID:AIS52005.1,	-	-	-	-	-	-	-	-	-	-	-
10357_ccmA.faa	-	-	-	-	ID:AIS52006.1,	-	-	-	-	-	-	-	-	-	-	-
10368_thiS.faa	-	-	-	-	ID:AIS52017.1,	-	-	-	-	-	-	-	-	-	-	-
10369_thiG.faa	-	-	-	-	ID:AIS52018.1,	-	-	-	-	-	-	-	-	-	-	-
10370_thiH2.faa	-	-	-	-	ID:AIS52019.1,	-	-	-	-	-	-	-	-	-	-	-
10372_thiE2.faa	-	-	-	-	ID:AIS52021.1,	-	-	-	-	-	-	-	-	-	-	-
10375_hypothetical_protein.faa	-	-	-	-	ID:AIS52024.1,	-	-	-	-	-	-	-	-	-	-	-
10376_ABC-type_transporter...faa	-	-	-	-	ID:AIS52025.1,	-	-	-	-	-	-	-	-	-	-	-
10377_extracellular_solute...faa	-	-	-	-	ID:AIS52026.1,	-	-	-	-	-	-	-	-	-	-	-
10381_putative_site-specif...faa	-	-	-	-	ID:AIS52030.1,ID:AIS52394.1,ID:AIS52747.1,	-	-	-	-	-	-	-	-	ID:EMT39456.1,	-	-
10382_integrase.faa	-	-	-	-	ID:AIS52031.1,	-	-	-	-	-	-	-	-	-	-	-
10385_UDP-N-acetylmuramate...faa	-	-	-	-	ID:AIS52034.1,	-	-	-	-	-	-	-	-	-	-	-
10393_ABC_transporter_like...faa	-	-	-	-	ID:AIS52042.1,	-	-	-	-	-	-	-	-	-	-	-
10409_hypothetical_protein.faa	-	-	-	-	ID:AIS52058.1,	-	-	-	-	-	-	-	-	-	-	-
10428_putative_site-specif...faa	-	-	-	-	ID:AIS52077.1,	-	-	-	-	-	-	-	-	-	-	-
10471_hypothetical_protein.faa	-	-	-	-	ID:AIS52120.1,	-	-	-	-	-	-	-	-	-	-	-
10473_hypothetical_protein.faa	-	-	-	-	ID:AIS52122.1,ID:AIS52136.1,	-	-	-	-	ID:ABY91699.1,	-	-	-	-	-	-
10474_hypothetical_protein.faa	-	-	-	-	ID:AIS52123.1,	-	-	-	-	-	-	-	-	-	-	-
10475_hemN1.faa	-	-	-	-	ID:AIS52124.1,	-	-	-	-	-	-	-	-	-	-	-
10476_mutT3.faa	-	-	-	-	ID:AIS52125.1,	-	-	-	-	-	-	-	-	-	ID:SHE31870.1,	-
10477_sfp.faa	-	-	-	-	ID:AIS52126.1,	-	-	-	-	-	-	-	-	-	-	-
10478_lcfB1.faa	-	-	-	-	ID:AIS52127.1,	-	-	-	-	-	-	-	-	-	-	-
10479_hypothetical_protein.faa	-	-	-	-	ID:AIS52128.1,	-	-	-	-	-	-	-	-	-	-	-
10480_hypothetical_protein.faa	-	-	-	-	ID:AIS52129.1,	-	-	-	-	-	-	-	-	-	-	-
10481_hypothetical_protein.faa	-	-	-	-	ID:AIS52130.1,	-	-	-	-	-	-	-	-	-	-	-
10482_AMP-dependent_synthe...faa	-	-	-	-	ID:AIS52131.1,	-	-	-	-	-	-	-	-	-	-	-
10483_srfAB.faa	-	-	-	-	ID:AIS52132.1,	-	-	-	-	-	-	-	-	-	-	-
10484_phosphoribosylglycin...faa	-	-	-	-	ID:AIS52133.1,	-	-	-	-	-	-	-	-	-	-	-
10485_major_facilitator_su...faa	-	-	-	-	ID:AIS52134.1,	-	-	-	-	-	-	-	-	-	-	-
10486_tatD.faa	-	-	-	-	ID:AIS52135.1,	-	-	-	-	-	-	-	-	-	-	-
10488_hypothetical_protein.faa	-	-	-	-	ID:AIS52137.1,	-	-	-	-	-	-	-	-	-	-	-
10492_hypothetical_protein.faa	-	-	-	-	ID:AIS52141.1,	-	-	-	-	-	-	-	-	-	-	-
10493_hypothetical_protein.faa	-	-	-	-	ID:AIS52142.1,	-	-	-	-	-	-	-	-	-	-	-
10494_hypothetical_protein.faa	-	-	-	-	ID:AIS52143.1,	-	-	-	-	-	-	-	-	-	-	-
10498_putative_fused_nicke...faa	-	-	-	-	ID:AIS52147.1,	-	-	-	-	-	-	-	-	-	-	-
10499_hypothetical_protein.faa	-	-	-	-	ID:AIS52148.1,	-	-	-	-	-	-	-	-	-	-	-
10500_rpfG2.faa	-	-	-	-	ID:AIS52149.1,	-	-	-	-	-	-	-	-	-	-	-
10501_diguanylate_cyclase.faa	-	-	-	-	ID:AIS52150.1,	-	-	-	-	-	-	-	-	-	-	-
10536_transposase-_IS605_O...faa	-	-	-	-	ID:AIS52185.1,	-	-	-	-	-	-	-	-	-	-	-
10537_transposase.faa	-	-	-	-	ID:AIS52186.1,	-	-	-	-	-	-	-	-	-	ID:SHF01069.1,	-
10549_dppC2.faa	-	-	-	-	ID:AIS52198.1,ID:AIS52207.1,	-	-	-	-	-	-	-	-	-	ID:SHF20061.1,	-
10550_peptide_ABC_transpor...faa	-	-	-	-	ID:AIS52199.1,	-	-	-	-	-	-	-	-	-	-	-
10551_appF2.faa	-	-	-	-	ID:AIS52200.1,	-	-	-	-	-	-	-	-	-	-	-
10552_hypothetical_protein.faa	-	-	-	-	ID:AIS52201.1,	-	-	-	-	-	-	-	-	-	-	-
10553_ribosomal_protein_L1...faa	-	-	-	-	ID:AIS52202.1,	-	-	-	-	-	-	-	-	-	-	-
10554_appA2.faa	-	-	-	-	ID:AIS52203.1,ID:AIS52205.1,ID:AIS52209.1,ID:AIS52210.1,	-	-	-	-	-	-	-	-	-	ID:SHF20112.1,	-
10559_gsiA.faa	-	-	-	-	ID:AIS52208.1,	-	-	-	-	-	-	-	-	-	-	-
10562_hypothetical_protein.faa	-	-	-	-	ID:AIS52211.1,	-	-	-	-	-	-	-	-	-	-	-
10563_CO_dehydrogenase_mat...faa	-	-	-	-	ID:AIS52212.1,	-	-	-	-	-	-	-	-	-	-	-
10564_hypothetical_protein.faa	-	-	-	-	ID:AIS52213.1,	-	-	-	-	-	-	-	-	-	-	-
10566_NADH-flavin_oxidored...faa	-	-	-	-	ID:AIS52215.1,	-	-	-	-	-	-	-	-	-	-	-
10577_hypothetical_protein.faa	-	-	-	-	ID:AIS52226.1,	-	-	-	-	-	-	-	-	-	-	-
10578_hypothetical_protein.faa	-	-	-	-	ID:AIS52227.1,	-	-	-	-	-	-	-	-	-	-	-
10579_ppsA.faa	-	-	-	-	ID:AIS52228.1,	-	-	-	-	-	-	-	-	-	-	-
10585_glycosyl_transferase...faa	-	-	-	-	ID:AIS52234.1,	-	-	-	-	-	-	-	-	-	-	-
10586_hypothetical_protein.faa	-	-	-	-	ID:AIS52235.1,	-	-	-	-	-	-	-	-	-	-	-
10588_plasmid_pRiA4b_ORF-3...faa	-	-	-	-	ID:AIS52237.1,	-	-	-	-	-	-	-	-	-	-	-
10589_RNA_chaperone_Hfq.faa	-	-	-	-	ID:AIS52238.1,	-	-	-	-	-	-	-	-	-	-	-
10590_hypothetical_protein.faa	-	-	-	-	ID:AIS52239.1,	-	-	-	-	-	-	-	-	-	-	-
10591_hypothetical_protein.faa	-	-	-	-	ID:AIS52240.1,	-	-	-	-	-	-	-	-	-	-	-
10592_qmcA.faa	-	-	-	-	ID:AIS52241.1,	-	-	-	-	-	-	-	-	-	-	-
10593_integrase_catalytic_...faa	-	-	-	-	ID:AIS52242.1,	-	-	-	-	-	-	-	-	-	-	-
10594_glycosyltransferase.faa	-	-	-	-	ID:AIS52243.1,	-	-	-	-	-	-	-	-	-	-	-
10595_CheY-like_receiver.faa	-	-	-	-	ID:AIS52244.1,	-	-	-	-	-	-	-	-	-	-	-
10598_flavodoxin-nitric_ox...faa	-	-	-	-	ID:AIS52247.1,	-	-	-	-	-	-	-	-	-	-	-
10601_exopolysaccharide_bi...faa	-	-	-	-	ID:AIS52250.1,	-	-	-	-	-	ID:KHO62255.1,	-	-	-	ID:SHE98764.1,	-
10602_hypothetical_protein.faa	-	-	-	-	ID:AIS52251.1,	-	-	-	-	-	ID:KHO62256.1,	-	-	-	ID:SHE98728.1,	-
10604_zwf.faa	-	-	-	-	ID:AIS52253.1,	-	-	-	-	-	-	-	-	-	-	-
10620_hypothetical_protein.faa	-	-	-	-	ID:AIS52269.1,ID:AIS52396.1,ID:AIS52745.1,	-	-	-	-	-	-	-	-	-	-	-
10625_hypothetical_protein.faa	-	-	-	-	ID:AIS52274.1,	-	-	-	-	-	-	-	ID:SDG18691.1,	-	-	-
10626_hypothetical_protein.faa	-	-	-	-	ID:AIS52275.1,	-	-	ID:EIW01353.1,	-	-	-	-	-	-	-	-
10627_pulA.faa	-	-	-	-	ID:AIS52276.1,	-	-	-	-	-	ID:KHO61193.1,	-	-	-	ID:SHE37302.1,	-
10628_glgB.faa	-	-	-	-	ID:AIS52277.1,	-	-	-	-	-	ID:KHO61192.1,	-	-	-	ID:SHE37333.1,	-
10629_glgC.faa	-	-	-	-	ID:AIS52278.1,	-	-	-	-	-	ID:KHO61191.1,	-	-	-	ID:SHE37364.1,	-
10630_glgD.faa	-	-	-	-	ID:AIS52279.1,	-	-	-	-	-	ID:KHO61190.1,	-	-	-	ID:SHE37391.1,	-
10631_glgA2.faa	-	-	-	-	ID:AIS52280.1,	-	-	-	-	-	ID:KHO61189.1,	-	-	-	ID:SHE37421.1,	-
10633_hypothetical_protein.faa	-	-	-	-	ID:AIS52282.1,	-	-	-	-	-	-	-	-	-	-	-
10634_hypothetical_protein.faa	-	-	-	-	ID:AIS52283.1,	-	-	-	-	-	-	-	-	-	-	-
10635_thiH3.faa	-	-	-	-	ID:AIS52284.1,	-	-	-	-	-	-	-	-	-	-	-
10636_AAA_family_ATPase.faa	-	-	-	-	ID:AIS52285.1,	-	-	-	-	-	-	-	-	-	-	-
10637_hypothetical_protein.faa	-	-	-	-	ID:AIS52286.1,	-	-	-	-	-	-	-	-	-	-	-
10638_hypothetical_protein.faa	-	-	-	-	ID:AIS52287.1,	-	-	-	-	-	-	-	-	-	-	-
10643_hypothetical_protein.faa	-	-	-	-	ID:AIS52292.1,	-	-	-	-	-	-	-	-	-	-	-
10657_hypothetical_protein.faa	-	-	-	-	ID:AIS52306.1,	-	-	-	-	-	-	-	-	-	-	-
10672_hypothetical_protein.faa	-	-	-	-	ID:AIS52321.1,	-	-	-	-	-	-	-	-	-	-	-
10678_hypothetical_protein.faa	-	-	-	-	ID:AIS52327.1,	-	-	-	-	-	-	-	-	-	-	-
10728_hypothetical_protein.faa	-	-	-	-	ID:AIS52377.1,	-	-	-	-	-	-	-	-	-	-	-
10729_hypothetical_protein.faa	-	-	-	-	ID:AIS52378.1,	-	-	-	-	-	-	-	-	-	-	-
10731_folD1.faa	-	-	-	-	ID:AIS52380.1,	-	-	-	-	-	-	-	-	-	-	-
10743_hypothetical_protein.faa	-	-	-	-	ID:AIS52392.1,	-	-	-	-	-	-	-	-	-	-	-
10746_hypothetical_protein.faa	-	-	-	-	ID:AIS52395.1,ID:AIS52746.1,	-	-	-	-	-	-	-	-	-	-	-
10772_transposase_IS116-IS...faa	-	-	-	-	ID:AIS52421.1,	-	-	-	-	-	-	-	-	-	-	-
10777_hypothetical_protein.faa	-	-	-	-	ID:AIS52426.1,	-	-	-	-	-	-	-	-	-	-	-
10840_putative_membrane-as...faa	-	-	-	-	ID:AIS52489.1,	-	-	-	-	-	-	-	-	-	-	-
10841_hypothetical_protein.faa	-	-	-	-	ID:AIS52490.1,	-	-	-	ID:UZQ84401.1,	-	-	-	-	-	-	-
10867_fliP.faa	-	-	-	-	ID:AIS52516.1,	-	-	-	-	-	-	-	-	-	-	-
10972_res.faa	-	-	-	-	ID:AIS52621.1,	-	-	ID:EIW01004.1,	-	ID:ABY93109.1,	-	-	-	ID:EMT38862.1,	-	-
10973_mod.faa	-	-	-	-	ID:AIS52622.1,	-	-	ID:EIW01003.1,	-	ID:ABY93110.1,	-	-	-	ID:EMT38901.1,	-	-
10974_hypothetical_protein.faa	-	-	-	-	ID:AIS52623.1,	-	-	ID:EIW01002.1,	-	ID:ABY93111.1,	-	-	-	ID:EMT38887.1,	-	-
10975_superfamily_II_DNA-R...faa	-	-	-	-	ID:AIS52624.1,	-	-	ID:EIW01001.1,	-	ID:ABY93112.1,	-	-	-	ID:EMT38868.1,	-	-
10976_restriction_endonucl...faa	-	-	-	-	ID:AIS52625.1,	-	-	-	-	-	-	-	-	-	-	-
10979_hypothetical_protein.faa	-	-	-	-	ID:AIS52628.1,ID:AIS53299.1,	-	-	-	-	-	-	-	-	-	-	-
10986_transposase_IS116-IS...faa	-	-	-	-	ID:AIS52635.1,	-	-	-	-	-	-	ID:WP_211232390.1,	-	-	-	-
10987_transposase_IS116-IS...faa	-	-	-	-	ID:AIS52636.1,	-	-	-	-	-	-	-	-	-	-	-
10988_transposase-_IS605_O...faa	-	-	-	-	ID:AIS52637.1,	-	-	-	-	-	-	-	-	-	-	-
10989_transposase.faa	-	-	-	-	ID:AIS52638.1,	-	-	-	-	-	-	-	-	-	-	-
10991_dinitrogenase_iron-m...faa	-	-	-	-	ID:AIS52640.1,	-	-	-	-	-	-	-	-	-	-	-
10993_nitroreductase.faa	-	-	-	-	ID:AIS52642.1,	-	-	-	-	-	-	-	-	-	-	-
11008_hypothetical_protein.faa	-	-	-	-	ID:AIS52657.1,	-	-	-	-	-	-	-	-	-	-	-
11018_tnaA.faa	-	-	-	-	ID:AIS52667.1,	-	-	-	-	-	-	-	-	-	-	-
11020_hypothetical_protein.faa	-	-	-	-	ID:AIS52669.1,	-	-	-	-	-	-	-	-	-	-	-
11021_von_willebrand_facto...faa	-	-	-	-	ID:AIS52670.1,	-	-	-	-	-	-	-	ID:SDF52311.1,	-	-	-
11022_ATPase_associated_wi...faa	-	-	-	-	ID:AIS52671.1,	-	-	-	-	-	-	-	ID:SDF52374.1,	-	-	-
11023_nadC.faa	-	-	-	-	ID:AIS52672.1,	-	-	-	-	-	ID:KHO61868.1,	-	-	-	-	-
11024_nadB1.faa	-	-	-	-	ID:AIS52673.1,	-	-	-	-	-	ID:KHO61867.1,	-	-	-	-	-
11025_nadA.faa	-	-	-	-	ID:AIS52674.1,	-	-	-	-	-	ID:KHO61866.1,	-	-	-	-	-
11072_hypothetical_protein.faa	-	-	-	-	ID:AIS52721.1,	-	-	-	-	-	-	-	-	-	-	-
11079_rubrerythrin.faa	-	-	-	-	ID:AIS52728.1,	-	-	-	-	-	-	-	-	-	-	-
11080_cobT.faa	-	-	-	-	ID:AIS52729.1,	-	-	-	-	-	-	-	-	-	-	-
11083_lipB1.faa	-	-	-	-	ID:AIS52732.1,	-	-	-	-	-	-	-	-	-	-	-
11114_hypothetical_protein.faa	-	-	-	-	ID:AIS52763.1,	-	-	-	-	-	-	-	-	-	-	-
11121_hypothetical_protein.faa	-	-	-	-	ID:AIS52770.1,	-	-	-	-	-	-	-	-	-	-	-
11122_putative_GAF_sensor_...faa	-	-	-	-	ID:AIS52771.1,	-	-	-	-	-	-	-	-	-	-	-
11123_hypothetical_protein.faa	-	-	-	-	ID:AIS52772.1,	-	-	-	-	-	-	-	-	-	-	-
11128_hypothetical_protein.faa	-	-	-	-	ID:AIS52777.1,	-	-	-	-	-	-	-	-	-	-	-
11154_hypothetical_protein.faa	-	-	-	-	ID:AIS52803.1,	-	-	-	-	-	-	-	-	-	-	-
11159_radical_SAM_domain-c...faa	-	-	-	-	ID:AIS52808.1,	-	-	-	-	-	-	-	-	-	-	-
11171_putative_membrane_pr...faa	-	-	-	-	ID:AIS52820.1,	-	-	-	-	-	-	-	-	-	-	-
11172_hypothetical_protein.faa	-	-	-	-	ID:AIS52821.1,	-	-	-	-	ID:ABY92575.1,	-	-	-	-	-	-
11181_hypothetical_protein.faa	-	-	-	-	ID:AIS52830.1,	-	-	-	-	-	-	-	-	-	-	-
11189_auxin_efflux_carrier.faa	-	-	-	-	ID:AIS52838.1,	-	-	-	-	-	-	-	-	-	-	-
11190_hypothetical_protein.faa	-	-	-	-	ID:AIS52839.1,	-	-	-	ID:UZQ82283.1,	-	ID:KHO62945.1,	-	ID:SDG71763.1,	-	ID:SHE80315.1,	-
11206_mdxG.faa	-	-	-	-	ID:AIS52855.1,	-	-	-	ID:UZQ84357.1,	-	-	-	-	-	-	-
11208_ABC-type_maltose_tra...faa	-	-	-	-	ID:AIS52857.1,	-	-	-	-	-	-	ID:WP_256201118.1,	-	-	-	-
11231_diguanylate_cyclase_...faa	-	-	-	-	ID:AIS52880.1,	-	-	-	-	-	-	-	-	-	-	-
11235_hypothetical_protein.faa	-	-	-	-	ID:AIS52884.1,	-	-	-	-	-	-	-	-	-	-	-
11236_csm5.faa	-	-	-	-	ID:AIS52885.1,	-	-	-	-	-	-	-	-	-	-	-
11237_csm4.faa	-	-	-	-	ID:AIS52886.1,	-	-	-	-	-	-	-	-	-	-	-
11238_csm3.faa	-	-	-	-	ID:AIS52887.1,	-	-	-	-	-	-	-	ID:SDF01365.1,	-	-	-
11239_csm2.faa	-	-	-	-	ID:AIS52888.1,	-	-	-	-	-	-	-	-	-	-	-
11240_cas10.faa	-	-	-	-	ID:AIS52889.1,	-	-	-	-	-	-	-	-	-	-	-
11241_hypothetical_protein.faa	-	-	-	-	ID:AIS52890.1,	-	-	-	-	-	-	-	-	-	-	-
11242_CRISPR-associated_pr...faa	-	-	-	-	ID:AIS52891.1,	-	-	-	-	-	-	-	-	-	-	-
11249_selB.faa	-	-	-	-	ID:AIS52898.1,	-	-	-	-	-	-	-	-	-	-	-
11250_yedF.faa	-	-	-	-	ID:AIS52899.1,	-	-	-	-	-	-	-	-	-	-	-
11259_UspA_domain-containi...faa	-	-	-	-	ID:AIS52908.1,	-	-	-	-	-	ID:KHO63008.1,	-	-	-	-	-
11265_hypothetical_protein.faa	-	-	-	-	ID:AIS52914.1,	-	-	-	-	-	-	-	-	-	-	-
11269_hypothetical_protein.faa	-	-	-	-	ID:AIS52918.1,	-	-	-	-	-	-	-	-	-	-	-
11270_hypothetical_protein.faa	-	-	-	-	ID:AIS52919.1,	-	-	-	-	-	-	-	-	-	-	-
11271_hypothetical_protein.faa	-	-	-	-	ID:AIS52920.1,	-	-	-	-	-	-	-	-	-	-	-
11272_hypothetical_protein.faa	-	-	-	-	ID:AIS52921.1,	-	-	-	-	-	-	-	-	-	-	-
11274_hypothetical_protein.faa	-	-	-	-	ID:AIS52923.1,	-	-	-	-	-	-	-	-	-	-	-
11276_extracellular_solute...faa	-	-	-	-	ID:AIS52925.1,	-	-	-	-	-	-	-	-	-	-	-
11282_xylose_isomerase_dom...faa	-	-	-	-	ID:AIS52931.1,	-	-	-	-	-	-	-	-	-	-	-
11283_hypothetical_protein.faa	-	-	-	-	ID:AIS52932.1,	-	-	-	-	-	-	-	-	-	-	-
11284_oxidoreductase_domai...faa	-	-	-	-	ID:AIS52933.1,	-	-	-	-	-	-	-	-	-	-	-
11285_putative_dehydrogena...faa	-	-	-	-	ID:AIS52934.1,	-	-	-	-	-	-	-	-	-	-	-
11291_hypothetical_protein.faa	-	-	-	-	ID:AIS52940.1,	-	-	-	-	ID:ABY92363.1,	-	-	-	-	-	-
11322_hypothetical_protein.faa	-	-	-	-	ID:AIS52971.1,	-	-	-	-	-	-	-	-	-	-	-
11323_hypothetical_protein.faa	-	-	-	-	ID:AIS52972.1,	-	-	-	-	-	-	-	-	-	-	-
11327_hypothetical_protein.faa	-	-	-	-	ID:AIS52976.1,	-	-	-	-	-	-	-	-	-	-	-
11336_hypothetical_protein.faa	-	-	-	-	ID:AIS52985.1,	-	-	ID:EIV99639.1,	-	-	-	-	-	ID:EMT39153.1,	-	ID:AEM79388.1,
11354_HEPN_domain-containi...faa	-	-	-	-	ID:AIS53003.1,	-	-	-	-	-	-	-	-	-	-	-
11377_methyltransferase_ty...faa	-	-	-	-	ID:AIS53026.1,	-	-	-	-	-	-	-	-	-	-	-
11378_iron_only_hydrogenas...faa	-	-	-	-	ID:AIS53027.1,	-	-	-	-	-	-	-	-	-	-	-
11379_hypothetical_protein.faa	-	-	-	-	ID:AIS53028.1,	-	-	-	-	-	-	-	-	-	-	-
11406_DGC_domain-containin...faa	-	-	-	-	ID:AIS53055.1,ID:AIS53056.1,	-	-	-	-	-	-	-	-	-	-	-
11408_gcvH3.faa	-	-	-	-	ID:AIS53057.1,	-	-	-	-	-	-	-	-	-	-	-
11409_ferredoxin.faa	-	-	-	-	ID:AIS53058.1,	-	-	-	-	-	-	-	-	-	-	-
11411_hypothetical_protein.faa	-	-	-	-	ID:AIS53060.1,	-	-	-	-	-	-	-	-	-	-	-
11412_hypothetical_protein.faa	-	-	-	-	ID:AIS53061.1,	-	-	-	-	-	-	-	-	-	-	-
11413_hypothetical_protein.faa	-	-	-	-	ID:AIS53062.1,	-	-	-	-	-	-	-	-	-	-	-
11414_hypothetical_protein.faa	-	-	-	-	ID:AIS53063.1,	-	-	-	-	-	-	-	-	-	-	-
11415_hypothetical_protein.faa	-	-	-	-	ID:AIS53064.1,	-	-	-	-	-	-	-	-	-	-	-
11417_hypothetical_protein.faa	-	-	-	-	ID:AIS53066.1,	-	-	-	-	-	-	-	-	-	-	-
11436_universal_stress_pro...faa	-	-	-	-	ID:AIS53085.1,	-	-	-	-	-	-	-	-	-	-	-
11437_hypothetical_protein.faa	-	-	-	-	ID:AIS53086.1,	-	-	-	-	-	-	-	-	-	-	-
11438_hypothetical_protein.faa	-	-	-	-	ID:AIS53087.1,	-	-	-	-	-	-	-	-	-	-	-
11446_gerKB.faa	-	-	-	-	ID:AIS53095.1,	-	-	-	-	-	-	-	-	-	-	-
11447_hypothetical_protein.faa	-	-	-	-	ID:AIS53096.1,	-	-	-	-	-	-	-	-	-	-	-
11448_4Fe-4S_ferredoxin.faa	-	-	-	-	ID:AIS53097.1,	-	-	-	-	-	-	-	-	-	-	-
11449_hypothetical_protein.faa	-	-	-	-	ID:AIS53098.1,	-	-	-	-	-	-	-	-	-	-	-
11450_hypothetical_protein.faa	-	-	-	-	ID:AIS53099.1,	-	-	-	-	-	-	-	-	-	-	-
11451_ferredoxin.faa	-	-	-	-	ID:AIS53100.1,	-	-	-	-	-	-	-	-	-	-	-
11452_transcriptional_regu...faa	-	-	-	-	ID:AIS53101.1,	-	-	-	-	-	-	-	-	-	-	-
11457_aminotransferase_cla...faa	-	-	-	-	ID:AIS53106.1,	-	-	-	-	ID:ABY91924.1,	-	-	-	-	-	-
11458_trpE2.faa	-	-	-	-	ID:AIS53107.1,	-	-	-	-	ID:ABY91923.1,	-	-	-	-	-	-
11459_pabA.faa	-	-	-	-	ID:AIS53108.1,	-	-	-	-	ID:ABY91922.1,	-	-	-	-	-	-
11460_hypothetical_protein.faa	-	-	-	-	ID:AIS53109.1,	-	-	-	-	-	-	-	-	-	-	-
11462_pduX.faa	-	-	-	-	ID:AIS53111.1,	-	-	-	-	-	-	-	-	-	-	-
11466_ech2A2.faa	-	-	-	-	ID:AIS53115.1,	-	-	-	-	-	-	-	-	-	-	-
11467_ech2A1.faa	-	-	-	-	ID:AIS53116.1,	-	-	-	-	-	-	-	-	-	-	-
11468_hycB2.faa	-	-	-	-	ID:AIS53117.1,	-	-	-	-	-	-	-	-	-	-	-
11469_ech2E.faa	-	-	-	-	ID:AIS53118.1,	-	-	-	-	-	-	-	-	-	-	-
11470_ech2D.faa	-	-	-	-	ID:AIS53119.1,	-	-	-	-	-	-	-	-	-	-	-
11471_hypothetical_protein.faa	-	-	-	-	ID:AIS53120.1,	-	-	-	-	-	-	-	-	-	-	-
11472_amidohydrolase.faa	-	-	-	-	ID:AIS53121.1,	-	-	-	-	-	-	-	-	-	-	-
11473_hypothetical_protein.faa	-	-	-	-	ID:AIS53122.1,	-	-	-	-	-	-	-	-	-	-	-
11474_hypothetical_protein.faa	-	-	-	-	ID:AIS53123.1,	-	-	-	-	-	-	-	-	-	-	-
11475_2Fe-2S_ferredoxin.faa	-	-	-	-	ID:AIS53124.1,	-	-	-	-	-	-	-	-	-	-	-
11476_gcvH4.faa	-	-	-	-	ID:AIS53125.1,	-	-	-	-	-	-	-	-	-	-	-
11477_acsB.faa	-	-	-	-	ID:AIS53126.1,	-	-	-	-	-	-	-	-	-	-	-
11478_acsE.faa	-	-	-	-	ID:AIS53127.1,	-	-	-	-	-	-	-	-	-	-	-
11479_acsC.faa	-	-	-	-	ID:AIS53128.1,	-	-	-	-	-	-	-	-	-	-	-
11480_acsD.faa	-	-	-	-	ID:AIS53129.1,	-	-	-	-	-	-	-	-	-	-	-
11481_cooC1.faa	-	-	-	-	ID:AIS53130.1,	-	-	-	-	-	-	-	-	-	-	-
11482_lpdA2.faa	-	-	-	-	ID:AIS53131.1,	-	-	-	-	-	-	-	-	-	-	-
11484_metV.faa	-	-	-	-	ID:AIS53133.1,	-	-	-	-	-	-	-	-	-	-	-
11486_fchA1.faa	-	-	-	-	ID:AIS53135.1,	-	-	-	-	-	-	-	-	-	-	-
11487_thymidylate_synthase.faa	-	-	-	-	ID:AIS53136.1,	-	-	-	-	-	-	-	-	-	-	-
11489_fdhC.faa	-	-	-	-	ID:AIS53138.1,	-	-	-	-	-	-	-	-	-	-	-
11490_fdhD.faa	-	-	-	-	ID:AIS53139.1,	-	-	-	-	-	-	-	-	-	-	-
11491_hydA2.faa	-	-	-	-	ID:AIS53140.1,	-	-	-	-	-	-	-	-	-	-	-
11494_fdhF.faa	-	-	-	-	ID:AIS53143.1,	-	-	-	-	-	-	-	-	-	-	-
11495_mobA.faa	-	-	-	-	ID:AIS53144.1,	-	-	-	-	-	-	-	-	-	-	-
11496_MOSC_domain-containi...faa	-	-	-	-	ID:AIS53145.1,	-	-	-	-	ID:ABY92688.1,	-	-	-	-	-	-
11497_modC.faa	-	-	-	-	ID:AIS53146.1,	-	-	-	-	-	-	-	-	-	-	-
11498_modB.faa	-	-	-	-	ID:AIS53147.1,	-	-	-	-	ID:ABY92685.1,	-	-	-	-	-	-
11499_modA.faa	-	-	-	-	ID:AIS53148.1,	-	-	-	-	-	-	-	-	-	-	-
11501_fhs2.faa	-	-	-	-	ID:AIS53150.1,	-	-	-	-	-	-	-	-	-	-	-
11502_lipA2.faa	-	-	-	-	ID:AIS53151.1,	-	-	-	-	-	-	-	-	-	-	-
11504_cooC2.faa	-	-	-	-	ID:AIS53153.1,	-	-	-	-	-	ID:KHO62866.1,	-	-	-	-	-
11505_acsA.faa	-	-	-	-	ID:AIS53154.1,	-	-	-	-	-	ID:KHO62865.1,	-	-	-	-	-
11589_peptidase_S9.faa	-	-	-	-	ID:AIS53238.1,	-	-	-	-	-	-	-	-	-	-	-
11612_methylmalonyl-CoA_mu...faa	-	-	-	-	ID:AIS53261.1,	-	-	-	-	-	-	-	-	-	-	-
11629_tdh.faa	-	-	-	-	ID:AIS53278.1,	-	-	-	-	-	-	-	-	-	-	-
11634_hypothetical_protein.faa	-	-	-	-	ID:AIS53283.1,	-	-	-	-	-	-	-	-	-	-	-
11635_hypothetical_protein.faa	-	-	-	-	ID:AIS53284.1,	-	-	-	-	-	-	-	-	-	-	-
11636_hypothetical_protein.faa	-	-	-	-	ID:AIS53285.1,	-	-	-	-	-	ID:KHO63115.1,	-	-	-	-	-
11638_hypothetical_protein.faa	-	-	-	-	ID:AIS53287.1,	-	-	-	-	-	-	-	-	-	-	-
11641_hypothetical_protein.faa	-	-	-	-	ID:AIS53290.1,	-	-	-	-	-	-	-	-	-	-	-
11645_uvrB2.faa	-	-	-	-	ID:AIS53294.1,	-	-	-	-	-	-	-	-	-	-	-
11646_hypothetical_protein.faa	-	-	-	-	ID:AIS53295.1,	-	-	-	-	-	-	-	-	-	-	-
11652_hypothetical_protein.faa	-	-	-	-	ID:AIS53301.1,	-	-	-	-	-	-	-	-	-	-	-
11654_hypothetical_protein.faa	-	-	-	-	ID:AIS53303.1,	-	-	-	-	-	-	-	-	-	-	-
11655_CRISPR-associated_pr...faa	-	-	-	-	ID:AIS53304.1,	-	-	-	-	-	-	-	-	-	-	-
11656_CRISPR-associated_RA...faa	-	-	-	-	ID:AIS53305.1,	-	-	-	-	-	-	-	-	-	-	-
11657_hypothetical_protein.faa	-	-	-	-	ID:AIS53306.1,	-	-	-	-	-	-	-	-	-	-	-
11659_hypothetical_protein.faa	-	-	-	-	ID:AIS53308.1,	-	-	-	-	-	ID:KHO61650.1,	-	-	-	ID:SHF37816.1,ID:SHF28045.1,	ID:AEM79743.1,
11661_hypothetical_protein.faa	-	-	-	-	ID:AIS53310.1,	-	-	-	-	-	-	-	-	-	-	-
11662_hypothetical_protein.faa	-	-	-	-	ID:AIS53311.1,	-	-	-	-	-	-	-	-	-	-	-
11663_hypothetical_protein.faa	-	-	-	-	ID:AIS53312.1,	-	-	-	-	-	-	-	-	-	-	-
11684_hypothetical_protein.faa	-	-	-	-	ID:AIS53333.1,	-	-	-	-	-	-	-	-	-	-	-
11685_hypothetical_protein.faa	-	-	-	-	ID:AIS53334.1,	-	-	-	-	-	-	-	-	-	-	-
11686_peptidase_C39_like_f...faa	-	-	-	-	ID:AIS53335.1,	-	-	-	-	-	-	-	-	-	-	-
11687_hypothetical_protein.faa	-	-	-	-	ID:AIS53336.1,	-	-	-	-	-	-	-	-	-	-	-
11688_hypothetical_protein.faa	-	-	-	-	ID:AIS53337.1,	-	-	-	-	-	-	-	-	-	-	-
11695_hypothetical_protein.faa	-	-	-	-	ID:AIS53344.1,	-	-	-	-	-	-	-	-	-	-	-
11696_UBA-THIF-type_NAD-FA...faa	-	-	-	-	ID:AIS53345.1,	-	-	-	-	-	-	-	-	-	-	-
11717_hypothetical_protein.faa	-	-	-	-	ID:AIS53366.1,	-	-	-	-	ID:ABY91950.1,	ID:KHO61806.1,	-	-	ID:EMT39732.1,	ID:SHE92701.1,	-
11718_hypothetical_protein.faa	-	-	-	-	ID:AIS53367.1,	-	-	-	-	ID:ABY91949.1,	-	-	-	-	-	-
11719_hypothetical_protein.faa	-	-	-	-	ID:AIS53368.1,	-	-	-	-	ID:ABY91948.1,	-	-	-	-	ID:SHE93058.1,	-
11720_hypothetical_protein.faa	-	-	-	-	ID:AIS53369.1,	-	-	-	-	ID:ABY91947.1,	-	-	-	-	-	-
11721_hypothetical_protein.faa	-	-	-	-	ID:AIS53370.1,	-	-	-	-	ID:ABY91946.1,	-	-	-	-	-	-
11724_hypothetical_protein.faa	-	-	-	-	ID:AIS53373.1,	-	-	-	-	-	-	-	-	-	-	-
11725_transposase_family_p...faa	-	-	-	-	ID:AIS53374.1,	-	-	-	-	-	-	-	-	-	-	-
11726_hypothetical_protein.faa	-	-	-	-	ID:AIS53375.1,	-	-	-	-	-	-	-	-	-	-	-
11729_hypothetical_protein.faa	-	-	-	-	ID:AIS53378.1,	-	-	-	-	-	-	-	-	-	-	-
11731_hypothetical_protein.faa	-	-	-	-	ID:AIS53380.1,	-	-	-	-	-	-	-	-	-	-	-
11732_hypothetical_protein.faa	-	-	-	-	ID:AIS53381.1,	-	-	-	-	-	-	-	-	-	-	-
11733_hypothetical_protein.faa	-	-	-	-	ID:AIS53382.1,ID:AIS53386.1,	-	-	-	-	-	-	-	-	-	-	-
11734_hypothetical_protein.faa	-	-	-	-	ID:AIS53383.1,	-	-	-	-	-	-	-	-	-	-	-
11738_transcriptional_regu...faa	-	-	-	-	ID:AIS53387.1,	-	-	-	-	ID:ABY91944.1,	-	-	-	-	-	-
11798_copper_amine_oxidase...faa	-	-	-	-	ID:AIS53447.1,	-	-	-	-	-	-	-	-	-	-	-
11803_hypothetical_protein.faa	-	-	-	-	ID:AIS53452.1,	-	-	-	-	-	ID:KHO63173.1,	-	-	-	-	-
11804_hypothetical_protein.faa	-	-	-	-	ID:AIS53453.1,	-	-	-	-	-	-	-	-	-	-	-
11806_hypothetical_protein.faa	-	-	-	-	ID:AIS53455.1,	-	-	-	-	-	-	-	-	-	-	-
11807_hypothetical_protein.faa	-	-	-	-	ID:AIS53456.1,	-	-	-	-	-	-	-	-	-	-	-
11808_hypothetical_protein.faa	-	-	-	-	ID:AIS53457.1,	-	-	-	-	-	-	-	-	-	-	-
11814_prtP.faa	-	-	-	-	ID:AIS53463.1,	-	-	-	-	-	-	-	-	-	-	-
11822_beta-1-4-mannooligos...faa	-	-	-	-	ID:AIS53471.1,	-	-	-	-	-	-	-	-	-	-	-
11823_hypothetical_protein.faa	-	-	-	-	ID:AIS53472.1,	-	-	-	-	-	-	-	-	-	-	-
11824_DMT_family_permease.faa	-	-	-	-	ID:AIS53473.1,	-	-	-	-	-	-	-	-	-	-	-
11825_trmH.faa	-	-	-	-	ID:AIS53474.1,	-	-	-	-	-	-	-	-	-	-	-
11829_cmr3.faa	-	-	-	-	ID:AIS53478.1,	-	-	-	-	-	-	-	-	-	-	-
11830_cmr1.faa	-	-	-	-	ID:AIS53479.1,	-	-	-	-	-	-	-	-	-	-	-
11832_transposase_IS116.faa	-	-	-	-	ID:AIS53481.1,	-	-	-	-	-	-	-	-	-	-	-
11833_hypothetical_protein.faa	-	-	-	-	ID:AIS53482.1,	-	-	-	-	-	-	-	-	-	-	-
11841_cmr6.faa	-	-	-	-	ID:AIS53490.1,	-	-	-	-	-	-	-	-	-	-	-
11843_cmr4.faa	-	-	-	-	ID:AIS53492.1,	-	-	-	-	-	-	-	-	-	-	-
11848_hypothetical_protein.faa	-	-	-	-	ID:AIS53497.1,	-	-	-	-	-	-	-	-	-	-	-
11849_csx14.faa	-	-	-	-	ID:AIS53498.1,	-	-	-	-	-	-	-	-	-	-	-
11881_hypothetical_protein.faa	-	-	-	-	ID:AIS53530.1,	-	-	-	-	-	-	-	-	-	-	-
11890_hypothetical_protein.faa	-	-	-	-	ID:AIS53539.1,	-	-	-	-	-	-	-	ID:SDG02318.1,	ID:EMT39912.1,ID:EMT39827.1,	-	-
11891_hypothetical_protein.faa	-	-	-	-	ID:AIS53540.1,	-	-	-	-	-	-	-	-	ID:EMT39901.1,	-	-
11897_bacterial_capsule_sy...faa	-	-	-	-	ID:AIS53546.1,	-	-	-	-	-	-	-	-	-	-	-
11898_cas6a.faa	-	-	-	-	ID:AIS53547.1,	-	-	-	-	-	-	-	-	-	ID:SHF34821.1,	-
11899_cas22.faa	-	-	-	-	ID:AIS53548.1,	-	-	-	-	-	-	-	-	-	ID:SHF34853.1,	-
11900_cas1-3.faa	-	-	-	-	ID:AIS53549.1,	-	-	-	-	-	-	-	-	-	ID:SHF34887.1,	-
11903_CRISPR-associated_pr...faa	-	-	-	-	ID:AIS53552.1,	-	-	-	-	-	-	-	-	-	ID:SHF34975.1,	-
11904_CRISPR-associated_au...faa	-	-	-	-	ID:AIS53553.1,	-	-	-	-	-	-	-	-	-	ID:SHF34999.1,	-
11905_CRISPR-associated_pr...faa	-	-	-	-	ID:AIS53554.1,	-	-	-	-	-	-	-	-	-	ID:SHF35023.1,	-
11906_hypothetical_protein.faa	-	-	-	-	ID:AIS53555.1,	-	-	-	-	-	-	-	-	-	-	-
11907_hypothetical_protein.faa	-	-	-	-	ID:AIS53556.1,	-	-	-	-	-	-	-	-	-	ID:SHE42500.1,	-
11908_hypothetical_protein.faa	-	-	-	-	ID:AIS53557.1,	-	-	-	-	-	-	-	-	-	-	-
11909_peptidoglycan-bindin...faa	-	-	-	-	ID:AIS53558.1,	-	-	-	-	-	-	-	-	-	-	-
11910_transcriptional_regu...faa	-	-	-	-	ID:AIS53559.1,	-	-	-	-	-	-	-	-	-	-	-
11914_pyrF2.faa	-	-	-	-	ID:AIS53563.1,	-	-	-	-	-	-	-	-	-	-	-
11915_hypothetical_protein.faa	-	-	-	-	ID:AIS53564.1,	-	-	-	-	-	-	-	-	-	-	-
11935_hypothetical_protein.faa	-	-	-	-	ID:AIS53584.1,	-	-	-	-	-	-	-	-	-	-	-
11949_chromosomal_replicat...faa	ID:ADV78634.1,	ID:WP_003869995.1,	ID:WP_004399506.1,	ID:ADD01331.1,	ID:AIS51220.1,	ID:ADH59790.1,	ID:ABY93674.1,	ID:EIW00216.1,	ID:UZQ83018.1,	ID:ABY91325.1,	ID:KHO61578.1,	-	ID:SDF44308.1,	ID:EMT39677.1,	ID:SHF04097.1,	ID:AEM77517.1,
11950_DNA_polymerase_III-_...faa	ID:ADV78635.1,	ID:WP_003869994.1,	ID:WP_004399505.1,	ID:ADD01332.1,	ID:AIS51221.1,	ID:ADH59791.1,	ID:ABY93675.1,	ID:EIW00217.1,	ID:UZQ83019.1,	ID:ABY91326.1,	ID:KHO61577.1,	ID:WP_013149479.1,	ID:SDF44355.1,	ID:EMT39673.1,	ID:SHF04132.1,	ID:AEM77518.1,
11951_S4_domain_protein_Ya...faa	ID:ADV78636.1,	ID:WP_003869993.1,	ID:WP_003869993.1,	ID:ADD01333.1,	ID:AIS51222.1,	ID:ADH59792.1,	ID:ABY93676.1,	ID:EIW00218.1,	ID:UZQ83020.1,	ID:ABY91327.1,	ID:KHO61576.1,	ID:WP_012994186.1,	ID:SDF44392.1,	ID:EMT39654.1,	ID:SHF04170.1,	ID:AEM77519.1,
11952_DNA_replication_and_...faa	ID:ADV78637.1,	ID:WP_003869992.1,	ID:WP_004399504.1,	ID:ADD01334.1,	ID:AIS51223.1,	ID:ADH59793.1,	ID:ABY93677.1,	ID:EIW00219.1,	ID:UZQ83021.1,	ID:ABY91328.1,	ID:KHO61575.1,	-	ID:SDF44431.1,	ID:EMT39669.1,	ID:SHF04206.1,	ID:AEM77520.1,
11953_conserved_hypothetic...faa	ID:ADV78638.1,	ID:WP_003869991.1,	ID:WP_004399502.1,	ID:ADD01335.1,	ID:AIS51224.1,	ID:ADH59794.1,	ID:ABY93678.1,	ID:EIW00220.1,	ID:UZQ83022.1,	ID:ABY91329.1,	ID:KHO61574.1,	ID:WP_012994188.1,	ID:SDF44468.1,	ID:EMT39629.1,	ID:SHF04239.1,	ID:AEM77521.1,
11954_Alpha-glucosidase.faa	ID:ADV78639.1,	ID:WP_003869990.1,	ID:WP_019907103.1,	ID:ADD01336.1,	-	ID:ADH59795.1,	ID:ABY93679.1,	ID:EIW00221.1,	ID:UZQ83023.1,	ID:ABY91330.1,	ID:KHO61573.1,	-	ID:SDF44507.1,	ID:EMT39665.1,	ID:SHF04285.1,	ID:AEM77522.1,
11955_CobB-CobQ_domain_pro...faa	ID:ADV78640.1,	ID:WP_003869989.1,	ID:WP_004399500.1,	ID:ADD01337.1,	ID:AIS51225.1,	ID:ADH59796.1,	ID:ABY93680.1,	ID:EIW00222.1,	ID:UZQ83024.1,	ID:ABY91331.1,	ID:KHO61572.1,	ID:WP_054644878.1,	ID:SDF44546.1,	ID:EMT39661.1,	ID:SHF04318.1,	ID:AEM77523.1,
11956_domain_of_unknown_fu...faa	ID:ADV78641.1,	ID:WP_003869988.1,	ID:WP_004399498.1,	ID:ADD01338.1,	ID:AIS51226.1,	ID:ADH59797.1,	ID:ABY93681.1,	ID:EIW00223.1,	ID:UZQ83025.1,	ID:ABY91332.1,	ID:KHO61571.1,	ID:WP_028992528.1,	ID:SDF44577.1,	ID:EMT39653.1,	ID:SHF04342.1,	ID:AEM77524.1,
11957_DNA_gyrase-_B_subuni...faa	ID:ADV78642.1,	ID:WP_003869986.1,	ID:WP_004399496.1,	ID:ADD01339.1,	ID:AIS51228.1,	ID:ADH59798.1,	ID:ABY93683.1,	ID:EIW00225.1,	ID:UZQ83027.1,	ID:ABY91333.1,	ID:KHO61569.1,	ID:WP_028992529.1,	ID:SDF44662.1,	ID:EMT39675.1,	ID:SHF04411.1,	ID:AEM77526.1,
11958_DNA_gyrase-_A_subuni...faa	ID:ADV78643.1,	ID:WP_003869985.1,	ID:WP_004399495.1,	ID:ADD01340.1,	ID:AIS51229.1,	ID:ADH59799.1,	ID:ABY93684.1,	ID:EIW00226.1,	ID:UZQ83028.1,	ID:ABY91334.1,	ID:KHO61568.1,	ID:WP_028992530.1,	ID:SDF44701.1,	ID:EMT39683.1,	ID:SHF04477.1,	ID:AEM77527.1,
11959_prophage_LambdaCh01-...faa	-	-	-	-	-	ID:ADH59800.1,	-	-	-	-	-	-	-	-	-	-
11960_minor_capsid_2_prote...faa	-	-	-	-	-	ID:ADH59801.1,	-	-	-	-	-	-	-	-	-	-
11961_protein_of_unknown_f...faa	ID:ADV79271.1,	ID:WP_003869387.1,	ID:WP_004395593.1,	ID:ADD01559.1,	ID:AIS51260.1,ID:AIS51449.1,ID:AIS51590.1,ID:AIS52856.1,ID:AIS53421.1,	ID:ADH59802.1,ID:ADH60064.1,ID:ADH60070.1,ID:ADH60626.1,	ID:ABY94322.1,	ID:EIV99910.1,	ID:UZQ84296.1,ID:UZQ84312.1,ID:UZQ84317.1,ID:UZQ84329.1,ID:UZQ82171.1,ID:UZQ82491.1,ID:UZQ84376.1,ID:UZQ82878.1,	-	-	-	-	ID:EMT40413.1,	ID:SHF23727.1,	ID:AEM77740.1,ID:AEM77770.1,ID:AEM77822.1,ID:AEM78186.1,ID:AEM78429.1,ID:AEM78564.1,ID:AEM79342.1,ID:AEM79543.1,ID:AEM79688.1,
11962_hypothetical_protein.faa	-	-	-	-	-	ID:ADH59803.1,	-	-	-	-	-	-	-	-	ID:SHF31386.1,	-
11963_hypothetical_protein.faa	-	-	-	-	-	ID:ADH59804.1,	-	-	-	-	-	ID:WP_013411791.1,	-	-	ID:SHF31418.1,	-
11964_hypothetical_protein.faa	-	-	-	-	-	ID:ADH59805.1,	-	-	-	-	-	ID:WP_028992397.1,	-	-	-	-
11965_hypothetical_protein.faa	-	-	-	-	-	ID:ADH59806.1,	-	-	-	-	-	ID:WP_028992398.1,	-	-	-	-
11966_Integrase_catalytic_...faa	-	-	-	-	-	ID:ADH59807.1,	-	-	-	-	ID:KHO62377.1,ID:KHO62714.1,	-	-	-	ID:SHF38681.1,	ID:AEM78915.1,ID:AEM79514.1,
11967_CRISPR-associated_pr...faa	-	-	-	-	-	ID:ADH59808.1,	-	-	-	-	ID:KHO63178.1,	ID:WP_028992564.1,	-	-	-	-
11968_CRISPR-associated_pr...faa	ID:ADV78769.1,	ID:WP_003871088.1,	ID:WP_019908139.1,	ID:ADD03488.1,	ID:AIS53484.1,	ID:ADH59809.1,ID:ADH61855.1,	ID:ABY93807.1,	ID:EIW00125.1,	ID:UZQ82907.1,	ID:ABY93578.1,	ID:KHO63179.1,	ID:WP_013149495.1,	ID:SDG65079.1,ID:SDG30340.1,	ID:EMT39589.1,	ID:SHF35977.1,	ID:AEM79942.1,
11969_CRISPR-associated_pr...faa	-	-	-	-	ID:AIS53550.1,	ID:ADH59810.1,	-	-	-	-	ID:KHO63180.1,	ID:WP_013149496.1,	ID:SDG30381.1,	-	ID:SHF34914.1,	-
11970_metal_dependent_phos...faa	-	-	-	-	ID:AIS53551.1,	ID:ADH59811.1,	-	-	-	-	ID:KHO63181.1,	ID:WP_256201454.1,	ID:SDG30415.1,	-	ID:SHF34943.1,	-
11971_CRISPR-associated_pr...faa	-	-	-	-	-	ID:ADH59812.1,	-	-	-	-	ID:KHO63182.1,	ID:WP_013149498.1,	ID:SDG30451.1,	-	-	-
11972_CRISPR-associated_au...faa	-	-	-	-	-	ID:ADH59813.1,	-	-	-	-	ID:KHO63183.1,	ID:WP_013149499.1,	ID:SDG30496.1,	-	-	-
11973_CRISPR-associated_CX...faa	-	-	-	-	-	ID:ADH59814.1,	-	-	-	-	ID:KHO63186.1,	-	ID:SDG30530.1,	-	-	-
11974_CRISPR-associated_pr...faa	-	-	-	-	-	ID:ADH59815.1,	-	-	-	-	ID:KHO63187.1,	ID:WP_256201452.1,	ID:SDG30563.1,	-	-	-
11975_NADH-flavin_oxidored...faa	ID:ADV78644.1,	ID:WP_003869984.1,	ID:WP_019907104.1,	ID:ADD01341.1,	-	ID:ADH59816.1,	ID:ABY93685.1,	ID:EIW00227.1,	ID:UZQ83029.1,	ID:ABY91335.1,	ID:KHO61567.1,	ID:WP_013149502.1,	ID:SDF44748.1,	ID:EMT39689.1,	ID:SHF04504.1,	ID:AEM77528.1,
11976_acetolactate_synthas...faa	ID:ADV78645.1,	ID:WP_003869983.1,	ID:WP_028986061.1,	ID:ADD01342.1,	ID:AIS51232.1,	ID:ADH59817.1,	ID:ABY93686.1,	ID:EIW00228.1,	ID:UZQ83030.1,	ID:ABY91336.1,	ID:KHO61566.1,	ID:WP_013149503.1,	ID:SDF44784.1,	ID:EMT39707.1,	ID:SHF04541.1,	ID:AEM77529.1,
11977_ketol-acid_reductois...faa	ID:ADV78646.1,	ID:WP_003869982.1,	ID:WP_003869982.1,	ID:ADD01343.1,	ID:AIS51233.1,	ID:ADH59818.1,	ID:ABY93687.1,	ID:EIW00229.1,	ID:UZQ83031.1,	ID:ABY91337.1,	ID:KHO61565.1,	ID:WP_028992521.1,	ID:SDF44823.1,	ID:EMT39693.1,	ID:SHF04576.1,	ID:AEM77530.1,
11978_pyruvate_carboxyltra...faa	ID:ADV78647.1,	ID:WP_003869981.1,	ID:WP_004399490.1,	ID:ADD01344.1,	ID:AIS51234.1,	ID:ADH59819.1,	ID:ABY93688.1,	ID:EIW00230.1,	ID:UZQ83032.1,	ID:ABY91338.1,	ID:KHO61564.1,	ID:WP_013149505.1,	ID:SDF44863.1,	ID:EMT39713.1,	ID:SHF04612.1,	ID:AEM77531.1,
11979_3-isopropylmalate_de...faa	ID:ADV78648.1,	ID:WP_003869980.1,	ID:WP_019907105.1,	ID:ADD01345.1,	ID:AIS51235.1,	ID:ADH59820.1,	ID:ABY93689.1,	ID:EIW00231.1,	ID:UZQ83033.1,	ID:ABY91339.1,	ID:KHO61563.1,	ID:WP_028992522.1,	ID:SDF44918.1,	ID:EMT39700.1,	ID:SHF04644.1,	ID:AEM77532.1,
11980_3-isopropylmalate_de...faa	ID:ADV78649.1,	ID:WP_003867393.1,	ID:WP_004399489.1,	ID:ADD01346.1,	ID:AIS51236.1,	ID:ADH59821.1,	ID:ABY93690.1,	ID:EIW00232.1,	ID:UZQ84262.1,	ID:ABY91340.1,	ID:KHO61562.1,	ID:WP_012994197.1,	ID:SDF44957.1,	ID:EMT39701.1,	ID:SHF04687.1,	ID:AEM77533.1,
11981_3-isopropylmalate_de...faa	ID:ADV78650.1,	ID:WP_003869979.1,	ID:WP_004399487.1,	ID:ADD01347.1,	ID:AIS51237.1,	ID:ADH59822.1,	ID:ABY93691.1,	ID:EIW00233.1,	ID:UZQ83034.1,	ID:ABY91341.1,	ID:KHO61561.1,	ID:WP_012994198.1,	ID:SDF45002.1,	ID:EMT39708.1,	ID:SHF04723.1,	ID:AEM77534.1,
11982_dihydroxy-acid_dehyd...faa	ID:ADV78651.1,	ID:WP_042835462.1,	ID:WP_019907106.1,	ID:ADD01348.1,	ID:AIS51238.1,	ID:ADH59823.1,	ID:ABY93692.1,	ID:EIW00234.1,	ID:UZQ83035.1,	ID:ABY91342.1,	ID:KHO61560.1,	-	ID:SDF45043.1,	ID:EMT39648.1,	ID:SHF04756.1,	ID:AEM77535.1,
11983_acetolactate_synthas...faa	ID:ADV78652.1,	ID:WP_003869977.1,	ID:WP_019907107.1,	ID:ADD01349.1,	ID:AIS51239.1,	ID:ADH59824.1,	ID:ABY93693.1,	ID:EIW00235.1,	ID:UZQ83036.1,	ID:ABY91343.1,	ID:KHO61559.1,	ID:WP_013149507.1,	-	ID:EMT39640.1,	ID:SHF04799.1,	ID:AEM77536.1,
11984_riboflavin_biosynthe...faa	ID:ADV78653.1,	ID:WP_003869976.1,	ID:WP_019907109.1,	ID:ADD01350.1,	ID:AIS51240.1,	ID:ADH59825.1,	ID:ABY93694.1,	ID:EIW00236.1,	ID:UZQ83037.1,	ID:ABY91344.1,	ID:KHO61558.1,	-	ID:SDF45199.1,	ID:EMT39659.1,	ID:SHF04829.1,	ID:AEM77537.1,
11985_riboflavin_synthase-...faa	ID:ADV78654.1,	ID:WP_003869975.1,	ID:WP_019907110.1,	ID:ADD01351.1,	ID:AIS51241.1,	ID:ADH59826.1,	ID:ABY93695.1,	ID:EIW00237.1,	ID:UZQ83038.1,	ID:ABY91345.1,	ID:KHO61557.1,	ID:WP_028992525.1,	ID:SDF45248.1,	ID:EMT39662.1,	ID:SHF04867.1,	ID:AEM77538.1,
11986_3-4-dihydroxy-2-buta...faa	ID:ADV78655.1,	ID:WP_003869974.1,	ID:WP_019907111.1,	ID:ADD01352.1,	ID:AIS51242.1,	ID:ADH59827.1,	ID:ABY93696.1,	ID:EIW00238.1,	ID:UZQ83039.1,	ID:ABY91346.1,	ID:KHO61556.1,	ID:WP_013149509.1,	ID:SDF45297.1,	ID:EMT39692.1,	ID:SHF04896.1,	ID:AEM77539.1,
11987_6-7-dimethyl-8-ribit...faa	ID:ADV78656.1,	ID:WP_003869973.1,	ID:WP_003869973.1,	ID:ADD01353.1,	ID:AIS51243.1,	ID:ADH59828.1,	ID:ABY93697.1,	ID:EIW00239.1,	ID:UZQ83040.1,	ID:ABY91347.1,	ID:KHO61555.1,	ID:WP_028992526.1,	ID:SDF45342.1,	ID:EMT39717.1,	ID:SHF04940.1,	ID:AEM77540.1,
11988_sporulation_integral...faa	ID:ADV78657.1,	ID:WP_003869972.1,	ID:WP_003869972.1,	ID:ADD01354.1,	ID:AIS51244.1,	ID:ADH59829.1,	ID:ABY93698.1,	ID:EIW00240.1,	ID:UZQ83041.1,	ID:ABY91348.1,	ID:KHO61554.1,	ID:WP_028992430.1,	ID:SDF45393.1,	ID:EMT39711.1,	ID:SHF04972.1,	ID:AEM77541.1,
11989_conserved_hypothetic...faa	ID:ADV78659.1,	ID:WP_003869971.1,	ID:WP_003869971.1,	ID:ADD01355.1,	-	ID:ADH59830.1,	ID:ABY93700.1,	ID:EIW00241.1,	ID:UZQ83042.1,	ID:ABY91350.1,	ID:KHO61553.1,	-	ID:SDF45438.1,	ID:EMT39641.1,	ID:SHF05012.1,	ID:AEM77542.1,
11990_signal_peptidase_I.faa	ID:ADV78660.1,	ID:WP_003869970.1,	ID:WP_004399479.1,	ID:ADD01356.1,	ID:AIS51245.1,	ID:ADH59831.1,	ID:ABY93701.1,	ID:EIW00242.1,	ID:UZQ83043.1,	ID:ABY91351.1,	ID:KHO61552.1,	-	ID:SDF45482.1,	ID:EMT39719.1,	ID:SHF05040.1,	ID:AEM77543.1,
11991_seryl-tRNA_synthetas...faa	ID:ADV78661.1,	ID:WP_003869969.1,	ID:WP_003869969.1,	ID:ADD01357.1,	ID:AIS51246.1,	ID:ADH59832.1,	ID:ABY93702.1,	ID:EIW00243.1,	ID:UZQ83044.1,	ID:ABY91352.1,	ID:KHO61551.1,	ID:WP_028992428.1,	ID:SDF45538.1,	ID:EMT39644.1,	ID:SHF05077.1,	ID:AEM77544.1,
11992_cell_envelope-relate...faa	-	ID:WP_003869968.1,	ID:WP_019907112.1,ID:WP_019907747.1,	ID:ADD01358.1,	ID:AIS51247.1,	ID:ADH59833.1,	-	ID:EIW00244.1,	ID:UZQ83045.1,	-	ID:KHO61550.1,ID:KHO62722.1,	-	ID:SDG63225.1,ID:SDF45608.1,	ID:EMT39637.1,	ID:SHF05122.1,	ID:AEM77545.1,
11993_protein_of_unknown_f...faa	-	ID:WP_003869967.1,	ID:WP_019907113.1,	ID:ADD01359.1,	ID:AIS51248.1,	ID:ADH59834.1,	-	ID:EIW00245.1,	-	-	ID:KHO61549.1,	ID:WP_256201406.1,	ID:SDF45671.1,	ID:EMT39642.1,	ID:SHF05156.1,	ID:AEM77546.1,
11994_integrase_family_pro...faa	ID:ADV78662.1,ID:ADV78732.1,	ID:WP_003870238.1,	ID:WP_019907114.1,	ID:ADD02624.1,	-	ID:ADH59835.1,	ID:ABY93703.1,ID:ABY93766.1,	-	-	-	ID:KHO62662.1,	ID:WP_012268865.1,	-	ID:EMT38846.1,	-	-
11995_phospholipase_D-Tran...faa	ID:ADV78663.1,	-	ID:WP_012268813.1,	-	-	ID:ADH59836.1,	ID:ABY93704.1,	-	-	-	-	-	-	-	-	-
11996_conserved_hypothetic...faa	ID:ADV78664.1,ID:ADV80791.1,	ID:WP_003870350.1,ID:WP_003870350.1,	ID:WP_019907115.1,	ID:ADD02672.1,	-	ID:ADH59837.1,	-	-	ID:UZQ84390.1,	-	ID:KHO62694.1,	-	-	ID:EMT38791.1,	ID:SHE94757.1,	ID:AEM79784.1,
11997_transcriptional_regu...faa	ID:ADV78665.1,ID:ADV80790.1,	ID:WP_003870351.1,ID:WP_003870351.1,	ID:WP_012269812.1,	ID:ADD02671.1,	ID:AIS53313.1,	ID:ADH59838.1,	ID:ABY93705.1,ID:ABY95865.1,	-	ID:UZQ82737.1,	ID:ABY92009.1,	ID:KHO62692.1,	-	-	ID:EMT38792.1,	ID:SHE94827.1,	ID:AEM79783.1,
11998_transcriptional_regu...faa	ID:ADV78666.1,	ID:WP_003870344.1,ID:WP_003870344.1,	-	-	-	ID:ADH59839.1,	ID:ABY93706.1,	-	-	-	-	-	-	-	ID:SHE94860.1,	-
11999_excision_promoter-_X...faa	ID:ADV78667.1,ID:ADV80788.1,	ID:WP_003870345.1,ID:WP_003870345.1,	ID:WP_019907116.1,	-	-	ID:ADH59840.1,	ID:ABY93707.1,ID:ABY95863.1,	-	-	-	ID:KHO61626.1,	-	-	-	ID:SHF31012.1,	-
12000_hypothetical_protein.faa	ID:ADV78668.1,ID:ADV80787.1,	-	ID:WP_013570865.1,	-	-	ID:ADH59841.1,	-	ID:EIV99961.1,	ID:UZQ82734.1,	-	-	ID:WP_256201338.1,	-	-	ID:SHF30991.1,ID:SHE94939.1,	ID:AEM79780.1,
12001_conserved_hypothetic...faa	ID:ADV80786.1,	ID:WP_003870347.1,ID:WP_003870347.1,	-	ID:ADD03345.1,	-	ID:ADH59842.1,	ID:ABY95862.1,	ID:EIV99960.1,	ID:UZQ82733.1,	ID:ABY92012.1,	ID:KHO61627.1,	-	ID:SDF17304.1,	-	ID:SHE94971.1,	ID:AEM79779.1,
12002_hypothetical_protein.faa	-	ID:WP_003870356.1,ID:WP_003870356.1,	ID:WP_019907118.1,	ID:ADD03344.1,	-	ID:ADH59843.1,	-	-	-	-	-	-	-	-	ID:SHE95002.1,	-
12003_hypothetical_protein.faa	ID:ADV80781.1,	-	ID:WP_269207959.1,	-	-	ID:ADH59844.1,	-	ID:EIV99958.1,	ID:UZQ82729.1,	-	-	-	-	-	ID:SHF30856.1,	ID:AEM79775.1,
12004_hypothetical_protein.faa	-	-	-	-	-	ID:ADH59845.1,	-	-	-	-	-	-	-	-	-	-
12005_hypothetical_protein.faa	-	-	ID:WP_019907125.1,	-	-	ID:ADH59846.1,	-	-	-	-	-	-	-	-	-	-
12006_conserved_hypothetic...faa	ID:ADV78673.1,	-	ID:WP_019907127.1,	-	-	ID:ADH59847.1,	ID:ABY93712.1,	ID:EIV99955.1,	ID:UZQ82728.1,	-	-	-	-	-	ID:SHE95189.1,	-
12007_Cobyrinic_acid_ac-di...faa	-	ID:WP_042835500.1,	ID:WP_231368329.1,	-	-	ID:ADH59848.1,	-	ID:EIV99954.1,	ID:UZQ81858.1,ID:UZQ82727.1,	-	-	-	ID:SDF15659.1,	-	-	-
12008_type_II_secretion_sy...faa	-	ID:WP_003870364.1,	ID:WP_019907129.1,	-	-	ID:ADH59849.1,	-	ID:EIV99953.1,	ID:UZQ81857.1,ID:UZQ82726.1,	-	-	-	ID:SDF15602.1,	-	-	-
12009_hypothetical_protein.faa	-	ID:WP_003870365.1,	ID:WP_019907130.1,	-	-	ID:ADH59850.1,	-	ID:EIV99952.1,	ID:UZQ81856.1,ID:UZQ82725.1,	-	-	-	ID:SDF15563.1,	-	-	-
12010_Type_II_secretion_sy...faa	-	ID:WP_003870366.1,	ID:WP_019907131.1,	-	-	ID:ADH59851.1,	-	ID:EIV99951.1,	ID:UZQ81855.1,	-	-	-	ID:SDF15525.1,	-	-	-
12011_conserved_hypothetic...faa	-	ID:WP_042835501.1,	ID:WP_019907133.1,	-	-	ID:ADH59852.1,	-	ID:EIV99949.1,	ID:UZQ81851.1,ID:UZQ82722.1,	-	-	-	ID:SDF15272.1,	-	-	-
12012_conserved_hypothetic...faa	-	ID:WP_003870369.1,	ID:WP_028986064.1,	-	-	ID:ADH59853.1,	-	ID:EIV99948.1,	ID:UZQ82721.1,	-	-	-	-	-	-	-
12013_SAF_domain_protein.faa	-	ID:WP_003870370.1,	ID:WP_019907135.1,	-	-	ID:ADH59854.1,	-	ID:EIV99947.1,	ID:UZQ82720.1,	-	-	-	-	-	ID:SHF28317.1,	-
12014_transcriptional_regu...faa	-	-	-	-	-	ID:ADH59855.1,	-	-	-	-	-	-	-	-	-	-
12015_peptidase_A24A_prepi...faa	-	ID:WP_050984245.1,	ID:WP_231368269.1,	-	-	ID:ADH59856.1,	-	ID:EIV99945.1,	ID:UZQ81816.1,	-	ID:KHO63215.1,	ID:WP_028991410.1,	ID:SDF01962.1,ID:SDG27858.1,	-	-	-
12016_metal_dependent_phos...faa	ID:ADV78675.1,	ID:WP_003870372.1,	ID:WP_019907138.1,	-	-	ID:ADH59857.1,	ID:ABY93714.1,	ID:EIV99944.1,	ID:UZQ82718.1,	-	-	-	-	-	ID:SHE95217.1,	ID:AEM79769.1,
12017_StbA_family_protein.faa	ID:ADV78678.1,ID:ADV78714.1,	ID:WP_003870373.1,	ID:WP_019907139.1,	-	-	ID:ADH59858.1,	ID:ABY93717.1,ID:ABY93751.1,	ID:EIV99943.1,	ID:UZQ82714.1,	ID:ABY92040.1,	ID:KHO61659.1,ID:KHO63204.1,	ID:WP_038001816.1,	ID:SDF01745.1,	-	ID:SHF37675.1,ID:SHE95318.1,	ID:AEM79767.1,
12018_conserved_hypothetic...faa	ID:ADV78679.1,	ID:WP_003870374.1,	ID:WP_019907140.1,	-	-	ID:ADH59859.1,	-	ID:EIV99942.1,	ID:UZQ82713.1,	-	-	-	-	-	ID:SHE95346.1,	ID:AEM79766.1,
12019_conserved_hypothetic...faa	ID:ADV78680.1,	ID:WP_003870375.1,	-	-	-	ID:ADH59860.1,	ID:ABY93718.1,	ID:EIV99941.1,	-	-	-	-	-	-	ID:SHE95377.1,	ID:AEM79765.1,
12020_conserved_hypothetic...faa	ID:ADV78681.1,	ID:WP_003870376.1,	ID:WP_019907141.1,	-	-	ID:ADH59861.1,	ID:ABY93719.1,	ID:EIV99940.1,	ID:UZQ82711.1,	-	-	-	-	-	ID:SHE95400.1,	ID:AEM79764.1,
12021_conserved_hypothetic...faa	ID:ADV78685.1,	ID:WP_042835495.1,	ID:WP_012268832.1,	-	-	ID:ADH59862.1,	ID:ABY93723.1,	ID:EIV99935.1,	ID:UZQ82707.1,	-	-	-	-	-	ID:SHE95460.1,	ID:AEM79762.1,
12022_conserved_hypothetic...faa	ID:ADV78686.1,	ID:WP_003870381.1,	ID:WP_019907142.1,	-	-	ID:ADH59863.1,	ID:ABY93724.1,	ID:EIV99934.1,	ID:UZQ82706.1,	-	-	-	-	-	ID:SHE95497.1,	ID:AEM79761.1,
12023_TRAG_family_protein.faa	ID:ADV78687.1,	ID:WP_003870382.1,	ID:WP_019907143.1,	-	-	ID:ADH59864.1,	ID:ABY93725.1,	ID:EIV99933.1,	ID:UZQ82705.1,	-	-	-	-	-	ID:SHE95534.1,	ID:AEM79760.1,
12024_conserved_hypothetic...faa	ID:ADV78688.1,	ID:WP_003870383.1,	ID:WP_019907144.1,	-	-	ID:ADH59865.1,	ID:ABY93726.1,	ID:EIV99932.1,	ID:UZQ82704.1,	-	-	-	-	-	ID:SHE95566.1,	ID:AEM79759.1,
12025_conserved_hypothetic...faa	ID:ADV78689.1,	ID:WP_003870384.1,	ID:WP_231368271.1,	-	-	ID:ADH59866.1,	ID:ABY93727.1,	ID:EIV99931.1,	ID:UZQ82703.1,	-	-	-	-	-	ID:SHE95603.1,	ID:AEM79758.1,
12026_conserved_hypothetic...faa	ID:ADV78690.1,	ID:WP_003870385.1,	ID:WP_019907146.1,	-	-	ID:ADH59867.1,	ID:ABY93728.1,	ID:EIV99930.1,	ID:UZQ82702.1,	-	-	-	-	-	ID:SHE95640.1,	ID:AEM79757.1,
12027_conserved_hypothetic...faa	ID:ADV78694.1,	ID:WP_003870386.1,	ID:WP_019907147.1,	-	-	ID:ADH59868.1,	ID:ABY93732.1,	ID:EIV99929.1,	ID:UZQ82701.1,	-	-	-	-	-	ID:SHE95676.1,	ID:AEM79756.1,
12028_type_IV_secretory_pa...faa	ID:ADV78695.1,	ID:WP_003870387.1,	ID:WP_019907148.1,	-	-	ID:ADH59869.1,	ID:ABY93733.1,	ID:EIV99928.1,	ID:UZQ82700.1,	-	-	-	-	-	ID:SHE95706.1,	ID:AEM79755.1,
12029_Peptidase_M23.faa	ID:ADV78696.1,	ID:WP_003870388.1,	ID:WP_019907149.1,	-	-	ID:ADH59870.1,	ID:ABY93734.1,	ID:EIV99927.1,	ID:UZQ84387.1,	-	-	-	-	-	ID:SHE95747.1,	ID:AEM79754.1,
12030_hypothetical_protein.faa	-	ID:WP_003870389.1,	ID:WP_019907150.1,	-	-	ID:ADH59871.1,	-	ID:EIV99926.1,	ID:UZQ82699.1,	-	-	-	-	-	-	-
12031_conserved_hypothetic...faa	-	-	-	-	-	ID:ADH59872.1,	-	ID:EIV99925.1,	-	-	ID:KHO61651.1,	-	-	-	-	-
12032_protein_of_unknown_f...faa	-	-	-	ID:ADD03327.1,	-	ID:ADH59873.1,	-	ID:EIV99924.1,	ID:UZQ81844.1,	-	ID:KHO61652.1,	-	ID:SDF14991.1,	-	-	-
12033_hypothetical_protein.faa	-	-	-	-	-	ID:ADH59874.1,	-	-	-	-	-	-	-	-	-	-
12034_conserved_hypothetic...faa	ID:ADV78708.1,ID:ADV80760.1,	ID:WP_003870391.1,	ID:WP_019907152.1,	ID:ADD03325.1,	-	ID:ADH59875.1,	ID:ABY93745.1,ID:ABY95838.1,	ID:EIV99919.1,	ID:UZQ82697.1,	-	ID:KHO61653.1,	-	-	-	-	-
12035_transcriptional_regu...faa	ID:ADV78709.1,	-	ID:WP_019907153.1,	ID:ADD03324.1,	-	ID:ADH59876.1,ID:ADH61722.1,	ID:ABY93746.1,	ID:EIV99918.1,	ID:UZQ82696.1,	-	ID:KHO61654.1,ID:KHO61872.1,	-	-	-	-	-
12036_copper_amine_oxidase...faa	-	ID:WP_003870393.1,	ID:WP_019907154.1,	-	-	ID:ADH59877.1,	-	ID:EIV99915.1,	ID:UZQ82695.1,	-	-	-	-	-	-	-
12037_PKD_domain_containin...faa	-	ID:WP_003870394.1,	ID:WP_231368274.1,	-	-	ID:ADH59878.1,	-	ID:EIV99914.1,	ID:UZQ82694.1,	-	-	-	-	-	-	-
12038_conserved_hypothetic...faa	ID:ADV80516.1,ID:ADV80755.1,	-	-	ID:ADD01581.1,	-	ID:ADH59879.1,ID:ADH60117.1,	ID:ABY95581.1,ID:ABY95833.1,	ID:EIV99268.1,ID:EIV99885.1,	ID:UZQ81841.1,	-	ID:KHO63245.1,	-	ID:SDG71467.1,	ID:EMT39854.1,	ID:SHF28170.1,	-
12039_YcfA_family_protein.faa	-	-	-	ID:ADD03317.1,	-	ID:ADH59880.1,	-	-	-	-	-	-	-	-	-	-
12040_protein_of_unknown_f...faa	-	-	-	ID:ADD03316.1,	-	ID:ADH59881.1,	-	-	-	-	-	-	-	-	-	ID:AEM79724.1,
12041_conserved_hypothetic...faa	-	ID:WP_003870096.1,	ID:WP_003870096.1,	ID:ADD01360.1,	-	ID:ADH59882.1,	-	ID:EIW01352.1,	ID:UZQ84018.1,	-	-	ID:WP_054644870.1,	ID:SDG43137.1,	ID:EMT38632.1,	-	ID:AEM78562.1,
12042_CMP-dCMP_deaminase_z...faa	ID:ADV80753.1,	ID:WP_003869951.1,	ID:WP_004399459.1,	ID:ADD01361.1,	ID:AIS51255.1,	ID:ADH59883.1,	ID:ABY95824.1,	ID:EIW00264.1,	ID:UZQ83063.1,	ID:ABY91354.1,	ID:KHO61544.1,	ID:WP_013149559.1,	ID:SDG29552.1,	ID:EMT39625.1,	ID:SHF05639.1,	ID:AEM77567.1,
12043_putative_PAS-PAC_sen...faa	ID:ADV80752.1,	ID:WP_003869950.1,	ID:WP_019907165.1,	ID:ADD01362.1,	ID:AIS51261.1,	ID:ADH59884.1,	ID:ABY95823.1,	ID:EIW00265.1,	ID:UZQ83064.1,	ID:ABY91355.1,	ID:KHO61543.1,	ID:WP_028992419.1,	ID:SDG29599.1,	ID:EMT39623.1,	ID:SHF05692.1,	ID:AEM77568.1,
12044_DNA_polymerase_III-_...faa	ID:ADV80751.1,	ID:WP_003869949.1,	ID:WP_019907166.1,	ID:ADD01363.1,	ID:AIS51262.1,	ID:ADH59885.1,	ID:ABY95822.1,	ID:EIW00266.1,	ID:UZQ84263.1,	ID:ABY91356.1,	ID:KHO61542.1,	ID:WP_256201404.1,	ID:SDG29629.1,	ID:EMT39649.1,	ID:SHF05723.1,	ID:AEM77569.1,
12045_conserved_hypothetic...faa	ID:ADV80750.1,	ID:WP_003869948.1,	ID:WP_004399453.1,	ID:ADD01364.1,	ID:AIS51263.1,	ID:ADH59886.1,	ID:ABY95821.1,	ID:EIW00267.1,	ID:UZQ83065.1,	ID:ABY91357.1,	ID:KHO61541.1,	ID:WP_012994215.1,	ID:SDG29679.1,	ID:EMT39650.1,	ID:SHF05768.1,	ID:AEM77570.1,
12046_recombination_protei...faa	ID:ADV80749.1,	ID:WP_003869947.1,	ID:WP_003869947.1,	ID:ADD01365.1,	ID:AIS51264.1,	ID:ADH59887.1,	ID:ABY95820.1,	ID:EIW00268.1,	ID:UZQ83066.1,	ID:ABY91358.1,	ID:KHO61540.1,	ID:WP_013149562.1,	ID:SDG29708.1,	ID:EMT39646.1,	ID:SHF05800.1,	ID:AEM77571.1,
12047_CrcB_protein.faa	ID:ADV80748.1,	ID:WP_003869946.1,	ID:WP_004399448.1,	ID:ADD01366.1,	ID:AIS51265.1,	ID:ADH59888.1,	ID:ABY95819.1,	ID:EIW00269.1,	ID:UZQ83067.1,	ID:ABY91359.1,	ID:KHO61539.1,	ID:WP_013149563.1,	ID:SDG29741.1,	ID:EMT39718.1,	ID:SHF05833.1,	ID:AEM77572.1,
12048_CrcB_protein.faa	ID:ADV80747.1,	ID:WP_003869945.1,	ID:WP_003869945.1,	ID:ADD01367.1,	ID:AIS51266.1,	ID:ADH59889.1,	ID:ABY95818.1,	ID:EIW00270.1,	ID:UZQ83068.1,	ID:ABY91360.1,	ID:KHO61538.1,	-	ID:SDG29777.1,	ID:EMT39706.1,	ID:SHF05860.1,	ID:AEM77573.1,
12049_metal_dependent_phos...faa	ID:ADV80746.1,	-	ID:WP_004399446.1,	ID:ADD01368.1,	ID:AIS51267.1,	ID:ADH59890.1,	ID:ABY95817.1,	ID:EIW00271.1,	ID:UZQ83069.1,	ID:ABY91361.1,	ID:KHO61537.1,	-	ID:SDG29805.1,	ID:EMT39643.1,	ID:SHF05888.1,	ID:AEM77574.1,
12050_conserved_hypothetic...faa	ID:ADV80745.1,	ID:WP_003869942.1,	ID:WP_004399444.1,	ID:ADD01369.1,	ID:AIS51268.1,	ID:ADH59891.1,	ID:ABY95816.1,	ID:EIW00272.1,	ID:UZQ83070.1,	ID:ABY91362.1,	ID:KHO61536.1,	ID:WP_012994220.1,	ID:SDG29850.1,	ID:EMT39636.1,	ID:SHF05920.1,	ID:AEM77575.1,
12051_pro-sigmaK_processin...faa	ID:ADV80744.1,	ID:WP_003869941.1,	ID:WP_003869941.1,	ID:ADD01370.1,	ID:AIS51269.1,	ID:ADH59892.1,	ID:ABY95815.1,	ID:EIW00273.1,	ID:UZQ83071.1,	ID:ABY91363.1,	ID:KHO61535.1,	ID:WP_028992415.1,	ID:SDG29881.1,	ID:EMT39658.1,	ID:SHF05947.1,	ID:AEM77576.1,
12052_conserved_hypothetic...faa	ID:ADV80743.1,	ID:WP_003869940.1,	ID:WP_003869940.1,	ID:ADD01371.1,	ID:AIS51270.1,	ID:ADH59893.1,	ID:ABY95814.1,	ID:EIW00274.1,	ID:UZQ83072.1,	ID:ABY91364.1,	ID:KHO61534.1,	ID:WP_028992414.1,	ID:SDG29908.1,	ID:EMT39721.1,	ID:SHF05984.1,	ID:AEM77577.1,
12053_short-chain_dehydrog...faa	ID:ADV80742.1,	ID:WP_003869939.1,	ID:WP_004404564.1,	ID:ADD01372.1,	ID:AIS51271.1,	ID:ADH59894.1,	ID:ABY95812.1,	ID:EIW00275.1,	ID:UZQ83073.1,	ID:ABY93090.1,	ID:KHO61533.1,	ID:WP_013149568.1,	ID:SDF93842.1,	ID:EMT38078.1,	ID:SHF36338.1,	ID:AEM77578.1,
12054_RNA-binding_S4_domai...faa	ID:ADV80741.1,	ID:WP_003869938.1,	ID:WP_004404565.1,	ID:ADD01373.1,	ID:AIS51272.1,	ID:ADH59895.1,	ID:ABY95811.1,	ID:EIW00276.1,	ID:UZQ83074.1,	ID:ABY93089.1,	ID:KHO61532.1,	ID:WP_013149569.1,	ID:SDF93878.1,	ID:EMT38093.1,	ID:SHF36374.1,	ID:AEM77579.1,
12055_Endo-beta-mannanase-...faa	-	-	-	-	-	ID:ADH59896.1,	-	-	-	-	-	ID:WP_256201379.1,	-	-	-	-
12056_glycosidase_related_...faa	ID:ADV80732.1,	ID:WP_003871341.1,	ID:WP_003871341.1,	ID:ADD01382.1,	ID:AIS51278.1,	ID:ADH59897.1,	ID:ABY95803.1,	ID:EIW00282.1,	ID:UZQ83081.1,	ID:ABY93074.1,	ID:KHO61526.1,	ID:WP_028992380.1,	ID:SDF94192.1,	ID:EMT38091.1,	-	ID:AEM77585.1,
12057_glycosidase_related_...faa	ID:ADV80731.1,	ID:WP_003871340.1,	ID:WP_019907170.1,	ID:ADD01383.1,	ID:AIS51279.1,	ID:ADH59898.1,	ID:ABY95802.1,	ID:EIW00283.1,	ID:UZQ83082.1,	ID:ABY93073.1,	ID:KHO61525.1,	ID:WP_028992381.1,	ID:SDF94229.1,	ID:EMT38083.1,	ID:SHF36535.1,	ID:AEM77586.1,
12058_Nucleotidyl_transfer...faa	ID:ADV80730.1,	ID:WP_003871339.1,	ID:WP_019907171.1,	ID:ADD01384.1,	ID:AIS51280.1,	ID:ADH59899.1,	ID:ABY95801.1,	ID:EIW00284.1,	ID:UZQ83083.1,	ID:ABY93072.1,	ID:KHO61524.1,	ID:WP_028992382.1,	ID:SDF94266.1,	ID:EMT38077.1,	ID:SHF36561.1,	ID:AEM77587.1,
12059_glycosyl_transferase...faa	ID:ADV80729.1,	ID:WP_003871338.1,	ID:WP_006569878.1,	ID:ADD01385.1,	ID:AIS51281.1,	ID:ADH59900.1,	ID:ABY95800.1,	ID:EIW00285.1,	ID:UZQ83084.1,	ID:ABY93071.1,	ID:KHO61523.1,	ID:WP_028992383.1,	ID:SDF94303.1,	ID:EMT38075.1,	ID:SHF36596.1,	ID:AEM77588.1,
12060_conserved_hypothetic...faa	ID:ADV80728.1,	ID:WP_003871337.1,	ID:WP_004404588.1,	ID:ADD01386.1,	ID:AIS51282.1,	ID:ADH59901.1,	ID:ABY95799.1,	ID:EIW00286.1,	ID:UZQ83085.1,	ID:ABY93070.1,	ID:KHO61522.1,	ID:WP_028992384.1,	ID:SDF94338.1,	ID:EMT38080.1,	ID:SHF36612.1,	ID:AEM77589.1,
12061_D-alanine--D-alanine...faa	ID:ADV80727.1,	ID:WP_003871336.1,	-	ID:ADD01387.1,	-	ID:ADH59902.1,	ID:ABY95798.1,	ID:EIW00287.1,	ID:UZQ83086.1,	ID:ABY93069.1,	-	ID:WP_245522843.1,	ID:SDF94374.1,	ID:EMT38089.1,	-	ID:AEM77590.1,
12062_short-chain_dehydrog...faa	ID:ADV80726.1,	ID:WP_003871335.1,	ID:WP_003871335.1,	ID:ADD01388.1,	-	ID:ADH59903.1,	ID:ABY95797.1,	ID:EIW00288.1,	ID:UZQ83087.1,	ID:ABY93068.1,	ID:KHO61521.1,	ID:WP_013149575.1,	ID:SDF94413.1,	ID:EMT38086.1,	ID:SHF36641.1,	ID:AEM77591.1,
12063_transcriptional_regu...faa	-	ID:WP_003871334.1,	ID:WP_003871334.1,	ID:ADD01389.1,	ID:AIS51283.1,	ID:ADH59904.1,	-	ID:EIW00289.1,	ID:UZQ83088.1,	-	-	ID:WP_256201377.1,	ID:SDF94457.1,	ID:EMT38084.1,	ID:SHF36678.1,	ID:AEM77592.1,
12064_YhgE-Pip_N-terminal_...faa	-	ID:WP_003871269.1,	ID:WP_004404599.1,	ID:ADD01390.1,	ID:AIS51284.1,	ID:ADH59905.1,	-	ID:EIW00290.1,	ID:UZQ83089.1,	-	ID:KHO61520.1,	-	ID:SDF94488.1,	ID:EMT38082.1,	ID:SHF36739.1,	ID:AEM77593.1,
12065_alpha_amylase_cataly...faa	ID:ADV80725.1,	ID:WP_129545081.1,	ID:WP_019907173.1,	ID:ADD01391.1,	-	ID:ADH59906.1,	ID:ABY95795.1,	ID:EIW00291.1,	ID:UZQ83090.1,	ID:ABY93066.1,	ID:KHO61518.1,	-	ID:SDF94523.1,	ID:EMT38074.1,	ID:SHF36769.1,	ID:AEM77594.1,
12066_hydro-lyase-_Fe-S_ty...faa	ID:ADV80723.1,	ID:WP_003871272.1,	ID:WP_004406979.1,	ID:ADD01392.1,	ID:AIS51286.1,	ID:ADH59907.1,	ID:ABY95793.1,	ID:EIW00293.1,	ID:UZQ83093.1,	ID:ABY93064.1,	ID:KHO61515.1,	ID:WP_028992387.1,	ID:SDG74828.1,	ID:EMT37872.1,	ID:SHF38474.1,	ID:AEM77596.1,
12067_hydro-lyase-_Fe-S_ty...faa	ID:ADV80722.1,	ID:WP_003871273.1,	ID:WP_003871273.1,	ID:ADD01393.1,	ID:AIS51287.1,	ID:ADH59908.1,	ID:ABY95792.1,	ID:EIW00294.1,	ID:UZQ84264.1,	ID:ABY93063.1,	ID:KHO61514.1,	ID:WP_028992388.1,	ID:SDG74871.1,	ID:EMT37868.1,	ID:SHF38493.1,	ID:AEM77597.1,
12068_phage_SPO1_DNA_polym...faa	ID:ADV80721.1,	ID:WP_003871274.1,	ID:WP_003871274.1,	ID:ADD01394.1,	ID:AIS51288.1,	ID:ADH59909.1,	ID:ABY95791.1,	ID:EIW00295.1,	ID:UZQ83094.1,	ID:ABY93062.1,	ID:KHO61513.1,	ID:WP_012994245.1,	ID:SDG74909.1,	ID:EMT37871.1,	ID:SHF38519.1,	ID:AEM77598.1,
12069_conserved_hypothetic...faa	ID:ADV80720.1,	ID:WP_003870122.1,	-	ID:ADD01395.1,	-	ID:ADH59910.1,	ID:ABY95790.1,	ID:EIW00919.1,	-	ID:ABY93244.1,	-	ID:WP_028992389.1,	-	-	-	-
12070_protein_of_unknown_f...faa	ID:ADV80719.1,	ID:WP_003870123.1,	-	ID:ADD01396.1,	-	ID:ADH59911.1,	ID:ABY95789.1,	ID:EIW00920.1,	-	ID:ABY93243.1,	-	-	-	-	-	-
12071_putative_sigma54_spe...faa	ID:ADV80718.1,	ID:WP_003870124.1,	-	ID:ADD01397.1,	-	ID:ADH59912.1,	ID:ABY95788.1,	ID:EIW00921.1,	-	ID:ABY93242.1,	-	-	-	-	-	-
12072_permease_for_cytosin...faa	ID:ADV80717.1,	ID:WP_003870581.1,ID:WP_003870125.1,	ID:WP_019907453.1,	ID:ADD01398.1,	-	ID:ADH59913.1,	ID:ABY95787.1,	ID:EIW00627.1,ID:EIW00922.1,	ID:UZQ83626.1,	ID:ABY91877.1,ID:ABY93241.1,	-	ID:WP_013149583.1,	ID:SDG62862.1,	ID:EMT39926.1,	ID:SHE51662.1,	ID:AEM78177.1,
12073_protein_of_unknown_f...faa	ID:ADV80716.1,	ID:WP_003870126.1,	-	ID:ADD01399.1,	-	ID:ADH59914.1,	ID:ABY95786.1,	ID:EIW00923.1,	-	ID:ABY93240.1,	ID:KHO62776.1,	-	-	-	-	-
12074_Hydantoinase-oxoprol...faa	ID:ADV80715.1,	ID:WP_003870127.1,	-	ID:ADD01400.1,	-	ID:ADH59915.1,	ID:ABY95785.1,	ID:EIW00924.1,	-	ID:ABY93239.1,	-	ID:WP_013149584.1,	-	-	-	-
12075_Hydantoin_racemase.faa	ID:ADV80714.1,	ID:WP_003870128.1,	-	ID:ADD01401.1,	-	ID:ADH59916.1,	-	ID:EIW00925.1,	-	-	-	ID:WP_256201373.1,	-	-	-	-
12076_SirA_family_protein.faa	ID:ADV80713.1,	ID:WP_003871399.1,	ID:WP_003871399.1,	ID:ADD01402.1,	ID:AIS51289.1,	ID:ADH59917.1,	ID:ABY95783.1,	ID:EIW00296.1,	ID:UZQ83095.1,	ID:ABY91366.1,	ID:KHO61512.1,	ID:WP_054644884.1,	ID:SDG09277.1,	ID:EMT38467.1,	ID:SHE27885.1,	ID:AEM77599.1,
12077_transcriptional_regu...faa	ID:ADV80712.1,	ID:WP_003871398.1,	ID:WP_003871398.1,	ID:ADD01403.1,	ID:AIS51290.1,	ID:ADH59918.1,	ID:ABY95782.1,	ID:EIW00297.1,	ID:UZQ83096.1,	ID:ABY91367.1,	ID:KHO61511.1,	ID:WP_013149587.1,	ID:SDG09329.1,	ID:EMT38480.1,	ID:SHE27901.1,	ID:AEM77600.1,
12078_protein_of_unknown_f...faa	ID:ADV80711.1,	-	-	ID:ADD01404.1,	-	ID:ADH59919.1,	ID:ABY95781.1,	-	-	ID:ABY91368.1,	-	ID:WP_054644885.1,	-	-	-	-
12079_SirA_family_protein.faa	ID:ADV80710.1,	-	-	ID:ADD01405.1,	-	ID:ADH59920.1,	ID:ABY95780.1,	-	-	ID:ABY91369.1,	-	ID:WP_003867363.1,	-	-	-	-
12080_protein_of_unknown_f...faa	ID:ADV80709.1,	-	-	ID:ADD01406.1,	-	ID:ADH59921.1,	ID:ABY95779.1,	-	-	ID:ABY91370.1,	-	ID:WP_012994254.1,	-	-	-	-
12081_FAD-dependent_pyridi...faa	ID:ADV80708.1,	-	-	ID:ADD01407.1,	-	ID:ADH59922.1,	ID:ABY95778.1,	-	-	ID:ABY91371.1,	-	ID:WP_028992548.1,	-	-	-	-
12082_ROK_family_protein.faa	ID:ADV80707.1,	ID:WP_003871547.1,	ID:WP_003871547.1,	ID:ADD01409.1,	ID:AIS51297.1,	ID:ADH59923.1,	ID:ABY95777.1,	ID:EIW00306.1,	ID:UZQ83104.1,	ID:ABY91372.1,	ID:KHO61504.1,	ID:WP_256201483.1,	ID:SDG09695.1,	ID:EMT38452.1,	ID:SHE28000.1,	ID:AEM77609.1,
12083_DNA-3-methyladenine_...faa	ID:ADV80706.1,	ID:WP_003871546.1,	ID:WP_003871546.1,	ID:ADD01410.1,	ID:AIS51298.1,	ID:ADH59924.1,	ID:ABY95776.1,	ID:EIW00307.1,	ID:UZQ83105.1,	ID:ABY91373.1,	ID:KHO61503.1,	-	ID:SDG09745.1,	ID:EMT38470.1,	ID:SHE28010.1,	ID:AEM77610.1,
12084_Sigma-G_inhibitor-_G...faa	ID:ADV80705.1,	ID:WP_003871545.1,	ID:WP_003871545.1,	ID:ADD01411.1,	ID:AIS51299.1,	ID:ADH59925.1,	ID:ABY95775.1,	ID:EIW00309.1,	ID:UZQ83106.1,	ID:ABY91374.1,	ID:KHO61502.1,	ID:WP_013149592.1,	ID:SDG09792.1,	ID:EMT38479.1,	-	ID:AEM77611.1,
12085_Arginine_decarboxyla...faa	ID:ADV80704.1,	ID:WP_003868907.1,	ID:WP_003868907.1,	ID:ADD01412.1,	ID:AIS51300.1,	ID:ADH59926.1,	ID:ABY95774.1,	ID:EIW00310.1,	ID:UZQ83107.1,	ID:ABY91375.1,	ID:KHO61501.1,	ID:WP_256201484.1,	ID:SDG09842.1,	ID:EMT38445.1,	ID:SHE28029.1,	ID:AEM77612.1,
12086_thymidylate_kinase.faa	ID:ADV80703.1,	ID:WP_003868908.1,	ID:WP_004402260.1,	ID:ADD01413.1,	ID:AIS51301.1,	ID:ADH59927.1,	ID:ABY95773.1,	ID:EIW00311.1,	ID:UZQ83108.1,	ID:ABY91376.1,	ID:KHO61500.1,	-	ID:SDG09888.1,	ID:EMT38441.1,	ID:SHE28043.1,	ID:AEM77613.1,
12087_protein_of_unknown_f...faa	ID:ADV80702.1,	ID:WP_003868909.1,	ID:WP_003868909.1,	ID:ADD01414.1,	ID:AIS51302.1,	ID:ADH59928.1,	ID:ABY95772.1,	ID:EIW00312.1,	ID:UZQ83109.1,	ID:ABY91377.1,	ID:KHO61499.1,	ID:WP_012994262.1,	ID:SDG09924.1,	ID:EMT38472.1,	ID:SHE28061.1,	ID:AEM77614.1,
12088_protein_of_unknown_f...faa	ID:ADV80701.1,	ID:WP_003868910.1,	ID:WP_003868910.1,	ID:ADD01415.1,	ID:AIS51303.1,	ID:ADH59929.1,	ID:ABY95771.1,	ID:EIW00313.1,	ID:UZQ83110.1,	ID:ABY91378.1,	ID:KHO61498.1,	ID:WP_028991784.1,	ID:SDG09970.1,	ID:EMT38463.1,	ID:SHE28077.1,	ID:AEM77615.1,
12089_DNA_polymerase_III-_...faa	ID:ADV80700.1,	ID:WP_003868911.1,	ID:WP_004402257.1,	ID:ADD01416.1,	ID:AIS51304.1,	ID:ADH59930.1,	ID:ABY95770.1,	ID:EIW00314.1,	ID:UZQ83111.1,	ID:ABY91379.1,	ID:KHO61497.1,	ID:WP_256201305.1,	ID:SDG10013.1,	ID:EMT38453.1,	ID:SHE28095.1,	ID:AEM77616.1,
12090_PSP1_domain_protein.faa	ID:ADV80699.1,	ID:WP_003868912.1,	ID:WP_003868912.1,	ID:ADD01417.1,	ID:AIS51305.1,	ID:ADH59931.1,	ID:ABY95769.1,	ID:EIW00315.1,	ID:UZQ83112.1,	ID:ABY91380.1,	ID:KHO61496.1,	ID:WP_013149596.1,	ID:SDG10053.1,	ID:EMT38448.1,	ID:SHE28115.1,	ID:AEM77617.1,
12091_Arginine_deiminase.faa	ID:ADV80698.1,	ID:WP_003868916.1,	ID:WP_019907178.1,	ID:ADD01418.1,	ID:AIS51309.1,	ID:ADH59932.1,	ID:ABY95768.1,	ID:EIW00319.1,	ID:UZQ83115.1,	ID:ABY91381.1,	ID:KHO61492.1,	-	ID:SDG10204.1,	ID:EMT38466.1,	ID:SHE28166.1,	ID:AEM77622.1,
12092_methyltransferase_sm...faa	ID:ADV80697.1,	ID:WP_006569889.1,	ID:WP_019907180.1,	ID:ADD01419.1,	ID:AIS51310.1,	ID:ADH59933.1,	ID:ABY95767.1,	ID:EIW00320.1,	ID:UZQ83116.1,	ID:ABY91382.1,	ID:KHO61491.1,	ID:WP_012994267.1,	ID:SDG10235.1,	ID:EMT38462.1,	ID:SHE28181.1,	ID:AEM77623.1,
12093_Uroporphyrin-III_C-t...faa	ID:ADV80696.1,	ID:WP_003868919.1,	ID:WP_004402247.1,	ID:ADD01420.1,	ID:AIS51311.1,	ID:ADH59934.1,	ID:ABY95766.1,	ID:EIW00321.1,	ID:UZQ83117.1,	ID:ABY91383.1,	ID:KHO61490.1,	ID:WP_028991781.1,	ID:SDG10275.1,	ID:EMT38465.1,	ID:SHE28201.1,	ID:AEM77624.1,
12094_cation_diffusion_fac...faa	ID:ADV80695.1,	ID:WP_003868920.1,	ID:WP_019907181.1,	ID:ADD01421.1,	ID:AIS51312.1,	ID:ADH59935.1,	ID:ABY95765.1,	ID:EIW00322.1,	ID:UZQ83118.1,	ID:ABY93060.1,	ID:KHO61489.1,	ID:WP_013149599.1,	ID:SDG10323.1,	ID:EMT38457.1,	ID:SHE28219.1,	ID:AEM77625.1,
12095_transcriptional_regu...faa	ID:ADV80694.1,	ID:WP_003867347.1,	ID:WP_003867347.1,	ID:ADD01422.1,	ID:AIS51313.1,	ID:ADH59936.1,	ID:ABY95764.1,	ID:EIW00323.1,	ID:UZQ83119.1,	ID:ABY91384.1,	ID:KHO61488.1,	ID:WP_012994270.1,	ID:SDG10362.1,	ID:EMT38449.1,	ID:SHE28239.1,	ID:AEM77626.1,
12096_nucleoside_recogniti...faa	ID:ADV80693.1,	ID:WP_003868921.1,	ID:WP_004402243.1,	ID:ADD01423.1,	ID:AIS51314.1,	ID:ADH59937.1,	ID:ABY95763.1,	ID:EIW00324.1,	ID:UZQ83120.1,	ID:ABY91385.1,	ID:KHO61487.1,	-	ID:SDG33270.1,	ID:EMT38450.1,	ID:SHE28257.1,	ID:AEM77627.1,
12097_nucleoside_recogniti...faa	ID:ADV80692.1,	ID:WP_003868922.1,	ID:WP_004402241.1,	ID:ADD01424.1,	ID:AIS51315.1,	ID:ADH59938.1,	ID:ABY95762.1,	ID:EIW00325.1,	ID:UZQ83121.1,	ID:ABY91386.1,	ID:KHO61486.1,	ID:WP_012994272.1,	ID:SDG33238.1,	ID:EMT38458.1,	ID:SHE28274.1,	ID:AEM77628.1,
12098_polynucleotide_adeny...faa	ID:ADV80691.1,	ID:WP_003868923.1,	ID:WP_004402240.1,	ID:ADD01425.1,	ID:AIS51316.1,	ID:ADH59939.1,	ID:ABY95761.1,	ID:EIW00326.1,	ID:UZQ83122.1,	ID:ABY91387.1,	ID:KHO61485.1,	ID:WP_028991778.1,	ID:SDG33203.1,	ID:EMT38471.1,	ID:SHE28293.1,	ID:AEM77629.1,
12099_methionyl-tRNA_synth...faa	ID:ADV80690.1,	ID:WP_129545084.1,	ID:WP_074592786.1,	ID:ADD01426.1,	ID:AIS51317.1,	ID:ADH59940.1,	ID:ABY95760.1,	ID:EIW00328.1,	ID:UZQ83124.1,	ID:ABY91388.1,	ID:KHO61484.1,	-	ID:SDG33150.1,	ID:EMT38443.1,	ID:SHE28308.1,	ID:AEM77631.1,
12100_hydrolase-_TatD_fami...faa	ID:ADV80689.1,	ID:WP_003868926.1,	ID:WP_003868926.1,	ID:ADD01427.1,	ID:AIS51318.1,	ID:ADH59941.1,	ID:ABY95759.1,	ID:EIW00329.1,	ID:UZQ84265.1,	ID:ABY91389.1,	ID:KHO61483.1,	ID:WP_013149604.1,	ID:SDG33119.1,	ID:EMT38478.1,	ID:SHE28325.1,	ID:AEM77632.1,
12101_3D_domain_protein.faa	ID:ADV80688.1,	ID:WP_003868927.1,	ID:WP_004402239.1,	ID:ADD01428.1,	ID:AIS51319.1,	ID:ADH59942.1,	ID:ABY95758.1,	ID:EIW00330.1,	ID:UZQ83125.1,	ID:ABY91390.1,	ID:KHO61482.1,	ID:WP_028991776.1,	ID:SDG33079.1,	ID:EMT38473.1,	ID:SHE28343.1,	ID:AEM77633.1,
12102_dimethyladenosine_tr...faa	ID:ADV80687.1,	ID:WP_003868928.1,	ID:WP_004402238.1,	ID:ADD01429.1,	ID:AIS51320.1,	ID:ADH59943.1,	ID:ABY95757.1,	ID:EIW00331.1,	ID:UZQ83126.1,	ID:ABY91391.1,	ID:KHO61481.1,	ID:WP_028991775.1,	ID:SDG33051.1,	ID:EMT38454.1,	ID:SHE28363.1,	ID:AEM77634.1,
12103_conserved_hypothetic...faa	ID:ADV80686.1,	ID:WP_003868929.1,	ID:WP_004402237.1,	ID:ADD01430.1,	ID:AIS51321.1,	ID:ADH59944.1,	ID:ABY95756.1,	ID:EIW00332.1,	ID:UZQ83127.1,	ID:ABY91392.1,	ID:KHO61480.1,	-	ID:SDG33017.1,	ID:EMT38456.1,	ID:SHE28383.1,	ID:AEM77635.1,
12104_conserved_hypothetic...faa	ID:ADV80685.1,	ID:WP_003867338.1,	ID:WP_003867338.1,	ID:ADD01432.1,	-	ID:ADH59945.1,	ID:ABY95755.1,	ID:EIW00333.1,	ID:UZQ83128.1,	ID:ABY91393.1,	ID:KHO61479.1,	-	ID:SDG32980.1,	ID:EMT38476.1,	ID:SHE28400.1,	ID:AEM77636.1,
12105_S-layer_domain_prote...faa	-	ID:WP_003868930.1,	ID:WP_019907182.1,	ID:ADD01433.1,	ID:AIS51322.1,	ID:ADH59946.1,	-	ID:EIW00334.1,	ID:UZQ83129.1,	-	ID:KHO61478.1,	-	ID:SDG32951.1,	ID:EMT38459.1,	ID:SHE28423.1,	ID:AEM77637.1,
12106_conserved_hypothetic...faa	ID:ADV80683.1,	ID:WP_003868931.1,	ID:WP_004402235.1,	ID:ADD01434.1,	ID:AIS51323.1,	ID:ADH59947.1,	ID:ABY95753.1,	ID:EIW00335.1,	ID:UZQ83131.1,	ID:ABY91395.1,	ID:KHO61477.1,	ID:WP_028991772.1,	-	ID:EMT38477.1,	ID:SHE28441.1,	ID:AEM77638.1,
12107_RNA_polymerase-_sigm...faa	ID:ADV80682.1,	ID:WP_003868932.1,	ID:WP_228379002.1,	ID:ADD01435.1,	ID:AIS51324.1,	ID:ADH59948.1,	ID:ABY95752.1,	ID:EIW00336.1,	ID:UZQ83132.1,	ID:ABY91396.1,	ID:KHO61476.1,	ID:WP_256201302.1,	ID:SDG32854.1,	ID:EMT38460.1,	ID:SHE28462.1,	ID:AEM77639.1,
12108_ATPase-like-_ParA-Mi...faa	ID:ADV80681.1,	ID:WP_003868933.1,	ID:WP_004402233.1,	ID:ADD01436.1,	ID:AIS51325.1,	ID:ADH59949.1,	ID:ABY95751.1,	ID:EIW00337.1,ID:EIW00934.1,	ID:UZQ83133.1,	ID:ABY91397.1,	ID:KHO61475.1,	ID:WP_012994283.1,	ID:SDG32822.1,	ID:EMT38451.1,	ID:SHE28486.1,	ID:AEM77640.1,ID:AEM78963.1,
12109_conserved_hypothetic...faa	ID:ADV80680.1,	ID:WP_003868934.1,	ID:WP_004402232.1,	ID:ADD01437.1,	-	ID:ADH59950.1,	ID:ABY95750.1,	ID:EIW00338.1,	ID:UZQ83134.1,	ID:ABY91398.1,	ID:KHO61474.1,	ID:WP_012994284.1,	ID:SDG77416.1,	ID:EMT38481.1,	ID:SHE28529.1,	ID:AEM77641.1,
12110_conserved_hypothetic...faa	ID:ADV80679.1,	ID:WP_003868935.1,	ID:WP_228379001.1,	ID:ADD01438.1,	ID:AIS51326.1,	ID:ADH59951.1,	ID:ABY95749.1,	ID:EIW00339.1,	ID:UZQ83135.1,	ID:ABY91399.1,	ID:KHO61473.1,	ID:WP_232192594.1,	ID:SDG77385.1,	ID:EMT38442.1,	ID:SHE28544.1,	ID:AEM77642.1,
12111_Vesicle-fusing_ATPas...faa	ID:ADV80678.1,	ID:WP_003868936.1,	ID:WP_003868936.1,	ID:ADD01439.1,	ID:AIS51327.1,	ID:ADH59952.1,	ID:ABY95748.1,	ID:EIW00340.1,	ID:UZQ83136.1,	ID:ABY91400.1,	ID:KHO61472.1,	-	ID:SDG77353.1,	ID:EMT38468.1,	ID:SHE28561.1,	ID:AEM77643.1,
12112_electron_transport_c...faa	ID:ADV80676.1,	-	-	ID:ADD01440.1,	-	ID:ADH59953.1,	ID:ABY95747.1,	-	-	ID:ABY91401.1,	-	ID:WP_012994287.1,	-	-	-	-
12113_electron_transport_c...faa	ID:ADV80675.1,	-	-	ID:ADD01441.1,	-	ID:ADH59954.1,	ID:ABY95746.1,	-	-	ID:ABY91402.1,	-	ID:WP_012994288.1,	-	-	-	-
12114_electron_transport_c...faa	ID:ADV80674.1,	-	-	ID:ADD01442.1,	-	ID:ADH59955.1,	ID:ABY95745.1,	-	-	ID:ABY91403.1,	-	-	-	-	-	-
12115_electron_transport_c...faa	ID:ADV80673.1,	-	-	ID:ADD01443.1,	-	ID:ADH59956.1,	ID:ABY95744.1,	-	-	ID:ABY91404.1,	-	ID:WP_012994290.1,	-	-	-	-
12116_electron_transport_c...faa	ID:ADV80672.1,	-	-	ID:ADD01444.1,	-	ID:ADH59957.1,	ID:ABY95743.1,	-	-	ID:ABY91405.1,	-	ID:WP_012994291.1,	-	-	-	-
12117_electron_transport_c...faa	ID:ADV80671.1,	-	-	ID:ADD01445.1,	-	ID:ADH59958.1,	ID:ABY95742.1,	-	-	ID:ABY91406.1,	-	-	-	-	-	-
12118_response_regulator_r...faa	ID:ADV80669.1,	ID:WP_003868949.1,	ID:WP_003868949.1,	ID:ADD01446.1,	ID:AIS51347.1,	ID:ADH59959.1,	ID:ABY95739.1,	ID:EIW00353.1,	ID:UZQ83148.1,	ID:ABY91409.1,	ID:KHO61459.1,	ID:WP_028991768.1,	ID:SDF99090.1,	ID:EMT39390.1,	ID:SHE28861.1,	ID:AEM77656.1,
12119_hypothetical_protein.faa	-	-	-	ID:ADD01447.1,	-	ID:ADH59960.1,	-	-	-	-	-	-	-	-	-	-
12120_fructose-1-6-bisphos...faa	ID:ADV80668.1,	ID:WP_003868951.1,	ID:WP_003868951.1,	ID:ADD01448.1,	ID:AIS51348.1,	ID:ADH59961.1,	ID:ABY95738.1,	ID:EIW00354.1,	ID:UZQ83149.1,	ID:ABY91410.1,	ID:KHO61458.1,	ID:WP_028991767.1,	ID:SDF99021.1,	ID:EMT39387.1,	ID:SHE28881.1,	ID:AEM77657.1,
12121_transcription_termin...faa	ID:ADV80667.1,	ID:WP_003868952.1,	ID:WP_019907187.1,	ID:ADD01449.1,	ID:AIS51349.1,	ID:ADH59962.1,	ID:ABY95737.1,	ID:EIW00355.1,	-	ID:ABY91411.1,	ID:KHO61457.1,	-	ID:SDF98978.1,	ID:EMT39413.1,	ID:SHE28907.1,	ID:AEM77658.1,
12122_ribosomal_protein_L3...faa	ID:ADV80666.1,	ID:WP_003867319.1,	ID:WP_003867319.1,	ID:ADD01450.1,	ID:AIS51350.1,	ID:ADH59963.1,	ID:ABY95736.1,	ID:EIW00356.1,	ID:UZQ83150.1,	ID:ABY91412.1,	ID:KHO61456.1,	ID:WP_003867319.1,	ID:SDF98929.1,	ID:EMT39382.1,	ID:SHE28924.1,	ID:AEM77659.1,
12123_Thymidine_kinase.faa	ID:ADV80665.1,	ID:WP_003868954.1,	ID:WP_003868954.1,	ID:ADD01451.1,	ID:AIS51351.1,	ID:ADH59964.1,	ID:ABY95735.1,	ID:EIW00357.1,	-	ID:ABY91413.1,	ID:KHO61455.1,	ID:WP_028991765.1,	ID:SDF98888.1,	ID:EMT39401.1,	ID:SHE28945.1,	ID:AEM77660.1,
12124_protein_of_unknown_f...faa	ID:ADV80664.1,	ID:WP_003868955.1,	ID:WP_004399976.1,	ID:ADD01452.1,	ID:AIS51352.1,	ID:ADH59965.1,	ID:ABY95734.1,	ID:EIW00358.1,	ID:UZQ83151.1,	ID:ABY91414.1,	ID:KHO61454.1,	-	ID:SDF98847.1,	ID:EMT39442.1,	ID:SHE28964.1,	ID:AEM77661.1,
12125_protein--glutamine-N...faa	ID:ADV80663.1,	ID:WP_003868956.1,	ID:WP_004399975.1,	ID:ADD01453.1,	ID:AIS51353.1,	ID:ADH59966.1,	ID:ABY95733.1,	ID:EIW00359.1,	ID:UZQ83152.1,	ID:ABY91415.1,	ID:KHO61453.1,	ID:WP_256201306.1,	ID:SDF98808.1,	ID:EMT39376.1,	ID:SHE28985.1,	ID:AEM77662.1,
12126_peptide_chain_releas...faa	ID:ADV80662.1,	ID:WP_003868957.1,	ID:WP_019907189.1,	ID:ADD01454.1,	ID:AIS51354.1,	ID:ADH59967.1,	ID:ABY95732.1,	ID:EIW00360.1,	-	ID:ABY91416.1,	ID:KHO61452.1,	-	ID:SDF98724.1,	ID:EMT39419.1,	ID:SHE29007.1,	ID:AEM77663.1,
12127_zinc-iron_permease.faa	ID:ADV80660.1,	ID:WP_003868958.1,	ID:WP_003868958.1,	ID:ADD01455.1,	ID:AIS51355.1,	ID:ADH59968.1,	ID:ABY95731.1,	ID:EIW00361.1,	ID:UZQ83153.1,	ID:ABY91417.1,	ID:KHO61451.1,	ID:WP_028991761.1,	ID:SDF98657.1,	ID:EMT39391.1,	ID:SHE29029.1,	ID:AEM77664.1,
12128_Sua5-YciO-YrdC-YwlC_...faa	ID:ADV80659.1,	ID:WP_003868959.1,	ID:WP_019907190.1,	ID:ADD01456.1,	ID:AIS51356.1,	ID:ADH59969.1,	ID:ABY95730.1,	ID:EIW00362.1,	-	ID:ABY91418.1,	ID:KHO61450.1,	-	ID:SDF98614.1,	ID:EMT39405.1,	ID:SHE29052.1,	ID:AEM77665.1,
12129_sugar-phosphate_isom...faa	-	ID:WP_003868960.1,	-	ID:ADD01457.1,	-	ID:ADH59970.1,	-	ID:EIW00363.1,	-	-	-	-	ID:SDF98574.1,	ID:EMT39420.1,	ID:SHE29075.1,	ID:AEM77666.1,
12130_uracil_phosphoribosy...faa	ID:ADV80656.1,	ID:WP_003867307.1,	ID:WP_003867307.1,	ID:ADD01458.1,	ID:AIS51359.1,	ID:ADH59971.1,	ID:ABY95727.1,	ID:EIW00364.1,	ID:UZQ83154.1,	ID:ABY91421.1,	ID:KHO61448.1,	-	ID:SDF98517.1,	ID:EMT39374.1,	ID:SHE29097.1,	ID:AEM77667.1,
12131_CMP-dCMP_deaminase_z...faa	ID:ADV80655.1,	ID:WP_003868961.1,	ID:WP_003868961.1,	ID:ADD01459.1,	ID:AIS51360.1,	ID:ADH59972.1,	ID:ABY95726.1,	ID:EIW00365.1,	ID:UZQ84268.1,	ID:ABY91422.1,	ID:KHO61447.1,	ID:WP_012994305.1,	ID:SDF98459.1,	ID:EMT39403.1,	ID:SHE29122.1,	ID:AEM77668.1,
12132_Glycosyl_transferase...faa	-	ID:WP_003868962.1,	ID:WP_003868962.1,	ID:ADD01460.1,	ID:AIS51361.1,	ID:ADH59973.1,	-	ID:EIW00366.1,	ID:UZQ83155.1,	-	ID:KHO61446.1,	-	ID:SDF98412.1,	ID:EMT39392.1,	ID:SHE29146.1,	ID:AEM77669.1,
12133_UDP-N-acetylglucosam...faa	-	ID:WP_003868963.1,	ID:WP_004399972.1,	ID:ADD01461.1,	ID:AIS51362.1,	ID:ADH59974.1,	-	ID:EIW00367.1,	ID:UZQ83156.1,	-	ID:KHO61445.1,	ID:WP_211232386.1,	ID:SDF98368.1,	ID:EMT39410.1,	ID:SHE29172.1,	ID:AEM77670.1,
[truncated: 4,376 more rows]
