# Supplementary material for: Whither the genus Caldicellulosiruptor and the order Thermoanaerobacterales: phylogeny, taxonomy, ecology, and phenotype
Source: Front Microbiol. 2023 Aug 3;14:1212538. doi: 10.3389/fmicb.2023.1212538 (PMC10434631; doi:10.3389/fmicb.2023.1212538)
Supplement: Supplementary file 2 [file Data_Sheet_2.ZIP › File_S2/Thermoanaerobacteraceae_pangenome_matrix_genes_t0.tr.tab]

source:/home/rooter/Genome_Projects/Caldi_Phylo/ThermGetHom/Thermoanaerobacteraceae_homologues/Thermoaerobacteraceae_intersection	Caldanaerobacter_subterraneus_DSM_13054.gbff	Caldanaerobacter_subterraneus_str._1523vc.gbff	Caldanaerobacter_subterraneus_subsp._pacificus_DSM_12653.gbff	Caldanaerobacter_subterraneus_subsp._tengcongensis_MB4.gbff	Caldanaerobacter_subterraneus_subsp._yonseiensis_KB-1.gbff	Caldanaerobius_fijiensis_DSM_17918.gbff	Caldanaerobius_polysaccharolyticus_DSM_13641.gbff	Calorimonas_adulescens_A05MB.gbff	Thermoanaerobacter_brockii_subsp._finnii_Ako-1.gbff	Thermoanaerobacter_ethanolicus_JW200.gbff	Thermoanaerobacter_indiensis_BSB-33.gbff	Thermoanaerobacter_italicus_Ab9.gbff	Thermoanaerobacter_kivui_LKT-1.gbff	Thermoanaerobacter_mathranii_subsp._mathranii_str._A3.gbff	Thermoanaerobacter_pseudethanolicus_ATCC_33223.gbff	Thermoanaerobacter_siderophilus_SR4.gbff	Thermoanaerobacter_sp._RKWS2.gbff	Thermoanaerobacter_sp._X514.gbff	Thermoanaerobacter_sp._YS13.gbff	Thermoanaerobacter_thermocopriae_JCM_7501.gbff	Thermoanaerobacter_thermohydrosulfuricus_DSM_569.gbff	Thermoanaerobacter_thermohydrosulfuricus_WC1.gbff	Thermoanaerobacter_uzonensis_DSM_18761.gbff	Thermoanaerobacter_wiegelii_Rt8.B1.gbff	Thermoanaerobacterium_aotearoense_SCUT27.gbff	Thermoanaerobacterium_butyriciformans_USBA-019_16S.gbff	Thermoanaerobacterium_saccharolyticum_JW-SL-YS485.gbff	Thermoanaerobacterium_saccharolyticum_NTOU1.gbff	Thermoanaerobacterium_sp._PSU-2.gbff	Thermoanaerobacterium_sp._RBIITD.gbff	Thermoanaerobacterium_thermosaccharolyticum_DSM_571.gbff	Thermoanaerobacterium_thermosaccharolyticum_GSU5.gbff	Thermoanaerobacterium_thermosaccharolyticum_M0795.gbff	Thermoanaerobacterium_thermosaccharolyticum_M5.gbff	Thermoanaerobacterium_thermosaccharolyticum_SP-H2.gbff	Thermoanaerobacterium_thermosaccharolyticum_TG57.gbff	Thermoanaerobacterium_xylanolyticum_LX-11.gbff
1_hypothetical_protein.faa	ID:TCO53411.1,	-	-	-	-	-	-	-	-	-	-	-	-	-	-	-	-	-	-	-	-	-	-	-	-	-	-	-	-	-	-	-	-	-	-	-	-
4_hypothetical_protein.faa	ID:TCO53414.1,	-	-	-	-	-	-	-	-	-	-	-	-	-	-	-	-	-	-	-	-	-	-	-	-	-	-	-	-	-	-	-	-	-	-	-	-
5_hypothetical_protein.faa	ID:TCO54014.1,	-	-	-	-	-	-	-	-	-	-	-	-	-	-	-	-	-	-	-	-	-	-	-	-	-	-	-	-	-	-	-	-	-	-	-	-
7_hypothetical_protein.faa	ID:TCO54016.1,	ID:NNG67203.1,	ID:KKC28485.1,	-	ID:ERM92481.1,	-	-	-	ID:ADV78672.1,ID:ADV80782.1,	ID:WP_003870358.1,	ID:WP_019907121.1,	-	-	-	ID:ABY93711.1,ID:ABY95858.1,	ID:EIV99959.1,	ID:UZQ82730.1,	ID:ABY92016.1,	ID:KHO61631.1,	-	-	-	ID:SHF30885.1,	ID:AEM79776.1,	ID:WP_160175249.1,	ID:WP_209453291.1,	ID:AFK85852.1,	ID:WP_231560457.1,	-	-	ID:ADL67852.1,	-	-	-	ID:KAA5806893.1,	-	-
8_copper_amine_oxidase...faa	ID:TCO54017.1,ID:TCO57801.1,	-	-	ID:MCS3915148.1,	ID:ERM91506.1,	-	-	-	ID:ADV80784.1,	ID:WP_003870348.1,ID:WP_003870348.1,	ID:WP_019907120.1,	-	-	-	ID:ABY95860.1,	-	-	ID:ABY92014.1,	ID:KHO61628.1,ID:KHO63231.1,	-	-	-	ID:SHE95028.1,	-	-	ID:WP_209452814.1,	-	-	-	-	-	-	-	-	-	-	-
9_hypothetical_protein.faa	ID:TCO54018.1,	ID:NNG67204.1,	-	-	-	-	-	-	-	ID:WP_003870357.1,ID:WP_003870357.1,	ID:WP_231368328.1,	-	-	-	-	-	-	-	-	-	-	-	-	-	-	-	-	-	-	-	-	-	-	-	-	-	-
14_topoisomerase-like_D...faa	ID:TCO53908.1,	ID:NNG67210.1,	ID:KKC28793.1,	-	-	-	-	-	-	-	-	-	-	-	-	-	ID:UZQ82738.1,	-	-	-	-	-	ID:SHE94791.1,	-	-	-	-	-	-	-	-	-	-	-	-	-	-
17_hypothetical_protein.faa	ID:TCO53911.1,	ID:NNG67207.1,	ID:KKC28796.1,	-	-	-	-	-	-	ID:WP_003870353.1,ID:WP_003870353.1,	-	-	-	-	-	ID:EIV99962.1,	ID:UZQ82735.1,	ID:ABY92011.1,	-	-	-	-	ID:SHE94903.1,	ID:AEM79781.1,	-	ID:WP_209452863.1,	-	-	-	ID:SNX54043.1,	ID:ADL67849.1,	-	-	-	ID:KAA5806892.1,	ID:AST57707.1,	-
20_hypothetical_protein.faa	ID:TCO60050.1,	-	-	-	-	-	-	-	-	-	-	-	-	-	-	-	-	-	-	-	-	-	-	-	-	-	-	-	-	-	-	-	-	-	-	-	-
21_uncharacterized_prot...faa	ID:TCO60051.1,	-	-	-	-	-	-	-	-	-	-	-	-	-	-	-	-	-	-	-	-	-	-	-	-	-	-	-	-	-	-	-	-	-	-	-	-
22_regulator_of_chromos...faa	ID:TCO60052.1,	-	-	-	-	-	-	-	-	-	-	-	-	-	-	-	-	-	-	-	-	-	-	-	-	-	-	-	-	-	-	-	-	-	-	-	-
23_putative_transposase...faa	ID:TCO60053.1,	-	-	-	-	-	-	-	-	-	-	-	-	-	-	-	-	-	-	-	-	-	-	-	-	-	-	-	-	-	-	-	-	-	-	-	-
24_hypothetical_protein.faa	ID:TCO60054.1,	-	-	-	-	-	-	-	-	-	-	-	-	-	-	-	-	-	-	-	-	-	-	-	-	-	-	-	-	-	-	-	-	-	-	-	-
25_metal_binding_Ada-li...faa	ID:TCO60055.1,	-	-	-	-	-	-	-	-	-	-	-	-	-	-	-	-	-	-	-	-	-	-	-	-	-	-	-	-	-	-	-	-	-	-	-	-
26_copper_amine_oxidase...faa	ID:TCO60056.1,	-	-	-	-	-	-	-	-	-	-	-	-	-	-	-	-	-	-	-	-	-	-	-	ID:WP_014759227.1,	-	ID:AFK87391.1,	-	-	ID:SNX53484.1,	-	-	-	-	-	-	ID:AEF16899.1,
27_hypothetical_protein.faa	ID:TCO60057.1,ID:TCO67673.1,	-	ID:KKC29858.1,ID:KKC30345.1,	-	ID:ERM92768.1,	-	-	-	-	-	-	-	ID:AIS52058.1,	-	-	-	-	-	-	-	-	-	-	-	-	-	-	-	-	-	-	-	-	-	-	-	-
41_hypothetical_protein.faa	ID:TCO60071.1,	ID:NNG66727.1,	ID:KKC29690.1,	ID:MCS3915850.1,	ID:ERM92356.1,	ID:SHF54647.1,	ID:WP_026486631.1,	-	-	-	-	-	ID:AIS51340.1,	-	-	-	-	-	-	-	-	-	-	-	-	-	-	-	-	-	-	-	-	-	-	-	-
48_DNA_mismatch_repair_...faa	ID:TCO60078.1,	ID:NNG67976.1,	ID:KKC29683.1,	ID:MCS3915857.1,	ID:ERM91169.1,	ID:SHF04219.1,	-	ID:TZE80803.1,	ID:ADV79778.1,	ID:WP_003869103.1,	-	ID:ADD02417.1,	ID:AIS52446.1,	-	ID:ABY94829.1,	ID:EIW01182.1,	-	ID:ABY92898.1,	ID:KHO62471.1,	ID:WP_028991906.1,	ID:SDG14032.1,	ID:EMT40163.1,	ID:SHE62454.1,	ID:AEM78737.1,	ID:WP_014758727.1,	ID:WP_209453562.1,	ID:AFK86872.1,	-	ID:ORX24165.1,	ID:SNX55434.1,	ID:ADL68883.1,	ID:PHO07686.1,	ID:AGB18976.1,	ID:OXT07579.1,	ID:KAA5807693.1,	ID:AST59075.1,	ID:AEF17278.1,
53_SSU_ribosomal_protei...faa	ID:TCO60083.1,	ID:NNG67971.1,	ID:KKC29678.1,	ID:MCS3915862.1,	-	ID:SHE55012.1,	ID:WP_245589972.1,	-	ID:ADV79773.1,	ID:WP_003870674.1,	ID:WP_028986110.1,	-	ID:AIS52441.1,	-	ID:ABY94824.1,	ID:EIW01187.1,	ID:UZQ84164.1,	ID:ABY92893.1,	ID:KHO62466.1,	-	ID:SDG55211.1,	ID:EMT40254.1,	ID:SHE62639.1,	ID:AEM78731.1,	ID:WP_014758733.1,	ID:WP_209453566.1,	ID:AFK86878.1,	-	ID:ORX24159.1,	ID:SNX55425.1,	ID:ADL68877.1,	ID:PHO07681.1,	ID:AGB18970.1,	ID:OXT07585.1,	ID:KAA5807687.1,	ID:AST59082.1,	ID:AEF17272.1,
62_mutator_family_trans...faa	ID:TCO55243.1,	-	ID:KKC30551.1,	-	-	-	-	-	-	-	ID:WP_231368291.1,	-	-	-	-	-	-	-	-	-	ID:SDF96164.1,	-	-	-	-	-	-	-	-	-	-	-	-	-	-	-	-
63_transposase_IS116-IS...faa	ID:TCO55244.1,	-	ID:KKC30549.1,	-	ID:ERM92122.1,	-	-	-	-	-	-	-	ID:AIS52636.1,	-	-	-	-	-	-	-	-	-	-	-	-	ID:WP_209452958.1,	-	-	-	-	-	-	-	-	-	-	-
64_transposase.faa	ID:TCO55245.1,	-	-	-	-	-	-	-	-	-	-	-	-	-	-	-	-	-	-	-	-	-	-	-	-	-	-	-	-	-	-	-	-	-	-	-	-
65_hypothetical_protein.faa	ID:TCO55246.1,	-	-	-	-	-	-	-	-	-	-	-	-	-	-	-	-	-	-	-	-	-	-	-	-	-	-	-	-	-	-	-	-	-	-	-	-
66_hypothetical_protein.faa	ID:TCO55247.1,	-	-	-	-	-	-	-	-	-	-	-	-	-	-	-	-	ID:ABY91670.1,	-	-	-	-	ID:SHE42789.1,	-	-	-	-	-	-	-	-	-	-	-	-	-	-
67_hypothetical_protein.faa	ID:TCO55248.1,	-	ID:KKC30546.1,	-	-	-	-	-	-	-	-	-	-	-	-	-	-	ID:ABY91669.1,	-	-	-	-	-	-	-	-	-	-	-	-	-	-	-	-	-	-	-
68_hypothetical_protein.faa	ID:TCO55249.1,	-	ID:KKC30544.1,	ID:MCS3916818.1,ID:MCS3917260.1,	-	-	-	-	-	-	-	-	ID:AIS51555.1,	-	-	-	-	-	-	-	-	-	-	-	-	-	-	-	-	-	-	-	-	-	-	-	-
69_uncharacterized_prot...faa	ID:TCO55250.1,	ID:NNG68242.1,	-	-	-	-	-	-	-	-	ID:WP_019907351.1,	-	-	-	-	-	ID:UZQ83398.1,	ID:ABY91653.1,	ID:KHO60900.1,	-	ID:SDG12816.1,	-	ID:SHE42755.1,	ID:AEM77948.1,	-	-	-	-	-	-	-	-	-	-	-	-	-
70_hypothetical_protein.faa	ID:TCO55251.1,	ID:NNG68063.1,	ID:KKC30541.1,	-	-	-	-	-	-	ID:WP_003870918.1,	ID:WP_019907350.1,	-	-	-	-	-	ID:UZQ83397.1,	ID:ABY91652.1,	ID:KHO60899.1,	-	ID:SDG12856.1,	-	ID:SHE42716.1,	ID:AEM77947.1,	-	-	-	-	-	-	-	-	-	-	-	-	-
71_ATP-binding_cassette...faa	ID:TCO55252.1,	ID:NNG68080.1,	-	ID:MCS3917277.1,	-	-	-	-	-	-	-	-	-	-	-	-	-	-	ID:KHO61188.1,	-	-	-	-	-	-	-	-	-	-	-	-	-	-	-	-	-	-
72_hypothetical_protein.faa	ID:TCO55253.1,	-	-	-	-	-	-	-	-	-	-	-	-	-	-	-	-	-	-	-	-	-	-	-	-	-	-	-	-	-	-	-	-	-	-	-	-
91_CRISPR-associated_Cs...faa	ID:TCO63527.1,	ID:NNG65741.1,	ID:KKC28652.1,	ID:MCS3917343.1,	ID:ERM92133.1,	-	-	-	-	-	-	-	ID:AIS53498.1,	-	-	-	-	-	-	-	-	-	-	-	-	-	-	-	-	-	-	-	-	-	-	-	-
92_hypothetical_protein.faa	ID:TCO63528.1,	ID:NNG65740.1,	ID:KKC28651.1,	ID:MCS3917344.1,	ID:ERM92132.1,	-	-	-	-	-	-	-	ID:AIS53497.1,	-	-	-	-	-	-	-	-	-	-	-	-	-	-	-	-	-	-	-	-	-	-	-	-
93_CRISPR-associated_Cs...faa	ID:TCO63529.1,	-	-	-	-	ID:SHE33016.1,	ID:WP_026487329.1,	-	ID:ADV79522.1,	-	-	-	ID:AIS53496.1,	-	ID:ABY94572.1,	-	-	ID:ABY93119.1,	-	-	-	ID:EMT38848.1,	ID:SHF27330.1,	-	-	-	-	-	ID:ORX22600.1,	-	ID:ADL70084.1,	ID:PHO07276.1,	-	-	ID:KAA5805900.1,	ID:AST57309.1,	ID:AEF18292.1,
94_CRISPR-associated_Cm...faa	ID:TCO63530.1,	-	ID:KKC28648.1,	-	-	-	-	-	-	-	-	-	ID:AIS53495.1,	-	-	-	-	-	-	-	-	-	-	-	-	-	-	-	-	-	-	-	-	-	-	-	-
95_CRISPR-associated_Cm...faa	ID:TCO63531.1,	-	ID:KKC28647.1,	-	-	-	-	-	-	-	-	-	-	-	-	-	-	-	-	-	-	-	-	-	-	-	-	-	-	-	-	-	-	-	-	-	-
96_CRISPR-associated_Cm...faa	ID:TCO63532.1,	-	ID:KKC28646.1,	-	-	-	-	-	-	-	-	-	ID:AIS53493.1,	-	-	-	-	-	-	-	-	-	-	-	-	-	-	-	-	-	-	-	-	-	-	-	-
97_CRISPR-associated_Cm...faa	ID:TCO63533.1,	-	ID:KKC28645.1,	-	-	-	-	-	-	-	-	-	ID:AIS53492.1,	-	-	-	-	-	-	-	-	-	-	-	-	-	-	-	-	-	-	-	-	-	-	-	-
98_CRISPR-associated_Cm...faa	ID:TCO63534.1,	-	ID:KKC28644.1,	-	-	-	-	-	-	-	-	-	ID:AIS53491.1,	-	-	-	-	-	-	-	-	-	-	-	-	-	-	-	-	-	-	-	-	-	-	-	-
99_CRISPR-associated_pr...faa	ID:TCO63535.1,	-	ID:KKC28643.1,	-	-	-	-	-	-	-	-	-	ID:AIS53490.1,	-	-	-	-	-	-	-	-	-	-	-	-	-	-	-	-	-	-	-	-	-	-	-	-
100_CRISPR-associated_Cs...faa	ID:TCO63536.1,	-	ID:KKC28642.1,	-	-	ID:SHF44395.1,ID:SHF38686.1,	-	ID:TZE82821.1,	-	-	-	-	ID:AIS53489.1,	-	-	-	-	ID:ABY93586.1,	ID:KHO61705.1,	ID:WP_028992508.1,	ID:SDF39807.1,	ID:EMT39606.1,	ID:SHF21257.1,	ID:AEM79949.1,	-	ID:WP_209454902.1,	-	-	-	ID:SNX52883.1,	-	ID:PHO07883.1,ID:PHO07266.1,	-	ID:OXT08891.1,ID:OXT09529.1,	ID:KAA5806392.1,	ID:AST58569.1,	-
107_hypothetical_protein.faa	ID:TCO63543.1,	-	-	-	-	-	-	-	-	-	ID:WP_019908140.1,	-	-	-	-	ID:EIW00127.1,	ID:UZQ82909.1,	ID:ABY93122.1,	-	-	-	-	ID:SHF31504.1,	-	-	-	-	ID:WP_082243687.1,	-	-	-	-	-	-	-	-	ID:AEF18344.1,
108_copper_amine_oxidase...faa	ID:TCO63544.1,	-	-	-	-	-	-	-	-	-	-	-	-	-	-	-	-	-	-	-	ID:SDF52918.1,	-	-	-	-	-	-	-	-	ID:SNX53673.1,	-	-	-	-	-	-	-
115_HEPN_domain-containi...faa	ID:TCO61489.1,	-	-	-	ID:ERM91093.1,	-	-	-	-	-	-	ID:ADD03455.1,	-	-	-	-	-	-	-	-	-	-	-	-	-	-	-	ID:WP_045411606.1,	-	-	ID:ADL68233.1,	ID:PHO07139.1,	ID:AGB18358.1,	-	ID:KAA5808413.1,	ID:AST58240.1,	ID:AEF16616.1,
120_hypothetical_protein.faa	ID:TCO61494.1,	-	ID:KKC28668.1,	ID:MCS3917413.1,	ID:ERM91080.1,	ID:SHF29542.1,	-	ID:TZE80839.1,	-	ID:WP_003870452.1,	-	-	-	-	-	-	-	-	-	-	-	-	ID:SHE90421.1,	-	-	-	-	-	-	-	-	-	-	-	-	-	-
126_hypothetical_protein.faa	ID:TCO61500.1,	-	-	-	-	-	-	-	-	-	-	-	-	-	-	-	-	-	-	-	-	-	-	-	-	-	-	-	-	-	-	-	-	-	-	-	-
127_transposase.faa	ID:TCO61501.1,	ID:NNG68277.1,	ID:KKC30007.1,ID:KKC30645.1,ID:KKC30249.1,	-	ID:ERM93111.1,ID:ERM90680.1,	-	-	-	ID:ADV79989.1,ID:ADV80337.1,ID:ADV80423.1,ID:ADV80803.1,	ID:WP_003870476.1,ID:WP_003870476.1,	ID:WP_003868072.1,ID:WP_012269583.1,	-	ID:AIS52762.1,	-	ID:ABY95038.1,ID:ABY95394.1,ID:ABY95479.1,ID:ABY95877.1,	-	ID:UZQ83879.1,	-	-	-	ID:SDG51990.1,	-	-	ID:AEM78225.1,	-	-	-	-	-	-	-	-	-	-	-	-	-
129_hypothetical_protein.faa	ID:TCO61503.1,	-	-	-	-	-	-	-	-	-	-	-	-	-	-	-	-	-	-	-	-	-	-	-	-	-	-	-	-	-	-	-	-	-	-	-	-
135_putative_nucleic_aci...faa	ID:TCO61509.1,	ID:NNG67187.1,ID:NNG65701.1,	ID:KKC28489.1,	-	-	-	-	ID:TZE80694.1,	ID:ADV78677.1,	-	-	-	-	-	ID:ABY93716.1,	-	ID:UZQ82715.1,	-	-	-	-	-	ID:SHE95285.1,	-	-	-	-	ID:WP_045412184.1,	ID:ORX22952.1,	-	-	-	-	-	-	-	ID:AEF18163.1,
136_uncharacterized_prot...faa	ID:TCO61510.1,	ID:NNG65702.1,	ID:KKC28691.1,	-	-	-	-	-	-	ID:WP_003870464.1,	-	-	-	-	-	-	-	-	-	ID:WP_028992282.1,	-	-	-	ID:AEM79922.1,	-	-	-	-	-	-	-	-	-	-	-	-	-
138_hypothetical_protein.faa	ID:TCO61512.1,	-	-	-	-	-	-	-	-	-	-	-	-	-	-	-	-	-	-	-	-	-	-	-	-	-	-	-	-	-	-	-	-	-	-	-	-
139_hypothetical_protein.faa	ID:TCO61513.1,	ID:NNG65704.1,	ID:KKC28694.1,	ID:MCS3917384.1,	ID:ERM93104.1,	-	-	-	-	-	ID:WP_019908129.1,	-	ID:AIS53459.1,	-	-	-	-	-	-	-	ID:SDF88568.1,	ID:EMT39754.1,	ID:SHE89987.1,	-	-	-	-	-	-	-	-	-	-	-	-	-	-
142_subtilase_family_pro...faa	ID:TCO61516.1,	-	-	-	ID:ERM93105.1,	-	-	-	-	-	-	-	-	-	-	-	-	-	-	-	-	-	-	-	-	-	-	-	-	-	-	-	-	-	-	-	-
152_putative_GH43-DUF377...faa	ID:TCO61526.1,	ID:NNG65717.1,	ID:KKC28597.1,	ID:MCS3917370.1,	ID:ERM93081.1,	-	ID:WP_026486530.1,ID:WP_026485574.1,ID:WP_245589945.1,	-	-	-	-	-	ID:AIS53471.1,	-	-	-	-	-	-	-	-	-	-	-	ID:WP_014757630.1,	ID:WP_209453996.1,	ID:AFK85719.1,	ID:WP_013296705.1,	-	ID:SNX53913.1,	ID:ADL67726.1,	ID:PHO06258.1,	-	ID:OXT07348.1,	-	-	-
153_uncharacterized_prot...faa	ID:TCO61527.1,	ID:NNG65718.1,	ID:KKC28598.1,	ID:MCS3917369.1,	ID:ERM93108.1,	-	-	-	-	-	-	-	ID:AIS53472.1,	-	-	-	-	-	-	-	-	-	-	-	-	-	-	-	-	-	-	-	-	-	-	-	-
154_kynurenine_formamida...faa	ID:TCO61528.1,	ID:NNG65719.1,	ID:KKC28599.1,	ID:MCS3917368.1,	ID:ERM93082.1,	-	-	ID:TZE83216.1,	-	-	-	-	-	-	-	-	-	-	-	-	-	-	-	ID:AEM79849.1,	-	-	-	-	-	-	-	-	-	-	-	-	-
155_threonine-homoserine...faa	ID:TCO61529.1,	ID:NNG65720.1,	ID:KKC28600.1,	ID:MCS3917367.1,	ID:ERM93109.1,	ID:SHF17075.1,	ID:WP_026486002.1,	ID:TZE82562.1,	-	-	-	-	-	-	-	-	-	-	-	-	-	-	-	-	-	ID:WP_209454182.1,	-	-	ID:ORX22659.1,	ID:SNX55190.1,	ID:ADL69370.1,	ID:PHO08493.1,	ID:AGB19482.1,	ID:OXT06965.1,	ID:KAA5807889.1,	ID:AST56478.1,	ID:AEF17024.1,
156_tRNA_-guanosine-2--O...faa	ID:TCO61530.1,	ID:NNG65721.1,	ID:KKC28601.1,	ID:MCS3917366.1,	ID:ERM93110.1,	-	-	-	-	-	-	-	ID:AIS53474.1,	-	-	-	-	-	-	-	-	-	-	-	-	-	-	-	-	-	-	-	-	-	-	-	-
159_CRISPR-associated_Cm...faa	ID:TCO61533.1,	ID:NNG65724.1,	ID:KKC28604.1,	ID:MCS3917363.1,	-	-	-	-	-	-	-	-	ID:AIS53477.1,	-	-	-	-	-	-	-	-	-	-	-	-	-	-	-	-	-	-	-	-	-	-	-	-
160_CRISPR-associated_pr...faa	ID:TCO61534.1,	ID:NNG65725.1,	ID:KKC28605.1,	ID:MCS3917362.1,	-	-	-	-	-	-	-	-	ID:AIS53478.1,	-	-	-	-	-	-	-	-	-	-	-	-	-	-	-	-	-	-	-	-	-	-	-	-
161_CRISPR-associated_pr...faa	ID:TCO61535.1,	ID:NNG65726.1,	ID:KKC28606.1,	-	-	-	-	-	-	-	-	-	ID:AIS53479.1,	-	-	-	-	-	-	-	-	-	-	-	-	-	-	-	-	-	-	-	-	-	-	-	-
162_CRISPR-associated_pr...faa	ID:TCO61536.1,	ID:NNG65727.1,	ID:KKC28607.1,	ID:MCS3917360.1,	-	-	-	-	-	-	-	-	ID:AIS52891.1,	-	-	-	-	-	-	-	-	-	-	-	-	-	-	-	-	-	-	-	-	-	-	-	-
163_hypothetical_protein.faa	ID:TCO54549.1,	-	-	-	-	-	-	-	-	-	-	-	-	-	-	-	-	-	-	-	-	-	-	-	-	-	-	-	-	-	-	-	-	-	-	-	-
165_hypothetical_protein.faa	ID:TCO54551.1,	-	ID:KKC29860.1,	ID:MCS3916135.1,	ID:ERM91821.1,	-	-	-	-	ID:WP_129545106.1,	ID:WP_019907439.1,ID:WP_231368355.1,	-	-	-	-	ID:EIV99877.1,ID:EIW00604.1,	ID:UZQ84289.1,ID:UZQ84385.1,	-	ID:KHO61676.1,	-	-	-	-	ID:AEM78161.1,ID:AEM79711.1,	-	-	-	-	-	-	-	-	-	-	-	-	-
166_D-aminopeptidase.faa	ID:TCO54552.1,	-	ID:KKC29862.1,	ID:MCS3916134.1,	ID:ERM90722.1,	-	-	ID:TZE81046.1,	-	-	-	-	-	-	-	-	-	-	-	-	-	-	-	-	-	-	-	-	-	-	-	-	-	-	-	-	-
167_hypothetical_protein.faa	ID:TCO54553.1,	-	-	-	-	-	-	-	-	-	-	-	-	-	-	-	-	-	-	-	-	-	-	-	-	-	-	-	-	-	-	-	-	-	-	-	-
168_AAA_domain-containin...faa	ID:TCO57772.1,	ID:NNG67752.1,	ID:KKC28827.1,ID:KKC28517.1,	ID:MCS3915169.1,	ID:ERM92499.1,ID:ERM91474.1,	ID:SHF93472.1,	-	-	ID:ADV78706.1,ID:ADV80762.1,	-	-	-	-	-	ID:ABY93744.1,ID:ABY95839.1,	-	ID:UZQ81815.1,	ID:ABY92035.1,	ID:KHO63216.1,	ID:WP_051421905.1,	ID:SDF02002.1,ID:SDG27899.1,	-	ID:SHF37869.1,ID:SHF27980.1,	ID:AEM79744.1,	-	ID:WP_209452784.1,	ID:AFK85912.1,	-	-	ID:SNX54133.1,	-	-	-	-	-	-	-
169_hypothetical_protein.faa	ID:TCO57773.1,	ID:NNG67754.1,	ID:KKC28829.1,	-	ID:ERM92501.1,	-	-	-	-	-	-	-	ID:AIS53308.1,	-	-	-	-	-	ID:KHO61650.1,	-	-	-	ID:SHF37816.1,ID:SHF28045.1,	ID:AEM79743.1,	-	-	-	-	-	-	-	-	-	-	-	-	-
170_hypothetical_protein.faa	ID:TCO57774.1,	ID:NNG65781.1,	ID:KKC28831.1,ID:KKC28520.1,	-	ID:ERM92506.1,ID:ERM92515.1,	-	-	-	-	-	-	-	-	-	-	-	-	-	ID:KHO61656.1,	-	-	-	ID:SHF37755.1,ID:SHF28109.1,	ID:AEM79741.1,	-	-	-	-	-	-	-	-	-	-	-	-	-
171_hypothetical_protein.faa	ID:TCO57775.1,	-	-	-	-	-	-	-	-	-	-	-	-	-	-	-	-	-	-	-	-	-	-	-	-	-	-	-	-	-	-	-	-	-	-	-	-
172_hypothetical_protein.faa	ID:TCO57776.1,	-	-	-	-	-	-	-	-	-	-	-	-	-	-	-	-	-	-	-	-	-	-	-	-	-	-	-	-	-	-	-	-	-	-	-	-
173_hypothetical_protein.faa	ID:TCO57777.1,	-	-	-	-	ID:SHF42102.1,	-	-	-	-	-	-	-	-	-	-	-	-	-	-	-	-	-	-	-	-	ID:AFK85909.1,	-	-	-	-	-	-	-	-	-	-
174_hypothetical_protein.faa	ID:TCO57778.1,	-	-	ID:MCS3915165.1,	ID:ERM91478.1,	ID:SHF42142.1,	-	-	-	-	-	-	-	-	-	-	ID:UZQ81827.1,	-	ID:KHO63221.1,	ID:WP_154653769.1,	ID:SDF02160.1,ID:SDG27542.1,	-	-	-	-	ID:WP_209452797.1,	ID:AFK85908.1,	-	-	ID:SNX54119.1,	-	-	-	-	-	-	-
175_hypothetical_protein.faa	ID:TCO57779.1,	ID:NNG67749.1,	ID:KKC28824.1,	ID:MCS3915157.1,ID:MCS3915164.1,	ID:ERM92496.1,ID:ERM91499.1,ID:ERM91479.1,	ID:SHF42218.1,ID:SHF42328.1,ID:SHF42365.1,	-	-	ID:ADV78703.1,ID:ADV80765.1,	-	-	-	-	-	ID:ABY93741.1,ID:ABY95842.1,	-	-	ID:ABY92032.1,	ID:KHO61647.1,ID:KHO63222.1,ID:KHO63227.1,	ID:WP_154653767.1,	ID:SDF02256.1,ID:SDF02606.1,	-	-	ID:AEM79747.1,	-	ID:WP_209452798.1,	ID:AFK85904.1,	-	-	ID:SNX54116.1,ID:SNX54118.1,	-	-	-	-	-	-	-
176_hypothetical_protein.faa	ID:TCO57780.1,	-	-	-	-	-	-	-	-	-	-	-	-	-	-	-	-	-	-	-	-	-	-	-	-	-	-	-	-	-	-	-	-	-	-	-	-
177_type_II_secretion_sy...faa	ID:TCO57781.1,	ID:NNG67748.1,	ID:KKC28823.1,	ID:MCS3915163.1,	ID:ERM92495.1,ID:ERM91480.1,	ID:SHF42260.1,	-	-	ID:ADV80766.1,	-	-	-	-	-	ID:ABY93740.1,	-	ID:UZQ81847.1,	ID:ABY92031.1,	ID:KHO61646.1,ID:KHO63223.1,	ID:WP_028991404.1,	ID:SDF02285.1,ID:SDF15111.1,	-	-	ID:AEM79748.1,	-	ID:WP_209452804.1,	ID:AFK85903.1,	-	-	ID:SNX54107.1,	-	-	-	-	-	-	-
178_tight_adherence_prot...faa	ID:TCO57782.1,	ID:NNG67747.1,	ID:KKC28822.1,ID:KKC28512.1,	ID:MCS3915162.1,	ID:ERM92494.1,ID:ERM91481.1,	ID:SHF42294.1,	-	-	ID:ADV78701.1,ID:ADV80767.1,	-	-	-	-	-	ID:ABY93739.1,ID:ABY95844.1,	-	ID:UZQ81848.1,	ID:ABY92030.1,	ID:KHO61645.1,ID:KHO63224.1,	ID:WP_154653768.1,	ID:SDF02330.1,ID:SDF15151.1,	-	-	ID:AEM79749.1,	-	ID:WP_245301084.1,	ID:AFK85901.1,	-	-	ID:SNX54106.1,	-	-	-	-	-	-	-
179_pilus_assembly_prote...faa	ID:TCO57783.1,	ID:NNG67746.1,	ID:KKC28821.1,ID:KKC28511.1,	ID:MCS3915156.1,	ID:ERM92463.1,ID:ERM91485.1,	ID:SHF42402.1,	-	-	ID:ADV78700.1,ID:ADV80768.1,	-	-	-	-	-	ID:ABY93738.1,ID:ABY95845.1,	-	ID:UZQ81859.1,	ID:ABY92029.1,	ID:KHO61644.1,ID:KHO63228.1,	ID:WP_028991401.1,	ID:SDF02649.1,ID:SDF15711.1,	-	ID:SHF38789.1,ID:SHF38909.1,	ID:AEM79750.1,	-	ID:WP_209452871.1,	ID:AFK85900.1,	-	-	ID:SNX54105.1,	-	-	-	-	-	-	-
180_MinD-like_ATPase_inv...faa	ID:TCO57784.1,	-	-	ID:MCS3915155.1,	ID:ERM91500.1,	ID:SHF42448.1,	-	-	-	-	-	-	-	-	-	-	-	-	-	ID:WP_054644750.1,	ID:SDF02708.1,	-	-	-	-	ID:WP_209452785.1,	ID:AFK85899.1,	-	-	ID:SNX54132.1,	-	-	-	-	-	-	-
181_SAF_domain-containin...faa	ID:TCO57785.1,	ID:NNG67744.1,	ID:KKC28819.1,ID:KKC28509.1,	ID:MCS3915154.1,	ID:ERM92492.1,ID:ERM91501.1,	ID:SHF42487.1,	-	-	ID:ADV78698.1,ID:ADV80770.1,	-	-	-	-	-	ID:ABY93736.1,ID:ABY95847.1,	-	ID:UZQ81861.1,	ID:ABY92027.1,	ID:KHO61642.1,	ID:WP_028991400.1,	ID:SDF02754.1,ID:SDF15815.1,	-	ID:SHF30601.1,ID:SHE95822.1,	ID:AEM79752.1,	-	ID:WP_209452811.1,	ID:AFK85898.1,	-	-	ID:SNX54099.1,	-	-	-	-	-	-	-
182_hypothetical_protein.faa	ID:TCO57786.1,	-	-	-	-	-	-	-	-	-	-	-	-	-	-	-	-	-	-	-	-	-	-	-	-	-	-	-	-	-	-	-	-	-	-	-	-
183_hypothetical_protein.faa	ID:TCO57787.1,	-	-	-	-	-	-	-	-	-	-	-	-	-	-	-	-	-	-	-	-	-	-	-	-	-	-	-	-	-	-	-	-	-	-	-	-
184_putative_transposase...faa	ID:TCO57788.1,	-	-	-	-	-	-	-	-	-	-	-	-	-	-	-	-	-	-	-	-	-	-	-	-	-	-	-	-	-	-	ID:PHO07985.1,	-	-	-	ID:AST56949.1,	-
186_S-layer_family_prote...faa	ID:TCO57790.1,	-	-	ID:MCS3915144.1,	ID:ERM91510.1,	-	-	-	-	-	-	-	-	-	-	-	-	-	ID:KHO63246.1,	ID:WP_054644748.1,	ID:SDF02980.1,	-	-	-	-	-	ID:AFK85894.1,	-	-	-	-	-	-	-	-	-	-
187_hypothetical_protein.faa	ID:TCO57791.1,	ID:NNG67743.1,	-	ID:MCS3915143.1,	ID:ERM92491.1,ID:ERM91511.1,	ID:SHF43478.1,	-	-	ID:ADV80771.1,	-	-	-	-	-	ID:ABY95848.1,	-	ID:UZQ81863.1,	ID:ABY92026.1,	ID:KHO61641.1,ID:KHO63247.1,	ID:WP_028991391.1,	ID:SDF03026.1,ID:SDF15899.1,	-	ID:SHF30627.1,	-	-	ID:WP_209452818.1,	-	-	-	ID:SNX54088.1,	-	-	-	-	-	-	-
188_hypothetical_protein.faa	ID:TCO57792.1,	-	-	ID:MCS3915142.1,	ID:ERM91512.1,	-	-	-	-	-	-	-	-	-	-	-	-	-	ID:KHO63248.1,	ID:WP_028991390.1,	ID:SDF03073.1,	-	-	-	-	-	-	-	-	-	-	-	-	-	-	-	-
189_hypothetical_protein.faa	ID:TCO57793.1,	-	-	ID:MCS3915141.1,	ID:ERM91513.1,	-	-	-	-	-	-	-	-	-	-	-	-	-	ID:KHO63249.1,	ID:WP_028991388.1,	ID:SDF03117.1,	-	-	-	-	-	-	-	-	ID:SNX54085.1,	-	-	-	-	-	-	-
190_transglycosylase-lik...faa	ID:TCO57794.1,	-	-	ID:MCS3915140.1,	ID:ERM92489.1,ID:ERM91514.1,	-	-	-	ID:ADV80773.1,	-	-	-	-	-	ID:ABY95850.1,	-	-	ID:ABY92024.1,	ID:KHO61639.1,ID:KHO63251.1,	ID:WP_156202089.1,	ID:SDF03165.1,	-	-	-	-	-	-	-	-	ID:SNX54084.1,	-	-	-	-	-	-	-
191_hypothetical_protein.faa	ID:TCO57795.1,	-	-	-	ID:ERM91515.1,	-	-	-	-	-	-	-	-	-	-	-	-	-	ID:KHO63252.1,	ID:WP_054644746.1,	ID:SDF03209.1,	-	-	-	-	-	-	-	-	ID:SNX54083.1,	-	-	-	-	-	-	-
192_type_IV_secretory_pa...faa	ID:TCO57796.1,	ID:NNG67738.1,ID:NNG66440.1,	-	ID:MCS3915136.1,	ID:ERM91488.1,	ID:SHF43671.1,	-	-	ID:ADV80776.1,	-	-	-	-	-	ID:ABY95853.1,	-	ID:UZQ81868.1,	ID:ABY92021.1,	ID:KHO61636.1,ID:KHO63253.1,	-	ID:SDF03249.1,ID:SDF16112.1,	-	ID:SHF30732.1,	-	-	ID:WP_209452824.1,	ID:AFK94245.1,	-	-	ID:SNX54082.1,	-	-	ID:AGB20420.1,	-	-	-	-
193_hypothetical_protein.faa	ID:TCO57797.1,	-	ID:KKC28505.1,	ID:MCS3915135.1,	ID:ERM91516.1,	-	-	-	-	-	-	-	-	-	-	-	-	-	ID:KHO63254.1,	-	ID:SDF03292.1,	-	-	-	-	-	-	-	-	ID:SNX54081.1,	-	-	-	-	-	-	-
194_PrgI_family_protein.faa	ID:TCO57798.1,	ID:NNG67737.1,	-	ID:MCS3915134.1,	ID:ERM92485.1,ID:ERM91517.1,	-	-	-	ID:ADV80778.1,	-	-	-	-	-	ID:ABY95855.1,	-	-	ID:ABY92019.1,	ID:KHO61634.1,ID:KHO63255.1,	-	ID:SDF03360.1,	-	ID:SHF30784.1,	-	-	-	-	-	-	ID:SNX54080.1,	-	-	-	-	-	-	-
195_YgiT-type_zinc_finge...faa	ID:TCO57799.1,	-	-	-	-	-	-	-	-	-	-	-	-	-	-	-	-	-	-	-	-	-	-	-	-	-	-	-	-	-	-	-	-	-	-	-	-
196_hypothetical_protein.faa	ID:TCO57800.1,	-	-	-	-	-	-	-	ID:ADV80783.1,	-	-	-	-	-	ID:ABY95859.1,	-	-	ID:ABY92015.1,	ID:KHO61629.1,	-	-	-	-	-	-	-	-	-	-	-	-	-	-	-	-	-	-
198_hypothetical_protein.faa	ID:TCO57802.1,	ID:NNG67736.1,	-	ID:MCS3915133.1,	ID:ERM92484.1,ID:ERM91518.1,	-	-	-	ID:ADV80779.1,	-	-	-	-	-	ID:ABY95856.1,	-	-	ID:ABY92018.1,	ID:KHO61633.1,ID:KHO63258.1,	ID:WP_081723077.1,	ID:SDF03406.1,	-	ID:SHF30806.1,	-	-	-	-	-	-	ID:SNX54079.1,	-	-	-	-	-	-	-
199_hypothetical_protein.faa	ID:TCO57803.1,	-	-	ID:MCS3915132.1,	ID:ERM91519.1,	ID:SHF43785.1,	-	-	-	-	-	-	-	-	-	-	ID:UZQ81873.1,	-	ID:KHO63259.1,	ID:WP_028991383.1,	ID:SDF03442.1,ID:SDF16279.1,	-	-	-	-	ID:WP_209452828.1,	-	-	-	ID:SNX54078.1,	-	-	-	-	-	-	-
200_hypothetical_protein.faa	ID:TCO57804.1,	-	-	ID:MCS3915130.1,	-	-	-	-	-	-	-	-	-	-	-	-	-	-	-	-	-	-	-	-	-	-	-	-	-	-	-	-	-	-	-	-	-
201_RNA_polymerase_prima...faa	ID:TCO57805.1,	-	-	ID:MCS3915129.1,	ID:ERM91522.1,	-	-	-	-	-	-	-	-	-	-	-	-	-	ID:KHO63260.1,	ID:WP_028991382.1,	ID:SDF03522.1,	-	-	-	ID:WP_014757286.1,	ID:WP_209452830.1,	ID:AFK85365.1,	-	ID:ORX22536.1,	ID:SNX54076.1,	-	-	-	-	-	-	-
202_hypothetical_protein.faa	ID:TCO57806.1,	-	-	ID:MCS3915131.1,	-	-	-	-	-	-	-	-	-	-	-	-	-	-	-	-	ID:SDF03480.1,	-	-	-	-	-	-	-	-	-	-	-	-	-	-	-	-
203_hypothetical_protein.faa	ID:TCO57807.1,	-	-	-	-	-	-	-	-	-	-	-	-	-	-	-	-	-	-	-	-	-	-	-	-	-	-	-	-	-	-	-	-	-	-	-	-
205_beta-galactosidase.faa	ID:TCO55395.1,	ID:NNG67824.1,	ID:KKC30895.1,	ID:MCS3917154.1,	ID:ERM91184.1,	-	-	ID:TZE82422.1,	ID:ADV80733.1,	ID:WP_003871342.1,	ID:WP_019907169.1,	ID:ADD01381.1,	ID:AIS51277.1,	-	ID:ABY95804.1,	ID:EIW00281.1,	ID:UZQ83080.1,	ID:ABY93075.1,	ID:KHO61527.1,	-	ID:SDF94157.1,	ID:EMT38087.1,	-	ID:AEM77584.1,	ID:WP_014759160.1,	ID:WP_209453352.1,	ID:AFK87324.1,	ID:WP_014759160.1,	ID:ORX22720.1,	-	ID:ADL69415.1,	ID:PHO06865.1,	ID:AGB19547.1,	ID:OXT08979.1,	ID:KAA5807956.1,	ID:AST56543.1,	-
206_peptide-nickel_trans...faa	ID:TCO55396.1,	ID:NNG67822.1,	-	ID:MCS3917156.1,	ID:ERM91183.1,	-	-	-	ID:ADV80735.1,	-	-	ID:ADD01379.1,	-	-	ID:ABY95805.1,	-	-	ID:ABY93077.1,	-	-	ID:SDF94078.1,	ID:EMT38088.1,	-	-	-	-	-	-	-	-	-	-	-	-	-	-	-
207_peptide-nickel_trans...faa	ID:TCO55397.1,	ID:NNG67821.1,	ID:KKC30904.1,	ID:MCS3917157.1,	ID:ERM91182.1,	ID:SHE97477.1,ID:SHE97765.1,ID:SHE80899.1,	-	-	ID:ADV80736.1,	-	-	ID:ADD01378.1,	-	-	ID:ABY95806.1,	-	-	ID:ABY93078.1,	-	-	-	ID:EMT38090.1,	-	-	-	-	-	-	-	-	-	-	-	-	-	-	-
208_peptide-nickel_trans...faa	ID:TCO55398.1,	ID:NNG67820.1,	ID:KKC30903.1,	ID:MCS3917158.1,	ID:ERM91181.1,	-	-	-	ID:ADV80737.1,	-	-	ID:ADD01377.1,	-	-	ID:ABY95807.1,	-	-	ID:ABY93079.1,	-	-	ID:SDF94013.1,	ID:EMT38092.1,	-	-	-	-	-	-	-	-	-	-	-	-	-	-	-
209_peptide-nickel_trans...faa	ID:TCO55399.1,	ID:NNG67819.1,	ID:KKC30902.1,	ID:MCS3917159.1,	ID:ERM91180.1,	ID:SHE97690.1,ID:SHE80997.1,	-	-	ID:ADV80738.1,	-	-	ID:ADD01376.1,	-	-	ID:ABY95808.1,	-	-	ID:ABY93080.1,	-	-	ID:SDF93978.1,	ID:EMT38085.1,	-	-	-	-	-	-	-	-	-	-	-	-	-	-	-
210_peptide-nickel_trans...faa	ID:TCO55400.1,	ID:NNG67818.1,	ID:KKC30901.1,	ID:MCS3917160.1,	ID:ERM91179.1,	ID:SHE97645.1,ID:SHF35205.1,	-	-	ID:ADV80739.1,	-	-	ID:ADD01375.1,	-	-	ID:ABY95809.1,	-	-	ID:ABY93081.1,	-	-	ID:SDF93945.1,	ID:EMT38076.1,	-	-	-	-	-	-	-	-	-	-	-	-	-	-	-
211_transcriptional_regu...faa	ID:TCO55401.1,	ID:NNG67817.1,	ID:KKC30900.1,	ID:MCS3917161.1,	ID:ERM91178.1,	-	ID:WP_026487095.1,	ID:TZE82418.1,	ID:ADV80740.1,	ID:WP_003869937.1,	ID:WP_231368276.1,	ID:ADD01374.1,	ID:AIS51273.1,	-	ID:ABY95810.1,	ID:EIW00277.1,	ID:UZQ83075.1,	-	ID:KHO61531.1,	-	ID:SDF93911.1,	ID:EMT38081.1,	-	ID:AEM77580.1,	ID:WP_014759164.1,	ID:WP_209453353.1,	ID:AFK87328.1,	ID:WP_014759164.1,	ID:ORX22724.1,	-	ID:ADL69419.1,	ID:PHO06868.1,	ID:AGB19551.1,	ID:OXT08975.1,	ID:KAA5807960.1,	ID:AST56547.1,	-
232_tRNA-binding_protein.faa	ID:TCO64182.1,	ID:NNG67600.1,	ID:KKC28458.1,	ID:MCS3917201.1,	ID:ERM91594.1,	-	-	ID:TZE82802.1,	-	ID:WP_003869987.1,	ID:WP_003869987.1,	-	ID:AIS51227.1,	-	-	ID:EIW00224.1,	ID:UZQ83026.1,	-	ID:KHO61570.1,	-	ID:SDF44624.1,	ID:EMT39670.1,	ID:SHF04377.1,	ID:AEM77525.1,	-	-	-	-	-	-	-	-	-	-	-	-	-
255_YegS-Rv2252-BmrU_fam...faa	ID:TCO64205.1,	ID:NNG67157.1,	ID:KKC28435.1,	ID:MCS3917224.1,	-	-	-	-	ID:ADV80828.1,	ID:WP_003870008.1,	ID:WP_231368268.1,	-	-	-	ID:ABY95902.1,	ID:EIW00202.1,	ID:UZQ83003.1,	ID:ABY93659.1,	ID:KHO61593.1,	-	ID:SDG26896.1,	ID:EMT39638.1,	ID:SHF03623.1,	ID:AEM80025.1,	ID:WP_014757480.1,	-	ID:AFK85563.1,	ID:WP_045411084.1,	ID:ORX22770.1,	ID:SNX53767.1,	ID:ADL70184.1,	ID:PHO07057.1,	ID:AGB20317.1,	ID:OXT06664.1,	ID:KAA5806553.1,	ID:AST57425.1,	ID:AEF18394.1,
263_SSU_ribosomal_protei...faa	ID:TCO64213.1,	ID:NNG67165.1,	ID:KKC28426.1,	ID:MCS3917232.1,	-	-	-	-	-	-	-	-	-	-	-	-	-	-	-	-	-	-	-	-	-	-	-	-	-	-	-	-	-	-	-	-	-
273_hypothetical_protein.faa	ID:TCO64223.1,	-	-	-	-	-	-	-	-	-	-	-	-	-	-	-	-	-	-	-	-	-	ID:SHF02908.1,	-	-	-	-	-	-	-	-	-	-	-	-	-	-
276_hypothetical_protein.faa	ID:TCO64226.1,	ID:NNG67176.1,	ID:KKC28549.1,	-	ID:ERM91636.1,	-	-	-	-	-	-	-	-	-	-	-	-	-	-	-	-	-	-	-	-	-	-	-	-	-	-	-	-	-	-	-	-
277_hypothetical_protein.faa	ID:TCO64227.1,	ID:NNG67178.1,	ID:KKC28545.1,	ID:MCS3917247.1,	ID:ERM91638.1,	-	-	-	-	-	-	-	-	-	-	-	-	-	-	-	-	-	-	-	-	-	-	-	-	-	-	-	-	-	-	-	-
278_hypothetical_protein.faa	ID:TCO64228.1,	ID:NNG67179.1,	ID:KKC28544.1,	ID:MCS3917248.1,	ID:ERM91639.1,	-	-	-	-	-	-	-	-	-	-	-	-	-	-	-	-	-	ID:SHF02685.1,	-	-	-	-	-	-	-	-	-	-	-	-	-	-
279_hypothetical_protein.faa	ID:TCO64229.1,	-	-	ID:MCS3917254.1,ID:MCS3917264.1,	ID:ERM91630.1,	-	-	-	-	ID:WP_003871591.1,ID:WP_003871591.1,	ID:WP_003871591.1,	-	ID:AIS53568.1,	-	-	ID:EIW00187.1,	ID:UZQ82988.1,	-	-	-	ID:SDG51526.1,	ID:EMT39703.1,	-	ID:AEM80011.1,	-	-	-	-	-	-	-	-	-	-	-	-	-
280_hypothetical_protein.faa	ID:TCO64230.1,	-	-	-	-	-	-	-	-	-	-	-	-	-	-	-	-	-	-	-	-	-	-	-	-	-	-	-	-	-	-	-	-	-	-	-	-
281_radical_SAM_protein_...faa	ID:TCO64231.1,	-	-	-	-	-	-	-	-	-	-	-	-	-	-	-	-	-	-	-	-	-	-	-	-	-	-	-	-	-	-	-	-	-	-	-	-
282_hypothetical_protein.faa	ID:TCO64232.1,	-	-	-	-	-	-	-	-	-	-	-	-	-	-	-	-	-	-	-	-	-	-	-	-	-	-	-	-	-	-	-	-	-	-	-	-
283_tricorn_protease-lik...faa	ID:TCO64233.1,	-	-	-	-	-	-	-	-	-	-	-	-	-	-	-	-	-	-	-	-	-	-	-	-	-	-	-	-	-	-	-	-	-	-	-	-
284_C-terminal_processin...faa	ID:TCO64234.1,	-	ID:KKC29903.1,	ID:MCS3914904.1,ID:MCS3917267.1,	ID:ERM91632.1,	-	-	-	-	ID:WP_129545174.1,	ID:WP_019907094.1,	-	-	-	-	-	ID:UZQ82981.1,	-	-	-	ID:SDG54465.1,	ID:EMT39688.1,	-	-	-	-	-	-	-	-	-	-	-	-	-	-	-
285_tricorn_protease-lik...faa	ID:TCO64235.1,ID:TCO59160.1,	ID:NNG66305.1,	-	ID:MCS3914899.1,ID:MCS3916042.1,	-	-	-	-	-	-	ID:WP_004399554.1,	-	-	-	-	ID:EIW00184.1,	-	-	-	-	ID:SDG54431.1,	ID:EMT39633.1,	-	-	-	-	-	-	-	-	-	-	-	-	-	-	-
286_ABC_transporter_tran...faa	ID:TCO64236.1,	-	-	-	-	-	-	-	-	-	-	-	-	-	-	-	-	-	-	-	-	-	-	-	-	-	-	-	-	-	-	-	-	-	-	-	-
287_hypothetical_protein.faa	ID:TCO53852.1,	-	-	-	-	-	-	-	-	-	-	-	-	-	-	-	-	-	-	-	-	-	-	-	-	-	-	-	-	-	-	-	-	-	-	-	-
289_hypothetical_protein.faa	ID:TCO53854.1,	ID:NNG67181.1,	ID:KKC28495.1,	-	-	-	-	-	ID:ADV78683.1,	-	-	-	-	-	ID:ABY93721.1,	-	-	-	-	-	-	-	-	-	-	ID:WP_245301138.1,	-	-	-	-	ID:ADL67879.1,	-	-	-	ID:KAA5807070.1,	-	-
290_hypothetical_protein.faa	ID:TCO53855.1,ID:TCO53235.1,	ID:NNG67182.1,	ID:KKC28494.1,	-	-	-	-	-	ID:ADV78682.1,	-	-	-	-	-	ID:ABY93720.1,	ID:EIV99939.1,	-	-	-	-	-	-	-	ID:AEM79763.1,	-	ID:WP_209453306.1,	ID:AFK85887.1,	-	-	-	ID:ADL67878.1,	-	-	-	ID:KAA5806917.1,	-	-
292_hypothetical_protein.faa	ID:TCO53857.1,	-	-	-	-	-	-	-	-	-	-	-	-	-	-	-	-	-	-	-	-	-	-	-	-	-	-	-	-	-	-	-	-	-	-	-	-
293_carbohydrate_diacid_...faa	ID:TCO56182.1,	-	ID:KKC30554.1,	-	-	-	-	-	ID:ADV79455.1,	-	-	ID:ADD02706.1,	-	-	ID:ABY94503.1,	-	-	ID:ABY93177.1,	-	ID:WP_054644809.1,	-	-	-	-	-	-	-	-	-	-	-	-	-	-	-	-	-
295_multiple_sugar_trans...faa	ID:TCO56184.1,	-	ID:KKC30556.1,	-	-	-	-	-	-	-	-	-	ID:AIS51634.1,	-	-	-	-	-	ID:KHO60955.1,	-	-	-	-	-	ID:WP_014758934.1,	ID:WP_209454374.1,	ID:AFK87092.1,	ID:WP_045410335.1,	-	ID:SNX53213.1,	-	-	-	-	-	-	-
296_carbohydrate_ABC_tra...faa	ID:TCO56185.1,	-	ID:KKC30557.1,	-	-	-	-	-	-	-	-	-	-	-	-	-	-	-	ID:KHO60953.1,	-	-	-	-	-	ID:WP_014758936.1,	-	ID:AFK87094.1,	ID:WP_197049922.1,	-	ID:SNX53215.1,	-	-	-	-	-	-	-
298_hypothetical_protein.faa	ID:TCO56187.1,	-	ID:KKC30559.1,	-	-	-	-	-	-	-	-	-	-	-	-	-	-	-	-	-	-	-	-	-	-	-	-	-	-	-	-	-	-	-	-	-	-
299_meiotically_up-regul...faa	ID:TCO56188.1,ID:TCO66298.1,	ID:NNG66902.1,	ID:KKC30560.1,	ID:MCS3917537.1,	ID:ERM92899.1,	-	-	-	-	ID:WP_003869729.1,	ID:WP_004398823.1,	-	-	-	-	ID:EIV99989.1,	ID:UZQ82760.1,	ID:ABY91983.1,	ID:KHO61842.1,	-	ID:SDF56089.1,	ID:EMT39857.1,	ID:SHE93890.1,	ID:AEM79806.1,	-	-	-	-	-	-	-	-	-	-	-	-	-
300_hypothetical_protein.faa	ID:TCO56189.1,	-	ID:KKC30561.1,	-	-	-	-	-	-	-	-	-	-	-	-	-	-	-	-	-	-	-	-	-	-	-	-	-	-	-	-	-	-	-	-	-	-
301_hypothetical_protein.faa	ID:TCO56190.1,	-	ID:KKC30562.1,	-	-	-	-	-	-	-	-	-	-	-	-	-	-	-	-	-	-	-	-	-	-	-	-	-	-	-	-	-	-	-	-	-	-
302_carbon-nitrogen_hydr...faa	ID:TCO56191.1,	-	ID:KKC30564.1,	-	-	-	-	-	-	-	-	-	-	-	-	-	-	-	-	-	-	-	-	-	-	-	-	-	-	-	-	-	-	-	-	-	-
303_hypothetical_protein.faa	ID:TCO56192.1,	-	ID:KKC30565.1,	-	-	-	-	-	-	-	-	-	-	-	-	-	-	-	-	-	-	-	-	-	-	-	-	-	-	-	-	-	-	-	-	-	-
304_hypothetical_protein.faa	ID:TCO56193.1,	-	ID:KKC30566.1,	-	-	-	-	-	-	-	-	-	-	-	-	-	-	-	-	-	-	-	-	-	-	-	-	-	-	-	-	-	-	-	-	-	-
305_IstB-like_ATP_bindin...faa	ID:TCO56194.1,	-	ID:KKC30567.1,	-	-	-	-	-	-	-	-	-	-	-	-	-	-	-	-	-	-	-	-	-	-	-	-	-	-	-	-	-	-	-	-	-	-
306_putative_zinc_finger...faa	ID:TCO58847.1,	-	-	-	-	-	-	-	-	-	-	-	-	-	-	-	-	-	-	-	-	-	-	-	-	-	-	-	-	-	-	-	-	-	-	-	-
307_RNA_polymerase_sigma...faa	ID:TCO58848.1,	ID:NNG67231.1,	ID:KKC28744.1,	ID:MCS3917594.1,	ID:ERM93336.1,	ID:SHF56016.1,	ID:WP_026486126.1,	ID:TZE81767.1,	-	ID:WP_003870725.1,	ID:WP_003870725.1,	ID:ADD03296.1,	ID:AIS53271.1,	-	ID:ABY93964.1,	ID:EIV99855.1,	ID:UZQ82657.1,	ID:ABY92091.1,	ID:KHO61902.1,	ID:WP_003870725.1,	ID:SDG36447.1,	ID:EMT38969.1,	-	ID:AEM79690.1,	ID:WP_233432527.1,	ID:WP_245301210.1,	ID:AFK85938.1,	ID:WP_231560400.1,	ID:ORX23366.1,	ID:SNX54263.1,	ID:ADL67916.1,	ID:PHO07449.1,	ID:AGB18022.1,	ID:OXT08259.1,	ID:KAA5807071.1,	ID:AST57785.1,	-
317_methylmalonyl-CoA_mu...faa	ID:TCO58858.1,	ID:NNG68136.1,ID:NNG66107.1,	ID:KKC28930.1,	ID:MCS3914861.1,ID:MCS3915994.1,	ID:ERM93375.1,	-	-	ID:TZE81579.1,	ID:ADV79508.1,	ID:WP_003870716.1,	ID:WP_003870716.1,	-	-	-	ID:ABY94558.1,	ID:EIV99844.1,	ID:UZQ82647.1,	ID:ABY93135.1,	ID:KHO61912.1,ID:KHO62762.1,	-	ID:SDF36227.1,	ID:EMT38948.1,	ID:SHF09300.1,	ID:AEM79678.1,	ID:WP_014759012.1,	-	ID:AFK87173.1,	-	ID:ORX23530.1,	ID:SNX53549.1,	-	-	-	-	-	-	ID:AEF17654.1,
318_methylmalonyl-CoA_mu...faa	ID:TCO58859.1,	ID:NNG68265.1,	-	ID:MCS3914862.1,ID:MCS3915993.1,	ID:ERM93376.1,	-	-	ID:TZE81578.1,	ID:ADV79509.1,	ID:WP_196801181.1,	ID:WP_003870715.1,	-	-	-	ID:ABY94559.1,	ID:EIV99843.1,	ID:UZQ82646.1,	ID:ABY93134.1,	ID:KHO61913.1,ID:KHO62761.1,	-	ID:SDF36189.1,	ID:EMT38975.1,	ID:SHF09268.1,	ID:AEM79677.1,	ID:WP_014759011.1,	-	ID:AFK87172.1,	-	ID:ORX23529.1,	ID:SNX53548.1,	-	-	-	-	-	-	ID:AEF17653.1,
319_LAO-AO_transport_sys...faa	ID:TCO58860.1,	ID:NNG68264.1,	ID:KKC28982.1,	ID:MCS3914863.1,	ID:ERM93346.1,	-	-	ID:TZE81577.1,	ID:ADV79510.1,	ID:WP_003870714.1,	ID:WP_003870714.1,	-	-	-	ID:ABY94560.1,	ID:EIV99842.1,	-	ID:ABY93133.1,	ID:KHO61914.1,	-	ID:SDF36145.1,	ID:EMT38970.1,	ID:SHF09236.1,	ID:AEM79676.1,	ID:WP_014759010.1,	-	ID:AFK87171.1,	-	ID:ORX23528.1,	ID:SNX53547.1,	-	-	-	-	-	-	ID:AEF17652.1,
320_methylmalonyl-CoA_ep...faa	ID:TCO58861.1,	-	ID:KKC28981.1,	ID:MCS3914864.1,ID:MCS3915991.1,	ID:ERM93347.1,	-	-	ID:TZE81576.1,	ID:ADV79511.1,	ID:WP_003870713.1,	ID:WP_003870713.1,	-	-	-	ID:ABY94561.1,	ID:EIV99841.1,	ID:UZQ84380.1,	ID:ABY93132.1,	ID:KHO61915.1,ID:KHO62760.1,	-	ID:SDF36102.1,	ID:EMT38968.1,	ID:SHF09207.1,	ID:AEM79675.1,	ID:WP_014759009.1,	-	ID:AFK87170.1,	-	ID:ORX23527.1,	ID:SNX53546.1,	-	-	-	-	-	-	ID:AEF17651.1,
340_N-acetylmuramoyl-L-a...faa	ID:TCO58881.1,	ID:NNG68020.1,	ID:KKC28961.1,	-	ID:ERM93366.1,	ID:SHF33229.1,	ID:WP_026487140.1,	-	-	ID:WP_003870100.1,	-	-	ID:AIS53240.1,	-	-	-	-	-	ID:KHO61935.1,	-	-	-	ID:SHF08553.1,	-	ID:WP_014759179.1,	-	ID:AFK87343.1,	-	ID:ORX22516.1,	ID:SNX54317.1,	ID:ADL69434.1,	ID:PHO06877.1,	ID:AGB19565.1,	ID:OXT08964.1,	ID:KAA5807975.1,	ID:AST56562.1,	ID:AEF16960.1,
341_F420-0-gamma-glutamy...faa	ID:TCO58882.1,	ID:NNG68021.1,	ID:KKC28960.1,	ID:MCS3914886.1,	ID:ERM93367.1,	ID:SHF33268.1,ID:SHF56595.1,	ID:WP_026486133.1,ID:WP_035172535.1,	-	-	ID:WP_003870099.1,	-	-	ID:AIS53239.1,	-	-	-	-	-	ID:KHO61936.1,	-	-	-	ID:SHF08505.1,	-	ID:WP_014759178.1,	-	ID:AFK87342.1,	ID:WP_045410526.1,	ID:ORX22517.1,	ID:SNX54318.1,	ID:ADL69433.1,	ID:PHO06876.1,	ID:AGB19564.1,	ID:OXT08965.1,	ID:KAA5807974.1,	ID:AST56561.1,	ID:AEF16961.1,
342_hypothetical_protein.faa	ID:TCO58883.1,	-	-	-	-	-	-	-	-	-	-	-	-	-	-	-	-	-	-	-	-	-	-	-	-	-	-	-	-	-	-	-	-	-	-	-	-
343_hypothetical_protein.faa	ID:TCO54468.1,	-	-	-	ID:ERM92509.1,	-	-	-	ID:ADV78707.1,ID:ADV80761.1,	ID:WP_003870390.1,	ID:WP_231368330.1,	ID:ADD03326.1,	-	-	-	ID:EIV99920.1,	-	-	-	-	-	-	-	-	-	-	-	-	-	-	-	-	-	-	-	-	-
344_zonular_occludens_to...faa	ID:TCO54469.1,	ID:NNG67893.1,	-	-	-	-	-	-	-	ID:WP_003870400.1,ID:WP_003870400.1,	-	-	-	-	-	-	-	-	-	-	-	-	-	-	-	-	-	-	-	-	-	-	-	-	-	-	-
345_NurA_domain-containi...faa	ID:TCO54470.1,	ID:NNG67892.1,	-	-	-	-	-	-	-	ID:WP_003870399.1,ID:WP_003870399.1,	-	-	-	-	-	-	-	-	-	-	-	-	-	-	-	-	-	-	-	-	-	-	-	-	-	-	-
346_uncharacterized_prot...faa	ID:TCO54471.1,	ID:NNG67891.1,	-	-	-	ID:SHF79703.1,	-	-	-	ID:WP_050984246.1,ID:WP_050984246.1,	-	-	-	-	-	-	-	-	-	-	-	-	-	-	-	-	-	-	-	-	-	-	-	-	-	-	-
348_hypothetical_protein.faa	ID:TCO68316.1,	-	-	-	-	-	-	-	-	-	-	-	-	-	-	-	-	-	-	-	-	-	-	-	-	-	-	-	-	-	-	-	-	-	-	-	-
349_tRNA_modification_GT...faa	ID:TCO68317.1,	-	-	ID:MCS3916111.1,	-	-	-	-	-	-	-	-	-	-	-	-	-	-	-	-	-	-	-	-	-	-	-	-	-	-	-	-	-	-	-	-	-
350_MnmE-like_protein.faa	ID:TCO68318.1,	-	-	ID:MCS3916110.1,	-	-	-	-	-	-	-	-	-	-	-	-	-	-	-	-	-	-	-	-	-	-	-	-	-	-	-	-	-	-	-	-	-
352_hypothetical_protein.faa	ID:TCO68320.1,	-	-	-	-	-	-	-	-	-	-	-	-	-	-	-	-	-	-	-	-	-	-	-	-	-	-	-	-	-	-	-	-	-	-	-	-
353_putative_resolvase.faa	ID:TCO68321.1,ID:TCO67932.1,	ID:NNG68284.1,	ID:KKC29789.1,ID:KKC28854.1,ID:KKC30270.1,	ID:MCS3916021.1,ID:MCS3916104.1,ID:MCS3916478.1,ID:MCS3916541.1,ID:MCS3916638.1,ID:MCS3916697.1,	ID:ERM91289.1,ID:ERM90683.1,ID:ERM90667.1,ID:ERM91064.1,	-	-	-	ID:ADV79203.1,	-	ID:WP_019907419.1,	-	ID:AIS51638.1,ID:AIS52460.1,ID:AIS52639.1,ID:AIS53286.1,	-	ID:ABY94250.1,	ID:EIW00751.1,	ID:UZQ83571.1,	ID:ABY92369.1,	ID:KHO62075.1,ID:KHO63073.1,	-	ID:SDF20608.1,	ID:EMT38053.1,	-	ID:AEM79411.1,	-	-	-	-	ID:ORX24502.1,	-	-	-	-	-	-	-	-
354_IS605_OrfB_family_tr...faa	ID:TCO68322.1,ID:TCO68327.1,ID:TCO67510.1,ID:TCO60405.1,ID:TCO68605.1,ID:TCO68048.1,ID:TCO66291.1,ID:TCO67591.1,ID:TCO68155.1,ID:TCO68178.1,	ID:NNG66519.1,ID:NNG66693.1,ID:NNG67709.1,	ID:KKC28993.1,ID:KKC29058.1,ID:KKC28714.1,ID:KKC29790.1,ID:KKC30418.1,ID:KKC28853.1,ID:KKC29218.1,ID:KKC30679.1,	ID:MCS3915077.1,ID:MCS3915242.1,ID:MCS3915267.1,ID:MCS3915512.1,ID:MCS3915559.1,ID:MCS3916020.1,ID:MCS3916102.1,ID:MCS3916112.1,ID:MCS3916366.1,ID:MCS3916477.1,ID:MCS3916540.1,ID:MCS3916637.1,ID:MCS3916653.1,ID:MCS3916696.1,ID:MCS3917057.1,ID:MCS3917144.1,ID:MCS3917460.1,	ID:ERM92765.1,ID:ERM92568.1,ID:ERM90818.1,ID:ERM91063.1,	-	-	-	ID:ADV78658.1,ID:ADV79072.1,ID:ADV79198.1,ID:ADV79204.1,ID:ADV79256.1,	ID:WP_208638266.1,ID:WP_129545094.1,ID:WP_042835519.1,ID:WP_003869557.1,ID:WP_042835408.1,ID:WP_003870059.1,	ID:WP_019907370.1,ID:WP_019907415.1,ID:WP_019907462.1,ID:WP_019908156.1,	ID:ADD02926.1,ID:ADD03002.1,	ID:AIS51639.1,ID:AIS52032.1,ID:AIS52078.1,ID:AIS52459.1,	-	ID:ABY93699.1,ID:ABY94117.1,ID:ABY94246.1,ID:ABY94251.1,ID:ABY94307.1,ID:ABY95482.1,	ID:EIV99193.1,ID:EIV99224.1,ID:EIW00752.1,	ID:UZQ83385.1,ID:UZQ83439.1,ID:UZQ83558.1,ID:UZQ83648.1,ID:UZQ81969.1,ID:UZQ82407.1,	ID:ABY91349.1,ID:ABY92370.1,	ID:KHO61516.1,ID:KHO62076.1,ID:KHO62192.1,ID:KHO62348.1,ID:KHO63072.1,	-	ID:SDF62211.1,ID:SDF20661.1,ID:SDF20997.1,	ID:EMT39573.1,ID:EMT38067.1,ID:EMT38062.1,ID:EMT37882.1,ID:EMT39944.1,ID:EMT39057.1,	ID:SHE80267.1,	-	-	-	-	-	-	-	-	-	-	-	-	-	-
355_hypothetical_protein.faa	ID:TCO68323.1,	-	-	ID:MCS3916107.1,	ID:ERM92249.1,	-	-	-	-	-	-	-	-	-	-	-	-	-	-	-	-	-	-	-	-	-	-	-	-	-	-	-	-	-	-	-	-
358_putative_resolvase.faa	ID:TCO68326.1,	-	-	-	-	-	-	-	-	-	-	-	-	-	-	-	-	-	-	-	-	-	-	-	-	-	-	-	-	-	-	-	-	-	-	-	-
361_hypothetical_protein.faa	ID:TCO68329.1,	-	-	-	-	-	-	-	-	-	-	-	-	-	-	-	-	-	-	-	-	-	-	-	-	-	-	-	-	-	-	-	-	-	-	-	-
363_acetoin_utilization_...faa	ID:TCO68331.1,	-	-	ID:MCS3916097.1,	ID:ERM92174.1,	ID:SHE39976.1,	ID:WP_035171969.1,	-	-	-	-	ID:ADD01808.1,	ID:AIS51251.1,	-	-	-	ID:UZQ83507.1,ID:UZQ82032.1,	-	-	ID:WP_028991804.1,	-	-	-	-	-	-	-	-	-	-	-	-	-	-	-	-	-
364_phospholipase_D-like...faa	ID:TCO68332.1,	ID:NNG68135.1,	-	ID:MCS3916094.1,	ID:ERM92251.1,	-	-	-	-	-	-	-	-	-	-	-	-	-	-	-	-	-	-	-	-	-	-	-	-	-	ID:ADL68490.1,	ID:PHO07878.1,	-	-	-	ID:AST58575.1,	ID:AEF17782.1,
365_SpoIID-LytB_domain_p...faa	ID:TCO68333.1,	ID:NNG68134.1,	-	ID:MCS3916093.1,	ID:ERM92175.1,	-	-	-	ID:ADV79602.1,	-	-	-	-	-	ID:ABY94655.1,	-	-	ID:ABY92729.1,	-	-	-	-	-	-	-	-	-	-	-	-	-	-	-	-	-	-	-
399_hypothetical_protein.faa	ID:TCO68367.1,	-	-	-	-	-	-	-	-	-	-	-	-	-	-	-	-	-	-	-	-	-	-	-	-	-	-	-	-	-	-	-	-	-	-	-	-
403_thioredoxin.faa	ID:TCO68371.1,	ID:NNG67838.1,	-	ID:MCS3915979.1,	-	-	-	-	ID:ADV79642.1,	ID:WP_003869783.1,	-	-	-	-	ID:ABY94694.1,	ID:EIW01311.1,	-	ID:ABY92763.1,	ID:KHO62326.1,	-	ID:SDE97177.1,	ID:EMT40379.1,	ID:SHE66890.1,	ID:AEM78606.1,	-	-	-	-	-	-	-	-	-	-	-	-	-
404_4-hydroxy-tetrahydro...faa	ID:TCO68372.1,	ID:NNG68045.1,	-	ID:MCS3915978.1,	ID:ERM91643.1,	-	-	-	ID:ADV79643.1,	ID:WP_003869784.1,	ID:WP_004396516.1,	-	-	-	ID:ABY94695.1,	ID:EIW01310.1,	ID:UZQ84058.1,	ID:ABY92764.1,	ID:KHO62327.1,	-	ID:SDE97272.1,	ID:EMT40217.1,	ID:SHE66857.1,	ID:AEM78607.1,	-	-	-	-	-	-	-	-	-	-	-	-	-
405_hypothetical_protein.faa	ID:TCO68373.1,	ID:NNG68044.1,	-	ID:MCS3915977.1,	ID:ERM91644.1,	-	-	-	ID:ADV79644.1,	ID:WP_003869785.1,	ID:WP_004396513.1,	-	-	-	ID:ABY94696.1,	ID:EIW01309.1,	ID:UZQ84059.1,	ID:ABY92765.1,	ID:KHO62328.1,	-	ID:SDE97309.1,	ID:EMT40251.1,	ID:SHE66826.1,	ID:AEM78608.1,	-	-	-	-	-	-	-	-	-	-	-	-	-
406_cysteine_synthase.faa	ID:TCO68374.1,	ID:NNG68043.1,	-	ID:MCS3915976.1,	ID:ERM91645.1,	-	-	-	ID:ADV79645.1,	ID:WP_003869786.1,	ID:WP_019907633.1,	-	-	-	ID:ABY94697.1,	ID:EIW01308.1,	ID:UZQ84060.1,	ID:ABY92766.1,	ID:KHO62329.1,	-	ID:SDE97351.1,	ID:EMT40229.1,	ID:SHE66791.1,	ID:AEM78609.1,	-	-	-	-	-	-	-	-	-	-	-	-	-
407_D-ornithine_4-5-amin...faa	ID:TCO68375.1,	ID:NNG68042.1,	-	ID:MCS3915975.1,	ID:ERM91646.1,	-	-	-	ID:ADV79646.1,	ID:WP_003869787.1,	ID:WP_003869787.1,	-	-	-	ID:ABY94698.1,	ID:EIW01307.1,	ID:UZQ84061.1,	ID:ABY92767.1,	ID:KHO62330.1,	-	ID:SDE97394.1,	ID:EMT40196.1,	ID:SHE66752.1,	ID:AEM78610.1,	-	-	-	-	-	-	-	-	-	-	-	-	-
408_D-ornithine_4-5-amin...faa	ID:TCO68376.1,	ID:NNG68041.1,	-	ID:MCS3915974.1,	ID:ERM91647.1,	-	-	-	ID:ADV79647.1,	ID:WP_003869788.1,	ID:WP_004396508.1,	-	-	-	ID:ABY94699.1,	ID:EIW01306.1,	ID:UZQ84062.1,	ID:ABY92768.1,	ID:KHO62331.1,	-	ID:SDE97436.1,	ID:EMT40270.1,	ID:SHE66722.1,	ID:AEM78611.1,	-	-	-	-	-	-	-	-	-	-	-	-	-
409_uncharacterized_prot...faa	ID:TCO68377.1,	ID:NNG68040.1,	-	ID:MCS3915973.1,	ID:ERM91648.1,	-	-	-	ID:ADV79648.1,	ID:WP_003869789.1,	ID:WP_004396506.1,	-	-	-	ID:ABY94700.1,	ID:EIW01305.1,	ID:UZQ84063.1,	ID:ABY92769.1,	ID:KHO62332.1,	-	ID:SDE97474.1,	ID:EMT40337.1,	ID:SHE66685.1,	ID:AEM78612.1,	-	-	-	-	-	-	-	-	-	-	-	-	-
485_hypothetical_protein.faa	ID:TCO68453.1,	-	ID:KKC29752.1,	ID:MCS3915896.1,	ID:ERM91906.1,	-	-	-	ID:ADV79727.1,	ID:WP_003870637.1,	ID:WP_019907659.1,	-	ID:AIS52410.1,	-	ID:ABY94778.1,	ID:EIW01225.1,	-	ID:ABY92847.1,	ID:KHO62430.1,	-	ID:SDF77719.1,	ID:EMT40156.1,	ID:SHE63962.1,	ID:AEM78691.1,	-	-	-	-	-	-	-	-	-	-	-	-	-
493_DUF2953_family_prote...faa	ID:TCO68461.1,	ID:NNG66740.1,	ID:KKC29720.1,	ID:MCS3915888.1,	ID:ERM91874.1,	ID:SHE54265.1,	ID:WP_026487589.1,	-	ID:ADV79736.1,	ID:WP_003870643.1,	ID:WP_004396308.1,	ID:ADD02389.1,	ID:AIS52419.1,	-	ID:ABY94787.1,	ID:EIW01216.1,	-	ID:ABY92856.1,	ID:KHO62438.1,	ID:WP_028991915.1,	ID:SDG43896.1,	ID:EMT40322.1,	ID:SHE63671.1,	ID:AEM78702.1,	ID:WP_014758753.1,	ID:WP_209453584.1,	ID:AFK86898.1,	-	ID:ORX24139.1,	ID:SNX55401.1,	ID:ADL68857.1,	ID:PHO06520.1,	ID:AGB18950.1,	ID:OXT07605.1,	ID:KAA5807667.1,	ID:AST59102.1,	ID:AEF17252.1,
505_2-oxoglutarate_ferre...faa	ID:TCO68473.1,	ID:NNG66728.1,	-	ID:MCS3915876.1,	ID:ERM91865.1,	-	-	-	ID:ADV79753.1,	ID:WP_003870657.1,	ID:WP_003870657.1,	-	-	-	ID:ABY94804.1,	ID:EIW01201.1,	ID:UZQ84152.1,	ID:ABY92873.1,	ID:KHO62452.1,	-	ID:SDG44450.1,	ID:EMT40403.1,	ID:SHE63187.1,	ID:AEM78717.1,	ID:WP_038069473.1,	-	ID:AFK87167.1,	-	ID:ORX23525.1,	ID:SNX55414.1,	-	-	-	-	-	-	ID:AEF17648.1,
506_2-oxoglutarate_ferre...faa	ID:TCO68474.1,	ID:NNG68257.1,	ID:KKC29711.1,	ID:MCS3915875.1,ID:MCS3916003.1,	ID:ERM91864.1,	-	-	ID:TZE80814.1,	ID:ADV79754.1,	ID:WP_003870658.1,	ID:WP_003870658.1,	-	-	-	ID:ABY94805.1,	ID:EIW01200.1,	ID:UZQ84153.1,	ID:ABY92874.1,	ID:KHO62453.1,ID:KHO62755.1,	-	ID:SDG44478.1,	ID:EMT40183.1,	ID:SHE63151.1,	ID:AEM78718.1,	ID:WP_014759005.1,	-	ID:AFK87166.1,	-	ID:ORX23524.1,	ID:SNX55415.1,	-	-	-	-	-	-	ID:AEF17647.1,
507_2-oxoglutarate_ferre...faa	ID:TCO68475.1,	ID:NNG68256.1,	ID:KKC29712.1,	ID:MCS3915874.1,ID:MCS3916002.1,	ID:ERM91863.1,	-	-	ID:TZE80813.1,	ID:ADV79755.1,	ID:WP_003870659.1,	ID:WP_003870659.1,	-	-	-	ID:ABY94806.1,	ID:EIW01199.1,	ID:UZQ84154.1,	ID:ABY92875.1,	ID:KHO62454.1,ID:KHO62754.1,	-	ID:SDG54796.1,	ID:EMT40123.1,	ID:SHE63114.1,	ID:AEM78719.1,	ID:WP_014759004.1,	-	ID:AFK87165.1,	-	ID:ORX23523.1,	ID:SNX55416.1,	-	-	-	-	-	-	ID:AEF17646.1,
508_2-oxoglutarate_ferre...faa	ID:TCO68476.1,	-	ID:KKC29713.1,	ID:MCS3915873.1,ID:MCS3916001.1,	ID:ERM91862.1,	-	-	ID:TZE80812.1,	ID:ADV79756.1,	ID:WP_003870660.1,	ID:WP_003870660.1,	-	-	-	ID:ABY94807.1,	ID:EIW01198.1,	ID:UZQ84155.1,	ID:ABY92876.1,	ID:KHO62455.1,ID:KHO62753.1,	-	ID:SDG54850.1,	ID:EMT40186.1,	ID:SHE63067.1,	ID:AEM78720.1,	ID:WP_014759003.1,	-	ID:AFK87164.1,	-	ID:ORX23522.1,	ID:SNX55417.1,	-	-	-	-	-	-	ID:AEF17645.1,
511_hypothetical_protein.faa	ID:TCO68479.1,ID:TCO53858.1,	-	-	-	-	-	-	-	-	-	-	-	-	-	-	-	-	-	-	-	ID:SDG57449.1,	-	-	-	-	-	-	-	-	-	-	-	-	-	-	ID:AST58277.1,	-
512_ferritin.faa	ID:TCO66797.1,	ID:NNG65981.1,	ID:KKC29985.1,	ID:MCS3916257.1,	ID:ERM93064.1,	-	-	-	ID:ADV78866.1,	ID:WP_003869712.1,	ID:WP_004398845.1,	-	-	-	ID:ABY93906.1,	ID:EIW00002.1,	ID:UZQ82774.1,	ID:ABY91976.1,	-	-	ID:SDF10594.1,	ID:EMT39873.1,	ID:SHE93856.1,	ID:AEM79817.1,	-	-	-	-	-	-	-	-	-	-	-	-	-
517_molecular_chaperone_...faa	ID:TCO66802.1,	ID:NNG65986.1,	ID:KKC29980.1,	ID:MCS3916262.1,	ID:ERM93060.1,	ID:SHE30852.1,	-	-	-	-	-	-	-	-	-	-	-	-	-	-	-	-	-	-	-	-	-	-	-	-	-	-	-	-	-	-	-
535_alanyl-tRNA_syntheta...faa	ID:TCO66820.1,	ID:NNG67396.1,	ID:KKC29960.1,	ID:MCS3916283.1,	ID:ERM93046.1,	-	-	ID:TZE81822.1,	-	ID:WP_003869536.1,	-	-	-	-	-	ID:EIW01463.1,	ID:UZQ83882.1,	-	-	-	-	-	ID:SHF14134.1,	ID:AEM78451.1,	ID:WP_014758929.1,	ID:WP_209454456.1,	ID:AFK87086.1,	ID:WP_045410327.1,	ID:ORX23456.1,	ID:SNX55201.1,	ID:ADL68680.1,	ID:PHO08376.1,	ID:AGB18769.1,	ID:OXT06110.1,	ID:KAA5806727.1,	ID:AST56345.1,	ID:AEF17568.1,
550_UbiA_prenyltransfera...faa	ID:TCO66835.1,	-	-	-	-	-	-	-	-	-	-	-	-	-	-	-	-	-	-	-	-	-	-	-	-	-	-	-	-	-	-	-	-	-	-	-	-
551_hypothetical_protein.faa	ID:TCO66836.1,	-	-	-	-	-	-	-	-	-	-	-	-	-	-	-	-	-	-	-	-	-	-	-	-	-	-	-	-	-	-	-	-	-	-	-	-
553_polyprenyl_synthetas...faa	ID:TCO66838.1,	-	-	-	-	-	-	-	-	-	-	-	-	-	-	-	-	-	-	-	-	-	-	-	-	-	-	-	-	-	-	-	-	-	-	-	-
555_transposase.faa	ID:TCO66840.1,	-	-	-	-	-	-	-	-	-	-	-	-	-	-	-	-	-	-	-	-	-	-	-	-	ID:WP_245301066.1,	-	-	-	-	-	-	-	-	-	-	-
599_soluble_lytic_murein...faa	ID:TCO66884.1,	ID:NNG65881.1,	ID:KKC30058.1,	ID:MCS3916345.1,	ID:ERM92995.1,	ID:SHE69430.1,	ID:WP_026487384.1,	ID:TZE82332.1,	ID:ADV80073.1,	ID:WP_003871277.1,	ID:WP_019907544.1,	ID:ADD02091.1,	ID:AIS52076.1,	-	ID:ABY95122.1,	ID:EIW00853.1,	-	ID:ABY93426.1,	ID:KHO62136.1,	-	ID:SDF49285.1,	ID:EMT38656.1,	ID:SHF12184.1,	ID:AEM78392.1,	ID:WP_014758986.1,	ID:WP_209454876.1,	ID:AFK87147.1,	ID:WP_045410407.1,	ID:ORX23509.1,	ID:SNX55127.1,	ID:ADL68624.1,	ID:PHO08430.1,	ID:AGB18707.1,	ID:OXT09317.1,	ID:KAA5806784.1,	ID:AST56405.1,	ID:AEF17628.1,
602_uncharacterized_prot...faa	ID:TCO66887.1,	ID:NNG65878.1,	ID:KKC30055.1,	ID:MCS3916348.1,	ID:ERM93090.1,	-	-	-	-	-	-	-	-	-	-	-	-	-	-	-	-	-	-	-	-	-	-	-	-	-	-	-	-	-	-	-	-
604_5TMR-LYT_protein.faa	ID:TCO66889.1,	-	-	-	-	-	-	-	-	-	-	-	-	-	-	-	-	-	-	-	-	-	-	-	-	-	-	-	-	-	-	-	-	-	-	-	-
610_mRNA_interferase_Rel...faa	ID:TCO66895.1,	-	ID:KKC30042.1,	ID:MCS3916362.1,	ID:ERM92980.1,	-	-	-	-	-	-	-	-	-	-	-	-	-	-	-	-	-	-	-	-	-	-	-	-	-	-	-	-	-	-	-	-
611_prevent-host-death_f...faa	ID:TCO66896.1,	-	ID:KKC30041.1,	ID:MCS3916363.1,	ID:ERM92979.1,	-	-	-	ID:ADV80081.1,	ID:WP_003870282.1,	ID:WP_231368339.1,	-	-	-	ID:ABY95131.1,	-	-	ID:ABY93435.1,	-	-	ID:SDF48397.1,	ID:EMT40012.1,	-	ID:AEM79463.1,	-	ID:WP_209454623.1,	ID:AFK85873.1,	-	-	-	-	-	-	-	-	-	-
613_MerR-like_DNA_bindin...faa	ID:TCO66898.1,	-	-	-	-	-	-	-	-	-	-	-	ID:AIS52030.1,ID:AIS52394.1,ID:AIS52747.1,	-	-	-	-	-	-	-	-	ID:EMT39456.1,	-	-	-	-	-	-	-	-	-	-	-	-	-	-	-
614_hypothetical_protein.faa	ID:TCO61294.1,	-	-	-	-	-	-	-	-	-	-	-	-	-	-	-	-	-	-	-	-	-	-	-	-	-	-	-	-	-	-	-	-	-	-	-	-
615_RQC_domain-containin...faa	ID:TCO61295.1,	ID:NNG68085.1,	ID:KKC29518.1,	ID:MCS3915662.1,	-	-	-	-	-	-	ID:WP_019907749.1,	-	-	-	-	-	-	-	-	-	ID:SDG66543.1,	-	-	-	-	-	-	-	-	-	-	-	-	-	-	-	-
616_SWIM_zinc_finger_pro...faa	ID:TCO61296.1,	ID:NNG68084.1,	ID:KKC29519.1,	ID:MCS3915661.1,	ID:ERM91951.1,	-	-	-	-	-	ID:WP_019907750.1,	-	ID:AIS52840.1,	-	-	-	-	-	ID:KHO62723.1,	-	ID:SDG66581.1,	-	ID:SHE86939.1,	ID:AEM79266.1,	ID:WP_014758262.1,	-	ID:AFK86388.1,	-	-	-	-	-	-	-	-	-	-
618_hypothetical_protein.faa	ID:TCO61298.1,	ID:NNG68082.1,	ID:KKC29521.1,	ID:MCS3915658.1,	ID:ERM91969.1,	-	-	-	-	-	-	-	ID:AIS52283.1,	-	-	-	-	-	-	-	-	-	-	-	-	-	-	-	-	-	-	-	-	-	-	-	-
619_Sir2_family_protein.faa	ID:TCO61299.1,	-	-	-	-	-	-	-	-	-	-	-	-	-	-	-	-	-	-	-	-	-	-	-	-	-	-	-	-	-	-	-	-	-	-	-	-
620_Sir2_family_protein.faa	ID:TCO61300.1,	-	-	-	-	-	-	-	-	-	-	-	-	-	-	-	-	-	-	-	-	-	-	-	-	-	-	-	-	-	-	-	-	-	-	-	-
625_peroxiredoxin_Q-BCP.faa	ID:TCO61305.1,	ID:NNG67495.1,	ID:KKC29527.1,	ID:MCS3915652.1,	ID:ERM92873.1,	-	-	ID:TZE81329.1,	ID:ADV79502.1,	ID:WP_003869612.1,	ID:WP_004401452.1,	-	ID:AIS52648.1,	-	ID:ABY94552.1,	ID:EIW00977.1,	ID:UZQ82009.1,	ID:ABY93141.1,	ID:KHO62728.1,	-	ID:SDG52946.1,	ID:EMT38781.1,	ID:SHE86474.1,	ID:AEM78931.1,	ID:WP_014758861.1,	ID:WP_209454933.1,	ID:AFK87012.1,	ID:WP_045412786.1,	ID:ORX23387.1,	-	ID:ADL68750.1,	ID:PHO06935.1,	ID:AGB18837.1,	ID:OXT06359.1,	ID:KAA5805660.1,	ID:AST56274.1,ID:AST59222.1,	ID:AEF17498.1,
636_energy-coupling_fact...faa	ID:TCO61316.1,	ID:NNG67506.1,	ID:KKC29538.1,	ID:MCS3915641.1,	ID:ERM92862.1,	-	-	-	ID:ADV79489.1,	-	-	-	-	-	ID:ABY94539.1,	-	-	ID:ABY93157.1,	-	-	-	-	-	-	-	-	-	-	-	-	-	-	-	-	-	-	-
638_energy-coupling_fact...faa	ID:TCO61318.1,	ID:NNG67508.1,	ID:KKC29540.1,	ID:MCS3915639.1,	ID:ERM92860.1,	-	-	-	ID:ADV79487.1,	-	-	-	-	-	ID:ABY94537.1,	-	-	ID:ABY93159.1,	-	-	-	-	-	-	-	-	-	-	-	-	-	-	-	-	-	-	-
639_energy-coupling_fact...faa	ID:TCO61319.1,	ID:NNG67509.1,	ID:KKC29541.1,	ID:MCS3915638.1,	ID:ERM92859.1,	-	-	-	ID:ADV79486.1,	-	-	-	-	-	ID:ABY94536.1,	-	-	ID:ABY93160.1,	-	-	-	-	-	-	-	-	-	-	-	-	-	-	-	-	-	-	-
641_threonine_dehydrogen...faa	ID:TCO61321.1,	ID:NNG67511.1,	-	ID:MCS3915636.1,	ID:ERM92857.1,	-	-	-	ID:ADV79484.1,	-	-	-	-	-	ID:ABY94534.1,	-	-	ID:ABY93162.1,	-	-	-	-	-	-	-	-	-	-	-	-	-	-	-	-	-	-	-
652_tryptophanase.faa	ID:TCO61332.1,	ID:NNG67522.1,	-	ID:MCS3915625.1,	ID:ERM92846.1,	-	-	-	-	-	-	-	-	-	-	-	-	-	ID:KHO62750.1,	-	-	-	ID:SHE85751.1,	-	-	-	-	-	-	-	-	-	-	-	-	-	-
654_acyl-CoA_hydrolase.faa	ID:TCO61334.1,	ID:NNG67524.1,	-	ID:MCS3915623.1,	ID:ERM92844.1,	-	-	-	-	-	-	-	-	-	-	ID:EIW00946.1,	-	-	ID:KHO62778.1,	-	-	-	ID:SHE85662.1,	-	-	-	-	-	-	-	-	-	-	-	-	-	-
655_2-oxoglutarate_ferre...faa	ID:TCO61335.1,	ID:NNG66106.1,	-	ID:MCS3915622.1,ID:MCS3915995.1,	ID:ERM92843.1,	-	-	ID:TZE80815.1,	-	-	-	-	-	-	-	-	-	-	ID:KHO62763.1,	-	-	-	-	-	-	-	-	-	-	-	-	-	-	-	-	-	-
656_biotin-dependent_car...faa	ID:TCO61336.1,	ID:NNG66105.1,	-	ID:MCS3915621.1,	-	-	-	ID:TZE82406.1,	ID:ADV79763.1,	-	-	-	-	-	ID:ABY94814.1,	-	-	ID:ABY92883.1,	ID:KHO62764.1,	-	-	-	-	-	-	ID:WP_209454314.1,	-	-	-	-	-	-	-	-	-	-	-
657_KipI_family_sensor_h...faa	ID:TCO61337.1,	ID:NNG66104.1,	-	ID:MCS3915620.1,	ID:ERM92842.1,	-	-	ID:TZE82405.1,	ID:ADV79762.1,	-	-	-	-	-	ID:ABY94813.1,	-	-	ID:ABY92882.1,	ID:KHO62765.1,	-	-	-	-	-	-	ID:WP_209454315.1,	-	-	-	-	-	-	-	-	-	-	-
658_UPF0271_protein.faa	ID:TCO61338.1,	ID:NNG66103.1,	-	ID:MCS3915619.1,	ID:ERM92841.1,	-	-	ID:TZE82404.1,	ID:ADV79761.1,	-	-	-	-	-	ID:ABY94812.1,	-	-	ID:ABY92881.1,	ID:KHO62766.1,	-	-	-	-	-	-	ID:WP_209454316.1,	-	-	-	-	-	-	-	-	-	-	-
662_gamma-glutamylcyclot...faa	ID:TCO61342.1,	-	-	ID:MCS3915615.1,	ID:ERM92876.1,	-	-	-	-	-	-	-	-	-	-	-	-	-	-	-	-	-	-	-	-	-	-	-	-	-	-	-	-	-	-	-	-
665_hypothetical_protein.faa	ID:TCO67740.1,	ID:NNG68306.1,	-	-	-	-	-	-	-	-	-	-	-	-	-	-	-	-	-	-	-	-	-	-	-	-	-	-	-	-	-	-	-	-	-	-	-
749_hypothetical_protein.faa	ID:TCO67824.1,	ID:NNG66168.1,	ID:KKC29579.1,	ID:MCS3915750.1,	ID:ERM92420.1,	-	-	ID:TZE81076.1,	ID:ADV79884.1,	ID:WP_003869191.1,	ID:WP_004396172.1,	ID:ADD02523.1,	ID:AIS52553.1,	-	ID:ABY94935.1,	ID:EIW01076.1,	-	ID:ABY93003.1,	ID:KHO62577.1,	-	ID:SDF17990.1,	ID:EMT40143.1,	ID:SHE58354.1,	ID:AEM78843.1,	ID:WP_014758572.1,	ID:WP_209454364.1,	ID:AFK86706.1,	ID:WP_045412437.1,	-	-	ID:ADL69056.1,	ID:PHO06963.1,	ID:AGB19153.1,	ID:OXT06393.1,	ID:KAA5807120.1,	ID:AST58899.1,	-
791_DNA-directed_RNA_pol...faa	ID:TCO67866.1,	-	-	-	-	-	-	-	-	-	-	-	-	-	-	-	-	-	-	-	-	-	-	-	-	-	-	-	-	-	-	-	-	-	-	-	-
800_helix-turn-helix_pro...faa	ID:TCO67471.1,	-	-	-	-	-	-	-	-	-	-	-	-	-	-	-	-	-	-	-	-	-	-	-	-	-	-	-	-	-	-	-	-	-	-	-	-
801_excisionase_family_D...faa	ID:TCO67472.1,	-	-	ID:MCS3915112.1,	ID:ERM91531.1,	-	ID:WP_035172459.1,	-	-	-	-	-	-	-	-	-	-	-	ID:KHO63276.1,	ID:WP_028991371.1,	ID:SDF03877.1,	-	-	-	-	-	-	-	-	-	-	-	-	-	-	-	-
802_DNA-binding_XRE_fami...faa	ID:TCO67473.1,	-	-	ID:MCS3915111.1,	ID:ERM91532.1,	-	-	-	-	-	-	-	-	-	-	-	-	-	ID:KHO62691.1,	ID:WP_011026227.1,	ID:SDF03925.1,	-	-	-	-	-	-	-	-	-	-	-	-	-	-	-	-
803_helix-turn-helix_pro...faa	ID:TCO67474.1,	-	-	ID:MCS3915110.1,	ID:ERM91533.1,	-	-	-	-	-	-	-	-	-	-	-	-	-	ID:KHO63278.1,	-	ID:SDF03966.1,	-	-	-	-	-	-	-	-	-	-	-	-	-	-	-	-
804_uncharacterized_prot...faa	ID:TCO67475.1,	ID:NNG67728.1,	-	ID:MCS3915109.1,	ID:ERM92460.1,ID:ERM91491.1,	ID:SHF80374.1,	ID:WP_051585908.1,	ID:TZE81976.1,	-	ID:WP_003870342.1,ID:WP_003870342.1,	-	-	-	-	-	ID:EIV99965.1,	ID:UZQ81911.1,	-	ID:KHO61623.1,ID:KHO63279.1,	ID:WP_028991370.1,	ID:SDF04003.1,ID:SDF17431.1,	ID:EMT38213.1,	ID:SHF31090.1,	-	-	ID:WP_209452865.1,	ID:AFK87737.1,	-	-	ID:SNX54040.1,	-	-	-	-	-	-	-
805_site-specific_recomb...faa	ID:TCO67476.1,	-	-	ID:MCS3915108.1,	ID:ERM91534.1,	-	ID:WP_026486710.1,	-	-	-	-	-	-	-	-	-	-	-	ID:KHO63280.1,	ID:WP_028991369.1,	ID:SDF04049.1,	-	-	-	-	-	-	-	-	-	-	-	-	-	-	-	-
806_LmbE_family_N-acetyl...faa	ID:TCO67477.1,	ID:NNG66362.1,	ID:KKC29027.1,	ID:MCS3915107.1,	ID:ERM90761.1,	ID:SHF56218.1,	ID:WP_026486131.1,	-	ID:ADV79144.1,	ID:WP_003871124.1,	ID:WP_019907939.1,	ID:ADD03053.1,	ID:AIS52990.1,	-	ID:ABY94191.1,	ID:EIV99644.1,	ID:UZQ82464.1,	ID:ABY92309.1,	ID:KHO63281.1,	-	ID:SDF04087.1,	ID:EMT39149.1,	ID:SHE74232.1,	ID:AEM79391.1,	ID:WP_160175240.1,ID:WP_014759213.1,ID:WP_014758076.1,	ID:WP_209453394.1,ID:WP_209453653.1,	ID:AFK86194.1,ID:AFK87377.1,	ID:WP_045408927.1,ID:WP_045410566.1,	ID:ORX23864.1,ID:ORX22240.1,	ID:SNX54549.1,	ID:ADL68129.1,ID:ADL69467.1,	ID:PHO07119.1,ID:PHO06897.1,	ID:AGB18257.1,ID:AGB19585.1,	ID:OXT09005.1,ID:OXT08948.1,	ID:KAA5808002.1,ID:KAA5808513.1,	ID:AST56585.1,ID:AST58128.1,	ID:AEF16505.1,ID:AEF16898.1,ID:AEF16911.1,
809_2-4-dienoyl-CoA_redu...faa	ID:TCO67480.1,	ID:NNG66365.1,ID:NNG65716.1,	ID:KKC29030.1,ID:KKC28596.1,	ID:MCS3915104.1,ID:MCS3917371.1,	ID:ERM90764.1,ID:ERM93080.1,	ID:SHF93053.1,ID:SHF63102.1,	ID:WP_026485685.1,ID:WP_026485734.1,	ID:TZE82303.1,ID:TZE80274.1,ID:TZE81112.1,ID:TZE82524.1,ID:TZE81902.1,	ID:ADV78771.1,	ID:WP_003871086.1,ID:WP_003869929.1,ID:WP_003870619.1,	ID:WP_081621992.1,ID:WP_231368359.1,	-	ID:AIS53025.1,	-	ID:ABY93809.1,	ID:EIV99291.1,ID:EIW00123.1,	ID:UZQ82905.1,	ID:ABY91467.1,	ID:KHO61715.1,ID:KHO63296.1,	ID:WP_038001988.1,	ID:SDG05186.1,ID:SDG65005.1,	ID:EMT39609.1,ID:EMT39138.1,ID:EMT39460.1,	ID:SHF35918.1,	ID:AEM77820.1,ID:AEM78955.1,ID:AEM79937.1,	ID:WP_014757215.1,	ID:WP_209454049.1,ID:WP_209452876.1,ID:WP_209452914.1,	ID:AFK85292.1,	ID:WP_045410655.1,ID:WP_045410625.1,ID:WP_045410125.1,	ID:ORX22889.1,ID:ORX22936.1,	-	ID:ADL69917.1,	ID:PHO07241.1,	ID:AGB20043.1,ID:AGB20086.1,	ID:OXT09238.1,	ID:KAA5807459.1,	ID:AST57146.1,	ID:AEF18140.1,
819_hypothetical_protein.faa	ID:TCO67490.1,	-	-	-	-	-	-	-	-	-	-	-	-	-	-	-	-	-	-	-	-	-	-	-	-	-	-	-	-	-	-	-	-	-	-	-	-
830_uncharacterized_prot...faa	ID:TCO67501.1,	-	-	-	-	-	-	-	-	-	-	-	-	-	-	-	-	-	-	-	-	-	-	-	-	-	-	-	-	-	-	-	-	-	-	-	-
831_transposase.faa	ID:TCO67502.1,	ID:NNG68273.1,	ID:KKC29893.1,ID:KKC30568.1,	ID:MCS3916115.1,	-	-	-	-	ID:ADV78764.1,ID:ADV78765.1,ID:ADV78766.1,ID:ADV79519.1,	ID:WP_003869923.1,ID:WP_006570329.1,ID:WP_003869923.1,ID:WP_129545135.1,ID:WP_003869601.1,ID:WP_129545135.1,	ID:WP_003869923.1,ID:WP_003869923.1,ID:WP_003869923.1,ID:WP_003869923.1,	ID:ADD01991.1,ID:ADD02618.1,ID:ADD03492.1,ID:ADD03566.1,	-	-	ID:ABY93799.1,ID:ABY93800.1,ID:ABY93801.1,ID:ABY93802.1,ID:ABY93803.1,ID:ABY93804.1,ID:ABY94569.1,	ID:EIW00678.1,ID:EIW00989.1,	ID:UZQ84294.1,ID:UZQ84297.1,ID:UZQ84339.1,	ID:ABY91515.1,ID:ABY92517.1,ID:ABY93183.1,ID:ABY93581.1,ID:ABY93582.1,	-	ID:WP_218184434.1,	-	ID:EMT40416.1,	ID:SHE62996.1,	ID:AEM78704.1,ID:AEM78916.1,ID:AEM79945.1,	-	ID:WP_045408655.1,	-	ID:WP_197049904.1,ID:WP_045408655.1,	-	-	ID:ADL70143.1,	-	-	-	-	-	ID:AEF16189.1,ID:AEF16194.1,ID:AEF16632.1,ID:AEF18300.1,
832_hypothetical_protein.faa	ID:TCO67503.1,	ID:NNG65643.1,	-	ID:MCS3917455.1,	ID:ERM91046.1,	-	-	-	-	-	-	-	-	-	-	ID:EIW00262.1,	-	-	-	-	-	-	-	ID:AEM77565.1,	-	-	-	-	-	-	-	-	-	-	-	-	-
834_hypothetical_protein.faa	ID:TCO67505.1,	ID:NNG65644.1,	-	-	ID:ERM91088.1,	-	-	-	-	-	-	-	-	-	-	ID:EIW00260.1,	-	-	-	-	-	-	-	ID:AEM77562.1,	-	-	-	-	-	-	-	-	-	-	-	-	-
835_two-component_system...faa	ID:TCO67506.1,	ID:NNG67479.1,	ID:KKC29054.1,	ID:MCS3915081.1,	ID:ERM91977.1,	-	-	-	ID:ADV79115.1,	ID:WP_003871222.1,	ID:WP_004404448.1,	-	ID:AIS53029.1,	-	ID:ABY94162.1,	ID:EIV99672.1,	-	-	ID:KHO63309.1,	-	ID:SDG60735.1,	ID:EMT38109.1,	ID:SHE75071.1,	ID:AEM79422.1,	ID:WP_014759226.1,	-	ID:AFK87390.1,	ID:WP_045410564.1,	ID:ORX22238.1,	-	ID:ADL69461.1,	-	-	-	ID:KAA5807998.1,	-	ID:AEF16900.1,
836_transporter_-NhaC_fa...faa	ID:TCO67507.1,	ID:NNG67478.1,	ID:KKC29055.1,	ID:MCS3915080.1,	ID:ERM91978.1,	-	-	-	ID:ADV79114.1,	ID:WP_003871223.1,	ID:WP_019907953.1,	-	-	-	ID:ABY94161.1,	ID:EIV99673.1,	ID:UZQ82493.1,	ID:ABY92273.1,	ID:KHO63310.1,	-	ID:SDG60704.1,	ID:EMT38106.1,	ID:SHE75103.1,	ID:AEM79423.1,	-	-	-	-	-	-	-	-	-	-	-	-	-
840_resolvase-like_prote...faa	ID:TCO67511.1,	-	ID:KKC29060.1,	ID:MCS3915075.1,	-	-	-	-	-	-	-	-	-	-	-	-	-	-	-	-	-	-	-	-	-	-	-	-	-	-	-	-	-	-	-	-	-
847_outer_membrane_lipop...faa	ID:TCO67518.1,	ID:NNG67469.1,	ID:KKC29067.1,	ID:MCS3915068.1,	ID:ERM92028.1,	-	-	-	-	-	-	-	-	-	-	-	-	-	-	-	-	-	-	-	-	-	-	-	-	-	-	-	-	-	-	-	-
854_vancomycin_permeabil...faa	ID:TCO67525.1,	ID:NNG67462.1,	ID:KKC29074.1,	ID:MCS3915061.1,	ID:ERM91993.1,	-	-	-	-	ID:WP_003869678.1,	ID:WP_004403259.1,ID:WP_003869678.1,	-	ID:AIS53365.1,	-	-	ID:EIW00034.1,	ID:UZQ82806.1,	ID:ABY91951.1,	ID:KHO61807.1,	ID:WP_028992549.1,	ID:SDF12040.1,ID:SDF68924.1,	ID:EMT38283.1,	ID:SHE92729.1,	ID:AEM79445.1,	ID:WP_038069441.1,	ID:WP_209454559.1,	ID:AFK86443.1,	ID:WP_045412292.1,	ID:ORX23111.1,	-	ID:ADL68493.1,	ID:PHO07876.1,	ID:AGB18585.1,	ID:OXT09558.1,	ID:KAA5806402.1,	ID:AST58578.1,	ID:AEF17781.1,
855_RNA_polymerase_sigma...faa	ID:TCO67526.1,	ID:NNG67234.1,	ID:KKC29075.1,	ID:MCS3915060.1,	ID:ERM91994.1,	ID:SHF80914.1,	-	-	-	ID:WP_003869679.1,	ID:WP_003869679.1,	-	ID:AIS53364.1,	-	-	ID:EIW00033.1,	ID:UZQ82805.1,	ID:ABY91952.1,	ID:KHO61808.1,	ID:WP_028992550.1,	ID:SDF11986.1,	-	ID:SHE92761.1,	ID:AEM79446.1,	ID:WP_014758213.1,	ID:WP_209454771.1,	ID:AFK86335.1,	ID:WP_045410992.1,	ID:ORX23234.1,	ID:SNX53667.1,ID:SNX53685.1,	-	-	-	-	-	-	-
856_hypothetical_protein.faa	ID:TCO67527.1,	ID:NNG67235.1,	ID:KKC29076.1,	ID:MCS3915059.1,	ID:ERM91995.1,	-	-	-	-	ID:WP_003869680.1,	ID:WP_019908083.1,	-	ID:AIS53363.1,	-	-	ID:EIW00032.1,	-	ID:ABY91953.1,	ID:KHO61809.1,	ID:WP_028992551.1,	ID:SDF11942.1,	-	ID:SHE92805.1,	ID:AEM79447.1,	ID:WP_014758214.1,	ID:WP_209454770.1,	ID:AFK86336.1,	ID:WP_045410995.1,	ID:ORX23233.1,	ID:SNX53668.1,ID:SNX53684.1,	-	-	-	-	-	-	-
857_replication_restart_...faa	ID:TCO67528.1,	ID:NNG67236.1,	ID:KKC29077.1,	ID:MCS3915058.1,	ID:ERM91996.1,	-	-	-	-	ID:WP_003868124.1,	ID:WP_003868124.1,	-	ID:AIS53362.1,	-	-	ID:EIW00031.1,	ID:UZQ82803.1,	ID:ABY91954.1,	ID:KHO61810.1,	ID:WP_003868124.1,	ID:SDF11897.1,	-	ID:SHE92839.1,	ID:AEM79448.1,	ID:WP_014758215.1,	ID:WP_014758215.1,	ID:AFK86337.1,	ID:WP_045410998.1,	ID:ORX23232.1,	ID:SNX53669.1,ID:SNX53683.1,	-	-	-	-	-	-	-
858_phospholipase_D-like...faa	ID:TCO67529.1,	ID:NNG67237.1,	ID:KKC29078.1,	ID:MCS3915057.1,	ID:ERM91997.1,	-	-	-	-	ID:WP_003868125.1,	ID:WP_003868125.1,	-	ID:AIS53361.1,	-	-	ID:EIW00030.1,	ID:UZQ82802.1,	ID:ABY91955.1,	ID:KHO61811.1,	ID:WP_003868125.1,	ID:SDF11856.1,	-	ID:SHE92873.1,	ID:AEM79449.1,	ID:WP_014758216.1,	ID:WP_014758216.1,	ID:AFK86338.1,	ID:WP_045413703.1,	ID:ORX23231.1,	ID:SNX53682.1,	-	-	-	-	-	-	-
859_ABC-2_type_transport...faa	ID:TCO67530.1,	ID:NNG67238.1,	ID:KKC29079.1,	ID:MCS3915056.1,	ID:ERM91998.1,	-	-	-	-	ID:WP_003869681.1,	ID:WP_003869681.1,	-	ID:AIS53360.1,	-	-	ID:EIW00029.1,	ID:UZQ82801.1,	ID:ABY91956.1,	ID:KHO61812.1,	-	ID:SDF11814.1,	-	ID:SHE92910.1,	ID:AEM79450.1,	ID:WP_038068542.1,	ID:WP_245301354.1,	-	ID:WP_231560733.1,	ID:ORX23230.1,	ID:SNX53681.1,	-	-	-	-	-	-	-
860_ABC-2_type_transport...faa	ID:TCO67531.1,	ID:NNG67239.1,	ID:KKC29080.1,	ID:MCS3915055.1,	ID:ERM91999.1,	-	-	-	-	ID:WP_003869682.1,	ID:WP_019908081.1,	-	ID:AIS53359.1,	-	-	ID:EIW00028.1,	ID:UZQ82800.1,	ID:ABY91957.1,	ID:KHO61813.1,	-	ID:SDF11771.1,	-	ID:SHE92954.1,	ID:AEM79451.1,	ID:WP_014758217.1,	ID:WP_209454922.1,	ID:AFK86339.1,	ID:WP_045413705.1,	ID:ORX23229.1,	ID:SNX53680.1,	-	-	-	-	-	-	-
863_hypothetical_protein.faa	ID:TCO67534.1,	-	ID:KKC29084.1,	ID:MCS3915052.1,	-	-	-	-	-	-	-	-	-	-	-	-	-	-	-	-	-	-	-	-	-	-	-	-	-	-	-	-	-	-	-	-	-
868_indolepyruvate_ferre...faa	ID:TCO67539.1,	ID:NNG67247.1,	ID:KKC29089.1,	ID:MCS3915047.1,	ID:ERM92007.1,	ID:SHE41019.1,	ID:WP_026485814.1,	ID:TZE81332.1,	-	ID:WP_003870041.1,	ID:WP_003870041.1,	-	ID:AIS53070.1,	-	-	ID:EIV99704.1,	ID:UZQ82524.1,	ID:ABY92248.1,	ID:KHO63338.1,	-	ID:SDF69471.1,	ID:EMT38280.1,	ID:SHE76016.1,	ID:AEM79526.1,	-	-	-	-	-	-	-	-	-	-	-	-	-
869_indolepyruvate_ferre...faa	ID:TCO67540.1,	ID:NNG67248.1,	ID:KKC29090.1,	ID:MCS3915046.1,	ID:ERM92008.1,	ID:SHE41078.1,	ID:WP_026485815.1,	ID:TZE81331.1,	-	ID:WP_003870042.1,	ID:WP_004403272.1,	-	ID:AIS53071.1,	-	-	ID:EIV99705.1,	-	ID:ABY92247.1,	ID:KHO63339.1,	-	ID:SDF69508.1,	ID:EMT38279.1,	ID:SHE76045.1,	ID:AEM79527.1,	-	-	-	-	-	-	-	-	-	-	-	-	-
875_CobQ-CobB-MinD-ParA_...faa	ID:TCO67546.1,	ID:NNG67254.1,	ID:KKC29097.1,	ID:MCS3915040.1,	ID:ERM92012.1,	ID:SHE70839.1,	ID:WP_051585973.1,	ID:TZE81320.1,	ID:ADV79083.1,	ID:WP_003870048.1,	ID:WP_019907962.1,	ID:ADD03152.1,	ID:AIS53077.1,	-	ID:ABY94130.1,	ID:EIV99711.1,	ID:UZQ82530.1,	ID:ABY92241.1,	ID:KHO63345.1,	ID:WP_012995862.1,	ID:SDF69767.1,	ID:EMT38287.1,	ID:SHE76235.1,	ID:AEM79533.1,	ID:WP_014757962.1,	ID:WP_209454298.1,	ID:AFK86078.1,	ID:WP_045412612.1,	ID:ORX22255.1,	-	ID:ADL68055.1,	ID:PHO06623.1,	ID:AGB18186.1,	ID:OXT06072.1,	ID:KAA5805934.1,	ID:AST57988.1,	ID:AEF16442.1,
883_BON_domain-containin...faa	ID:TCO67554.1,	ID:NNG67262.1,	ID:KKC29105.1,	ID:MCS3915032.1,	ID:ERM92031.1,	-	-	-	-	-	-	-	-	-	-	-	-	-	-	-	-	-	-	-	-	-	-	-	-	-	-	-	-	-	-	-	-
885_uncharacterized_prot...faa	ID:TCO67556.1,	ID:NNG67264.1,	ID:KKC29107.1,	ID:MCS3915029.1,	-	-	ID:WP_026486744.1,	ID:TZE83204.1,	-	ID:WP_003870056.1,	ID:WP_004403329.1,	-	-	-	-	ID:EIV99720.1,	ID:UZQ82537.1,	ID:ABY92231.1,	ID:KHO63354.1,	-	ID:SDG45972.1,	ID:EMT38262.1,	ID:SHE76505.1,	ID:AEM79544.1,	ID:WP_014757958.1,	ID:WP_209454301.1,	ID:AFK86074.1,	ID:WP_231560665.1,	ID:ORX22251.1,	ID:SNX54428.1,	ID:ADL68051.1,	ID:PHO06627.1,	ID:AGB18182.1,	ID:OXT06076.1,	ID:KAA5805938.1,	ID:AST57984.1,	ID:AEF16438.1,
886_uncharacterized_prot...faa	ID:TCO67557.1,	ID:NNG67265.1,	ID:KKC29108.1,	ID:MCS3915028.1,	ID:ERM92020.1,	ID:SHF16795.1,	ID:WP_026486745.1,	ID:TZE83205.1,	-	ID:WP_003870057.1,	ID:WP_019907967.1,	-	-	-	-	ID:EIV99721.1,	ID:UZQ82538.1,	ID:ABY92230.1,	ID:KHO63355.1,	-	ID:SDG45938.1,	ID:EMT38256.1,	ID:SHE76534.1,	ID:AEM79545.1,	ID:WP_014757957.1,	ID:WP_209454302.1,	ID:AFK86073.1,	ID:WP_014757957.1,	ID:ORX22250.1,	ID:SNX54427.1,	ID:ADL68050.1,	ID:PHO06628.1,	ID:AGB18181.1,	ID:OXT06077.1,	ID:KAA5805939.1,	ID:AST57982.1,	ID:AEF16437.1,
887_MoxR-like_ATPase.faa	ID:TCO67558.1,	ID:NNG67266.1,	ID:KKC29109.1,	ID:MCS3915027.1,	ID:ERM92021.1,	ID:SHF16847.1,	ID:WP_245589921.1,	ID:TZE83206.1,	ID:ADV79073.1,	ID:WP_003870058.1,	ID:WP_004403334.1,	-	-	-	ID:ABY94118.1,	ID:EIV99722.1,	ID:UZQ82539.1,	ID:ABY92229.1,	ID:KHO63356.1,	-	ID:SDG45899.1,	ID:EMT38269.1,	ID:SHE76566.1,	ID:AEM79546.1,	ID:WP_014757956.1,	ID:WP_209454303.1,	ID:AFK86072.1,	ID:WP_014757956.1,	ID:ORX22249.1,	ID:SNX54426.1,	ID:ADL68049.1,	ID:PHO06629.1,	ID:AGB18180.1,	ID:OXT06078.1,	ID:KAA5805940.1,	ID:AST57981.1,	ID:AEF16436.1,
893_coat_F_domain-contai...faa	ID:TCO67564.1,	-	-	-	-	-	-	-	-	-	-	-	-	-	-	-	-	-	-	-	-	-	-	-	-	-	-	-	-	-	-	-	-	-	-	-	-
897_AGCS_family_alanine_...faa	ID:TCO67568.1,	-	-	-	-	-	-	ID:TZE81241.1,	ID:ADV79054.1,	-	-	-	-	-	ID:ABY94099.1,	-	-	ID:ABY92211.1,	-	-	-	-	-	-	-	-	-	-	-	-	-	-	-	-	-	-	-
898_hypothetical_protein.faa	ID:TCO67569.1,	-	-	-	-	-	-	-	-	-	-	-	-	-	-	-	-	-	-	-	-	-	-	-	-	-	-	-	-	-	-	-	-	-	-	-	-
899_exodeoxyribonuclease...faa	ID:TCO67570.1,	ID:NNG67275.1,	ID:KKC29118.1,	ID:MCS3915017.1,	ID:ERM90737.1,	-	-	-	-	ID:WP_003870068.1,	ID:WP_019907973.1,	-	-	-	-	ID:EIV99731.1,	ID:UZQ82547.1,	-	ID:KHO63365.1,	-	ID:SDG45528.1,	ID:EMT37911.1,	ID:SHE76874.1,	ID:AEM79555.1,	-	-	-	-	-	-	-	-	-	-	-	-	-
900_rubrerythrin.faa	ID:TCO67571.1,	ID:NNG67276.1,	ID:KKC29119.1,	ID:MCS3915016.1,	ID:ERM92377.1,	-	-	-	-	-	-	-	-	-	-	-	-	-	-	-	ID:SDF60975.1,	-	ID:SHE76908.1,	-	ID:WP_014759109.1,	ID:WP_209454187.1,	ID:AFK87272.1,	-	ID:ORX22664.1,	-	ID:ADL69376.1,	-	ID:AGB19488.1,	-	ID:KAA5807894.1,	-	ID:AEF17018.1,
901_superoxide_reductase.faa	ID:TCO67572.1,	ID:NNG68266.1,	ID:KKC29121.1,	ID:MCS3915015.1,	ID:ERM92358.1,	-	-	-	ID:ADV79051.1,	ID:WP_003870069.1,	ID:WP_003870069.1,	-	ID:AIS52727.1,	-	ID:ABY94096.1,	ID:EIV99732.1,	ID:UZQ82548.1,	ID:ABY92208.1,	-	-	ID:SDF61011.1,	ID:EMT37910.1,	ID:SHE76937.1,	ID:AEM79556.1,	-	-	-	-	-	-	-	-	-	-	-	-	-
902_bacterioferritin.faa	ID:TCO67573.1,	ID:NNG68267.1,	ID:KKC29122.1,	ID:MCS3915014.1,	ID:ERM92359.1,	-	-	-	ID:ADV79050.1,	-	-	-	-	-	ID:ABY94095.1,	-	-	ID:ABY92207.1,	-	-	ID:SDF61044.1,	-	ID:SHE76961.1,	-	-	-	-	-	-	-	-	-	-	-	-	-	-
905_thiamine-phosphate_d...faa	ID:TCO67576.1,	ID:NNG68166.1,	ID:KKC29125.1,	ID:MCS3915011.1,	ID:ERM90740.1,	-	-	-	-	-	-	-	-	-	-	-	-	-	-	-	-	-	-	-	-	-	-	-	-	-	-	-	-	-	-	-	-
906_3-oxoacyl--acyl-carr...faa	ID:TCO67577.1,	ID:NNG68165.1,	ID:KKC29126.1,	ID:MCS3915010.1,	ID:ERM90745.1,	-	-	-	-	-	-	-	-	-	-	-	-	-	-	-	-	-	-	-	-	-	-	-	-	-	-	-	-	-	-	-	-
915_IS605_OrfB_family_tr...faa	ID:TCO53862.1,	-	-	-	-	-	-	-	-	-	-	-	-	-	-	-	-	-	-	-	-	-	-	-	-	-	-	-	-	-	-	-	-	-	-	-	-
918_hypothetical_protein.faa	ID:TCO53798.1,ID:TCO60263.1,	-	-	-	-	-	-	-	-	-	-	-	-	-	-	-	-	-	-	-	-	-	-	-	-	-	-	-	-	-	-	-	-	-	-	-	-
919_hypothetical_protein.faa	ID:TCO59132.1,	-	-	-	-	-	-	-	-	-	-	-	-	-	-	-	-	-	-	-	-	-	-	-	-	-	-	-	-	-	-	-	-	-	-	-	-
927_natural_resistance-a...faa	ID:TCO59140.1,	-	-	-	-	-	-	-	-	-	-	-	-	-	-	-	-	-	-	-	-	-	-	-	-	-	-	-	-	-	-	-	-	-	-	-	-
936_PEP-utilizing_family...faa	ID:TCO59149.1,	-	-	-	-	-	-	-	-	-	-	-	-	-	-	-	-	-	-	-	-	-	-	-	-	-	-	-	-	-	-	-	-	-	-	-	-
944_ATP-binding_cassette...faa	ID:TCO59157.1,	ID:NNG66302.1,	ID:KKC28957.1,	ID:MCS3917244.1,	ID:ERM91631.1,	-	-	-	ID:ADV79550.1,	ID:WP_003871571.1,	ID:WP_019907091.1,	-	-	-	ID:ABY94601.1,	-	ID:UZQ82975.1,	ID:ABY92655.1,	-	-	-	-	-	ID:AEM80007.1,	-	-	-	-	-	-	-	-	-	-	-	-	-
946_ATP-binding_cassette...faa	ID:TCO59159.1,	ID:NNG66304.1,	-	ID:MCS3914900.1,ID:MCS3917271.1,	-	-	-	-	-	ID:WP_003871070.1,	-	-	-	-	-	ID:EIW00183.1,	-	-	-	-	ID:SDG54394.1,	ID:EMT39630.1,	-	-	-	-	-	-	-	-	-	-	-	-	-	-	-
948_hypothetical_protein.faa	ID:TCO59161.1,	-	-	-	-	-	-	-	-	-	-	-	-	-	-	ID:EIW00185.1,	-	-	-	-	-	-	-	-	-	-	-	-	-	-	-	-	-	-	-	-	-
951_hypothetical_protein.faa	ID:TCO55495.1,	-	-	-	-	-	-	-	-	-	-	-	-	-	-	-	-	-	-	ID:WP_154653763.1,	-	-	-	-	-	-	-	-	-	-	-	-	-	-	-	-	-
952_recombination_protei...faa	ID:TCO55496.1,	-	-	ID:MCS3915128.1,	ID:ERM91524.1,	-	-	-	-	-	-	-	-	-	-	-	ID:UZQ81902.1,	-	ID:KHO63262.1,	ID:WP_028991377.1,	ID:SDF03567.1,ID:SDF17079.1,	-	-	-	-	ID:WP_245301090.1,	-	-	-	ID:SNX54073.1,	-	-	-	-	-	-	-
953_hypothetical_protein.faa	ID:TCO55497.1,	-	-	-	-	-	-	-	-	-	-	-	-	-	-	-	-	-	-	-	-	-	-	-	-	-	-	-	-	-	-	-	-	-	-	-	-
954_hypothetical_protein.faa	ID:TCO55498.1,	-	-	-	-	-	-	-	-	-	-	-	-	-	-	-	-	-	-	-	-	-	-	-	-	-	-	-	-	-	-	-	-	-	-	-	-
955_putative_transposase.faa	ID:TCO55499.1,	-	-	-	-	ID:SHF72643.1,	-	-	-	-	-	-	-	-	-	-	-	-	ID:KHO63209.1,	-	-	-	-	ID:AEM78207.1,	-	ID:WP_209455041.1,	-	ID:WP_045409844.1,ID:WP_045414052.1,	ID:ORX23359.1,	-	ID:ADL68488.1,ID:ADL68731.1,	-	-	ID:OXT04776.1,	ID:KAA5806676.1,	ID:AST57232.1,	-
956_putative_transposase.faa	ID:TCO55500.1,	ID:NNG67772.1,	-	-	-	ID:SHF84648.1,ID:SHF49206.1,	ID:WP_026486486.1,	ID:TZE80721.1,	ID:ADV80641.1,	ID:WP_003868984.1,	-	-	-	-	ID:ABY95713.1,	-	-	-	-	-	-	-	-	ID:AEM78208.1,	-	ID:WP_209455038.1,	-	ID:WP_231560685.1,	ID:ORX23257.1,ID:ORX23358.1,	-	ID:ADL67924.1,ID:ADL68732.1,ID:ADL69841.1,	ID:PHO08047.1,ID:PHO07569.1,	-	-	-	ID:AST57231.1,ID:AST57574.1,	-
957_hypothetical_protein.faa	ID:TCO55501.1,	-	-	-	-	-	-	-	-	-	-	-	-	-	-	-	-	-	-	-	-	-	-	-	-	-	-	-	-	-	-	-	-	-	-	-	-
958_hypothetical_protein.faa	ID:TCO55502.1,	-	-	-	-	-	-	-	-	-	-	-	-	-	-	-	-	-	-	-	-	-	-	-	-	-	-	-	-	-	-	-	-	-	-	-	-
959_hypothetical_protein.faa	ID:TCO55503.1,	-	-	ID:MCS3915125.1,	-	-	-	-	-	-	-	-	-	-	-	-	ID:UZQ81892.1,	-	-	-	ID:SDF16709.1,	-	-	-	-	-	-	-	-	-	-	-	-	-	-	-	-
960_single-stranded-DNA-...faa	ID:TCO55504.1,	ID:NNG66409.1,	-	ID:MCS3915124.1,	ID:ERM91526.1,	-	-	-	-	-	-	-	-	-	-	-	-	-	-	ID:WP_054644744.1,	ID:SDF03622.1,ID:SDF16802.1,	-	-	-	-	ID:WP_209452837.1,	-	-	-	ID:SNX54070.1,	-	-	-	-	-	-	-
961_ATP-dependent_DNA_he...faa	ID:TCO55505.1,	-	-	ID:MCS3915123.1,	ID:ERM91489.1,	ID:SHF79789.1,	-	-	-	-	-	-	-	-	-	-	ID:UZQ81896.1,	-	-	ID:WP_054644743.1,	ID:SDF03664.1,ID:SDF16847.1,	-	-	-	-	ID:WP_209452844.1,	-	-	-	ID:SNX54066.1,	-	-	-	-	-	-	-
962_transcription_antite...faa	ID:TCO55506.1,	-	-	ID:MCS3915122.1,	ID:ERM91490.1,	-	-	-	-	-	-	-	-	-	-	-	-	-	ID:KHO63267.1,	ID:WP_028991374.1,	ID:SDF03716.1,	-	-	-	-	-	-	-	-	-	-	-	-	-	-	-	-
963_hypothetical_protein.faa	ID:TCO55507.1,	-	-	ID:MCS3915121.1,	ID:ERM91527.1,	-	-	-	-	-	-	-	-	-	-	-	ID:UZQ81899.1,	-	ID:KHO63268.1,	ID:WP_028991373.1,	ID:SDF03759.1,ID:SDF16943.1,	-	-	-	-	ID:WP_209452853.1,	-	-	-	ID:SNX54053.1,	-	-	-	-	-	-	-
964_hypothetical_protein.faa	ID:TCO55508.1,	-	-	-	-	-	-	-	-	-	-	-	-	-	-	-	-	-	-	-	-	-	-	-	-	-	-	-	-	-	-	-	-	-	-	-	-
965_inner_membrane_prote...faa	ID:TCO55509.1,	ID:NNG67552.1,	-	ID:MCS3915119.1,	ID:ERM91529.1,	ID:SHF80162.1,	-	-	-	-	-	-	-	-	-	-	ID:UZQ81905.1,	-	-	ID:WP_051421891.1,	ID:SDF03799.1,ID:SDF17164.1,	-	-	-	-	ID:WP_209452860.1,	ID:AFK94339.1,	-	-	ID:SNX54046.1,	-	-	ID:AGB20375.1,	-	-	-	-
966_hypothetical_protein.faa	ID:TCO55510.1,	-	-	ID:MCS3915118.1,	-	-	-	-	-	-	-	-	-	-	-	-	-	-	-	-	-	-	-	-	-	-	-	-	-	-	-	-	-	-	-	-	-
967_hypothetical_protein.faa	ID:TCO55511.1,	-	-	ID:MCS3915117.1,	-	-	-	-	-	-	-	-	-	-	-	-	-	-	ID:KHO63270.1,	-	-	-	-	-	-	-	-	-	-	-	-	-	-	-	-	-	-
968_hypothetical_protein.faa	ID:TCO55512.1,	-	-	ID:MCS3915116.1,	-	-	-	-	-	-	-	-	-	-	-	-	-	-	-	-	-	-	-	-	-	-	-	-	-	-	-	-	-	-	-	-	-
969_hypothetical_protein.faa	ID:TCO55513.1,	-	-	ID:MCS3915115.1,	-	-	-	-	-	-	-	-	-	-	-	-	-	-	-	-	-	-	-	-	-	-	-	-	-	-	-	-	-	-	-	-	-
970_hypothetical_protein.faa	ID:TCO55514.1,	-	-	ID:MCS3915114.1,	-	-	-	-	-	-	-	-	-	-	-	-	-	-	-	-	-	-	-	-	-	-	-	-	-	-	-	-	-	-	-	-	-
971_RpiR_family_transcri...faa	ID:TCO56290.1,	-	ID:KKC28759.1,	ID:MCS3917575.1,	ID:ERM93328.1,	ID:SHE46782.1,	ID:WP_026486792.1,	-	-	-	ID:WP_019908014.1,	-	-	-	-	-	-	-	ID:KHO61885.1,	-	-	-	-	-	ID:WP_014759139.1,	ID:WP_209453331.1,	ID:AFK87302.1,	ID:WP_045410485.1,	ID:ORX22687.1,	ID:SNX54584.1,	-	ID:PHO08528.1,	ID:AGB19518.1,	-	ID:KAA5807926.1,	ID:AST56518.1,	-
973_PTS_system_IIB_compo...faa	ID:TCO56292.1,	-	-	-	-	-	-	-	-	-	-	-	-	-	-	ID:EIV99390.1,	ID:UZQ83215.1,	ID:ABY91489.1,	ID:KHO61392.1,	ID:WP_028991728.1,	ID:SDG25667.1,	ID:EMT39233.1,	-	-	ID:WP_014757067.1,	ID:WP_209453453.1,	ID:AFK85143.1,	ID:WP_045409878.1,	ID:ORX24635.1,	-	ID:ADL69816.1,	ID:PHO08027.1,	ID:AGB19968.1,	-	ID:KAA5807362.1,	-	-
974_hypothetical_protein.faa	ID:TCO56293.1,	-	-	-	-	-	-	ID:TZE83032.1,ID:TZE80967.1,	-	-	-	-	-	-	-	ID:EIV99389.1,	ID:UZQ83216.1,	ID:ABY91490.1,	ID:KHO61391.1,	ID:WP_028991729.1,	ID:SDG25626.1,	ID:EMT39211.1,	ID:SHE35018.1,	-	ID:WP_014757072.1,ID:WP_014757066.1,	ID:WP_209453454.1,	ID:AFK85142.1,ID:AFK85148.1,	ID:WP_045409876.1,	ID:ORX24634.1,	ID:SNX53321.1,	ID:ADL69815.1,ID:ADL69822.1,	ID:PHO08026.1,ID:PHO08033.1,	ID:AGB19967.1,	ID:OXT06696.1,	ID:KAA5807361.1,ID:KAA5807369.1,	ID:AST57006.1,	ID:AEF18013.1,
975_phosphoheptose_isome...faa	ID:TCO56294.1,	-	-	-	-	-	-	-	-	-	-	-	-	-	-	-	-	-	-	-	-	-	-	-	-	-	-	-	-	-	-	-	-	-	-	-	-
976_hypothetical_protein.faa	ID:TCO56295.1,	-	-	-	-	-	-	-	-	-	-	-	-	-	-	-	-	-	-	-	-	-	-	-	-	-	-	-	-	-	-	-	-	-	-	-	-
977_helix-turn-helix_pro...faa	ID:TCO56296.1,	-	-	-	-	-	-	ID:TZE80986.1,	-	-	-	-	-	-	-	ID:EIV99387.1,	ID:UZQ83218.1,	ID:ABY91492.1,	ID:KHO61389.1,	ID:WP_028992135.1,	ID:SDG25554.1,	ID:EMT39219.1,	-	-	-	-	-	-	-	-	ID:ADL69201.1,	ID:PHO06322.1,	ID:AGB19332.1,	-	-	-	-
978_PRD_domain-containin...faa	ID:TCO56297.1,	-	-	-	-	-	-	ID:TZE80970.1,	-	-	-	-	-	-	-	-	ID:UZQ83219.1,	ID:ABY91493.1,	ID:KHO61388.1,	-	ID:SDG25518.1,	ID:EMT39187.1,	-	-	-	-	-	-	-	-	ID:ADL69200.1,	ID:PHO06321.1,	ID:AGB19331.1,	-	-	-	-
979_uncharacterized_prot...faa	ID:TCO56298.1,	-	-	-	-	-	-	ID:TZE80971.1,	-	-	-	-	-	-	-	ID:EIV99385.1,	ID:UZQ83220.1,	ID:ABY91494.1,	ID:KHO61387.1,	ID:WP_004400340.1,	ID:SDG25479.1,	ID:EMT39171.1,	-	-	-	-	-	-	-	-	ID:ADL69199.1,	ID:PHO06320.1,	ID:AGB19330.1,	-	-	-	-
980_uncharacterized_prot...faa	ID:TCO56299.1,	-	-	-	-	-	-	ID:TZE80972.1,	-	-	-	-	-	-	-	ID:EIV99384.1,	ID:UZQ83221.1,	ID:ABY91495.1,	ID:KHO61386.1,	ID:WP_256201192.1,	ID:SDG25441.1,	ID:EMT39244.1,	-	-	-	-	-	-	-	-	ID:ADL69198.1,	ID:PHO06319.1,	ID:AGB19329.1,	-	-	-	-
981_hypothetical_protein.faa	ID:TCO56300.1,	-	-	-	-	-	-	-	-	-	-	-	-	-	-	ID:EIV99382.1,	-	ID:ABY91496.1,	ID:KHO61385.1,	-	ID:SDG25402.1,	ID:EMT39206.1,	-	-	-	-	-	-	-	-	ID:ADL69197.1,	ID:PHO06318.1,	ID:AGB19328.1,	-	-	-	-
982_phosphotriesterase-r...faa	ID:TCO56301.1,	-	-	-	-	-	-	ID:TZE82961.1,ID:TZE80973.1,	-	-	-	-	-	-	-	ID:EIV99383.1,	ID:UZQ83290.1,	ID:ABY91497.1,	ID:KHO61384.1,	ID:WP_218184415.1,ID:WP_028992132.1,	-	ID:EMT39227.1,	-	-	-	-	-	-	-	-	ID:ADL69196.1,	ID:PHO06317.1,	ID:AGB19327.1,	ID:OXT09233.1,	-	-	-
983_aminotransferase_cla...faa	ID:TCO56302.1,	-	-	-	-	-	-	ID:TZE80974.1,	-	-	-	-	-	-	-	ID:EIV99380.1,	ID:UZQ83222.1,	ID:ABY91498.1,	ID:KHO61383.1,	ID:WP_028992131.1,	ID:SDG34118.1,	ID:EMT39188.1,	-	-	-	-	-	-	-	-	ID:ADL69195.1,	ID:PHO06316.1,	ID:AGB19326.1,	-	-	-	-
984_putative_amino_acid_...faa	ID:TCO56303.1,	-	-	-	-	-	-	ID:TZE80987.1,	-	-	-	-	-	-	-	ID:EIV99379.1,	ID:UZQ83223.1,	ID:ABY91499.1,	ID:KHO61382.1,	-	ID:SDG34090.1,	ID:EMT39161.1,	-	-	-	-	-	-	-	-	ID:ADL69194.1,	ID:PHO06315.1,	ID:AGB19325.1,	-	-	-	-
985_phosphopentomutase.faa	ID:TCO56304.1,	-	-	-	-	-	-	ID:TZE80975.1,	-	-	-	-	-	-	-	ID:EIV99378.1,	ID:UZQ83224.1,	ID:ABY91500.1,	ID:KHO61381.1,	ID:WP_028992129.1,	ID:SDG34063.1,	ID:EMT39229.1,	-	-	-	-	-	-	-	-	ID:ADL69193.1,	ID:PHO06314.1,	ID:AGB19324.1,	-	-	-	-
986_CubicO_group_peptida...faa	ID:TCO56305.1,	-	-	-	-	-	-	-	-	-	-	-	-	-	-	-	-	-	-	-	-	-	-	-	-	-	-	-	-	-	-	-	-	-	-	-	-
1023_hypothetical_protein.faa	ID:TCO60402.1,	-	ID:KKC29495.1,	ID:MCS3915684.1,	-	-	-	-	-	-	-	-	-	-	-	-	-	-	-	-	-	-	-	-	-	-	-	-	-	-	-	-	-	-	-	-	-
1027_putative_site-specif...faa	ID:TCO60406.1,	-	-	-	-	-	-	-	-	-	-	-	-	-	-	-	-	-	-	-	-	-	-	-	-	-	-	-	-	-	-	-	-	-	-	-	-
1028_hypothetical_protein.faa	ID:TCO60407.1,	ID:NNG67069.1,	-	ID:MCS3916469.1,	ID:ERM91104.1,	-	-	-	-	-	-	-	-	-	-	-	-	-	-	-	-	-	-	-	-	-	-	-	-	-	-	-	-	-	-	-	-
1030_type_I_restriction_e...faa	ID:TCO60409.1,	-	-	-	-	-	-	-	-	-	-	-	-	-	-	-	-	-	-	-	-	-	ID:SHF27073.1,	-	-	-	-	-	-	-	-	-	-	-	-	-	-
1031_dipeptidyl_aminopept...faa	ID:TCO60410.1,	ID:NNG68243.1,	ID:KKC29506.1,	ID:MCS3915675.1,	ID:ERM91964.1,	-	-	-	-	-	-	-	-	-	-	-	-	-	-	-	-	-	-	-	-	-	-	-	-	-	-	-	-	-	-	-	-
1032_oligopeptide_transpo...faa	ID:TCO60411.1,ID:TCO68665.1,ID:TCO67695.1,	ID:NNG67384.1,ID:NNG67385.1,ID:NNG68244.1,ID:NNG66842.1,	ID:KKC30773.1,ID:KKC30321.1,ID:KKC30322.1,ID:KKC29507.1,	ID:MCS3915674.1,ID:MCS3916615.1,ID:MCS3916616.1,ID:MCS3917013.1,	ID:ERM92732.1,ID:ERM92733.1,ID:ERM92611.1,ID:ERM91941.1,	ID:SHF54221.1,	ID:WP_051585890.1,	ID:TZE81762.1,ID:TZE81371.1,ID:TZE82870.1,ID:TZE82874.1,ID:TZE82375.1,ID:TZE82408.1,	ID:ADV80268.1,	ID:WP_003869443.1,	ID:WP_019907924.1,	-	ID:AIS51789.1,ID:AIS51790.1,ID:AIS52965.1,	-	ID:ABY95326.1,	ID:EIV99611.1,ID:EIW00593.1,ID:EIW00594.1,	ID:UZQ83602.1,ID:UZQ82436.1,	ID:ABY91854.1,ID:ABY91931.1,	ID:KHO61130.1,ID:KHO61131.1,	-	-	ID:EMT39120.1,ID:EMT37959.1,ID:EMT37958.1,	ID:SHE50749.1,ID:SHE50785.1,	ID:AEM78149.1,ID:AEM78150.1,ID:AEM79361.1,	ID:WP_014759384.1,	ID:WP_209453089.1,ID:WP_209453090.1,ID:WP_245301162.1,	ID:AFK87553.1,	ID:WP_045409898.1,ID:WP_045413050.1,ID:WP_045413054.1,	ID:ORX24424.1,ID:ORX24646.1,	ID:SNX53006.1,ID:SNX53007.1,ID:SNX53332.1,ID:SNX53333.1,	ID:ADL69564.1,ID:ADL69565.1,ID:ADL69827.1,	ID:PHO08038.1,ID:PHO07395.1,ID:PHO07396.1,	ID:AGB19738.1,ID:AGB19739.1,ID:AGB19981.1,	ID:OXT07011.1,ID:OXT07012.1,ID:OXT06702.1,	ID:KAA5808090.1,ID:KAA5808091.1,ID:KAA5807374.1,	ID:AST56720.1,ID:AST56721.1,ID:AST57015.1,	ID:AEF16782.1,ID:AEF16783.1,
1033_putative_membrane_pr...faa	ID:TCO60412.1,	ID:NNG68097.1,	-	-	ID:ERM91965.1,	-	-	-	-	-	-	-	-	-	-	-	-	ID:ABY93124.1,	-	-	-	-	-	-	-	-	-	-	-	-	-	-	-	-	-	-	-
1035_nitroreductase.faa	ID:TCO60414.1,	ID:NNG68095.1,	ID:KKC29509.1,	ID:MCS3915672.1,	ID:ERM91943.1,	-	-	ID:TZE81152.1,	ID:ADV79516.1,	ID:WP_003869604.1,	ID:WP_019907734.1,	-	-	-	ID:ABY94566.1,	-	ID:UZQ82003.1,	ID:ABY93126.1,	ID:KHO62659.1,	-	ID:SDG67886.1,	ID:EMT38892.1,	ID:SHE87273.1,	ID:AEM78919.1,	ID:WP_014759363.1,	ID:WP_209453069.1,	ID:AFK87532.1,	ID:WP_045410719.1,	ID:ORX24404.1,	ID:SNX52970.1,	ID:ADL69537.1,	ID:PHO07369.1,	ID:AGB19676.1,	ID:OXT08404.1,	ID:KAA5808067.1,	ID:AST56690.1,	ID:AEF16815.1,
1038_hypothetical_protein.faa	ID:TCO60417.1,	-	-	-	-	-	ID:WP_051585963.1,	-	-	-	-	-	-	-	-	-	-	-	-	-	ID:SDG66128.1,	-	-	-	ID:WP_014759107.1,	ID:WP_209454185.1,	ID:AFK87270.1,	ID:WP_014759107.1,	ID:ORX22662.1,	ID:SNX55186.1,	ID:ADL69374.1,	ID:PHO08497.1,	ID:AGB19486.1,	ID:OXT06962.1,	ID:KAA5807892.1,	ID:AST56482.1,	ID:AEF17020.1,
1039_hypothetical_protein.faa	ID:TCO60418.1,	-	-	-	-	-	-	-	-	-	-	-	-	-	-	-	-	-	-	-	-	-	-	-	-	-	-	-	-	-	-	-	-	-	-	-	-
1040_ABC-2_type_transport...faa	ID:TCO60419.1,	-	-	-	-	-	ID:WP_026487305.1,	-	-	-	-	-	-	-	-	-	ID:UZQ82273.1,	-	-	-	ID:SDG66076.1,	-	-	-	ID:WP_233432562.1,	ID:WP_209454186.1,	ID:AFK87271.1,	ID:WP_082243661.1,	ID:ORX22663.1,	ID:SNX55185.1,	ID:ADL69375.1,	ID:PHO08498.1,	ID:AGB19487.1,	ID:OXT06961.1,	ID:KAA5807893.1,	ID:AST56483.1,	ID:AEF17019.1,
1041_signal_transduction_...faa	ID:TCO60420.1,	-	-	-	-	-	-	-	-	-	-	-	-	-	-	-	-	-	-	-	-	-	-	-	-	-	-	-	-	-	-	-	-	-	-	-	-
1042_DNA-binding_response...faa	ID:TCO60421.1,	-	-	-	-	-	-	-	-	-	-	-	-	-	-	-	-	-	-	-	-	-	-	-	-	-	-	-	-	-	-	-	-	-	-	-	-
1043_diguanylate_cyclase-...faa	ID:TCO60422.1,	-	-	-	-	-	ID:WP_026485988.1,	-	-	-	-	-	-	-	-	-	-	-	-	-	-	-	-	-	-	-	-	-	-	ID:SNX53529.1,	-	-	-	-	-	-	-
1044_RNA_polymerase_sigma...faa	ID:TCO60423.1,	ID:NNG68092.1,	ID:KKC29512.1,	ID:MCS3915669.1,	ID:ERM91966.1,	-	-	-	-	-	-	-	-	-	-	-	-	-	-	-	-	-	ID:SHE87168.1,	-	-	-	-	-	-	-	-	-	-	-	-	-	-
1045_serpin_B.faa	ID:TCO60424.1,	ID:NNG68091.1,	ID:KKC29513.1,	ID:MCS3915668.1,	ID:ERM91946.1,	-	-	-	-	ID:WP_003869605.1,	-	-	-	-	-	-	-	-	ID:KHO62660.1,	-	-	-	ID:SHE87119.1,	-	-	-	-	-	-	-	-	-	-	-	-	-	-
1046_transglutaminase_sup...faa	ID:TCO60425.1,	ID:NNG68090.1,	ID:KKC29514.1,	ID:MCS3915667.1,	ID:ERM91947.1,	-	-	-	ID:ADV79507.1,	-	-	-	-	-	ID:ABY94557.1,	-	-	ID:ABY93136.1,	-	-	-	-	-	-	-	-	-	-	-	-	-	-	-	-	-	-	-
1047_uncharacterized_prot...faa	ID:TCO53362.1,	-	-	-	-	-	-	-	-	-	-	-	-	-	-	-	-	-	-	-	-	-	-	-	-	-	-	-	-	-	-	-	-	-	-	-	-
1049_hypothetical_protein.faa	ID:TCO53364.1,	-	-	-	-	-	-	-	-	-	-	-	-	-	-	-	-	-	-	-	-	-	-	-	-	-	-	-	-	-	-	-	-	-	-	-	-
1053_hypothetical_protein.faa	ID:TCO53963.1,	-	-	-	-	-	-	-	-	-	-	-	-	-	-	-	-	-	-	-	-	-	-	-	-	-	-	-	-	-	-	-	-	-	-	-	-
1055_hypothetical_protein.faa	ID:TCO53326.1,	-	-	-	-	-	-	-	-	-	-	-	-	-	-	-	-	-	-	-	-	-	-	-	-	-	-	-	-	-	-	-	-	-	-	-	-
1056_acetamidase-formamid...faa	ID:TCO61808.1,	ID:NNG67587.1,	ID:KKC30607.1,	ID:MCS3916913.1,	ID:ERM92533.1,	-	-	-	-	ID:WP_003870623.1,	-	-	-	-	-	-	-	-	-	-	-	-	-	-	-	-	-	-	-	-	-	-	-	-	-	-	-
1062_AhpD_family_alkylhyd...faa	ID:TCO61814.1,	ID:NNG67580.1,	ID:KKC30600.1,	ID:MCS3916920.1,	ID:ERM92540.1,	-	-	-	-	-	ID:WP_004400225.1,	-	ID:AIS51452.1,	-	-	ID:EIV99312.1,	ID:UZQ83284.1,	-	-	-	ID:SDG34810.1,	ID:EMT39240.1,	-	-	-	ID:WP_209453370.1,	-	-	-	-	-	-	-	-	-	-	ID:AEF16954.1,
1069_monosaccharide_ABC_t...faa	ID:TCO61821.1,	ID:NNG67573.1,	-	ID:MCS3916928.1,	ID:ERM92547.1,	-	-	-	-	ID:WP_003870808.1,	ID:WP_004400238.1,	-	-	-	-	ID:EIV99320.1,	-	ID:ABY91545.1,	ID:KHO61326.1,	ID:WP_004400238.1,	ID:SDG44883.1,	ID:EMT39194.1,	ID:SHE32972.1,	ID:AEM77790.1,	ID:WP_038068431.1,	ID:WP_209453463.1,	ID:AFK85171.1,	-	ID:ORX22894.1,	-	-	-	-	-	-	-	ID:AEF18036.1,
1070_monosaccharide_ABC_t...faa	ID:TCO61822.1,	ID:NNG67572.1,	ID:KKC30709.1,	ID:MCS3916929.1,	ID:ERM92548.1,	-	-	-	-	ID:WP_003870807.1,	ID:WP_003870807.1,	-	-	-	-	ID:EIV99321.1,	ID:UZQ83277.1,	ID:ABY91544.1,	ID:KHO61327.1,	ID:WP_028992095.1,	ID:SDG44917.1,	ID:EMT39223.1,	ID:SHE32941.1,	ID:AEM77789.1,	ID:WP_014757096.1,	ID:WP_209453428.1,	ID:AFK85172.1,	-	ID:ORX22832.1,	-	-	-	-	-	-	-	ID:AEF18037.1,
1075_fructose-bisphosphat...faa	ID:TCO61827.1,	ID:NNG67135.1,	ID:KKC30704.1,	ID:MCS3916934.1,	ID:ERM92552.1,	-	-	ID:TZE83195.1,	ID:ADV80556.1,	ID:WP_003870802.1,	ID:WP_004400257.1,	-	ID:AIS51444.1,	-	ID:ABY95618.1,	ID:EIV99326.1,	ID:UZQ83272.1,	-	ID:KHO61332.1,	-	ID:SDG45137.1,	ID:EMT39212.1,	ID:SHE32748.1,	ID:AEM77784.1,	-	-	-	-	-	-	-	-	-	-	-	-	-
1080_hypothetical_protein.faa	ID:TCO61832.1,	-	-	-	-	-	-	-	-	-	-	-	-	-	-	-	-	-	-	-	-	-	-	-	-	-	-	-	-	-	-	-	-	-	-	-	-
1081_hypothetical_protein.faa	ID:TCO61833.1,	ID:NNG67129.1,	ID:KKC30698.1,	ID:MCS3916941.1,	ID:ERM92558.1,	ID:SHE46828.1,	ID:WP_026487457.1,	ID:TZE83193.1,	ID:ADV80562.1,	ID:WP_003869095.1,	ID:WP_004400263.1,	-	ID:AIS51435.1,	-	ID:ABY95624.1,	ID:EIV99335.1,	ID:UZQ83264.1,	ID:ABY91533.1,	ID:KHO61341.1,	-	ID:SDG60088.1,	ID:EMT39160.1,	ID:SHE32427.1,	ID:AEM77777.1,	ID:WP_014757143.1,	ID:WP_209452944.1,	ID:AFK85220.1,	ID:WP_045411733.1,	ID:ORX22869.1,	-	ID:ADL69878.1,	ID:PHO08084.1,	ID:AGB20031.1,	ID:OXT06764.1,	ID:KAA5807424.1,	ID:AST57074.1,	ID:AEF18076.1,
1083_CelD-BcsL_family_ace...faa	ID:TCO61835.1,	ID:NNG67127.1,	ID:KKC30696.1,	ID:MCS3916943.1,	ID:ERM92560.1,	ID:SHF40629.1,	ID:WP_026486152.1,	ID:TZE81466.1,	-	ID:WP_003869093.1,	ID:WP_019907261.1,	-	ID:AIS51433.1,	-	-	ID:EIV99337.1,	ID:UZQ83262.1,	-	ID:KHO61343.1,	-	ID:SDG60164.1,	ID:EMT39192.1,	ID:SHE32354.1,	ID:AEM77775.1,	ID:WP_014757150.1,	ID:WP_209452942.1,	ID:AFK85227.1,	-	ID:ORX22871.1,	ID:SNX53380.1,	ID:ADL69880.1,	ID:PHO08086.1,	ID:AGB20033.1,	ID:OXT06766.1,	ID:KAA5807426.1,	ID:AST57076.1,	ID:AEF18078.1,
1091_L-threonine_aldolase.faa	ID:TCO61843.1,	ID:NNG67117.1,	ID:KKC30686.1,	ID:MCS3916953.1,	ID:ERM92570.1,	-	-	ID:TZE83498.1,	ID:ADV80571.1,	ID:WP_003869086.1,	ID:WP_004400281.1,	-	ID:AIS51424.1,	-	ID:ABY95633.1,	ID:EIV99346.1,	ID:UZQ83252.1,	ID:ABY91524.1,	ID:KHO61352.1,	-	ID:SDG35460.1,	ID:EMT39215.1,	ID:SHE32023.1,	ID:AEM77766.1,	ID:WP_014757710.1,	-	ID:AFK85805.1,	ID:WP_045408359.1,	ID:ORX23599.1,	ID:SNX53980.1,	ID:ADL67801.1,	ID:PHO07622.1,	ID:AGB17948.1,	ID:OXT07145.1,	ID:KAA5806151.1,	ID:AST57645.1,	ID:AEF16244.1,
1096_cation-H+_antiporter.faa	ID:TCO61848.1,	ID:NNG67112.1,	ID:KKC30681.1,	ID:MCS3916958.1,	ID:ERM92573.1,	-	-	-	-	ID:WP_003869081.1,	ID:WP_004400289.1,	-	ID:AIS51419.1,	-	-	ID:EIV99353.1,	ID:UZQ83248.1,	-	ID:KHO61359.1,	-	ID:SDG35645.1,	ID:EMT39245.1,	ID:SHE31771.1,	ID:AEM77760.1,	ID:WP_038068338.1,	ID:WP_245301095.1,	ID:AFK85232.1,	-	ID:ORX22901.1,	ID:SNX53385.1,	ID:ADL69885.1,	ID:PHO08091.1,	ID:AGB20038.1,	ID:OXT07887.1,	ID:KAA5807431.1,	ID:AST57082.1,	ID:AEF18083.1,
1104_hypothetical_protein.faa	ID:TCO61856.1,	-	-	ID:MCS3916968.1,	ID:ERM92657.1,	-	-	-	-	-	ID:WP_003869070.1,	-	ID:AIS51409.1,	-	-	ID:EIV99364.1,	ID:UZQ83239.1,	-	-	-	-	ID:EMT39222.1,	ID:SHE31416.1,	ID:AEM77751.1,	-	-	-	-	-	-	-	-	-	-	-	-	-
1105_oxaloacetate_decarbo...faa	ID:TCO61857.1,	ID:NNG68220.1,ID:NNG68056.1,	ID:KKC29344.1,ID:KKC30669.1,	ID:MCS3915427.1,ID:MCS3915997.1,ID:MCS3916969.1,	ID:ERM92583.1,ID:ERM93184.1,	ID:SHF12612.1,ID:SHF67479.1,	ID:WP_026485998.1,ID:WP_026487075.1,	ID:TZE81624.1,	ID:ADV79513.1,	ID:WP_003869068.1,ID:WP_003871150.1,	ID:WP_014062124.1,ID:WP_003871150.1,	-	-	-	ID:ABY94563.1,	ID:EIV99366.1,ID:EIW00418.1,	ID:UZQ83238.1,ID:UZQ82253.1,	ID:ABY93130.1,	ID:KHO61367.1,ID:KHO62931.1,	-	ID:SDG52059.1,ID:SDG53645.1,	ID:EMT39182.1,ID:EMT39261.1,	ID:SHE31379.1,ID:SHE80912.1,	ID:AEM77750.1,ID:AEM79153.1,	ID:WP_014759007.1,	-	ID:AFK87168.1,	-	ID:ORX23526.1,	ID:SNX53434.1,ID:SNX54297.1,	-	-	-	-	-	-	ID:AEF17649.1,
1106_peptidase_YpeB-like_...faa	ID:TCO61858.1,	ID:NNG68221.1,	ID:KKC30668.1,	ID:MCS3916970.1,	ID:ERM92584.1,	ID:SHF55883.1,	-	-	-	ID:WP_003869061.1,	-	-	ID:AIS51407.1,	-	-	-	-	-	ID:KHO61368.1,	-	-	-	ID:SHE31344.1,	-	-	-	-	-	-	ID:SNX53287.1,	ID:ADL69465.1,	ID:PHO06895.1,	ID:AGB19583.1,	-	ID:KAA5808000.1,	ID:AST56583.1,	-
1116_copper_amine_oxidase...faa	ID:TCO54629.1,	ID:NNG67191.1,	-	-	-	-	-	-	-	ID:WP_003870371.1,	ID:WP_019907136.1,	-	-	-	-	-	ID:UZQ82719.1,	-	-	-	ID:SDG75504.1,	-	ID:SHF28347.1,	-	-	-	-	ID:WP_231560535.1,	ID:ORX24327.1,	-	-	-	-	-	-	-	ID:AEF16891.1,
1120_hypothetical_protein.faa	ID:TCO54633.1,	ID:NNG67195.1,	-	-	-	-	-	-	-	ID:WP_003870367.1,	ID:WP_019907132.1,	-	-	-	-	ID:EIV99950.1,	ID:UZQ82723.1,	-	-	-	-	-	-	-	-	ID:WP_245301322.1,	-	-	-	ID:SNX54113.1,	ID:ADL67859.1,	-	-	-	ID:KAA5806897.1,	-	-
1125_hypothetical_protein.faa	ID:TCO54638.1,	-	-	-	-	-	-	-	-	-	-	-	-	-	-	-	-	-	-	-	-	-	-	-	-	-	-	-	-	-	-	-	-	-	-	-	-
1129_hypothetical_protein.faa	ID:TCO68537.1,	ID:NNG66592.1,	ID:KKC30878.1,	ID:MCS3917135.1,	ID:ERM91813.1,	-	-	-	-	ID:WP_003871396.1,	ID:WP_004402267.1,	-	ID:AIS51292.1,	-	-	ID:EIW00299.1,	ID:UZQ83098.1,	-	ID:KHO61509.1,	-	ID:SDG09412.1,	ID:EMT38447.1,	ID:SHE27927.1,	ID:AEM77602.1,	-	-	-	-	-	-	-	-	-	-	-	-	ID:AEF16927.1,
1130_tRNA_2-thiouridine_s...faa	ID:TCO68538.1,	ID:NNG66591.1,	-	ID:MCS3917134.1,	ID:ERM91812.1,	-	-	-	-	ID:WP_003871395.1,	ID:WP_019907174.1,	-	ID:AIS51293.1,	-	-	ID:EIW00300.1,	ID:UZQ83099.1,	-	ID:KHO61508.1,	-	ID:SDG09477.1,	ID:EMT38440.1,	ID:SHE27940.1,	ID:AEM77603.1,	-	-	-	-	-	-	-	-	-	-	-	-	ID:AEF16928.1,
1131_tRNA_2-thiouridine_s...faa	ID:TCO68539.1,	ID:NNG66590.1,	-	ID:MCS3917133.1,	ID:ERM91811.1,	-	-	-	-	ID:WP_003871394.1,	ID:WP_003871394.1,	-	-	-	-	ID:EIW00301.1,	ID:UZQ83100.1,	-	ID:KHO61507.1,	-	ID:SDG09528.1,	ID:EMT38475.1,	ID:SHE27958.1,	ID:AEM77604.1,	-	-	-	-	-	-	-	-	-	-	-	-	ID:AEF16929.1,
1132_tRNA_2-thiouridine_s...faa	ID:TCO68540.1,	ID:NNG66589.1,	-	ID:MCS3917132.1,	ID:ERM91810.1,	-	-	-	-	ID:WP_003871393.1,	ID:WP_004402266.1,	-	ID:AIS51294.1,	-	-	ID:EIW00302.1,	ID:UZQ83101.1,	-	ID:KHO61506.1,	-	ID:SDG09562.1,	ID:EMT38482.1,	ID:SHE27970.1,	ID:AEM77605.1,	-	-	-	-	-	-	-	-	-	-	-	-	ID:AEF16930.1,
1133_hypothetical_protein.faa	ID:TCO68541.1,	-	-	ID:MCS3917131.1,	-	-	-	-	-	-	-	-	-	-	-	-	-	-	-	-	-	-	-	-	-	-	-	-	-	-	-	-	-	-	-	-	-
1135_glycine_cleavage_sys...faa	ID:TCO68543.1,	ID:NNG66587.1,	ID:KKC30871.1,	ID:MCS3917129.1,	ID:ERM91808.1,	-	-	ID:TZE81148.1,	-	ID:WP_003871391.1,	ID:WP_004402264.1,	-	ID:AIS51296.1,	-	-	ID:EIW00304.1,	ID:UZQ83103.1,	-	ID:KHO61505.1,	-	ID:SDG09657.1,	ID:EMT38455.1,	ID:SHE27986.1,	ID:AEM77607.1,	-	-	-	-	-	-	-	-	-	-	-	-	ID:AEF16932.1,
1145_hypothetical_protein.faa	ID:TCO68553.1,	ID:NNG66575.1,	ID:KKC30865.1,	ID:MCS3917117.1,	-	ID:SHE60404.1,	ID:WP_035172336.1,	ID:TZE82930.1,	-	ID:WP_003868915.1,	ID:WP_019907177.1,	-	ID:AIS51308.1,	-	-	ID:EIW00318.1,	-	-	ID:KHO61493.1,	-	ID:SDG10166.1,	ID:EMT38446.1,	ID:SHE28153.1,	ID:AEM77621.1,	ID:WP_235062582.1,	ID:WP_245301219.1,	ID:AFK85668.1,	ID:WP_231560440.1,	ID:ORX23704.1,	ID:SNX53856.1,	ID:ADL67673.1,	ID:PHO06169.1,	ID:AGB17825.1,	ID:OXT07299.1,	ID:KAA5806050.1,	ID:AST57525.1,	ID:AEF16144.1,
1149_cation_efflux_family...faa	ID:TCO68557.1,	-	-	-	-	-	-	-	-	-	-	-	-	-	-	-	-	-	-	-	-	-	-	-	-	-	-	-	-	-	-	-	-	-	-	-	-
1161_anti-sigma_factor-li...faa	ID:TCO68569.1,	ID:NNG66559.1,	ID:KKC30846.1,	ID:MCS3917101.1,	-	-	-	-	-	-	-	-	-	-	-	-	-	-	-	-	-	-	-	-	-	-	-	-	-	-	-	-	-	-	-	-	-
1164_hypothetical_protein.faa	ID:TCO68572.1,	-	-	-	-	-	-	-	-	-	-	-	-	-	-	-	-	-	-	-	-	-	-	-	-	-	-	-	-	-	-	-	-	-	-	-	-
1194_IPT-TIG_domain-conta...faa	ID:TCO68602.1,	ID:NNG67759.1,	ID:KKC30715.1,	ID:MCS3917055.1,	ID:ERM92648.1,	ID:SHE59200.1,	ID:WP_026486365.1,	ID:TZE83202.1,	-	ID:WP_003868971.1,	ID:WP_019907194.1,	-	ID:AIS51370.1,	-	-	ID:EIW00375.1,	-	-	ID:KHO61437.1,	-	ID:SDF06631.1,	ID:EMT39416.1,	ID:SHE29404.1,	ID:AEM77679.1,	ID:WP_014757255.1,	ID:WP_209454232.1,	ID:AFK85333.1,	ID:WP_045413205.1,	ID:ORX22971.1,	ID:SNX53542.1,	ID:ADL69972.1,	ID:PHO07498.1,	ID:AGB20133.1,	ID:OXT09203.1,	ID:KAA5807500.1,	ID:AST57193.1,	ID:AEF18186.1,
1195_S-layer_family_prote...faa	ID:TCO68603.1,	ID:NNG67760.1,	ID:KKC30716.1,	ID:MCS3917054.1,	ID:ERM92647.1,	ID:SHE59245.1,	ID:WP_026486364.1,	ID:TZE83201.1,	-	ID:WP_003868972.1,	ID:WP_228378969.1,	-	ID:AIS51371.1,	-	-	ID:EIW00376.1,	ID:UZQ83166.1,	-	ID:KHO61436.1,	-	ID:SDF06675.1,	ID:EMT39359.1,	ID:SHE29432.1,	ID:AEM77680.1,	ID:WP_014757254.1,	ID:WP_209454231.1,	ID:AFK85332.1,	ID:WP_045413209.1,	ID:ORX22970.1,	ID:SNX53541.1,	ID:ADL69971.1,	ID:PHO07497.1,	ID:AGB20132.1,	ID:OXT09204.1,	ID:KAA5807499.1,	ID:AST57192.1,	ID:AEF18185.1,
1196_S-layer_family_prote...faa	ID:TCO68604.1,	ID:NNG67761.1,	ID:KKC30717.1,	ID:MCS3917053.1,	ID:ERM92646.1,	-	ID:WP_026486363.1,	ID:TZE83200.1,	-	ID:WP_003868973.1,	ID:WP_019907195.1,	-	ID:AIS51372.1,	-	-	ID:EIW00377.1,	ID:UZQ83167.1,	-	ID:KHO61435.1,	-	ID:SDF06714.1,	-	ID:SHE29457.1,	ID:AEM77681.1,	ID:WP_014757253.1,	ID:WP_209454230.1,	ID:AFK85331.1,	ID:WP_045412225.1,	ID:ORX22969.1,	ID:SNX53540.1,	ID:ADL69970.1,	ID:PHO07564.1,	ID:AGB20131.1,	ID:OXT09205.1,	ID:KAA5807498.1,	ID:AST57191.1,	ID:AEF18184.1,
1208_hypothetical_protein.faa	ID:TCO68616.1,	-	ID:KKC30728.1,	-	ID:ERM92677.1,	-	-	-	-	-	-	-	-	-	-	-	-	-	-	-	-	-	-	-	-	-	-	-	-	-	-	-	-	-	-	-	-
1214_DNA-binding_transcri...faa	ID:TCO68622.1,	ID:NNG66808.1,	ID:KKC30745.1,	ID:MCS3917036.1,	ID:ERM92676.1,	-	-	ID:TZE81531.1,	-	ID:WP_003871421.1,	ID:WP_003871421.1,	-	-	-	-	ID:EIV99300.1,	-	-	-	ID:WP_028991645.1,	ID:SDG05556.1,	ID:EMT39471.1,	ID:SHE97662.1,	ID:AEM77809.1,	-	-	-	-	-	-	-	-	-	-	-	ID:AST57211.1,	-
1215_ribulose-5-phosphate...faa	ID:TCO68623.1,	ID:NNG66809.1,	ID:KKC30746.1,	ID:MCS3917035.1,	-	-	-	-	-	-	-	-	-	-	-	-	-	-	-	-	-	-	-	-	-	-	-	-	-	-	-	-	-	-	-	-	-
1216_quercetin_dioxygenas...faa	ID:TCO68624.1,	ID:NNG66810.1,	ID:KKC30747.1,	-	ID:ERM92675.1,	-	-	-	-	-	-	-	-	-	-	-	-	-	-	-	-	-	-	-	-	-	-	-	-	-	-	-	-	-	-	-	-
1217_pyruvate_dehydrogena...faa	ID:TCO68625.1,ID:TCO66956.1,	ID:NNG66811.1,ID:NNG66037.1,	ID:KKC30748.1,ID:KKC29422.1,	ID:MCS3917033.1,	ID:ERM92782.1,ID:ERM92632.1,	-	-	-	ID:ADV79400.1,	ID:WP_003870169.1,	ID:WP_003867262.1,	-	-	-	ID:ABY94447.1,	ID:EIW00508.1,	ID:UZQ82102.1,	ID:ABY93305.1,	-	-	ID:SDF92364.1,	ID:EMT38557.1,	ID:SHE97846.1,	ID:AEM79033.1,	-	-	-	-	-	-	-	-	-	-	-	-	-
1218_pyruvate_dehydrogena...faa	ID:TCO68626.1,	ID:NNG66812.1,	ID:KKC30749.1,	ID:MCS3917032.1,	ID:ERM92631.1,	-	-	-	-	-	-	-	-	-	-	-	-	-	-	-	-	-	ID:SHE97823.1,	-	-	-	-	-	-	-	-	-	-	-	-	-	-
1219_pyruvate_dehydrogena...faa	ID:TCO68627.1,	ID:NNG66813.1,	ID:KKC30750.1,	ID:MCS3917031.1,	ID:ERM92674.1,	-	-	ID:TZE81482.1,	-	-	-	-	-	-	-	-	-	-	-	-	-	-	ID:SHE97789.1,	-	-	-	-	-	-	-	-	-	-	-	-	-	-
1220_hypothetical_protein.faa	ID:TCO68628.1,	ID:NNG66814.1,	ID:KKC30751.1,	ID:MCS3917030.1,	ID:ERM92630.1,	-	-	ID:TZE81480.1,	-	-	-	-	-	-	-	ID:EIV99425.1,	ID:UZQ83193.1,	-	-	-	-	-	ID:SHE97752.1,	-	ID:WP_014759148.1,	ID:WP_209453335.1,	ID:AFK87312.1,	ID:WP_014759148.1,	ID:ORX22696.1,	ID:SNX53468.1,	ID:ADL69389.1,	-	-	ID:OXT06940.1,	ID:KAA5807936.1,	-	ID:AEF16999.1,
1221_transketolase.faa	ID:TCO68629.1,	ID:NNG66815.1,	ID:KKC30752.1,	ID:MCS3917029.1,	ID:ERM92672.1,	-	-	-	-	-	-	-	-	-	-	-	-	-	-	-	-	-	-	-	ID:WP_014758858.1,	ID:WP_209455029.1,	ID:AFK87008.1,	ID:WP_045412793.1,	ID:ORX22378.1,	ID:SNX55290.1,	ID:ADL68758.1,	ID:PHO06925.1,	ID:AGB18848.1,	ID:OXT06015.1,	ID:KAA5807571.1,	ID:AST59206.1,	ID:AEF17494.1,
1223_peptidase_C39-like_p...faa	ID:TCO68631.1,	-	-	-	-	-	-	-	-	-	-	-	-	-	-	-	-	-	-	-	-	-	-	-	-	-	-	-	-	-	-	-	-	-	-	-	-
1224_carbohydrate_ABC_tra...faa	ID:TCO68632.1,	-	ID:KKC29190.1,	ID:MCS3915291.1,	-	-	ID:WP_026486279.1,ID:WP_026486736.1,	-	-	-	-	-	-	-	-	-	-	-	ID:KHO63059.1,ID:KHO63088.1,	-	-	-	-	-	ID:WP_014757442.1,ID:WP_014757293.1,ID:WP_014759099.1,	-	ID:AFK85372.1,ID:AFK85523.1,ID:AFK87262.1,	-	-	-	-	-	ID:AGB19352.1,	-	-	-	ID:AEF18222.1,
1225_carbohydrate_ABC_tra...faa	ID:TCO68633.1,	-	-	-	-	-	ID:WP_026486281.1,ID:WP_051585843.1,	-	-	-	-	-	-	-	-	-	-	-	ID:KHO63087.1,	-	-	-	-	-	ID:WP_014759136.1,	ID:WP_094045906.1,	ID:AFK87299.1,	ID:WP_045410477.1,	ID:ORX22684.1,	ID:SNX54587.1,	-	ID:PHO08525.1,	ID:AGB19515.1,	ID:OXT06730.1,	ID:KAA5807923.1,	ID:AST56515.1,	-
1226_carbohydrate_ABC_tra...faa	ID:TCO68634.1,	-	-	-	-	-	-	-	ID:ADV78893.1,	-	-	-	-	-	ID:ABY93932.1,	ID:EIV99892.1,	ID:UZQ82687.1,	ID:ABY92060.1,	-	-	ID:SDF54633.1,	ID:EMT39879.1,	-	-	ID:WP_014759143.1,	-	ID:AFK87306.1,	ID:WP_014759143.1,	ID:ORX22690.1,	-	-	-	ID:AGB19522.1,	-	ID:KAA5807930.1,	-	-
1228_neutral-alkaline_cer...faa	ID:TCO68636.1,	-	-	-	-	-	-	-	-	-	-	-	-	-	-	-	-	-	-	-	-	-	-	-	-	-	-	-	-	-	-	-	ID:AGB19601.1,	ID:OXT05316.1,	ID:KAA5806025.1,	ID:AST56604.1,	-
1229_glutamate_carboxypep...faa	ID:TCO68637.1,ID:TCO66318.1,	ID:NNG66978.1,	ID:KKC30517.1,	ID:MCS3916831.1,	ID:ERM90780.1,	-	ID:WP_026486055.1,	-	-	-	-	-	-	-	-	-	-	-	-	-	-	-	ID:SHE45988.1,	-	-	-	-	-	-	-	-	-	-	-	-	-	-
1230_putative_phosphosuga...faa	ID:TCO68638.1,	ID:NNG67586.1,	ID:KKC30606.1,	ID:MCS3916914.1,	ID:ERM92534.1,ID:ERM93373.1,	-	-	ID:TZE82963.1,	ID:ADV80544.1,	-	-	-	-	-	ID:ABY95606.1,	-	-	ID:ABY91558.1,	ID:KHO61889.1,	ID:WP_028991649.1,	-	-	-	-	-	-	-	-	ID:ORX22939.1,	-	-	-	ID:AGB19600.1,	ID:OXT05317.1,	-	ID:AST56603.1,	-
1231_uncharacterized_lipo...faa	ID:TCO68639.1,	-	-	-	-	-	-	-	-	-	-	-	-	-	-	-	-	-	-	-	-	-	-	-	-	-	-	-	-	-	-	-	-	-	-	-	-
1233_acetyltransferase_-G...faa	ID:TCO68641.1,	-	-	-	-	ID:SHF81788.1,	-	-	-	-	-	-	-	-	-	-	-	-	-	-	-	-	-	-	-	-	-	-	-	ID:SNX53483.1,	-	-	-	-	-	-	-
1234_hypothetical_protein.faa	ID:TCO68642.1,	ID:NNG67845.1,	-	-	ID:ERM92449.1,	-	-	-	-	ID:WP_003870780.1,	ID:WP_003870780.1,	ID:ADD02824.1,	-	-	-	-	ID:UZQ82180.1,	ID:ABY93192.1,	-	-	-	ID:EMT39291.1,	-	-	-	-	-	-	-	-	-	-	-	-	-	-	-
1235_hypothetical_protein.faa	ID:TCO68643.1,	ID:NNG67844.1,	-	-	ID:ERM92450.1,	-	-	-	-	ID:WP_003870781.1,	ID:WP_003870781.1,	ID:ADD02823.1,	-	-	-	-	ID:UZQ82179.1,	ID:ABY93191.1,	-	-	-	ID:EMT39251.1,	-	-	-	-	-	-	-	-	-	-	-	-	-	-	-
1238_mannose-fructose-N-a...faa	ID:TCO68646.1,	-	-	ID:MCS3917025.1,	ID:ERM92626.1,	-	-	ID:TZE82565.1,	-	-	-	-	-	-	-	-	-	-	-	-	-	-	-	-	-	ID:WP_209454665.1,	-	-	-	-	-	-	-	-	-	-	-
1240_tagatose-bisphosphat...faa	ID:TCO68648.1,	ID:NNG66821.1,	ID:KKC30758.1,	-	-	ID:SHF58833.1,	ID:WP_026486480.1,	ID:TZE80739.1,	-	ID:WP_003869006.1,	ID:WP_019907208.1,ID:WP_019907218.1,	-	-	-	-	ID:EIV99418.1,	ID:UZQ83199.1,	-	ID:KHO62721.1,	-	ID:SDF07775.1,ID:SDF08212.1,	ID:EMT39411.1,	ID:SHE30363.1,	ID:AEM77718.1,ID:AEM79455.1,	-	ID:WP_209454658.1,	-	ID:WP_045413320.1,	-	-	-	ID:PHO08531.1,ID:PHO06713.1,	ID:AGB19597.1,	ID:OXT05320.1,	-	ID:AST56521.1,ID:AST56600.1,	-
1241_fructose-1-phosphate...faa	ID:TCO68649.1,	ID:NNG66822.1,	ID:KKC30759.1,	-	-	-	-	ID:TZE80737.1,	-	ID:WP_003869007.1,	ID:WP_019907219.1,	-	-	-	-	ID:EIV99417.1,	ID:UZQ83200.1,	-	-	-	ID:SDF08253.1,	ID:EMT39372.1,	ID:SHE30425.1,	ID:AEM77719.1,ID:AEM79454.1,	-	-	-	-	-	-	-	-	ID:AGB19596.1,	ID:OXT05321.1,	-	ID:AST56599.1,	-
1242_galactosamine_6-phos...faa	ID:TCO68650.1,	ID:NNG66823.1,	ID:KKC30760.1,	-	-	ID:SHF37629.1,	-	-	-	ID:WP_003869008.1,	ID:WP_019907220.1,	-	-	-	-	ID:EIV99416.1,	ID:UZQ83201.1,	-	-	-	ID:SDF08301.1,	ID:EMT39430.1,	ID:SHE30472.1,	ID:AEM77720.1,	-	ID:WP_209454657.1,	-	ID:WP_045410572.1,	-	-	-	ID:PHO06712.1,	ID:AGB19595.1,	ID:OXT05322.1,	-	ID:AST56598.1,	-
1245_virulence_factor.faa	ID:TCO68653.1,	-	ID:KKC30764.1,	ID:MCS3917021.1,	ID:ERM92619.1,	-	-	-	-	ID:WP_003869020.1,	ID:WP_019907226.1,	-	-	-	ID:ABY95674.1,	ID:EIV99405.1,	ID:UZQ83211.1,	ID:ABY91479.1,	ID:KHO61401.1,	-	ID:SDF09053.1,	-	ID:SHE30765.1,	ID:AEM77731.1,	ID:WP_014758879.1,	-	ID:AFK87032.1,	ID:WP_045414002.1,	ID:ORX23405.1,	-	-	-	ID:AGB18819.1,	ID:OXT06342.1,	-	ID:AST56292.1,	ID:AEF17517.1,
1246_PhoH-like_ATPase.faa	ID:TCO68654.1,	ID:NNG66835.1,	ID:KKC30765.1,	ID:MCS3917020.1,	ID:ERM92618.1,	ID:SHF67672.1,	ID:WP_026485992.1,	-	-	-	-	-	-	-	-	-	-	-	-	-	-	-	-	-	-	-	-	-	-	ID:SNX53371.1,	-	-	-	-	-	-	-
1248_nucleoside-binding_p...faa	ID:TCO68656.1,	-	-	-	-	-	-	-	-	-	-	-	-	-	-	ID:EIV99402.1,	-	-	-	-	ID:SDG75169.1,	-	-	-	-	-	-	-	-	-	-	-	-	-	-	-	-
1250_simple_sugar_transpo...faa	ID:TCO68658.1,	-	-	-	-	-	-	-	-	-	-	-	-	-	-	ID:EIV99400.1,	-	-	-	-	-	-	-	-	-	-	-	-	-	-	-	-	-	-	-	-	-
1252_pyrimidine-specific_...faa	ID:TCO68660.1,	-	-	-	-	ID:SHF16250.1,	-	-	-	-	-	-	-	-	-	ID:EIV99397.1,	-	-	-	-	ID:SDG25932.1,	-	-	-	-	-	-	-	-	-	-	-	-	-	-	-	-
1253_pyrimidine-specific_...faa	ID:TCO68661.1,	-	-	-	-	-	-	-	-	-	-	-	-	-	-	ID:EIV99396.1,	-	-	-	-	ID:SDG25896.1,	-	-	-	-	-	-	-	-	-	-	-	-	-	-	-	-
1255_ADP-ribosylglycohydr...faa	ID:TCO68663.1,	-	-	-	-	-	-	-	-	-	ID:WP_019908008.1,	-	-	-	-	ID:EIV99394.1,	-	-	-	-	ID:SDG25814.1,	-	-	-	ID:WP_236640060.1,	ID:WP_209454981.1,	ID:AFK87292.1,	ID:WP_045410464.1,	ID:ORX22676.1,	ID:SNX54594.1,	-	ID:PHO08518.1,	ID:AGB19507.1,	-	ID:KAA5807915.1,	ID:AST56507.1,	-
1258_glutamate_racemase.faa	ID:TCO68666.1,	ID:NNG66843.1,	ID:KKC30775.1,	ID:MCS3917012.1,	ID:ERM92610.1,	-	-	-	-	-	-	-	-	-	-	-	-	-	-	-	-	-	-	-	-	-	-	-	-	-	-	-	-	-	-	-	-
1264_beta-glucosidase-lik...faa	ID:TCO68672.1,	-	-	-	-	-	-	-	-	-	-	-	-	-	-	-	-	-	-	-	-	-	-	-	-	-	-	-	-	-	-	-	-	-	-	-	-
1265_hypothetical_protein.faa	ID:TCO68673.1,	-	-	-	-	-	-	-	-	-	-	-	-	-	-	-	-	-	-	-	-	-	-	-	-	-	-	-	-	-	-	-	-	-	-	-	-
1266_hypothetical_protein.faa	ID:TCO68674.1,	-	-	-	-	-	-	-	-	-	-	-	-	-	-	-	-	-	-	-	-	-	-	-	-	-	-	-	-	-	-	-	-	-	-	-	-
1267_acetyltransferase_-G...faa	ID:TCO68675.1,	-	-	-	-	-	-	-	-	-	-	-	-	-	-	-	-	-	-	-	-	-	-	-	-	-	-	-	-	-	-	-	-	-	-	-	-
1268_acetyltransferase_-G...faa	ID:TCO68676.1,	-	-	-	-	-	-	-	-	-	-	-	-	-	-	-	-	-	-	-	-	-	-	-	-	-	-	-	-	-	-	-	-	-	-	-	-
1269_transposase-like_pro...faa	ID:TCO68677.1,	-	-	-	-	-	-	-	ID:ADV78898.1,ID:ADV80594.1,	ID:WP_129545149.1,ID:WP_129545149.1,	-	-	-	-	ID:ABY93938.1,ID:ABY95657.1,	ID:EIV99169.1,ID:EIW00679.1,	-	-	-	-	-	-	-	ID:AEM79736.1,	-	-	-	-	-	-	-	-	ID:AGB18442.1,	ID:OXT09169.1,	-	-	-
1271_glucoamylase.faa	ID:TCO57507.1,	-	ID:KKC29315.1,	ID:MCS3915412.1,	ID:ERM93169.1,	ID:SHE68740.1,	-	-	-	ID:WP_003871318.1,	ID:WP_004401571.1,	-	-	-	-	ID:EIV99447.1,	ID:UZQ82291.1,	-	-	-	ID:SDG17545.1,	ID:EMT38766.1,	ID:SHF25167.1,	-	ID:WP_014758246.1,	ID:WP_209452562.1,	ID:AFK86372.1,	ID:WP_045411485.1,	ID:ORX23194.1,	ID:SNX54834.1,	ID:ADL68327.1,	ID:PHO08261.1,	ID:AGB18438.1,	ID:OXT09162.1,	ID:KAA5808342.1,	ID:AST58351.1,	ID:AEF16688.1,
1276_peptidase_T.faa	ID:TCO57512.1,	ID:NNG68046.1,	ID:KKC29309.1,	ID:MCS3915417.1,	ID:ERM93174.1,	ID:SHF01686.1,	ID:WP_026485757.1,	ID:TZE82637.1,	ID:ADV79305.1,	ID:WP_003871411.1,	ID:WP_003871411.1,	-	ID:AIS52834.1,	-	ID:ABY94354.1,	ID:EIW00407.1,	ID:UZQ82264.1,	ID:ABY92500.1,	ID:KHO62941.1,	-	ID:SDG63702.1,	ID:EMT38707.1,	ID:SHE80527.1,	ID:AEM79164.1,	ID:WP_014758269.1,	ID:WP_015311175.1,	ID:AFK86395.1,	ID:WP_082243701.1,	ID:ORX23181.1,	ID:SNX54848.1,	ID:ADL68379.1,	ID:PHO08186.1,	ID:AGB18459.1,	ID:OXT09440.1,	ID:KAA5808292.1,	ID:AST58447.1,	ID:AEF17869.1,
1286_Na+-transporting_oxa...faa	ID:TCO57522.1,	-	-	-	-	-	-	-	-	-	-	-	-	-	-	-	-	-	-	-	-	-	-	-	-	-	-	-	-	-	-	-	-	-	-	-	-
1287_hypothetical_protein.faa	ID:TCO57523.1,	-	ID:KKC29343.1,	ID:MCS3915428.1,	ID:ERM93295.1,	-	-	-	-	ID:WP_003870936.1,	ID:WP_004400040.1,	-	-	-	-	ID:EIW00419.1,	ID:UZQ82252.1,	-	ID:KHO62930.1,	-	ID:SDG52021.1,	ID:EMT39344.1,	ID:SHE80950.1,	ID:AEM79152.1,	-	-	-	-	-	ID:SNX54296.1,	-	-	-	-	-	-	-
1289_L-aminopeptidase-D-e...faa	ID:TCO57525.1,	ID:NNG68058.1,	ID:KKC29341.1,	ID:MCS3915430.1,	ID:ERM93186.1,	ID:SHF12744.1,	ID:WP_026487071.1,	ID:TZE83119.1,	-	-	-	-	-	-	-	-	-	-	-	-	-	-	-	-	-	-	-	-	-	-	-	-	-	-	-	-	-
1291_heat_shock_protein.faa	ID:TCO57527.1,	ID:NNG68060.1,	ID:KKC29339.1,	ID:MCS3915432.1,	ID:ERM93188.1,	-	-	-	ID:ADV80173.1,	ID:WP_019907485.1,	ID:WP_019907485.1,	-	ID:AIS51877.1,	-	ID:ABY95222.1,	-	ID:UZQ83709.1,	ID:ABY93526.1,	ID:KHO62005.1,	-	-	ID:EMT40018.1,	ID:SHE99287.1,	ID:AEM78258.1,	-	-	-	-	-	-	-	-	-	-	-	-	-
1293_AhpD_family_alkylhyd...faa	ID:TCO57529.1,	ID:NNG68062.1,	ID:KKC29335.1,	ID:MCS3915435.1,	ID:ERM93189.1,	-	-	-	ID:ADV79319.1,	ID:WP_003868552.1,	ID:WP_003868552.1,	-	-	-	ID:ABY94367.1,	ID:EIW00425.1,	ID:UZQ82199.1,	ID:ABY92573.1,	ID:KHO62925.1,	-	ID:SDG58357.1,	ID:EMT39324.1,	ID:SHE81125.1,	ID:AEM79147.1,	-	-	-	-	-	-	-	-	-	-	-	-	-
1294_NAD-P--dependent_deh...faa	ID:TCO57530.1,	ID:NNG66974.1,	ID:KKC29333.1,	ID:MCS3915436.1,	ID:ERM93298.1,	-	-	-	-	-	-	-	-	-	-	-	-	-	-	-	-	-	-	-	-	-	-	-	-	-	-	-	-	-	-	-	-
1295_hypothetical_protein.faa	ID:TCO67919.1,	-	-	-	-	-	-	-	-	-	-	-	ID:AIS52003.1,	-	-	-	-	-	-	-	-	-	-	-	-	-	-	-	-	-	-	-	-	-	-	-	-
1296_PAS_domain_S-box-con...faa	ID:TCO67920.1,	-	ID:KKC30256.1,	ID:MCS3916537.1,	ID:ERM90816.1,	-	-	-	-	ID:WP_003871259.1,	ID:WP_019908041.1,	-	-	-	-	ID:EIV99871.1,	-	ID:ABY92055.1,	-	-	ID:SDG68741.1,	ID:EMT38909.1,	-	ID:AEM79704.1,	-	-	-	-	-	-	-	-	-	-	-	-	-
1297_pyruvate_dehydrogena...faa	ID:TCO67921.1,	-	ID:KKC30257.1,	ID:MCS3916536.1,	ID:ERM90815.1,	-	-	-	-	ID:WP_003871260.1,	ID:WP_004401009.1,	-	-	-	-	ID:EIV99872.1,	-	-	-	-	ID:SDG73181.1,	ID:EMT38973.1,	-	ID:AEM79705.1,	-	-	-	-	-	-	-	-	-	-	-	-	-
1298_pyruvate_dehydrogena...faa	ID:TCO67922.1,	-	ID:KKC30258.1,	ID:MCS3916535.1,	ID:ERM90814.1,	-	-	-	-	ID:WP_003871261.1,	ID:WP_004401010.1,	-	-	-	-	ID:EIV99873.1,	ID:UZQ82671.1,	-	-	-	ID:SDG73144.1,	ID:EMT38930.1,	-	ID:AEM79706.1,	-	-	-	-	-	-	-	-	-	-	-	-	-
1299_2-oxoglutarate_dehyd...faa	ID:TCO67923.1,	-	ID:KKC30259.1,	-	ID:ERM90813.1,	-	-	-	-	ID:WP_003871262.1,	ID:WP_004401012.1,	-	-	-	-	ID:EIV99874.1,	-	-	-	-	ID:SDG73105.1,	ID:EMT38925.1,	-	ID:AEM79707.1,	-	-	-	-	-	-	-	-	-	-	-	-	-
1304_purine-binding_chemo...faa	ID:TCO67928.1,	ID:NNG67107.1,	ID:KKC30267.1,	ID:MCS3916521.1,	ID:ERM91287.1,	-	-	-	-	-	-	-	-	-	-	-	-	-	-	-	-	-	-	-	-	-	-	-	-	-	-	-	-	-	-	-	-
1305_HD_domain-containing...faa	ID:TCO67929.1,	ID:NNG67106.1,	ID:KKC30268.1,	ID:MCS3916520.1,	ID:ERM91288.1,	-	-	-	-	-	-	-	-	-	-	-	-	-	-	-	-	-	-	-	-	-	-	-	-	-	-	-	-	-	-	-	-
1306_methyl-accepting_che...faa	ID:TCO67930.1,	ID:NNG67105.1,	ID:KKC30269.1,	ID:MCS3916518.1,	ID:ERM91310.1,	-	-	-	-	-	-	-	-	-	-	-	-	-	-	-	-	-	-	-	-	-	-	-	-	-	-	-	-	-	-	-	-
1307_hypothetical_protein.faa	ID:TCO67931.1,	-	-	ID:MCS3916516.1,	ID:ERM91311.1,	-	-	-	-	-	-	-	-	-	-	-	-	-	-	-	-	-	-	-	-	-	-	-	-	-	-	-	-	-	-	-	-
1309_hypothetical_protein.faa	ID:TCO67933.1,	-	-	-	ID:ERM91312.1,	-	-	-	-	-	-	-	-	-	-	-	-	-	-	-	-	-	-	-	-	-	-	-	-	-	-	-	-	-	-	-	-
1310_hypothetical_protein.faa	ID:TCO67934.1,	-	ID:KKC30272.1,	-	ID:ERM91313.1,	-	-	-	-	-	-	-	-	-	-	-	-	-	-	-	-	-	-	-	-	-	-	-	-	-	-	-	-	-	-	-	-
1313_hypothetical_protein.faa	ID:TCO67937.1,	-	-	-	-	-	-	-	-	-	-	-	-	-	-	-	-	-	-	-	-	-	-	-	-	-	-	-	-	-	-	-	-	-	-	-	-
1314_hypothetical_protein.faa	ID:TCO67938.1,	ID:NNG67099.1,	ID:KKC30278.1,	ID:MCS3916507.1,	ID:ERM91293.1,	ID:SHF86228.1,	-	-	ID:ADV80158.1,	ID:WP_003871029.1,	ID:WP_003867753.1,	-	ID:AIS51894.1,	-	ID:ABY95208.1,	ID:EIW00701.1,	ID:UZQ83720.1,	ID:ABY93512.1,	ID:KHO62018.1,	-	ID:SDG55739.1,	ID:EMT40037.1,	ID:SHF29721.1,	ID:AEM78274.1,	ID:WP_014756982.1,	ID:WP_245301122.1,	ID:AFK85058.1,	ID:WP_231560598.1,	ID:ORX24560.1,	ID:SNX53165.1,	-	ID:PHO07928.1,	ID:AGB18558.1,ID:AGB19869.1,	ID:OXT07218.1,ID:OXT09536.1,	-	ID:AST56889.1,	ID:AEF17787.1,ID:AEF17936.1,
1316_metallo-beta-lactama...faa	ID:TCO67940.1,	ID:NNG67097.1,	ID:KKC30280.1,	ID:MCS3916503.1,	-	ID:SHF60462.1,	-	ID:TZE81156.1,	-	ID:WP_003871031.1,	ID:WP_019907499.1,	-	ID:AIS51896.1,	-	-	ID:EIW00703.1,	ID:UZQ83722.1,	-	ID:KHO62019.1,	-	ID:SDG55655.1,	ID:EMT40105.1,	ID:SHF29746.1,	ID:AEM78276.1,	ID:WP_233432498.1,	ID:WP_209454200.1,	ID:AFK85306.1,	ID:WP_045410671.1,	ID:ORX22943.1,	ID:SNX53494.1,	ID:ADL69941.1,	ID:PHO07252.1,	ID:AGB20100.1,	ID:OXT09227.1,	ID:KAA5807526.1,	ID:AST57157.1,	ID:AEF18154.1,
1317_arginine_utilization...faa	ID:TCO67941.1,	ID:NNG67096.1,	ID:KKC30282.1,	ID:MCS3916501.1,	ID:ERM91294.1,	-	-	-	-	-	-	-	-	-	-	-	-	-	ID:KHO62022.1,	-	-	-	ID:SHF29832.1,	-	-	-	-	-	-	-	-	-	-	-	-	-	-
1318_3-aminobutyryl-CoA_a...faa	ID:TCO67942.1,	ID:NNG67095.1,	ID:KKC30284.1,	ID:MCS3916500.1,	ID:ERM91295.1,	-	-	-	-	ID:WP_003871036.1,	ID:WP_003871036.1,	-	-	-	-	ID:EIW00745.1,	ID:UZQ83725.1,	-	ID:KHO62024.1,	-	-	ID:EMT40069.1,	ID:SHF29885.1,	ID:AEM78279.1,	-	-	-	-	-	ID:SNX55009.1,	-	-	-	-	-	-	-
1319_3-keto-5-aminohexano...faa	ID:TCO67943.1,	ID:NNG67094.1,	ID:KKC30285.1,	ID:MCS3916499.1,	ID:ERM91296.1,	-	-	-	-	ID:WP_003871037.1,	ID:WP_004397226.1,	-	-	-	-	ID:EIW00746.1,	ID:UZQ83726.1,	-	ID:KHO62025.1,	-	ID:SDG64536.1,	ID:EMT40008.1,	ID:SHF29916.1,	ID:AEM78280.1,	-	-	-	-	-	ID:SNX55010.1,	-	-	-	-	-	-	-
1320_butyryl-CoA-acetoace...faa	ID:TCO67944.1,	ID:NNG67093.1,	ID:KKC30286.1,	ID:MCS3916498.1,	ID:ERM91317.1,	-	-	-	-	-	-	-	-	-	-	-	-	-	-	-	-	-	ID:SHF29944.1,	-	-	-	-	-	-	-	-	-	-	-	-	-	-
1321_butyryl-CoA-acetoace...faa	ID:TCO67945.1,	ID:NNG67092.1,	ID:KKC30287.1,	ID:MCS3916497.1,	ID:ERM91318.1,	-	-	-	-	-	-	-	-	-	-	-	-	-	-	-	-	-	ID:SHF29973.1,	-	-	-	-	-	-	-	-	-	-	-	-	-	-
1322_L-erythro-3-5-diamin...faa	ID:TCO67946.1,	ID:NNG67091.1,	ID:KKC30288.1,	ID:MCS3916496.1,	ID:ERM91297.1,	-	-	-	-	ID:WP_003871038.1,	ID:WP_004397225.1,	-	-	-	-	ID:EIW00747.1,	ID:UZQ83727.1,	-	ID:KHO62026.1,	-	ID:SDG64574.1,	ID:EMT40082.1,	ID:SHF30003.1,	ID:AEM78281.1,	-	-	-	-	-	ID:SNX55011.1,	-	-	-	-	-	-	-
1323_L-lysine_2-3-aminomu...faa	ID:TCO67947.1,	ID:NNG67090.1,	ID:KKC30289.1,	ID:MCS3916495.1,	ID:ERM91298.1,	-	-	-	-	ID:WP_003871039.1,	-	-	-	-	-	ID:EIW00748.1,	-	-	ID:KHO62027.1,	-	ID:SDG64609.1,	ID:EMT40076.1,	ID:SHF30029.1,	ID:AEM78282.1,	-	-	-	-	-	ID:SNX55012.1,	-	-	-	-	-	-	-
1324_hypothetical_protein.faa	ID:TCO67948.1,	ID:NNG67089.1,	ID:KKC30290.1,	ID:MCS3916494.1,	ID:ERM91299.1,	-	-	-	-	ID:WP_003871040.1,	ID:WP_004397222.1,	-	-	-	-	ID:EIW00749.1,	ID:UZQ83729.1,	-	ID:KHO62028.1,	-	ID:SDG64643.1,	ID:EMT39995.1,	ID:SHF30054.1,	ID:AEM78283.1,	-	-	-	-	-	ID:SNX55013.1,	-	-	-	-	-	-	-
1325_MutS-like_protein.faa	ID:TCO67949.1,	ID:NNG67088.1,	ID:KKC30291.1,	ID:MCS3916493.1,	-	-	-	-	-	ID:WP_003871041.1,	ID:WP_028986095.1,	-	-	-	-	ID:EIW00750.1,	ID:UZQ83730.1,	-	ID:KHO62029.1,	-	ID:SDG64674.1,	ID:EMT39961.1,	ID:SHF30084.1,	ID:AEM78284.1,	-	-	-	-	-	ID:SNX55014.1,	-	-	-	-	-	-	-
1326_beta-lysine_5-6-amin...faa	ID:TCO67950.1,	ID:NNG67087.1,	ID:KKC30292.1,	ID:MCS3916492.1,	-	-	-	-	-	ID:WP_003871042.1,	ID:WP_004397218.1,	-	-	-	-	ID:EIW00753.1,	ID:UZQ83731.1,	-	ID:KHO62030.1,	-	ID:SDG69538.1,	ID:EMT40096.1,	ID:SHF30108.1,	ID:AEM78285.1,	-	-	-	-	-	ID:SNX55015.1,	-	-	-	-	-	-	-
1327_beta-lysine_5-6-amin...faa	ID:TCO67951.1,	ID:NNG67086.1,	ID:KKC30293.1,	ID:MCS3916491.1,	ID:ERM91300.1,	-	-	-	-	ID:WP_003871043.1,	ID:WP_004397215.1,	-	-	-	-	ID:EIW00754.1,	ID:UZQ83732.1,	-	ID:KHO62031.1,	-	ID:SDG69505.1,	ID:EMT39945.1,	ID:SHF30139.1,	ID:AEM78286.1,	-	-	-	-	-	ID:SNX55016.1,	-	-	-	-	-	-	-
1328_amino_acid_permease-...faa	ID:TCO67952.1,	-	-	-	-	-	-	-	-	-	-	-	-	-	-	-	-	-	-	-	-	-	-	-	-	-	-	-	-	-	-	-	-	-	-	-	-
1329_PhzF_family_phenazin...faa	ID:TCO67953.1,	ID:NNG67084.1,	ID:KKC30295.1,	ID:MCS3916489.1,	ID:ERM91319.1,	-	-	-	-	-	-	-	-	-	-	-	-	-	-	-	-	-	ID:SHF30168.1,	-	-	-	-	-	-	-	-	-	-	-	-	-	-
1334_hypothetical_protein.faa	ID:TCO67958.1,	-	-	-	-	-	-	-	-	-	-	-	-	-	-	-	-	-	-	-	-	-	-	-	-	-	-	-	-	-	-	-	-	-	-	-	-
1341_membrane-associated_...faa	ID:TCO67965.1,	ID:NNG68259.1,	ID:KKC30177.1,	ID:MCS3916466.1,	ID:ERM91106.1,	ID:SHE39226.1,	ID:WP_026485520.1,	ID:TZE81525.1,	ID:ADV80139.1,	ID:WP_050984257.1,	ID:WP_004397155.1,	-	ID:AIS51915.1,	-	ID:ABY95188.1,	ID:EIW00772.1,	ID:UZQ83750.1,	-	ID:KHO62043.1,	-	ID:SDF33128.1,	ID:EMT40034.1,	ID:SHF17797.1,	ID:AEM78303.1,	ID:WP_014758366.1,	ID:WP_209454488.1,	ID:AFK86495.1,	ID:WP_045410755.1,	ID:ORX23060.1,	ID:SNX55059.1,	ID:ADL68557.1,	ID:PHO07820.1,	ID:AGB18651.1,	ID:OXT09387.1,	ID:KAA5806452.1,	ID:AST58643.1,	ID:AEF17719.1,
1352_uncharacterized_prot...faa	ID:TCO67976.1,	ID:NNG65793.1,	ID:KKC30167.1,	ID:MCS3916445.1,	ID:ERM91115.1,	ID:SHE64104.1,	-	ID:TZE80747.1,ID:TZE80943.1,	ID:ADV80129.1,	ID:WP_003870890.1,	ID:WP_003870890.1,	-	ID:AIS51935.1,	-	ID:ABY95180.1,	ID:EIW00784.1,	ID:UZQ83760.1,	ID:ABY93486.1,	ID:KHO62055.1,	-	ID:SDF32487.1,	ID:EMT39990.1,	ID:SHF17394.1,	ID:AEM78314.1,	ID:WP_014759194.1,	ID:WP_209453378.1,	ID:AFK87358.1,	ID:WP_045410548.1,	-	ID:SNX54253.1,	ID:ADL69445.1,	ID:PHO06889.1,	ID:AGB19577.1,	ID:OXT08954.1,	ID:KAA5807984.1,	ID:AST56574.1,	ID:AEF16946.1,
1355_F420-0-gamma-glutamy...faa	ID:TCO67979.1,	-	ID:KKC30151.1,	ID:MCS3916442.1,	-	-	-	-	-	-	-	-	-	-	-	-	-	-	-	-	-	-	-	-	-	-	-	-	-	-	-	-	-	-	-	-	-
1356_hypothetical_protein.faa	ID:TCO67980.1,	ID:NNG65796.1,	ID:KKC30149.1,	ID:MCS3916441.1,	ID:ERM91150.1,	-	-	-	-	-	-	-	-	-	-	-	-	-	-	-	-	-	-	-	-	-	-	-	-	-	-	-	-	-	-	-	-
1361_IstB-like_ATP_bindin...faa	ID:TCO67985.1,	-	ID:KKC30138.1,	-	-	-	-	-	-	-	-	-	-	-	-	-	-	-	-	ID:WP_162199508.1,ID:WP_082392682.1,	ID:SDG11958.1,	ID:EMT37896.1,	-	-	-	-	-	-	-	-	-	-	-	-	-	-	-
1362_ABC-2_family_transpo...faa	ID:TCO67986.1,	-	ID:KKC30137.1,	-	-	-	-	-	-	-	-	-	-	-	-	-	-	-	-	-	-	-	-	-	-	-	-	-	-	-	-	-	-	-	-	-	-
1363_ABC-2_type_transport...faa	ID:TCO67987.1,	ID:NNG65806.1,	ID:KKC30136.1,	ID:MCS3916431.1,	ID:ERM90732.1,ID:ERM91125.1,	-	-	-	-	ID:WP_003871059.1,	-	-	-	-	-	-	-	-	-	-	-	-	-	-	-	-	-	-	-	-	-	-	-	-	-	-	-
1364_ABC-2_type_transport...faa	ID:TCO67988.1,	ID:NNG65807.1,	ID:KKC30135.1,	ID:MCS3916430.1,	ID:ERM91126.1,ID:ERM90698.1,	-	-	-	-	ID:WP_003871060.1,	-	-	-	-	-	-	-	-	-	-	-	-	-	-	-	-	-	-	-	-	-	-	-	-	-	-	-
1367_hypothetical_protein.faa	ID:TCO67991.1,	ID:NNG65808.1,	ID:KKC30132.1,	-	-	-	-	-	-	-	-	-	-	-	-	-	-	-	-	-	-	-	-	-	-	-	-	-	-	-	-	-	-	-	-	-	-
1388_fumarase_hydratase-l...faa	ID:TCO68012.1,	-	-	-	-	-	-	-	-	-	-	-	-	-	-	-	-	-	-	-	-	-	-	-	-	-	-	-	-	-	-	-	-	-	-	-	-
1393_mutator_family_trans...faa	ID:TCO68017.1,	-	-	-	-	-	-	-	-	-	-	-	-	-	-	-	-	-	-	-	-	-	-	-	-	-	-	-	-	-	-	-	-	-	-	-	-
1394_mutator_family_trans...faa	ID:TCO68018.1,	-	-	-	-	ID:SHF89173.1,ID:SHF83489.1,ID:SHF90730.1,ID:SHF48165.1,ID:SHF84274.1,	-	-	-	-	-	-	-	-	-	-	-	-	-	-	ID:SDG65946.1,	-	-	-	-	-	-	-	-	-	-	-	-	-	-	-	-
1414_hypothetical_protein.faa	ID:TCO68038.1,	ID:NNG65855.1,	ID:KKC30030.1,	ID:MCS3916379.1,	ID:ERM92971.1,	-	-	-	-	ID:WP_003870297.1,	ID:WP_003870297.1,	-	ID:AIS52050.1,	-	-	ID:EIW00826.1,	ID:UZQ83800.1,	-	ID:KHO62106.1,	-	ID:SDF47853.1,	ID:EMT39996.1,	ID:SHF11345.1,	ID:AEM78358.1,	ID:WP_051408276.1,	ID:WP_209454535.1,	ID:AFK86547.1,	ID:WP_045412139.1,	ID:ORX23014.1,	ID:SNX55106.1,	ID:ADL68601.1,	ID:PHO06376.1,	ID:AGB18691.1,	ID:OXT09336.1,	ID:KAA5806807.1,	ID:AST58697.1,	ID:AEF17669.1,
1416_histidine_ammonia-ly...faa	ID:TCO68040.1,	ID:NNG65857.1,	ID:KKC30033.1,	ID:MCS3916377.1,	ID:ERM92973.1,	-	-	ID:TZE81696.1,	ID:ADV80086.1,	ID:WP_003870294.1,	ID:WP_019907525.1,	-	-	-	ID:ABY95137.1,	ID:EIW00829.1,	-	ID:ABY93442.1,	ID:KHO62109.1,	-	ID:SDF47980.1,	ID:EMT40033.1,	ID:SHF11441.1,	ID:AEM78361.1,	-	-	-	-	-	-	-	-	-	-	-	-	-
1419_ABC-2_type_transport...faa	ID:TCO68043.1,	ID:NNG65860.1,	ID:KKC30036.1,	ID:MCS3916373.1,	ID:ERM92975.1,	-	ID:WP_026485773.1,	ID:TZE82710.1,	-	ID:WP_003869066.1,ID:WP_003870291.1,ID:WP_129545140.1,ID:WP_003869372.1,	ID:WP_004397057.1,ID:WP_004403492.1,	-	ID:AIS52055.1,ID:AIS52230.1,	-	-	ID:EIV99533.1,ID:EIW00832.1,	ID:UZQ83805.1,ID:UZQ82367.1,	-	ID:KHO62112.1,ID:KHO63043.1,	-	ID:SDF48121.1,ID:SDF93163.1,	ID:EMT38232.1,ID:EMT39988.1,	ID:SHF11531.1,	ID:AEM78364.1,ID:AEM78971.1,ID:AEM79271.1,	ID:WP_014758924.1,ID:WP_014757832.1,	ID:WP_209453840.1,ID:WP_015311430.1,	ID:AFK85928.1,ID:AFK87081.1,	ID:WP_045408836.1,ID:WP_045410323.1,	ID:ORX23323.1,ID:ORX23451.1,	ID:SNX54247.1,ID:SNX55206.1,	ID:ADL67905.1,ID:ADL68685.1,	ID:PHO07460.1,ID:PHO08371.1,	ID:AGB18012.1,ID:AGB18774.1,	ID:OXT08249.1,ID:OXT06115.1,	ID:KAA5806943.1,ID:KAA5806722.1,	ID:AST56340.1,ID:AST57774.1,	ID:AEF17563.1,
1420_ABC-2_type_transport...faa	ID:TCO68044.1,	ID:NNG65861.1,	ID:KKC30037.1,	ID:MCS3916372.1,	ID:ERM92976.1,	-	-	-	-	ID:WP_003870290.1,	ID:WP_231368300.1,	-	ID:AIS52056.1,	-	-	ID:EIW00833.1,	ID:UZQ83806.1,	-	ID:KHO62113.1,	-	ID:SDF48162.1,	ID:EMT39997.1,	ID:SHF11566.1,	ID:AEM78365.1,	-	-	-	-	-	-	-	-	-	-	-	-	-
1422_hypothetical_protein.faa	ID:TCO68046.1,	-	-	ID:MCS3916370.1,	ID:ERM93088.1,	-	-	-	-	-	-	-	-	-	-	-	-	-	-	-	-	-	-	-	-	-	-	-	-	-	-	-	-	-	-	-	-
1423_putative_Zn-dependen...faa	ID:TCO68047.1,	ID:NNG65863.1,	ID:KKC30039.1,	ID:MCS3916369.1,	ID:ERM92978.1,	-	-	-	-	-	ID:WP_019907530.1,	-	-	-	-	-	ID:UZQ83810.1,	-	-	-	ID:SDF48320.1,	ID:EMT39965.1,	-	ID:AEM78369.1,	-	-	-	-	-	-	-	-	-	-	-	-	-
1425_putative_integral_me...faa	ID:TCO54410.1,	ID:NNG67230.1,	ID:KKC28745.1,	ID:MCS3917593.1,	ID:ERM93335.1,	ID:SHF56054.1,	ID:WP_026486127.1,	ID:TZE81734.1,	ID:ADV78921.1,	ID:WP_003870726.1,	ID:WP_004400983.1,	ID:ADD03297.1,	ID:AIS53272.1,	-	ID:ABY93963.1,	ID:EIV99856.1,	ID:UZQ82658.1,	ID:ABY92090.1,	ID:KHO61901.1,	ID:WP_256201234.1,	ID:SDG36403.1,	ID:EMT38923.1,	-	ID:AEM79691.1,	ID:WP_014757840.1,	ID:WP_085112775.1,	ID:AFK85937.1,	ID:WP_231560403.1,	ID:ORX23314.1,	ID:SNX54262.1,	ID:ADL67915.1,	ID:PHO07450.1,	ID:AGB18021.1,	ID:OXT08258.1,	ID:KAA5806953.1,	ID:AST57784.1,	-
1426_ABC-2_type_transport...faa	ID:TCO54411.1,	ID:NNG67229.1,	ID:KKC28746.1,	ID:MCS3917592.1,	ID:ERM93334.1,	ID:SHF56096.1,	ID:WP_026486128.1,	ID:TZE81733.1,	ID:ADV78920.1,	ID:WP_003870727.1,	ID:WP_004400985.1,	ID:ADD03298.1,	ID:AIS53273.1,	-	ID:ABY93962.1,	ID:EIV99857.1,	ID:UZQ82659.1,	ID:ABY92089.1,	ID:KHO61900.1,	-	ID:SDG36367.1,	ID:EMT38941.1,	-	ID:AEM79692.1,	ID:WP_014757839.1,	ID:WP_209453850.1,	ID:AFK85936.1,	ID:WP_045408821.1,	ID:ORX23315.1,	ID:SNX54261.1,	ID:ADL67914.1,	ID:PHO07451.1,	ID:AGB18020.1,	ID:OXT08257.1,	ID:KAA5806952.1,	ID:AST57783.1,	-
1427_ABC-2_family_transpo...faa	ID:TCO54412.1,	ID:NNG67228.1,	ID:KKC28747.1,	ID:MCS3917591.1,	ID:ERM93333.1,	ID:SHF56137.1,	ID:WP_026486129.1,	ID:TZE81732.1,	ID:ADV78919.1,	ID:WP_003870728.1,	ID:WP_019908001.1,	ID:ADD03299.1,	ID:AIS53274.1,	-	ID:ABY93961.1,	ID:EIV99858.1,	ID:UZQ82660.1,	ID:ABY92088.1,	ID:KHO61899.1,	ID:WP_256201233.1,	ID:SDG36300.1,	ID:EMT38918.1,	-	ID:AEM79693.1,	ID:WP_014757838.1,	ID:WP_209453849.1,	ID:AFK85935.1,	ID:WP_045408824.1,	ID:ORX23316.1,	ID:SNX54260.1,	ID:ADL67913.1,	ID:PHO07452.1,	ID:AGB18019.1,	ID:OXT08256.1,	ID:KAA5806951.1,	ID:AST57782.1,	-
1429_L-threonine_3-dehydr...faa	ID:TCO54414.1,	ID:NNG67226.1,	ID:KKC28749.1,	ID:MCS3917589.1,	ID:ERM93331.1,	ID:SHE55531.1,ID:SHE41832.1,	ID:WP_026487245.1,ID:WP_245589940.1,	ID:TZE81502.1,	ID:ADV78915.1,	ID:WP_003871484.1,	ID:WP_004400992.1,	-	-	-	ID:ABY93957.1,	ID:EIV99437.1,ID:EIV99862.1,ID:EIW00397.1,	ID:UZQ83186.1,ID:UZQ82664.1,	ID:ABY92084.1,	ID:KHO61895.1,	-	ID:SDG36100.1,	ID:EMT38932.1,	ID:SHE97694.1,ID:SHF09691.1,	ID:AEM77699.1,ID:AEM79697.1,	ID:WP_014757177.1,	-	ID:AFK85254.1,	-	-	-	ID:ADL69397.1,	ID:PHO07205.1,	ID:AGB19357.1,	-	-	-	ID:AEF18104.1,
1430_hypothetical_protein.faa	ID:TCO53407.1,	-	-	ID:MCS3914888.1,	-	-	-	-	-	ID:WP_003871072.1,	-	-	-	-	-	-	-	-	-	-	-	-	-	-	-	-	-	-	-	-	-	-	-	-	-	-	-
1431_hypothetical_protein.faa	ID:TCO53408.1,	-	ID:KKC28533.1,	ID:MCS3914889.1,ID:MCS3917294.1,	-	-	-	-	-	ID:WP_003871073.1,	-	-	-	-	-	-	-	-	-	-	-	-	-	-	-	-	-	-	-	-	-	-	-	-	-	-	-
1432_uncharacterized_prot...faa	ID:TCO53409.1,	-	-	ID:MCS3914890.1,	-	-	-	-	-	ID:WP_003871074.1,	-	-	-	-	-	-	-	-	-	-	-	-	-	-	-	-	-	-	-	-	-	-	-	-	-	-	-
1433_hypothetical_protein.faa	ID:TCO53410.1,	-	ID:KKC28959.1,	-	-	-	-	-	-	-	-	-	-	-	-	-	-	-	-	ID:WP_028992064.1,	-	-	-	-	-	-	-	-	-	-	-	-	-	-	-	-	-
1435_hypothetical_protein.faa	ID:TCO63547.1,	-	-	-	-	-	-	-	ID:ADV80204.1,	ID:WP_003871019.1,	-	-	ID:AIS51885.1,	-	ID:ABY95258.1,	-	-	-	-	-	-	-	-	ID:AEM78264.1,	-	ID:WP_245301301.1,	-	-	-	ID:SNX52888.1,	ID:ADL68486.1,	-	ID:AGB18561.1,	ID:OXT09544.1,	-	-	-
1439_methyltransferase_fa...faa	ID:TCO63551.1,	ID:NNG66624.1,	ID:KKC29229.1,	ID:MCS3915334.1,	ID:ERM93112.1,	-	-	-	ID:ADV79250.1,	ID:WP_003870832.1,	ID:WP_003870832.1,	-	ID:AIS52910.1,	-	ID:ABY94301.1,	ID:EIV99510.1,	ID:UZQ82347.1,	ID:ABY92422.1,	ID:KHO63010.1,	-	ID:SDG11351.1,	ID:EMT38242.1,	ID:SHF19602.1,	ID:AEM79237.1,	-	-	-	-	-	-	-	-	-	-	-	-	-
1440_putative_restriction...faa	ID:TCO63552.1,	-	-	-	-	-	-	-	-	-	-	-	-	-	-	-	-	-	-	-	-	-	-	-	-	-	-	-	-	-	-	-	-	-	-	-	-
1447_dinitrogenase_iron-m...faa	ID:TCO63559.1,	ID:NNG66617.1,	ID:KKC29255.1,	ID:MCS3915341.1,	ID:ERM93119.1,	-	-	-	-	ID:WP_003870840.1,	ID:WP_004403544.1,	-	-	-	-	ID:EIV99502.1,	ID:UZQ82337.1,	-	ID:KHO63001.1,	-	ID:SDG11071.1,	ID:EMT38245.1,	ID:SHF19321.1,	ID:AEM79229.1,	-	-	-	-	-	-	-	-	-	-	-	-	-
1448_4Fe-4S_dicluster_pro...faa	ID:TCO63560.1,	ID:NNG66616.1,	ID:KKC29254.1,	ID:MCS3915342.1,	ID:ERM93120.1,	-	-	-	-	-	ID:WP_019907887.1,	-	-	-	-	-	-	-	ID:KHO63000.1,	-	-	-	ID:SHF19280.1,	ID:AEM79228.1,	-	-	-	-	-	-	-	-	-	-	-	-	-
1449_hypothetical_protein.faa	ID:TCO63561.1,	-	-	-	-	-	-	-	-	-	-	-	-	-	-	-	-	-	-	-	-	-	-	-	-	-	-	-	-	-	-	-	-	-	-	-	-
1450_hypothetical_protein.faa	ID:TCO63562.1,	-	-	-	-	-	-	-	-	-	-	-	-	-	-	-	-	-	-	-	-	-	-	-	-	-	-	-	-	-	-	-	-	-	-	-	-
1451_pyridine_nucleotide-...faa	ID:TCO63563.1,	-	-	-	-	-	-	-	-	-	-	-	-	-	-	-	-	-	-	-	-	-	-	-	-	-	-	-	-	-	-	-	-	-	-	-	-
1452_pyridine_nucleotide-...faa	ID:TCO63564.1,	-	-	-	-	-	-	-	-	-	-	-	-	-	-	-	-	-	-	-	-	-	-	-	-	-	-	-	-	-	-	-	-	-	-	-	-
1453_selenium_metabolism_...faa	ID:TCO63565.1,	ID:NNG66613.1,	ID:KKC29250.1,	ID:MCS3915345.1,	ID:ERM93123.1,	-	-	-	-	-	-	-	ID:AIS52899.1,	-	-	-	-	-	-	-	-	-	-	-	-	-	-	-	-	-	-	-	-	-	-	-	-
1454_hypothetical_protein.faa	ID:TCO63566.1,	ID:NNG66612.1,	-	ID:MCS3915346.1,	ID:ERM93277.1,	-	-	-	-	-	-	-	-	-	-	-	-	-	-	-	-	-	-	-	-	-	-	-	-	-	-	-	-	-	-	-	-
1455_thioredoxin_reductas...faa	ID:TCO63567.1,	ID:NNG66611.1,	ID:KKC29248.1,	ID:MCS3915347.1,	ID:ERM93124.1,	-	-	-	-	-	-	-	-	-	-	-	-	-	-	-	-	-	-	-	-	-	-	-	-	-	-	-	-	-	-	-	-
1456_thioredoxin_1.faa	ID:TCO63568.1,	ID:NNG66610.1,	ID:KKC29247.1,	ID:MCS3915348.1,	ID:ERM93278.1,	-	-	-	-	-	-	-	-	-	-	-	-	-	-	-	-	-	-	-	-	-	-	-	-	-	-	-	-	-	-	-	-
1457_glycine_reductase.faa	ID:TCO63569.1,	ID:NNG66609.1,	ID:KKC29246.1,	ID:MCS3915349.1,	ID:ERM93125.1,	-	-	-	-	-	-	-	-	-	-	-	-	-	-	-	-	-	-	-	-	-	-	-	-	-	-	-	-	-	-	-	-
1458_glycine_reductase_co...faa	ID:TCO63570.1,	-	ID:KKC29245.1,	ID:MCS3915350.1,	ID:ERM93279.1,	-	-	-	-	-	-	-	-	-	-	-	-	-	-	-	-	-	-	-	-	-	-	-	-	-	-	-	-	-	-	-	-
1459_glycine_reductase_co...faa	ID:TCO63571.1,	-	ID:KKC29244.1,	ID:MCS3915351.1,	ID:ERM93280.1,	-	-	-	-	-	-	-	-	-	-	-	-	-	-	-	-	-	-	-	-	-	-	-	-	-	-	-	-	-	-	-	-
1460_glycine_reductase.faa	ID:TCO63572.1,	ID:NNG66607.1,	ID:KKC29243.1,	ID:MCS3915352.1,	ID:ERM93281.1,	-	-	-	-	-	-	-	-	-	-	-	-	-	-	-	-	-	-	-	-	-	-	-	-	-	-	-	-	-	-	-	-
1461_glycine-betaine-sarc...faa	ID:TCO63573.1,	-	ID:KKC29242.1,	ID:MCS3915353.1,	ID:ERM93282.1,	-	-	-	-	-	-	-	-	-	-	-	-	-	-	-	-	-	-	-	-	-	-	-	-	-	-	-	-	-	-	-	-
1462_betaine_reductase.faa	ID:TCO63574.1,	ID:NNG66606.1,	ID:KKC29241.1,	ID:MCS3915354.1,	ID:ERM93126.1,	-	-	-	-	-	-	-	-	-	-	-	-	-	-	-	-	-	-	-	-	-	-	-	-	-	-	-	-	-	-	-	-
1463_glycine_reductase-be...faa	ID:TCO63575.1,	ID:NNG66605.1,	ID:KKC29240.1,	ID:MCS3915355.1,	ID:ERM93127.1,	-	-	-	-	-	-	-	-	-	-	-	-	-	-	-	-	-	-	-	-	-	-	-	-	-	-	-	-	-	-	-	-
1464_selenophosphate_synt...faa	ID:TCO63576.1,	ID:NNG66604.1,	ID:KKC29239.1,	ID:MCS3915356.1,	ID:ERM93128.1,	-	-	-	-	-	-	-	-	-	-	-	-	-	-	-	-	-	-	-	-	-	-	-	-	ID:SNX55172.1,	-	-	-	-	-	-	-
1465_L-seryl-tRNA-Sec-_se...faa	ID:TCO63577.1,	ID:NNG66603.1,	ID:KKC29238.1,	ID:MCS3915357.1,	ID:ERM93129.1,	-	-	-	-	-	-	-	-	-	-	-	-	-	-	-	-	-	ID:SHF28893.1,	-	-	-	-	-	-	ID:SNX55173.1,	ID:ADL69183.1,	-	ID:AGB19316.1,	-	-	-	-
1466_selenocysteine-speci...faa	ID:TCO63578.1,	ID:NNG66602.1,	ID:KKC29237.1,	ID:MCS3915358.1,	ID:ERM93283.1,	-	-	-	-	-	-	-	-	-	-	-	-	-	-	-	-	-	-	-	-	-	-	-	-	ID:SNX55174.1,	-	-	-	-	-	-	-
1467_uncharacterized_prot...faa	ID:TCO63579.1,	ID:NNG66601.1,	ID:KKC29236.1,	ID:MCS3915359.1,	ID:ERM93284.1,	-	-	-	-	-	-	-	-	-	-	-	-	-	-	-	-	-	-	-	-	-	-	-	-	-	-	-	-	-	-	-	-
1472_formylmethanofuran_d...faa	ID:TCO63584.1,	ID:NNG66596.1,	ID:KKC29278.1,	ID:MCS3915364.1,	-	ID:SHF61246.1,	-	ID:TZE80955.1,	ID:ADV79264.1,	-	-	-	ID:AIS52893.1,	-	ID:ABY94315.1,	-	-	-	-	-	-	-	-	-	-	-	-	-	-	-	-	-	-	-	-	-	-
1476_ferrous_iron_transpo...faa	ID:TCO63588.1,	ID:NNG67063.1,	ID:KKC29273.1,	ID:MCS3915368.1,	ID:ERM93137.1,	-	-	-	-	-	-	ID:ADD02917.1,	-	-	-	-	-	ID:ABY92435.1,	ID:KHO62381.1,	-	-	-	ID:SHE65282.1,	ID:AEM79219.1,	ID:WP_038068495.1,	ID:WP_245301128.1,	ID:AFK85120.1,	ID:WP_231560473.1,	ID:ORX24621.1,	-	ID:ADL69776.1,	ID:PHO08005.1,	ID:AGB19953.1,	ID:OXT08585.1,	ID:KAA5806357.1,	ID:AST56968.1,	ID:AEF18000.1,
1477_ferrous_iron_transpo...faa	ID:TCO63589.1,	ID:NNG67062.1,	ID:KKC29272.1,	ID:MCS3915369.1,	ID:ERM93138.1,	-	-	-	-	-	-	ID:ADD02916.1,	-	-	-	-	-	ID:ABY92436.1,	ID:KHO62382.1,	-	-	-	ID:SHE65242.1,	ID:AEM79218.1,	-	-	-	-	-	-	-	-	-	-	-	-	-
1478_ferrous_iron_transpo...faa	ID:TCO63590.1,	ID:NNG67061.1,	ID:KKC29271.1,	ID:MCS3915370.1,	ID:ERM93139.1,	-	-	-	-	-	-	ID:ADD02915.1,	-	-	-	-	-	ID:ABY92437.1,	ID:KHO62383.1,	-	-	-	ID:SHE65213.1,	ID:AEM79217.1,	ID:WP_200866656.1,	ID:WP_209453229.1,	ID:AFK85119.1,	-	ID:ORX24677.1,	-	ID:ADL69775.1,	ID:PHO08004.1,	ID:AGB19952.1,	ID:OXT08586.1,	ID:KAA5806356.1,	ID:AST56967.1,	ID:AEF17999.1,
1479_FeoA-like_protein.faa	ID:TCO63591.1,	ID:NNG67060.1,	ID:KKC29270.1,	ID:MCS3915371.1,	ID:ERM93286.1,	-	-	-	-	-	-	-	-	-	-	-	-	-	-	-	-	-	-	-	-	-	-	-	-	-	-	-	-	-	-	-	-
1480_ferrous_iron_transpo...faa	ID:TCO63592.1,	ID:NNG67059.1,	ID:KKC29269.1,	ID:MCS3915372.1,	ID:ERM93287.1,	-	-	-	-	-	-	-	-	-	-	-	-	-	-	-	-	-	-	-	-	-	-	-	-	-	-	-	-	-	-	-	-
1481_KaiC-GvpD-RAD55_fami...faa	ID:TCO63593.1,	ID:NNG67058.1,	ID:KKC29268.1,	ID:MCS3915373.1,	ID:ERM93288.1,	-	-	-	-	-	-	-	-	-	-	-	-	-	-	-	-	-	-	-	-	-	-	-	-	-	-	-	-	-	-	-	-
1482_hypothetical_protein.faa	ID:TCO63594.1,	-	ID:KKC29267.1,	ID:MCS3915374.1,	ID:ERM93289.1,	-	-	-	-	-	-	-	-	-	-	-	-	-	-	-	-	-	-	-	-	-	-	-	-	-	-	-	-	-	-	-	-
1483_hypothetical_protein.faa	ID:TCO63595.1,	-	ID:KKC29266.1,	ID:MCS3915375.1,	ID:ERM93140.1,	ID:SHF76919.1,	-	-	ID:ADV80253.1,	-	-	-	-	-	ID:ABY95310.1,	-	-	-	-	ID:WP_038001820.1,	ID:SDG49236.1,	-	-	-	-	ID:WP_209454174.1,	-	-	-	-	ID:ADL69361.1,	ID:PHO08485.1,	ID:AGB19473.1,	ID:OXT06973.1,	ID:KAA5807881.1,	ID:AST56469.1,	-
1484_Fur_family_ferric_up...faa	ID:TCO63596.1,	ID:NNG67055.1,	ID:KKC29264.1,	ID:MCS3915376.1,	ID:ERM93141.1,	-	-	ID:TZE80950.1,	-	-	ID:WP_004401625.1,	ID:ADD02912.1,	ID:AIS52883.1,	-	-	ID:EIV99495.1,	ID:UZQ82331.1,	ID:ABY92439.1,	ID:KHO62992.1,	-	ID:SDF85911.1,	ID:EMT38750.1,	ID:SHF19051.1,	ID:AEM79215.1,	ID:WP_084215000.1,	ID:WP_245301147.1,	ID:AFK87369.1,	-	ID:ORX22493.1,	ID:SNX55218.1,	-	-	-	-	-	-	ID:AEF16935.1,
1489_acyl-CoA_thioesteras...faa	ID:TCO63601.1,	ID:NNG67050.1,	ID:KKC29257.1,	ID:MCS3915382.1,	ID:ERM93144.1,	ID:SHF79110.1,	ID:WP_026486537.1,	ID:TZE80262.1,	-	ID:WP_003870545.1,	ID:WP_019907867.1,	-	ID:AIS52872.1,	-	-	ID:EIV99479.1,	ID:UZQ82313.1,	ID:ABY92463.1,	ID:KHO62977.1,	-	ID:SDF85323.1,	ID:EMT38747.1,	ID:SHF25884.1,	-	ID:WP_014758198.1,	ID:WP_209454798.1,	ID:AFK86320.1,	ID:WP_045411637.1,	ID:ORX23741.1,	ID:SNX54712.1,	ID:ADL68263.1,	ID:PHO08312.1,	ID:AGB18377.1,	ID:OXT09115.1,	ID:KAA5808395.1,	ID:AST58259.1,	ID:AEF16635.1,
1491_polyhydroxyalkanoate...faa	ID:TCO63603.1,	ID:NNG67046.1,	ID:KKC29280.1,	ID:MCS3915384.1,	ID:ERM93146.1,	ID:SHE49474.1,	ID:WP_026487499.1,	ID:TZE83509.1,	-	ID:WP_003870540.1,	ID:WP_011026019.1,	-	ID:AIS52870.1,	-	-	ID:EIV99474.1,	ID:UZQ82311.1,	ID:ABY92465.1,	ID:KHO62975.1,	-	ID:SDF85242.1,	ID:EMT38716.1,	-	ID:AEM79201.1,	ID:WP_014758564.1,	ID:WP_209454356.1,	ID:AFK86698.1,	ID:WP_045412411.1,	ID:ORX23908.1,	ID:SNX52649.1,	ID:ADL69064.1,	ID:PHO06970.1,	ID:AGB19161.1,	ID:OXT06400.1,	ID:KAA5807127.1,	ID:AST58891.1,	ID:AEF17453.1,
1492_2-octaprenylphenol_h...faa	ID:TCO63604.1,	ID:NNG67045.1,	-	ID:MCS3915385.1,	ID:ERM93147.1,	-	-	-	-	ID:WP_003870539.1,	ID:WP_004401600.1,	-	ID:AIS52869.1,	-	-	ID:EIV99473.1,	ID:UZQ82310.1,	ID:ABY92466.1,	-	-	ID:SDF85207.1,	ID:EMT38720.1,	-	ID:AEM79200.1,	-	-	-	-	-	-	-	-	-	-	-	-	-
1493_hypothetical_protein.faa	ID:TCO63605.1,	-	-	-	-	-	-	-	-	-	-	-	-	-	-	-	-	-	-	-	-	-	-	-	-	-	-	-	-	-	-	-	-	-	-	-	-
1494_patatin-like_phospho...faa	ID:TCO63606.1,	-	-	-	-	-	-	-	-	-	-	-	-	-	-	-	-	-	-	-	-	-	-	-	-	-	-	-	-	-	-	-	-	-	-	-	-
1495_hypothetical_protein.faa	ID:TCO63607.1,	-	-	-	-	-	-	-	-	-	-	-	-	-	-	-	-	-	-	-	-	-	-	-	-	-	-	-	-	-	-	-	-	-	-	-	-
1509_hypothetical_protein.faa	ID:TCO63621.1,	ID:NNG67029.1,	ID:KKC29297.1,	ID:MCS3915402.1,	ID:ERM93294.1,	-	-	-	-	-	-	-	-	-	-	-	-	-	-	-	-	-	-	-	-	-	-	-	-	-	-	-	-	-	-	-	-
1517_hypothetical_protein.faa	ID:TCO55317.1,	-	-	ID:MCS3916116.1,	-	-	-	-	-	-	-	-	-	-	-	-	-	-	-	-	-	-	-	-	-	-	-	-	-	-	-	-	-	-	-	-	-
1518_response_regulator_r...faa	ID:TCO55318.1,	ID:NNG68196.1,	ID:KKC29865.1,	ID:MCS3916118.1,	ID:ERM90691.1,ID:ERM91438.1,	ID:SHE69128.1,	-	-	-	ID:WP_003870114.1,ID:WP_003870114.1,	-	ID:ADD01917.1,	ID:AIS52236.1,	-	-	ID:EIW00913.1,	-	ID:ABY93251.1,	-	ID:WP_028992010.1,	-	-	-	ID:AEM78976.1,	-	-	-	-	-	ID:SNX53732.1,	-	-	-	-	-	-	-
1519_response_regulator_r...faa	ID:TCO55319.1,	ID:NNG68195.1,	ID:KKC29864.1,	ID:MCS3916119.1,	ID:ERM90720.1,ID:ERM91439.1,	ID:SHF00539.1,	-	ID:TZE81143.1,	-	ID:WP_042835472.1,ID:WP_003871264.1,	ID:WP_019908044.1,	ID:ADD01916.1,	ID:AIS52307.1,	-	-	ID:EIV99876.1,	ID:UZQ82674.1,	-	ID:KHO63174.1,	-	-	ID:EMT38928.1,	ID:SHE90812.1,	ID:AEM79709.1,	ID:WP_014759220.1,	ID:WP_209453400.1,	ID:AFK87384.1,	ID:WP_045413513.1,	-	ID:SNX53733.1,	-	-	-	-	ID:KAA5806579.1,	ID:AST57369.1,	ID:AEF16096.1,ID:AEF16906.1,
1520_biofilm_PGA_synthesi...faa	ID:TCO55320.1,	-	-	-	-	-	-	-	-	ID:WP_003870112.1,	-	-	-	-	-	-	-	-	ID:KHO63175.1,	-	-	-	-	-	-	-	-	-	-	ID:SNX54972.1,	-	-	-	-	-	-	-
1521_hypothetical_protein.faa	ID:TCO55321.1,	ID:NNG68194.1,	-	ID:MCS3916122.1,	-	-	-	-	-	ID:WP_003870111.1,	-	-	ID:AIS52233.1,	-	-	-	-	-	ID:KHO63176.1,	ID:WP_028991426.1,	-	-	-	-	-	-	-	-	-	ID:SNX54971.1,	-	-	-	-	-	-	-
1522_4Fe-4S_binding_prote...faa	ID:TCO55322.1,	-	-	ID:MCS3916123.1,	-	-	-	-	-	-	-	-	ID:AIS51396.1,	-	-	-	-	-	-	-	-	-	-	-	-	-	-	-	-	-	-	-	-	-	-	-	-
1523_hypothetical_protein.faa	ID:TCO55323.1,	-	-	ID:MCS3916125.1,	-	-	-	-	-	-	-	-	-	-	-	-	-	-	-	-	-	-	-	-	-	-	-	-	-	-	-	-	-	-	-	-	-
1524_IstB-like_ATP_bindin...faa	ID:TCO55324.1,	-	-	ID:MCS3916126.1,	-	-	-	-	-	-	-	-	-	-	-	-	-	-	-	-	-	-	-	-	-	-	-	-	-	-	-	-	-	-	-	-	-
1525_hypothetical_protein.faa	ID:TCO55325.1,	-	-	-	-	-	-	-	-	-	-	-	-	-	-	-	-	-	-	-	-	-	-	-	-	-	-	-	-	-	-	-	-	-	-	-	-
1526_hypothetical_protein.faa	ID:TCO55326.1,	-	-	ID:MCS3916129.1,	-	-	-	-	-	-	-	-	-	-	-	-	-	-	-	-	-	-	-	-	-	-	-	-	-	-	-	-	-	-	-	-	-
1527_hypothetical_protein.faa	ID:TCO55327.1,	-	-	ID:MCS3916130.1,	-	-	-	-	-	-	-	-	-	-	-	-	-	-	-	-	-	-	-	-	-	-	-	-	-	ID:SNX54469.1,	-	-	-	-	-	-	-
1528_hypothetical_protein.faa	ID:TCO55328.1,	ID:NNG68193.1,	-	ID:MCS3916131.1,	-	ID:SHF01538.1,	-	-	-	-	-	ID:ADD03143.1,	ID:AIS53065.1,	-	-	-	-	-	-	-	-	-	-	-	ID:WP_014758006.1,	-	ID:AFK86122.1,	ID:WP_045413808.1,	-	-	-	-	-	-	-	-	-
1529_hypothetical_protein.faa	ID:TCO55329.1,ID:TCO55416.1,	-	-	-	-	-	-	-	-	-	-	-	-	-	-	-	-	-	-	-	-	-	-	-	-	-	-	-	-	-	-	-	-	-	-	-	-
1530_hypothetical_protein.faa	ID:TCO53234.1,	-	-	-	-	-	-	-	-	-	-	-	-	-	-	-	-	-	-	-	-	-	-	-	-	-	-	-	-	-	-	-	-	-	-	-	-
1532_hypothetical_protein.faa	ID:TCO53236.1,	ID:NNG65777.1,	ID:KKC28493.1,	-	ID:ERM92519.1,	ID:SHF87846.1,	-	-	ID:ADV78716.1,	-	-	-	-	-	ID:ABY93752.1,	-	-	ID:ABY92041.1,	ID:KHO61661.1,	-	-	-	ID:SHF37649.1,	-	-	ID:WP_209453315.1,	ID:AFK85876.1,	-	-	-	ID:ADL67867.1,	-	-	-	ID:KAA5806906.1,	-	-
1570_translation_elongati...faa	ID:TCO56430.1,	-	-	-	ID:ERM90972.1,	-	-	-	-	-	-	-	-	-	-	-	-	-	-	-	-	-	ID:SHF33210.1,ID:SHF37004.1,	-	-	-	-	-	-	-	-	-	-	-	-	-	-
1571_amino_acid-polyamine...faa	ID:TCO66225.1,	ID:NNG67437.1,ID:NNG67085.1,	ID:KKC28722.1,ID:KKC30294.1,	ID:MCS3916490.1,ID:MCS3917461.1,	ID:ERM91301.1,ID:ERM91262.1,	-	ID:WP_245589926.1,	-	-	-	ID:WP_019907506.1,	-	ID:AIS51899.1,	-	-	ID:EIW00755.1,	ID:UZQ83733.1,	-	ID:KHO62023.1,	-	ID:SDG69469.1,	ID:EMT39974.1,	ID:SHF29858.1,	ID:AEM78287.1,	ID:WP_014757693.1,	-	ID:AFK85788.1,	-	ID:ORX23616.1,	-	-	-	-	-	-	-	ID:AEF16232.1,
1572_D-alanyl-D-alanine_d...faa	ID:TCO66226.1,	ID:NNG67438.1,	ID:KKC28721.1,	ID:MCS3917463.1,	ID:ERM91263.1,	-	-	-	-	-	-	-	-	-	-	-	-	-	-	-	-	-	-	-	-	-	-	-	-	-	-	-	-	-	-	-	-
1576_ABC-2_type_transport...faa	ID:TCO66230.1,	ID:NNG67442.1,	-	ID:MCS3917467.1,	ID:ERM91222.1,	-	-	ID:TZE81462.1,	ID:ADV78827.1,	ID:WP_003869647.1,	ID:WP_012268916.1,	ID:ADD03549.1,	ID:AIS53292.1,ID:AIS53403.1,	-	ID:ABY93866.1,	ID:EIW00065.1,	ID:UZQ82838.1,	ID:ABY91666.1,	ID:KHO61777.1,ID:KHO60915.1,	-	ID:SDF59520.1,	ID:EMT39813.1,	-	ID:AEM79874.1,	ID:WP_014757703.1,	-	ID:AFK85798.1,	ID:WP_045408383.1,	ID:ORX23606.1,	ID:SNX53958.1,	-	-	-	-	-	-	-
1577_ABC-2_type_transport...faa	ID:TCO66231.1,	ID:NNG67443.1,	-	ID:MCS3917468.1,	ID:ERM91223.1,	-	-	ID:TZE81463.1,	ID:ADV78828.1,	ID:WP_003869648.1,	ID:WP_012268917.1,	-	ID:AIS53402.1,	-	ID:ABY93867.1,	ID:EIW00064.1,	ID:UZQ82837.1,	-	ID:KHO61778.1,	-	ID:SDF59563.1,	ID:EMT39821.1,	-	ID:AEM79873.1,	ID:WP_014757704.1,	-	ID:AFK85799.1,	ID:WP_045408380.1,	ID:ORX23605.1,	ID:SNX53959.1,	-	-	-	-	-	-	-
1578_ABC-2_type_transport...faa	ID:TCO66232.1,	ID:NNG67444.1,	ID:KKC28713.1,	ID:MCS3917469.1,	ID:ERM91224.1,	ID:SHF19340.1,	ID:WP_026485772.1,	ID:TZE81464.1,	ID:ADV78829.1,	ID:WP_003869649.1,ID:WP_003869371.1,	ID:WP_004403494.1,ID:WP_019908105.1,	-	ID:AIS53401.1,	-	ID:ABY93868.1,	ID:EIV99532.1,ID:EIW00063.1,	ID:UZQ82366.1,ID:UZQ82836.1,	-	ID:KHO61779.1,ID:KHO63042.1,	-	ID:SDF59603.1,ID:SDF93192.1,	ID:EMT38250.1,ID:EMT39818.1,	ID:SHF20374.1,	ID:AEM79270.1,ID:AEM79872.1,	ID:WP_014757831.1,ID:WP_014757705.1,	ID:WP_209453880.1,	ID:AFK85800.1,ID:AFK85927.1,	ID:WP_045408908.1,ID:WP_045408377.1,	ID:ORX23324.1,ID:ORX23604.1,	ID:SNX53960.1,ID:SNX54246.1,	ID:ADL70031.1,	ID:PHO07476.1,	ID:AGB18011.1,	ID:OXT08305.1,ID:OXT08504.1,	ID:KAA5805994.1,ID:KAA5806942.1,	-	-
1579_REP_element-mobilizi...faa	ID:TCO66233.1,	ID:NNG67445.1,	ID:KKC28712.1,	ID:MCS3917470.1,	-	-	-	-	ID:ADV78830.1,	ID:WP_003869650.1,	ID:WP_019908104.1,	-	ID:AIS53400.1,	-	ID:ABY93869.1,	ID:EIW00062.1,	ID:UZQ82834.1,	-	-	-	ID:SDF59644.1,	ID:EMT39789.1,	-	ID:AEM79871.1,	-	-	-	-	-	-	-	-	-	-	-	-	-
1580_putative_MFS_family_...faa	ID:TCO66234.1,	ID:NNG67446.1,	ID:KKC28711.1,	ID:MCS3917471.1,	ID:ERM91225.1,	-	-	-	ID:ADV78831.1,	ID:WP_003869651.1,	ID:WP_019908102.1,	-	ID:AIS53399.1,	-	ID:ABY93870.1,	ID:EIW00061.1,	ID:UZQ82833.1,	ID:ABY91926.1,	ID:KHO61783.1,	-	ID:SDF59688.1,	ID:EMT39763.1,	ID:SHE91841.1,	ID:AEM79870.1,	-	-	-	-	-	-	-	-	-	-	-	-	-
1589_putative_nucleotidyl...faa	ID:TCO66243.1,	ID:NNG67454.1,	-	ID:MCS3917481.1,	-	-	ID:WP_026486295.1,	ID:TZE81327.1,	-	ID:WP_003869665.1,	-	-	-	-	-	ID:EIW00047.1,	ID:UZQ82820.1,	-	ID:KHO61794.1,	-	ID:SDF12634.1,	ID:EMT39781.1,	ID:SHE92304.1,	-	-	ID:WP_209454786.1,	-	-	-	-	-	ID:PHO08301.1,	ID:AGB18389.1,	ID:OXT09127.1,	-	-	-
1597_hypothetical_protein.faa	ID:TCO66251.1,	-	-	-	-	-	-	-	-	-	-	-	-	-	-	-	-	-	-	-	-	-	-	-	-	-	-	-	-	-	-	-	-	-	-	-	-
1598_regulatory_LuxR_fami...faa	ID:TCO66252.1,	-	-	-	-	-	-	-	-	-	-	-	-	-	-	-	-	-	-	-	-	-	-	-	-	-	-	-	-	-	-	-	-	-	-	-	-
1599_hypothetical_protein.faa	ID:TCO66253.1,	-	-	ID:MCS3917492.1,	-	-	-	-	-	-	-	-	-	-	-	-	-	-	-	-	-	-	-	-	-	-	-	-	-	-	-	-	-	-	-	-	-
1600_hypothetical_protein.faa	ID:TCO66254.1,	ID:NNG66867.1,	ID:KKC28885.1,	ID:MCS3917493.1,	ID:ERM90952.1,	-	-	-	-	-	-	-	ID:AIS53366.1,	-	-	-	-	ID:ABY91950.1,	ID:KHO61806.1,	-	-	ID:EMT39732.1,	ID:SHE92701.1,	-	-	-	-	-	-	-	-	-	-	-	-	-	-
1601_hypothetical_protein.faa	ID:TCO66255.1,	-	ID:KKC28883.1,	ID:MCS3917495.1,	-	-	-	-	-	-	-	ID:ADD03397.1,	-	-	-	-	-	-	ID:KHO61814.1,	ID:WP_154653777.1,	-	-	-	-	-	-	-	-	-	-	-	-	-	-	-	-	-
1602_ArsR_family_transcri...faa	ID:TCO66256.1,	ID:NNG66868.1,	ID:KKC28882.1,	ID:MCS3917496.1,	-	-	-	-	-	-	-	-	-	-	-	-	-	-	ID:KHO61817.1,	-	-	ID:EMT39771.1,	ID:SHE93094.1,	-	-	-	-	-	-	-	-	-	-	-	-	-	-
1603_hypothetical_protein.faa	ID:TCO66257.1,	ID:NNG66869.1,	-	ID:MCS3917497.1,	ID:ERM90957.1,	-	-	-	-	-	-	-	-	-	-	-	-	-	ID:KHO61818.1,	-	-	-	ID:SHE93125.1,	-	-	-	-	-	-	-	-	-	-	-	-	-	-
1604_hypothetical_protein.faa	ID:TCO66258.1,	ID:NNG66870.1,	ID:KKC28880.1,	ID:MCS3917498.1,	ID:ERM90958.1,	-	-	-	-	-	-	-	-	-	-	-	-	-	ID:KHO61819.1,	-	-	ID:EMT39795.1,	ID:SHE93163.1,	-	-	-	-	-	-	-	-	-	-	-	-	-	-
1605_PPP_family_3-phenylp...faa	ID:TCO66259.1,	ID:NNG66871.1,	ID:KKC28879.1,	ID:MCS3917499.1,	-	ID:SHE47155.1,ID:SHF15557.1,	-	ID:TZE80919.1,	-	-	-	-	-	-	-	-	-	-	ID:KHO61820.1,	-	-	ID:EMT39728.1,	ID:SHE93202.1,	ID:AEM79848.1,	-	-	-	-	-	-	-	-	-	-	-	-	-
1613_ABC-2_type_transport...faa	ID:TCO66267.1,	-	-	-	-	-	-	-	-	-	-	-	-	-	-	-	-	-	-	-	-	-	-	-	-	-	-	-	-	-	-	-	-	-	-	-	-
1615_pepF-M3_family_oligo...faa	ID:TCO66269.1,	ID:NNG66883.1,	ID:KKC28902.1,	ID:MCS3917510.1,	ID:ERM92923.1,	-	-	-	-	ID:WP_003869695.1,	ID:WP_004398881.1,	-	-	-	-	ID:EIW00015.1,	ID:UZQ82792.1,	-	-	-	ID:SDF11244.1,	ID:EMT39863.1,	-	ID:AEM79832.1,	-	-	-	-	-	-	-	-	-	-	-	-	-
1623_hypothetical_protein.faa	ID:TCO66277.1,	-	-	-	-	-	-	-	-	-	-	-	-	-	-	-	-	-	-	-	-	-	-	-	-	-	-	-	-	-	-	-	-	-	-	-	-
1624_FMN-binding_protein.faa	ID:TCO66278.1,	-	-	-	-	-	-	-	-	-	-	-	-	-	-	-	-	-	-	-	-	-	-	-	-	-	-	-	-	-	-	-	-	-	-	-	-
1625_hypothetical_protein.faa	ID:TCO66279.1,	-	ID:KKC28878.1,	-	-	-	-	-	-	-	-	-	-	-	-	-	-	-	-	-	-	-	-	-	-	-	-	-	-	-	-	-	-	-	-	-	-
1626_hypothetical_protein.faa	ID:TCO66280.1,	ID:NNG66886.1,	ID:KKC28877.1,	ID:MCS3917521.1,	ID:ERM92913.1,	ID:SHE89796.1,	-	-	-	ID:WP_003869722.1,	ID:WP_003869722.1,	ID:ADD03314.1,	-	-	-	ID:EIV99993.1,	ID:UZQ82764.1,	ID:ABY92448.1,	-	-	ID:SDF56596.1,	ID:EMT39838.1,	-	ID:AEM79810.1,	-	-	-	-	-	-	-	-	-	-	-	-	-
1640_tRNA_methyltransfera...faa	ID:TCO66294.1,	-	-	-	-	-	-	-	-	-	-	-	-	-	-	-	-	-	-	-	-	-	-	-	-	-	-	-	-	-	-	-	-	-	-	-	-
1641_tRNA_methyltransfera...faa	ID:TCO66295.1,	-	-	-	-	-	-	-	-	-	-	-	-	-	-	-	-	-	-	-	-	-	-	-	-	-	-	-	-	-	-	-	-	-	-	-	-
1643_BFD-like_-2Fe-2S-_bi...faa	ID:TCO66297.1,	ID:NNG66901.1,	ID:KKC28862.1,	ID:MCS3917536.1,	ID:ERM92938.1,	-	-	-	-	ID:WP_039929175.1,	ID:WP_019908066.1,	-	-	-	-	-	ID:UZQ82761.1,	-	-	-	-	-	-	-	-	-	-	-	-	-	-	-	-	-	-	-	-
1645_putative_amidohydrol...faa	ID:TCO66299.1,	ID:NNG66903.1,	ID:KKC28858.1,	ID:MCS3917538.1,	ID:ERM92937.1,	-	-	-	-	ID:WP_003869730.1,	ID:WP_004398821.1,	-	-	-	-	ID:EIV99988.1,	ID:UZQ82759.1,	ID:ABY91984.1,	ID:KHO61843.1,	-	ID:SDF56028.1,	ID:EMT39866.1,	ID:SHE93928.1,	ID:AEM79805.1,	-	-	-	-	-	-	-	-	-	-	-	-	-
1646_putative_amidohydrol...faa	ID:TCO66300.1,	ID:NNG66904.1,	ID:KKC28857.1,	ID:MCS3917539.1,	ID:ERM92936.1,	-	-	-	-	ID:WP_003869731.1,	ID:WP_019908065.1,	-	-	-	-	ID:EIV99987.1,	ID:UZQ84392.1,	ID:ABY91985.1,	ID:KHO61844.1,	-	ID:SDF55984.1,	ID:EMT39871.1,	ID:SHE93960.1,	ID:AEM79804.1,	-	-	-	-	-	-	-	-	-	-	-	-	-
1647_GPH_family_glycoside...faa	ID:TCO66301.1,	ID:NNG66905.1,	ID:KKC28856.1,ID:KKC29184.1,	ID:MCS3915297.1,ID:MCS3917540.1,	ID:ERM92898.1,	-	-	-	-	ID:WP_003869732.1,	ID:WP_004398817.1,	-	-	-	-	ID:EIV99986.1,	ID:UZQ82758.1,	ID:ABY91986.1,	ID:KHO61845.1,	-	ID:SDF55937.1,	ID:EMT39893.1,	ID:SHE93994.1,	ID:AEM79803.1,	-	ID:WP_209453033.1,	-	-	ID:ORX23794.1,	-	ID:ADL68249.1,	-	-	-	-	-	-
1648_-FeFe-_hydrogenase_H...faa	ID:TCO66302.1,	-	-	ID:MCS3917541.1,	ID:ERM92934.1,	-	-	-	-	-	-	-	-	-	-	-	-	-	-	-	-	-	-	-	-	-	-	-	-	-	-	-	-	-	-	-	-
1651_hypothetical_protein.faa	ID:TCO55404.1,	-	-	-	-	-	-	-	-	-	-	-	-	-	-	-	-	-	-	-	-	-	-	-	-	-	-	-	-	-	-	-	-	-	-	-	-
1652_uncharacterized_prot...faa	ID:TCO55405.1,	-	-	-	-	-	-	-	-	-	-	-	-	-	-	-	-	-	-	-	-	-	-	-	-	-	-	-	-	-	-	-	-	-	-	-	-
1653_Zn-dependent_peptida...faa	ID:TCO55406.1,	-	-	-	-	-	-	-	-	-	-	-	-	-	-	-	-	-	-	-	-	-	-	-	-	-	-	-	-	-	-	-	-	-	-	-	-
1654_DDE_family_transposa...faa	ID:TCO55407.1,	-	-	-	-	-	-	-	-	-	-	-	-	-	-	-	-	-	-	-	-	-	-	-	-	-	-	-	-	-	-	-	-	-	-	-	-
1655_DDE_family_transposa...faa	ID:TCO55408.1,	-	-	-	-	-	-	-	-	-	-	-	-	-	-	-	-	-	-	-	-	-	-	-	-	-	-	-	-	-	-	-	-	-	-	-	-
1656_hypothetical_protein.faa	ID:TCO55409.1,	-	-	-	-	-	-	-	-	-	-	-	-	-	-	-	-	-	-	-	-	-	-	-	-	-	-	-	-	-	-	-	-	-	-	-	-
1657_uncharacterized_prot...faa	ID:TCO55410.1,	-	-	-	-	-	-	-	-	-	-	-	-	-	-	-	-	-	-	-	-	-	-	-	-	-	-	-	-	-	-	-	-	-	-	-	-
1658_uncharacterized_prot...faa	ID:TCO55411.1,	-	-	-	-	-	-	-	-	-	-	-	-	-	-	-	-	-	-	-	-	-	-	-	-	-	-	-	-	-	-	-	-	-	-	-	-
1660_hypothetical_protein.faa	ID:TCO55413.1,	-	-	-	-	-	-	-	-	-	-	-	-	-	-	-	-	-	-	-	-	-	-	-	-	-	-	-	-	-	-	-	-	-	-	-	-
1661_KAP-like_P-loop_doma...faa	ID:TCO55414.1,	-	-	-	-	-	-	-	-	-	-	-	-	-	-	-	-	-	-	-	-	-	-	-	-	-	-	-	-	-	-	-	-	-	-	-	-
1662_transposase-like_pro...faa	ID:TCO55415.1,	-	-	-	-	-	-	-	-	-	-	-	-	-	-	-	-	-	-	-	-	-	-	-	-	-	-	-	-	-	-	-	-	-	-	-	-
1664_hypothetical_protein.faa	ID:TCO53288.1,	ID:NNG66927.1,	ID:KKC28835.1,ID:KKC28524.1,	-	ID:ERM90914.1,	-	-	-	-	ID:WP_003870402.1,ID:WP_003870402.1,	ID:WP_019907157.1,	-	ID:AIS53288.1,	-	-	ID:EIV99884.1,ID:EIV99897.1,	ID:UZQ82692.1,	ID:ABY92047.1,	-	-	-	-	ID:SHF28198.1,	-	-	-	-	-	-	-	-	-	-	-	-	-	-
1665_elongation_factor_Tu...faa	ID:TCO56107.1,	-	-	-	-	-	-	-	-	-	-	-	-	-	-	-	-	-	-	-	-	-	-	-	-	-	-	ID:WP_231560662.1,	-	-	-	-	-	-	-	-	-
1667_SSU_ribosomal_protei...faa	ID:TCO56109.1,	ID:NNG66258.1,	-	ID:MCS3914956.1,	ID:ERM90961.1,	ID:SHF82870.1,	ID:WP_026486975.1,	ID:TZE82716.1,	ID:ADV78995.1,	ID:WP_003870267.1,	ID:WP_003870267.1,	ID:ADD03214.1,	ID:AIS53195.1,	-	ID:ABY94039.1,	ID:EIV99773.1,	ID:UZQ82583.1,	ID:ABY92165.1,	ID:KHO63435.1,	ID:WP_028992519.1,	ID:SDG39832.1,	ID:EMT38393.1,	ID:SHF37280.1,	ID:AEM79607.1,	ID:WP_014757920.1,	ID:WP_209453799.1,	ID:AFK86023.1,	ID:WP_014757920.1,	ID:ORX22258.1,	ID:SNX54366.1,	ID:ADL67997.1,	ID:PHO06171.1,	ID:AGB18106.1,	ID:OXT05807.1,	ID:KAA5807029.1,	ID:AST57874.1,	ID:AEF16386.1,
1668_SSU_ribosomal_protei...faa	ID:TCO56110.1,	ID:NNG66259.1,	-	ID:MCS3914955.1,	ID:ERM90962.1,	ID:SHF82833.1,	ID:WP_026486976.1,	ID:TZE82715.1,	ID:ADV78994.1,	ID:WP_003868702.1,	ID:WP_003868702.1,	ID:ADD03215.1,	ID:AIS53196.1,	-	ID:ABY94038.1,	ID:EIV99774.1,	ID:UZQ82584.1,	ID:ABY92164.1,	ID:KHO63436.1,	-	ID:SDG39799.1,	ID:EMT38400.1,	ID:SHF37253.1,	ID:AEM79608.1,	ID:WP_013787145.1,	ID:WP_013296972.1,	ID:AFK86022.1,	ID:WP_013787145.1,	ID:ORX22259.1,	ID:SNX54365.1,	ID:ADL67996.1,	ID:PHO06172.1,	ID:AGB18105.1,	ID:OXT05806.1,	ID:KAA5807028.1,	ID:AST57873.1,	ID:AEF16385.1,
1669_large_subunit_riboso...faa	ID:TCO56111.1,	ID:NNG66260.1,	-	ID:MCS3914954.1,	ID:ERM90963.1,	ID:SHF82796.1,	ID:WP_035172746.1,	ID:TZE82714.1,	ID:ADV78993.1,	ID:WP_003870268.1,	ID:WP_003870268.1,	ID:ADD03216.1,	ID:AIS53197.1,	-	ID:ABY94037.1,	ID:EIV99775.1,	ID:UZQ82585.1,	ID:ABY92163.1,	ID:KHO63437.1,	ID:WP_028992518.1,	ID:SDG39764.1,	ID:EMT38390.1,	ID:SHF37231.1,	ID:AEM79609.1,	ID:WP_013787144.1,	ID:WP_209453798.1,	ID:AFK86021.1,	ID:WP_013787144.1,	ID:ORX22260.1,	ID:SNX54364.1,	ID:ADL67995.1,	ID:PHO06173.1,	ID:AGB18104.1,	ID:OXT05805.1,	ID:KAA5807027.1,	ID:AST57872.1,	ID:AEF16384.1,
1670_DNA-directed_RNA_pol...faa	ID:TCO56112.1,	ID:NNG66261.1,	-	ID:MCS3914953.1,	-	ID:SHF82758.1,	ID:WP_026486978.1,	ID:TZE82830.1,	ID:ADV78992.1,	ID:WP_003870269.1,	ID:WP_004402357.1,	ID:ADD03217.1,	ID:AIS53198.1,	-	ID:ABY94036.1,	ID:EIV99776.1,	ID:UZQ82586.1,	ID:ABY92162.1,	ID:KHO63438.1,	-	ID:SDG39719.1,	ID:EMT38399.1,	ID:SHF37205.1,	ID:AEM79610.1,	ID:WP_014757919.1,	ID:WP_209453797.1,	ID:AFK86020.1,	ID:WP_045412593.1,	ID:ORX22261.1,	ID:SNX54363.1,	ID:ADL67994.1,	ID:PHO06174.1,	ID:AGB18102.1,	ID:OXT05804.1,	ID:KAA5807026.1,	ID:AST57871.1,	ID:AEF16383.1,
1671_DNA-directed_RNA_pol...faa	ID:TCO56113.1,	ID:NNG66262.1,	-	ID:MCS3914952.1,	ID:ERM90964.1,	ID:SHF82723.1,	ID:WP_035172500.1,	ID:TZE82713.1,	ID:ADV78991.1,	ID:WP_003870270.1,	ID:WP_004402358.1,	ID:ADD03218.1,	ID:AIS53199.1,	-	ID:ABY94035.1,	ID:EIV99777.1,	ID:UZQ82587.1,	ID:ABY92161.1,	ID:KHO63439.1,	-	ID:SDG39677.1,	ID:EMT38396.1,	ID:SHF37177.1,	ID:AEM79611.1,	ID:WP_014757918.1,	ID:WP_209453796.1,	ID:AFK86019.1,	ID:WP_045412592.1,	ID:ORX22262.1,	ID:SNX54362.1,	ID:ADL67993.1,	ID:PHO06175.1,	ID:AGB18101.1,	ID:OXT05803.1,	ID:KAA5807025.1,	ID:AST57870.1,	ID:AEF16382.1,
1672_LSU_ribosomal_protei...faa	ID:TCO56114.1,	ID:NNG66263.1,	-	ID:MCS3914951.1,	ID:ERM90965.1,	ID:SHF82689.1,	ID:WP_026486980.1,	ID:TZE82708.1,	ID:ADV78990.1,	ID:WP_003870271.1,	ID:WP_003870271.1,	ID:ADD03219.1,	ID:AIS53200.1,	-	ID:ABY94034.1,	ID:EIV99778.1,	ID:UZQ82588.1,	ID:ABY92160.1,	ID:KHO61975.1,ID:KHO63440.1,	ID:WP_028992515.1,	ID:SDG39639.1,	ID:EMT38392.1,	ID:SHF37152.1,	ID:AEM79612.1,	ID:WP_013787141.1,	ID:WP_015310886.1,	ID:AFK86018.1,	ID:WP_045412589.1,	ID:ORX22263.1,	ID:SNX54361.1,	ID:ADL67992.1,	ID:PHO06176.1,	ID:AGB18100.1,	ID:OXT05802.1,	ID:KAA5807024.1,	ID:AST57868.1,	ID:AEF16381.1,
1673_LSU_ribosomal_protei...faa	ID:TCO56115.1,	ID:NNG66264.1,	-	ID:MCS3914950.1,	ID:ERM90966.1,	ID:SHF82651.1,	ID:WP_035172747.1,	ID:TZE82707.1,	ID:ADV78989.1,	ID:WP_003870272.1,	ID:WP_004402359.1,	ID:ADD03220.1,	ID:AIS53201.1,	-	ID:ABY94033.1,	ID:EIV99779.1,	ID:UZQ82589.1,	ID:ABY92159.1,	ID:KHO61974.1,ID:KHO63441.1,	ID:WP_012995923.1,	ID:SDG39604.1,	ID:EMT38391.1,	ID:SHF37127.1,	ID:AEM79613.1,	ID:WP_014757917.1,	ID:WP_015310885.1,	ID:AFK86017.1,	ID:WP_045412587.1,	ID:ORX22264.1,	ID:SNX54360.1,	ID:ADL67991.1,	ID:PHO06177.1,	ID:AGB18099.1,	ID:OXT05801.1,	ID:KAA5807023.1,	ID:AST57867.1,	ID:AEF16380.1,
1674_LSU_ribosomal_protei...faa	ID:TCO56116.1,	ID:NNG66265.1,	-	ID:MCS3914949.1,	ID:ERM90967.1,	ID:SHF82613.1,	ID:WP_026486982.1,	ID:TZE82706.1,	ID:ADV78988.1,	ID:WP_003870273.1,	ID:WP_003870273.1,	ID:ADD03221.1,	ID:AIS53202.1,	-	ID:ABY94032.1,	ID:EIV99780.1,	ID:UZQ82590.1,	ID:ABY92158.1,	ID:KHO61973.1,	ID:WP_012995924.1,	ID:SDG39570.1,	ID:EMT38388.1,	ID:SHF37101.1,	ID:AEM79614.1,	ID:WP_038068525.1,	ID:WP_209453795.1,	ID:AFK86016.1,	ID:WP_041592050.1,	ID:ORX22265.1,	ID:SNX54359.1,	ID:ADL67990.1,	ID:PHO06178.1,	ID:AGB18098.1,	ID:OXT05800.1,	ID:KAA5807022.1,	ID:AST57866.1,	ID:AEF16379.1,
1675_LSU_ribosomal_protei...faa	ID:TCO56117.1,	ID:NNG66266.1,	-	ID:MCS3914948.1,	ID:ERM90968.1,	ID:SHF82577.1,	ID:WP_026486983.1,	ID:TZE82705.1,	ID:ADV78987.1,	ID:WP_003868695.1,	ID:WP_003868695.1,	ID:ADD03222.1,	ID:AIS53203.1,	-	ID:ABY94031.1,	ID:EIV99781.1,	ID:UZQ82591.1,	ID:ABY92157.1,	ID:KHO61972.1,	ID:WP_012995925.1,	ID:SDG39528.1,	ID:EMT38394.1,	ID:SHF37076.1,	ID:AEM79615.1,	ID:WP_014757915.1,	ID:WP_013296965.1,	ID:AFK86015.1,	ID:WP_014757915.1,	ID:ORX22266.1,	ID:SNX54358.1,	ID:ADL67989.1,	ID:PHO06179.1,	ID:AGB18097.1,	ID:OXT05799.1,	ID:KAA5807021.1,	ID:AST57865.1,	ID:AEF16378.1,
1676_transcription_antite...faa	ID:TCO56118.1,	ID:NNG66267.1,	-	ID:MCS3914947.1,	ID:ERM90969.1,	ID:SHF82541.1,	ID:WP_026486984.1,	ID:TZE82704.1,	ID:ADV78986.1,	ID:WP_003868694.1,	ID:WP_003868694.1,	ID:ADD03223.1,	ID:AIS53204.1,	-	ID:ABY94030.1,	ID:EIV99782.1,	ID:UZQ82592.1,	ID:ABY92156.1,	ID:KHO61971.1,	ID:WP_028992514.1,	ID:SDG39494.1,	ID:EMT38395.1,	ID:SHF37052.1,	ID:AEM79616.1,	ID:WP_014757914.1,	ID:WP_013296964.1,	ID:AFK86014.1,	ID:WP_014757914.1,	ID:ORX22270.1,	ID:SNX54357.1,	ID:ADL67988.1,	ID:PHO06180.1,	ID:AGB18096.1,	ID:OXT05798.1,	ID:KAA5807075.1,	ID:AST57864.1,	ID:AEF16377.1,
1677_protein_translocase_...faa	ID:TCO56119.1,	ID:NNG66268.1,	-	ID:MCS3914946.1,	ID:ERM90970.1,	ID:SHF82507.1,	ID:WP_026486985.1,	ID:TZE82703.1,	ID:ADV78985.1,	ID:WP_003870275.1,	ID:WP_003870275.1,	ID:ADD03224.1,	ID:AIS53205.1,	-	ID:ABY94029.1,	ID:EIV99783.1,	ID:UZQ82593.1,	ID:ABY92155.1,	ID:KHO61970.1,	ID:WP_028992513.1,	ID:SDG39462.1,	ID:EMT38389.1,	ID:SHF37030.1,	ID:AEM79617.1,	ID:WP_013787136.1,	ID:WP_015310882.1,	ID:AFK86013.1,	ID:WP_013787136.1,	ID:ORX22267.1,	ID:SNX54356.1,	ID:ADL67987.1,	ID:PHO06181.1,	ID:AGB18095.1,	ID:OXT05797.1,	ID:KAA5807020.1,	ID:AST57863.1,	ID:AEF16376.1,
1678_elongation_factor_Tu...faa	ID:TCO56120.1,	-	-	-	-	-	-	-	-	-	-	-	-	-	-	-	-	-	-	-	-	ID:EMT38439.1,ID:EMT38397.1,	-	-	-	-	-	-	-	-	-	-	-	-	-	-	-
1690_hypothetical_protein.faa	ID:TCO56206.1,	ID:NNG67672.1,	-	ID:MCS3916579.1,	ID:ERM92721.1,	-	-	-	-	ID:WP_003870758.1,	ID:WP_004399624.1,	ID:ADD03508.1,	-	-	ID:ABY93782.1,	ID:EIW00144.1,	ID:UZQ82936.1,	-	-	-	ID:SDF39087.1,	ID:EMT39611.1,	ID:SHF21563.1,	ID:AEM79963.1,	ID:WP_014757366.1,	ID:WP_209455048.1,	ID:AFK85445.1,	ID:WP_014757366.1,	ID:ORX22613.1,	ID:SNX52934.1,ID:SNX53645.1,	ID:ADL70095.1,	ID:PHO07287.1,	ID:AGB20249.1,	ID:OXT08881.1,	ID:KAA5805890.1,	ID:AST57321.1,	ID:AEF18316.1,
1692_hypothetical_protein.faa	ID:TCO54531.1,	-	-	-	-	-	-	-	-	-	-	-	-	-	-	-	-	-	-	-	-	-	-	-	-	-	-	-	-	-	-	-	-	-	-	-	-
1702_hypothetical_protein.faa	ID:TCO53851.1,	-	-	-	-	-	-	-	-	-	-	-	-	-	-	-	-	-	-	-	-	-	-	-	-	-	-	-	-	-	-	-	-	-	-	-	-
1703_NADPH-dependent_2-4-...faa	ID:TCO57908.1,	-	-	-	-	-	-	-	-	-	-	-	-	-	-	-	-	-	-	-	-	-	-	-	-	-	-	-	-	-	-	-	-	-	-	-	-
1704_poly-gamma-glutamate...faa	ID:TCO57909.1,	ID:NNG67641.1,	ID:KKC28564.1,	ID:MCS3917308.1,	ID:ERM92455.1,	-	-	ID:TZE81592.1,	ID:ADV79492.1,	ID:WP_003871188.1,	ID:WP_019908159.1,	-	-	-	ID:ABY94542.1,	ID:EIW00174.1,	ID:UZQ82966.1,	ID:ABY93150.1,	ID:KHO61615.1,	-	ID:SDG75747.1,	ID:EMT39697.1,	ID:SHF31325.1,	ID:AEM79996.1,	ID:WP_014756987.1,	ID:WP_209453162.1,	ID:AFK85063.1,	ID:WP_082243668.1,	ID:ORX24565.1,	-	ID:ADL69702.1,	ID:PHO07933.1,	ID:AGB19874.1,	ID:OXT07221.1,	ID:KAA5806283.1,	ID:AST56895.1,	ID:AEF17941.1,
1705_phosphoglucomutase-p...faa	ID:TCO57910.1,	ID:NNG67640.1,	ID:KKC28565.1,	ID:MCS3917307.1,	ID:ERM92454.1,	ID:SHE77811.1,	ID:WP_035172468.1,	-	-	ID:WP_003871189.1,	ID:WP_019908166.1,	-	-	-	-	ID:EIW00175.1,	ID:UZQ82967.1,	-	ID:KHO61614.1,	-	ID:SDG54252.1,	ID:EMT39657.1,	ID:SHF31353.1,	ID:AEM79998.1,	-	-	-	-	-	-	-	-	-	-	-	-	-
1719_hypothetical_protein.faa	ID:TCO57924.1,	-	-	-	-	-	-	-	-	-	-	-	-	-	-	-	-	-	-	-	-	-	-	-	-	-	-	-	-	-	-	-	-	-	-	-	-
1720_3-oxoacyl--acyl-carr...faa	ID:TCO57925.1,	ID:NNG67637.1,	-	ID:MCS3917303.1,	ID:ERM92471.1,	-	-	-	-	-	-	-	-	-	-	-	-	-	ID:KHO61612.1,	-	-	-	ID:SHF35076.1,	-	-	-	-	-	-	-	-	-	-	-	-	-	-
1721_putative_ABC_transpo...faa	ID:TCO57926.1,	-	-	ID:MCS3917302.1,	-	-	-	-	-	-	-	-	-	-	-	-	-	-	-	-	-	-	-	-	-	-	-	-	-	-	-	-	-	-	-	-	-
1722_hypothetical_protein.faa	ID:TCO57927.1,	-	ID:KKC28528.1,	ID:MCS3917301.1,	-	-	-	-	-	-	-	-	-	-	-	-	-	-	-	-	-	-	-	-	-	-	-	-	-	-	-	-	-	-	-	-	-
1723_FtsX-like_permease_f...faa	ID:TCO57928.1,	-	ID:KKC28529.1,ID:KKC28530.1,	ID:MCS3917298.1,ID:MCS3917300.1,	-	-	-	-	-	-	-	-	ID:AIS51615.1,	-	-	-	-	-	-	-	-	-	-	-	-	-	-	-	-	-	-	-	-	-	-	-	-
1724_ABC_transporter_fami...faa	ID:TCO57929.1,	-	-	-	-	-	-	-	-	-	-	-	-	-	-	-	-	-	-	-	-	-	-	-	-	-	-	-	-	-	-	-	-	-	-	-	-
1725_hypothetical_protein.faa	ID:TCO57930.1,	ID:NNG67635.1,	-	-	ID:ERM92962.1,	-	-	-	-	-	-	-	-	-	-	-	-	-	-	-	-	-	-	-	-	-	-	-	-	-	-	-	-	-	-	-	-
1726_ATP-binding_cassette...faa	ID:TCO57931.1,	ID:NNG67633.1,	ID:KKC28535.1,	ID:MCS3917292.1,	ID:ERM92927.1,	-	-	-	-	ID:WP_003871193.1,	ID:WP_019908161.1,	-	-	-	-	ID:EIW00178.1,	ID:UZQ82971.1,	-	-	-	-	ID:EMT39679.1,	-	ID:AEM80004.1,	-	-	-	-	-	-	-	-	-	-	-	-	-
1727_hypothetical_protein.faa	ID:TCO57932.1,	ID:NNG67632.1,	ID:KKC28536.1,	ID:MCS3917290.1,	ID:ERM92960.1,	-	-	-	-	ID:WP_003871194.1,	ID:WP_003871194.1,	-	-	-	-	-	ID:UZQ82972.1,	-	-	-	-	ID:EMT39705.1,	-	-	-	-	-	-	-	-	-	-	-	-	-	-	-
1728_hypothetical_protein.faa	ID:TCO57933.1,	-	ID:KKC28537.1,	-	-	-	-	-	-	-	-	-	-	-	-	-	-	-	-	-	-	-	-	-	-	-	-	-	-	-	-	-	-	-	-	-	-
1729_transcriptional_regu...faa	ID:TCO57934.1,	ID:NNG67631.1,	-	ID:MCS3917289.1,	ID:ERM92959.1,	-	-	-	-	-	-	-	-	-	-	-	-	-	-	-	-	-	-	-	-	-	-	-	-	-	-	-	-	-	-	-	-
1730_DUF2975_family_prote...faa	ID:TCO57935.1,	ID:NNG67630.1,	-	ID:MCS3917288.1,	ID:ERM92958.1,	-	-	-	-	-	-	-	-	-	-	-	-	-	-	-	-	-	-	-	-	-	-	-	-	-	-	-	-	-	-	-	-
1731_dipeptidase_E.faa	ID:TCO57936.1,	ID:NNG68071.1,	ID:KKC28539.1,	ID:MCS3917287.1,	-	-	-	-	ID:ADV78767.1,	-	-	-	-	-	ID:ABY93805.1,	-	-	ID:ABY93580.1,	-	-	-	-	-	ID:AEM79944.1,	-	-	-	-	-	-	-	-	-	-	-	-	-
1732_PmbA_protein.faa	ID:TCO57937.1,	-	ID:KKC28540.1,	ID:MCS3917286.1,	ID:ERM92957.1,	-	-	-	-	-	-	-	-	-	-	-	-	-	-	-	-	-	-	-	-	-	-	-	-	-	-	-	-	-	-	-	-
1733_TldD_protein.faa	ID:TCO57938.1,	-	ID:KKC28541.1,	ID:MCS3917285.1,	ID:ERM92956.1,	-	-	-	-	-	-	-	-	-	-	-	-	-	-	-	-	-	-	-	-	-	-	-	-	-	-	-	-	-	-	-	-
1734_hypothetical_protein.faa	ID:TCO54464.1,	-	-	-	-	-	-	-	-	-	-	-	-	-	-	-	-	-	-	-	-	-	-	-	-	-	-	-	-	-	-	-	-	-	-	-	-
1738_hypothetical_protein.faa	ID:TCO63846.1,	-	-	ID:MCS3916187.1,	-	-	-	-	-	-	-	-	-	-	-	-	-	-	-	-	-	-	-	-	-	-	-	-	-	-	-	-	-	-	-	-	-
1739_hypothetical_protein.faa	ID:TCO63847.1,	-	-	ID:MCS3916188.1,	-	-	-	-	-	-	-	-	-	-	-	-	-	-	-	-	-	-	-	-	-	-	-	-	-	-	-	-	-	-	-	-	-
1746_LmbE_family_N-acetyl...faa	ID:TCO63854.1,	ID:NNG65889.1,	ID:KKC29821.1,	ID:MCS3916195.1,	ID:ERM90863.1,	-	-	ID:TZE81465.1,	-	ID:WP_003870956.1,	ID:WP_004401859.1,	-	ID:AIS52267.1,	-	-	ID:EIW01368.1,	ID:UZQ84003.1,	-	ID:KHO62280.1,	-	ID:SDG58956.1,	ID:EMT38613.1,	ID:SHF23628.1,	ID:AEM78548.1,	-	-	-	-	-	ID:SNX52685.1,	-	-	-	-	-	-	-
1747_carbonic_anhydrase-a...faa	ID:TCO63855.1,	ID:NNG65890.1,	ID:KKC29820.1,	ID:MCS3916196.1,	-	-	-	-	-	ID:WP_003870955.1,	ID:WP_003870955.1,	-	-	-	-	ID:EIW01369.1,	ID:UZQ84002.1,	-	ID:KHO62279.1,	-	ID:SDG59001.1,	ID:EMT38605.1,	ID:SHF23663.1,	ID:AEM78547.1,	-	-	-	-	-	ID:SNX52686.1,	-	-	-	-	-	-	-
1748_creatinine_amidohydr...faa	ID:TCO63856.1,	ID:NNG65891.1,	ID:KKC29819.1,	ID:MCS3916197.1,	-	-	-	ID:TZE82962.1,	-	ID:WP_003870954.1,	ID:WP_019907608.1,	-	-	-	-	ID:EIW01370.1,	ID:UZQ83291.1,ID:UZQ84001.1,	-	ID:KHO62278.1,	ID:WP_028991650.1,	ID:SDG59039.1,	ID:EMT38610.1,	ID:SHE98031.1,	ID:AEM78546.1,	-	-	-	-	-	-	-	-	-	ID:OXT09235.1,	-	-	-
1751_heavy_metal_sensor_k...faa	ID:TCO63859.1,	ID:NNG65894.1,	-	ID:MCS3916200.1,	-	ID:SHF22955.1,	ID:WP_026485731.1,	-	-	ID:WP_003869455.1,	ID:WP_004404045.1,	-	ID:AIS52264.1,	-	-	ID:EIW01381.1,	ID:UZQ83992.1,	-	ID:KHO62270.1,	-	ID:SDG74412.1,	ID:EMT38151.1,	ID:SHE98193.1,	ID:AEM78537.1,	ID:WP_014758494.1,	ID:WP_209454044.1,	ID:AFK86628.1,	ID:WP_045410118.1,	ID:ORX23977.1,	ID:SNX52689.1,	ID:ADL69136.1,	ID:PHO06765.1,	ID:AGB19264.1,	ID:OXT05892.1,	ID:KAA5807194.1,	ID:AST58803.1,	ID:AEF17148.1,
1752_DNA-binding_response...faa	ID:TCO63860.1,	ID:NNG65895.1,	-	ID:MCS3916201.1,	-	ID:SHF22914.1,	ID:WP_026485732.1,	-	-	ID:WP_003869456.1,	ID:WP_004404041.1,	-	ID:AIS52263.1,	-	-	ID:EIW01382.1,	ID:UZQ83991.1,	-	ID:KHO62269.1,	-	ID:SDG22501.1,	ID:EMT38161.1,	ID:SHE98234.1,	ID:AEM78536.1,	ID:WP_014758493.1,	ID:WP_209454043.1,	ID:AFK86627.1,	ID:WP_045410115.1,	ID:ORX23978.1,	ID:SNX52690.1,	ID:ADL69137.1,	ID:PHO06766.1,	ID:AGB19265.1,	ID:OXT05893.1,	ID:KAA5807195.1,	ID:AST58802.1,	ID:AEF17147.1,
1764_hypothetical_protein.faa	ID:TCO63872.1,	ID:NNG65940.1,	-	ID:MCS3916213.1,	ID:ERM92125.1,	ID:SHE84807.1,	ID:WP_026486183.1,	-	-	-	-	-	ID:AIS52251.1,	-	-	-	-	-	ID:KHO62256.1,	-	-	-	ID:SHE98728.1,	-	ID:WP_014757235.1,	ID:WP_209454212.1,	ID:AFK85313.1,	ID:WP_045412178.1,	ID:ORX22950.1,	ID:SNX52707.1,ID:SNX53506.1,	ID:ADL69954.1,	ID:PHO07480.1,	ID:AGB20111.1,	ID:OXT09221.1,	ID:KAA5807483.1,	ID:AST57171.1,	ID:AEF18161.1,
1765_exopolysaccharide_bi...faa	ID:TCO63873.1,	ID:NNG65941.1,	-	ID:MCS3916214.1,	ID:ERM92123.1,	ID:SHE84766.1,	ID:WP_026486182.1,	-	-	-	-	-	ID:AIS52250.1,	-	-	-	-	-	ID:KHO62255.1,	-	-	-	ID:SHE98764.1,	-	ID:WP_038069157.1,	ID:WP_209454213.1,	ID:AFK85314.1,	ID:WP_045412181.1,	ID:ORX22951.1,	ID:SNX52708.1,ID:SNX53507.1,	ID:ADL69955.1,	ID:PHO07481.1,	ID:AGB20112.1,	ID:OXT09220.1,	ID:KAA5807484.1,	ID:AST57172.1,	ID:AEF18162.1,
1774_Na+-melibiose_sympor...faa	ID:TCO63882.1,	ID:NNG65949.1,	ID:KKC29948.1,	ID:MCS3916223.1,	ID:ERM92100.1,	ID:SHE39122.1,	ID:WP_026485522.1,	ID:TZE81940.1,	ID:ADV79568.1,	ID:WP_003869477.1,	ID:WP_004403988.1,	-	ID:AIS52222.1,	-	ID:ABY94620.1,	ID:EIW01405.1,	-	ID:ABY92695.1,	ID:KHO62246.1,	-	ID:SDG62515.1,	ID:EMT38181.1,	ID:SHE99470.1,	ID:AEM78513.1,	-	-	-	-	-	ID:SNX53671.1,	-	-	-	-	-	-	-
1775_glycerophosphoryl_di...faa	ID:TCO63883.1,	ID:NNG65950.1,	ID:KKC29947.1,	ID:MCS3916224.1,	ID:ERM92099.1,	ID:SHE78413.1,	ID:WP_245589947.1,	-	ID:ADV79567.1,	ID:WP_003869478.1,	ID:WP_004403987.1,	-	ID:AIS52221.1,	-	ID:ABY94619.1,	ID:EIW01406.1,	ID:UZQ83971.1,	ID:ABY92694.1,	ID:KHO62245.1,	-	ID:SDG62488.1,	ID:EMT38159.1,	ID:SHE99500.1,	ID:AEM78512.1,	ID:WP_014758473.1,	ID:WP_209453079.1,ID:WP_209454020.1,	ID:AFK86607.1,	ID:WP_045413484.1,ID:WP_045410063.1,	ID:ORX23998.1,	ID:SNX52716.1,ID:SNX55266.1,	ID:ADL69158.1,	ID:PHO06809.1,	ID:AGB19292.1,	ID:OXT05919.1,	ID:KAA5807214.1,	ID:AST58774.1,	ID:AEF17127.1,
1779_hypothetical_protein.faa	ID:TCO63887.1,	-	-	-	-	-	-	-	-	-	-	-	-	-	-	-	-	-	-	-	-	-	-	-	-	-	-	-	-	-	-	-	-	-	-	-	-
1784_KaiC_domain_protein.faa	ID:TCO63892.1,	ID:NNG65959.1,	ID:KKC29951.1,	ID:MCS3916233.1,	ID:ERM92090.1,	-	-	-	-	-	-	-	-	-	-	-	-	-	-	-	-	-	-	-	-	-	-	-	-	-	-	-	-	-	-	-	-
1789_CBS_domain_protein.faa	ID:TCO63897.1,	ID:NNG65964.1,	-	ID:MCS3916238.1,	ID:ERM92086.1,	-	-	ID:TZE81861.1,	ID:ADV79961.1,	ID:WP_003867910.1,	ID:WP_004403801.1,	-	ID:AIS52191.1,	-	ID:ABY95012.1,	ID:EIW01424.1,	ID:UZQ83922.1,	ID:ABY92639.1,	ID:KHO62232.1,	-	ID:SDF27486.1,	ID:EMT38214.1,	ID:SHE99945.1,	ID:AEM78492.1,	-	-	-	-	-	-	-	-	-	-	-	-	-
1801_hypothetical_protein.faa	ID:TCO63909.1,	-	-	-	-	-	-	-	-	-	-	-	-	-	-	-	-	-	-	-	-	-	-	-	-	-	-	-	-	-	-	-	-	-	-	-	-
1802_hypothetical_protein.faa	ID:TCO63910.1,	-	-	-	-	-	-	-	-	-	-	-	-	-	-	-	-	-	-	-	-	-	-	-	-	-	-	-	-	-	-	-	-	-	-	-	-
1804_hypothetical_protein.faa	ID:TCO63912.1,	-	-	-	-	-	-	-	-	-	-	-	-	-	-	-	-	-	-	-	-	-	-	-	-	-	-	-	-	-	-	-	-	-	-	-	-
1805_L-asparaginase.faa	ID:TCO63913.1,	ID:NNG65976.1,	-	ID:MCS3916250.1,	ID:ERM92075.1,	-	-	-	ID:ADV79973.1,	ID:WP_003869510.1,	ID:WP_033426693.1,	-	-	-	ID:ABY95024.1,	ID:EIW01436.1,	ID:UZQ83910.1,	ID:ABY92627.1,	-	-	ID:SDF28065.1,	ID:EMT38190.1,	ID:SHF00323.1,	ID:AEM78479.1,	ID:WP_084214952.1,	-	ID:AFK87175.1,	-	-	-	-	-	-	-	-	-	ID:AEF16887.1,
1809_thiamine_pyrophospha...faa	ID:TCO63917.1,	-	-	-	-	-	-	-	-	-	-	-	-	-	-	-	-	-	-	-	-	-	-	-	-	-	-	-	-	-	-	-	-	-	-	-	-
1810_putative_site-specif...faa	ID:TCO63918.1,	ID:NNG67799.1,	ID:KKC30647.1,	ID:MCS3916505.1,	ID:ERM91851.1,	-	-	-	-	ID:WP_003868983.1,	ID:WP_019907490.1,ID:WP_019908135.1,	-	-	-	-	-	ID:UZQ83714.1,ID:UZQ82898.1,	-	ID:KHO63191.1,	-	ID:SDF79002.1,ID:SDG57043.1,	ID:EMT39574.1,ID:EMT40013.1,	-	-	-	-	-	-	-	-	-	-	-	-	-	-	-
1811_putative_transposase.faa	ID:TCO63919.1,	-	-	ID:MCS3916504.1,	ID:ERM92141.1,	ID:SHF95898.1,	ID:WP_026485634.1,	-	ID:ADV80223.1,ID:ADV80603.1,	ID:WP_003870740.1,	ID:WP_019907225.1,ID:WP_019907491.1,ID:WP_028986142.1,ID:WP_019908134.1,	-	-	-	ID:ABY95277.1,ID:ABY95675.1,	-	ID:UZQ84396.1,ID:UZQ82952.1,	ID:ABY93551.1,ID:ABY93610.1,	ID:KHO63192.1,	ID:WP_211232380.1,	ID:SDF09007.1,ID:SDG57084.1,ID:SDF01488.1,	ID:EMT39613.1,	-	ID:AEM79962.1,ID:AEM79981.1,	-	-	-	-	-	-	-	-	-	-	ID:KAA5806063.1,	-	-
1812_pyruvate_ferredoxin_...faa	ID:TCO63920.1,	-	-	-	-	-	-	-	-	-	-	-	-	-	-	-	-	-	-	-	-	-	-	-	-	-	-	-	-	-	-	-	-	-	-	-	-
1813_hypothetical_protein.faa	ID:TCO58982.1,	-	-	-	-	-	-	-	-	-	-	-	-	-	-	-	-	-	-	-	-	-	-	-	-	-	-	-	-	-	-	-	-	-	-	-	-
1814_hypothetical_protein.faa	ID:TCO58983.1,	-	-	ID:MCS3916142.1,	ID:ERM90845.1,	-	-	-	-	-	-	-	-	-	-	-	-	-	-	-	-	-	-	-	-	-	-	-	-	-	-	-	-	-	-	ID:AST57998.1,	-
1815_DDE_family_transposa...faa	ID:TCO58984.1,	-	-	ID:MCS3916143.1,	ID:ERM90839.1,	-	-	-	-	-	-	-	-	-	-	-	-	-	ID:KHO62712.1,	-	-	-	-	-	-	ID:WP_209453232.1,	-	-	-	-	-	-	-	ID:OXT05967.1,	-	-	-
1816_hypothetical_protein.faa	ID:TCO58985.1,	-	-	-	-	-	-	-	-	-	-	-	-	-	-	-	-	-	-	-	-	-	-	-	-	-	-	-	-	-	-	-	-	-	-	-	-
1817_transposase.faa	ID:TCO58986.1,	-	ID:KKC29854.1,	-	-	-	-	-	-	-	-	-	-	-	-	-	-	-	-	-	-	-	-	-	-	-	-	-	-	-	-	-	-	-	-	-	-
1819_hypothetical_protein.faa	ID:TCO58988.1,	-	ID:KKC29851.1,	ID:MCS3916147.1,	-	-	-	-	-	-	-	-	-	-	-	-	-	-	-	-	-	-	-	-	-	-	-	-	-	-	-	-	-	-	-	-	-
1820_sporulation_and_spor...faa	ID:TCO58989.1,	-	-	ID:MCS3916148.1,	-	-	-	-	-	-	-	-	ID:AIS51866.1,	-	-	-	-	-	-	-	-	-	-	ID:AEM79340.1,	-	-	-	-	-	-	-	-	-	-	-	-	-
1821_hypothetical_protein.faa	ID:TCO58990.1,	-	-	ID:MCS3916149.1,	-	-	-	-	-	-	-	-	-	-	-	-	-	-	-	-	-	-	-	-	-	-	-	-	-	-	-	-	-	-	-	-	-
1822_AbrB_family_transcri...faa	ID:TCO58991.1,	-	-	ID:MCS3916150.1,	-	-	-	-	-	-	-	-	-	-	-	-	-	-	-	-	-	-	-	-	-	ID:WP_209454709.1,	-	-	-	-	ID:ADL67759.1,ID:ADL68373.1,ID:ADL70126.1,	ID:PHO08191.1,	ID:AGB18449.1,	ID:OXT08856.1,ID:OXT06034.1,	ID:KAA5806237.1,	ID:AST58441.1,	-
1823_hypothetical_protein.faa	ID:TCO58992.1,	-	-	-	-	-	-	-	-	-	-	-	-	-	-	-	-	-	-	-	-	-	-	-	-	-	-	-	-	-	-	-	-	-	-	-	-
1825_hypothetical_protein.faa	ID:TCO58994.1,	ID:NNG68119.1,	ID:KKC29846.1,	-	ID:ERM90712.1,	-	-	-	-	-	-	-	-	-	-	-	-	-	-	-	-	-	-	-	-	-	-	-	-	-	-	-	-	-	-	-	-
1826_hypothetical_protein.faa	ID:TCO58995.1,	ID:NNG68120.1,	ID:KKC29845.1,	ID:MCS3916153.1,	ID:ERM90713.1,	-	-	-	-	-	-	-	-	-	-	-	-	-	-	-	-	-	-	-	-	-	-	-	-	-	-	-	-	-	-	-	-
1827_response_regulator_r...faa	ID:TCO58996.1,	-	-	ID:MCS3916155.1,	ID:ERM90708.1,	-	-	-	-	-	-	-	-	-	-	-	-	-	-	-	-	-	-	-	-	-	-	-	-	-	-	-	-	-	-	-	-
1828_excisionase_family_D...faa	ID:TCO58997.1,	ID:NNG68121.1,	-	ID:MCS3916156.1,	ID:ERM90707.1,	-	-	-	-	-	-	-	-	-	-	-	-	-	ID:KHO63391.1,	-	-	-	-	-	-	-	-	-	ID:ORX22738.1,	-	-	-	-	-	-	-	-
1829_excisionase_family_D...faa	ID:TCO58998.1,	ID:NNG68122.1,	-	ID:MCS3916157.1,	ID:ERM90706.1,	-	-	-	-	-	-	-	-	-	-	-	ID:UZQ81906.1,	-	-	-	ID:SDF17207.1,	-	-	-	-	-	-	-	-	-	-	-	-	-	-	-	-
1832_methyl-accepting_che...faa	ID:TCO59001.1,	-	-	-	-	-	-	-	-	-	-	-	-	-	-	-	-	-	-	-	-	-	-	-	-	-	-	-	-	-	-	-	-	-	-	-	-
1833_hypothetical_protein.faa	ID:TCO59002.1,	-	-	-	-	-	-	-	-	-	-	-	-	-	-	-	-	-	-	-	-	-	-	-	-	-	-	-	-	-	-	-	-	-	-	-	-
1834_hypothetical_protein.faa	ID:TCO59003.1,	-	-	ID:MCS3916162.1,	-	-	-	-	-	-	-	-	-	-	-	-	-	-	-	-	-	-	-	-	-	-	-	-	-	-	-	-	-	-	-	-	-
1835_HD_domain-containing...faa	ID:TCO59004.1,	ID:NNG67797.1,	-	ID:MCS3916163.1,	ID:ERM91824.1,	ID:SHF67925.1,	-	ID:TZE81139.1,	-	-	-	-	-	-	-	-	-	-	-	-	ID:SDG00777.1,	ID:EMT38816.1,	-	ID:AEM78958.1,	-	-	-	-	-	-	-	-	-	-	-	-	-
1836_diguanylate_cyclase_...faa	ID:TCO59005.1,	ID:NNG67796.1,	-	-	ID:ERM91825.1,	ID:SHF59207.1,	-	-	-	-	-	-	-	-	-	-	-	-	-	-	-	-	-	ID:AEM79731.1,	-	-	-	-	-	-	-	-	-	-	-	-	-
1837_histidine_kinase-DNA...faa	ID:TCO59006.1,	ID:NNG67795.1,	-	-	ID:ERM91840.1,	ID:SHF59243.1,	-	-	-	-	-	-	-	-	-	-	-	-	-	-	-	-	-	ID:AEM79732.1,	-	-	-	-	-	-	-	-	-	-	-	-	-
1838_serine-threonine-pro...faa	ID:TCO59007.1,	ID:NNG67794.1,	-	ID:MCS3916172.1,	ID:ERM91826.1,	ID:SHF59275.1,	-	-	-	-	-	-	-	-	-	-	-	-	-	-	-	-	-	ID:AEM79733.1,	-	-	-	-	-	-	-	-	-	-	-	-	-
1839_rsbT_antagonist_prot...faa	ID:TCO59008.1,	ID:NNG67793.1,	-	ID:MCS3916171.1,	ID:ERM91827.1,	ID:SHF59308.1,	-	-	-	-	-	-	-	-	-	-	-	-	-	-	-	-	-	ID:AEM79734.1,	-	-	-	-	-	-	-	-	-	-	-	-	-
1840_rsbT_co-antagonist_p...faa	ID:TCO59009.1,	ID:NNG67792.1,	-	ID:MCS3916170.1,	ID:ERM91828.1,	ID:SHF59346.1,	-	-	-	-	-	-	-	-	-	-	-	-	-	-	-	-	-	ID:AEM79735.1,	-	-	-	-	-	-	-	-	-	-	-	-	-
1841_two-component_system...faa	ID:TCO59010.1,	ID:NNG67791.1,	-	ID:MCS3916176.1,	ID:ERM91841.1,	ID:SHF82143.1,	-	-	-	-	-	-	-	-	-	-	-	-	-	-	-	-	-	ID:AEM79557.1,	-	-	-	-	-	-	-	-	-	-	-	-	-
1842_two-component_system...faa	ID:TCO59011.1,	ID:NNG67790.1,	-	ID:MCS3916177.1,	ID:ERM91829.1,	ID:SHF82103.1,	-	-	-	-	-	-	-	-	-	ID:EIW00943.1,	-	-	-	-	-	-	-	ID:AEM79558.1,	-	-	-	-	-	-	-	-	-	-	-	-	-
1843_two-component_system...faa	ID:TCO59012.1,	ID:NNG67789.1,	-	ID:MCS3916178.1,	ID:ERM91830.1,	ID:SHF82068.1,	-	-	-	-	-	-	-	-	-	ID:EIW00942.1,	-	-	-	-	-	-	-	ID:AEM79559.1,	-	-	-	-	-	-	-	-	-	-	-	-	-
1844_chemotaxis_protein_m...faa	ID:TCO59013.1,	ID:NNG67788.1,	-	ID:MCS3916179.1,	ID:ERM91831.1,	ID:SHF82034.1,	-	-	-	ID:WP_003870078.1,	-	-	-	-	-	ID:EIW00941.1,	-	-	-	-	-	-	-	ID:AEM79560.1,	ID:WP_014757088.1,	-	ID:AFK85164.1,	ID:WP_045409916.1,	ID:ORX24657.1,	-	-	-	-	-	-	-	ID:AEF16103.1,ID:AEF18028.1,
1845_HEAT_repeat_protein.faa	ID:TCO59014.1,	ID:NNG67787.1,	-	ID:MCS3916180.1,	ID:ERM91832.1,	ID:SHF82000.1,	-	-	-	-	-	-	-	-	-	ID:EIW00940.1,	-	-	-	-	-	-	-	ID:AEM79561.1,	-	-	-	-	-	-	-	-	-	-	-	-	ID:AEF16102.1,
1846_two-component_system...faa	ID:TCO59015.1,	ID:NNG67786.1,	-	ID:MCS3916181.1,	ID:ERM91833.1,	ID:SHF81963.1,	-	ID:TZE83333.1,	-	ID:WP_003870077.1,	-	-	-	-	-	ID:EIW00939.1,	-	-	-	-	-	-	-	ID:AEM79562.1,	ID:WP_014757087.1,	-	ID:AFK85163.1,	ID:WP_045409914.1,	ID:ORX24680.1,	-	-	-	-	-	-	-	ID:AEF16101.1,ID:AEF18027.1,
1847_purine-binding_chemo...faa	ID:TCO59016.1,	ID:NNG67785.1,	-	ID:MCS3916182.1,	ID:ERM91834.1,	ID:SHF81926.1,	-	-	-	-	-	-	-	-	-	ID:EIW00938.1,	-	-	-	-	-	-	-	ID:AEM79563.1,	-	-	-	-	-	-	-	-	-	-	-	-	ID:AEF16100.1,
1848_methyl-accepting_che...faa	ID:TCO59017.1,	ID:NNG67784.1,	-	ID:MCS3916183.1,	ID:ERM91835.1,	ID:SHF81890.1,	-	-	-	-	-	-	-	-	-	ID:EIW00937.1,	-	-	-	-	-	-	-	ID:AEM79564.1,	-	-	-	-	-	-	-	-	-	-	-	-	ID:AEF16099.1,
1849_putative_nucleotidyl...faa	ID:TCO59018.1,	ID:NNG67783.1,	-	ID:MCS3916184.1,	ID:ERM91836.1,	ID:SHF81857.1,	-	-	-	-	-	-	-	-	-	ID:EIW00936.1,	-	-	-	-	-	-	-	ID:AEM79565.1,	-	-	-	-	-	-	-	-	-	-	-	-	-
1850_PucR-like_helix-turn...faa	ID:TCO59019.1,	ID:NNG67782.1,	-	ID:MCS3916185.1,	-	ID:SHF81823.1,	-	-	-	-	-	-	-	-	-	ID:EIW00935.1,	-	-	-	-	-	-	-	ID:AEM79566.1,	-	-	-	-	-	-	-	-	-	-	-	-	-
1851_hypothetical_protein.faa	ID:TCO59020.1,	-	-	-	-	-	-	-	-	-	-	-	-	-	-	-	-	-	-	-	-	-	-	-	-	-	-	-	-	-	-	-	-	-	-	-	-
1852_hypothetical_protein.faa	ID:TCO53286.1,	-	-	-	-	-	-	-	-	-	-	-	-	-	-	-	-	-	-	-	-	-	-	-	-	-	-	-	-	-	-	-	-	-	-	-	-
1856_peptide-nickel_trans...faa	ID:TCO55332.1,	ID:NNG66641.1,	ID:KKC29161.1,	ID:MCS3915314.1,	ID:ERM91406.1,	-	-	ID:TZE80980.1,	-	-	-	-	ID:AIS52203.1,ID:AIS52205.1,ID:AIS52210.1,	-	-	-	-	-	-	-	-	-	ID:SHF20112.1,	-	-	-	-	-	-	-	-	-	-	-	-	-	-
1857_peptide-nickel_trans...faa	ID:TCO55333.1,	ID:NNG66640.1,	ID:KKC29160.1,	ID:MCS3915315.1,	ID:ERM91372.1,	-	-	ID:TZE80979.1,	-	-	-	-	ID:AIS52197.1,	-	-	-	-	-	-	-	-	-	ID:SHF20090.1,	-	-	-	-	-	-	-	-	-	-	-	-	-	-
1858_peptide-nickel_trans...faa	ID:TCO55334.1,	ID:NNG66639.1,	ID:KKC29159.1,	ID:MCS3915316.1,	ID:ERM91371.1,	-	-	ID:TZE80989.1,	-	-	-	-	ID:AIS52198.1,ID:AIS52207.1,	-	-	-	-	-	-	-	-	-	ID:SHF20061.1,	-	-	-	-	-	-	-	-	-	-	-	-	-	-
1859_peptide-nickel_trans...faa	ID:TCO55335.1,	ID:NNG66638.1,	ID:KKC29158.1,	ID:MCS3915317.1,	ID:ERM91370.1,	-	-	-	-	-	-	-	-	-	-	-	-	-	-	-	-	-	ID:SHF20029.1,	-	-	-	-	-	-	-	-	-	-	-	-	-	-
1860_peptide-nickel_trans...faa	ID:TCO55336.1,	ID:NNG66637.1,	ID:KKC29157.1,	ID:MCS3915318.1,	-	-	-	-	-	-	-	-	-	-	-	-	-	-	-	-	-	-	ID:SHF20003.1,	-	-	-	-	-	-	-	-	-	-	-	-	-	-
1862_hypothetical_protein.faa	ID:TCO55338.1,	ID:NNG66635.1,	ID:KKC29154.1,	ID:MCS3915320.1,	ID:ERM91368.1,	-	-	-	-	ID:WP_003870821.1,	ID:WP_004403516.1,	-	ID:AIS52917.1,	-	-	ID:EIV99523.1,	ID:UZQ82359.1,	-	ID:KHO63021.1,	-	ID:SDG11890.1,	ID:EMT38248.1,	ID:SHF19940.1,	ID:AEM79250.1,	-	-	-	ID:WP_045411659.1,	-	ID:SNX54802.1,	-	-	ID:AGB18387.1,	-	-	ID:AST58274.1,	ID:AEF16650.1,
1863_HEAT_repeat_protein.faa	ID:TCO55339.1,	ID:NNG66634.1,	ID:KKC29153.1,	ID:MCS3915321.1,	ID:ERM91367.1,	-	-	-	-	ID:WP_003870822.1,	ID:WP_033426663.1,	-	ID:AIS52916.1,	-	-	ID:EIV99522.1,	ID:UZQ82358.1,	-	ID:KHO63020.1,	-	ID:SDG11856.1,	ID:EMT38230.1,	ID:SHF19911.1,	ID:AEM79249.1,	-	-	-	ID:WP_045411662.1,	-	ID:SNX54803.1,	-	-	-	-	-	ID:AST58275.1,	ID:AEF16651.1,
1864_MFS_transporter.faa	ID:TCO55340.1,	ID:NNG66633.1,	ID:KKC29152.1,	ID:MCS3915322.1,	ID:ERM91366.1,	ID:SHE35701.1,	-	ID:TZE81686.1,	-	ID:WP_003870823.1,	ID:WP_231368316.1,	-	ID:AIS52915.1,	-	-	ID:EIV99521.1,	ID:UZQ82357.1,	-	ID:KHO63019.1,	-	ID:SDG11821.1,	-	-	ID:AEM79248.1,	-	-	-	ID:WP_045411666.1,	-	ID:SNX54804.1,	-	-	-	-	-	ID:AST58276.1,	ID:AEF16652.1,
1876_site-specific_recomb...faa	ID:TCO57642.1,	-	-	-	-	-	ID:WP_051585997.1,	-	ID:ADV78732.1,	ID:WP_003870238.1,	-	-	-	-	ID:ABY93766.1,	-	-	-	-	ID:WP_012268865.1,	-	-	-	-	ID:WP_014758818.1,	-	ID:AFK86966.1,	ID:WP_045411013.1,ID:WP_045413798.1,	-	-	-	ID:PHO06639.1,ID:PHO07031.1,ID:PHO06062.1,	-	-	ID:KAA5805952.1,ID:KAA5806498.1,	ID:AST57399.1,ID:AST57488.1,ID:AST57969.1,	-
1877_hypothetical_protein.faa	ID:TCO57643.1,ID:TCO57489.1,	ID:NNG68113.1,	ID:KKC30910.1,	-	-	-	-	-	ID:ADV78731.1,	-	-	-	-	-	ID:ABY93765.1,	-	-	-	ID:KHO62697.1,	ID:WP_028992424.1,ID:WP_028992581.1,	-	-	-	-	-	-	-	-	-	-	-	-	-	-	-	-	-
1878_excisionase_family_D...faa	ID:TCO57644.1,	-	-	-	-	-	-	-	ID:ADV78730.1,	ID:WP_003870237.1,	-	-	-	-	ID:ABY93764.1,	-	-	-	-	ID:WP_003867858.1,	-	-	-	-	ID:WP_223814614.1,	-	ID:AFK86968.1,	ID:WP_045411010.1,ID:WP_045413795.1,	-	ID:SNX52995.1,	-	ID:PHO06644.1,	-	-	ID:KAA5805957.1,ID:KAA5806503.1,	ID:AST57398.1,ID:AST57963.1,	-
1879_hypothetical_protein.faa	ID:TCO57645.1,	-	-	-	-	-	-	-	-	-	-	-	-	-	-	-	-	-	-	-	-	-	-	-	-	-	-	-	-	-	-	-	-	-	-	-	-
1880_hypothetical_protein.faa	ID:TCO57646.1,	-	-	ID:MCS3915191.1,	-	-	-	-	ID:ADV78728.1,	ID:WP_129545163.1,	-	-	-	-	ID:ABY93763.1,	-	-	-	-	ID:WP_028992580.1,	-	-	-	-	ID:WP_014758822.1,	-	ID:AFK86970.1,	-	-	-	-	ID:PHO06647.1,	-	-	ID:KAA5805960.1,ID:KAA5806506.1,	ID:AST57957.1,	-
1881_uncharacterized_prot...faa	ID:TCO57647.1,	-	-	-	-	-	-	-	ID:ADV78727.1,	ID:WP_003870230.1,	-	-	-	-	ID:ABY93762.1,	-	-	-	-	ID:WP_054644861.1,	-	-	-	-	ID:WP_014758823.1,	-	ID:AFK86971.1,	-	-	-	-	ID:PHO06648.1,	-	-	ID:KAA5805961.1,ID:KAA5806507.1,	ID:AST57380.1,ID:AST57956.1,	-
1882_CHC2-type_zinc_finge...faa	ID:TCO57648.1,	-	-	-	-	-	-	-	ID:ADV78726.1,	ID:WP_129545162.1,	-	-	-	-	ID:ABY93761.1,	-	-	-	-	ID:WP_028992583.1,	-	-	-	-	ID:WP_014758824.1,	-	ID:AFK86972.1,	ID:WP_231560744.1,	-	ID:SNX52987.1,	-	ID:PHO06657.1,ID:PHO06153.1,	-	-	ID:KAA5805965.1,ID:KAA5806638.1,	ID:AST57484.1,ID:AST57955.1,	-
1883_hypothetical_protein.faa	ID:TCO57649.1,	-	-	-	-	-	-	-	ID:ADV78725.1,	-	-	-	-	-	-	-	-	-	-	ID:WP_013570765.1,	-	-	-	-	-	-	-	-	-	-	-	ID:PHO06649.1,	-	-	ID:KAA5805962.1,ID:KAA5806508.1,	ID:AST57954.1,	-
1884_excisionase_family_D...faa	ID:TCO57650.1,	-	-	-	-	-	-	-	ID:ADV78724.1,	ID:WP_003870228.1,	-	-	-	-	ID:ABY93760.1,	-	-	-	-	ID:WP_003867852.1,	-	-	-	-	ID:WP_014758825.1,	-	ID:AFK86973.1,	ID:WP_045413510.1,ID:WP_045413510.1,	-	ID:SNX52986.1,	-	ID:PHO06650.1,ID:PHO06144.1,	ID:AGB19696.1,	-	ID:KAA5805963.1,ID:KAA5806509.1,	ID:AST57378.1,ID:AST57485.1,ID:AST57953.1,	-
1885_hypothetical_protein.faa	ID:TCO57651.1,	-	-	-	-	-	-	-	ID:ADV78723.1,	-	-	-	-	-	ID:ABY93759.1,	-	-	-	-	ID:WP_013570764.1,	-	-	-	-	-	-	-	-	-	-	-	-	-	-	-	-	-
1889_putative_glutamine_a...faa	ID:TCO57655.1,	ID:NNG67644.1,	-	ID:MCS3917311.1,	ID:ERM92473.1,	ID:SHE62375.1,	ID:WP_169736182.1,	ID:TZE82581.1,	-	-	-	-	-	-	-	-	-	-	-	-	-	-	ID:SHE46044.1,	-	-	-	-	-	-	-	-	-	-	-	-	-	-
1890_pyridine_nucleotide-...faa	ID:TCO57656.1,	-	-	-	-	-	-	-	-	-	-	-	-	-	-	-	-	-	-	-	-	-	-	-	-	-	-	-	-	-	-	-	-	-	-	-	-
1891_DDE_family_transposa...faa	ID:TCO57657.1,	-	-	-	-	-	-	-	-	-	-	-	-	-	-	-	-	-	-	-	-	-	-	-	-	-	-	-	-	-	-	-	-	-	-	-	-
1893_formate-nitrite_tran...faa	ID:TCO56307.1,	ID:NNG65907.1,	-	ID:MCS3917151.1,	-	-	-	ID:TZE81562.1,	-	-	-	-	ID:AIS53138.1,	-	-	-	-	-	-	-	-	-	-	-	-	-	-	-	-	-	-	-	-	-	-	-	-
1898_short_subunit_dehydr...faa	ID:TCO56312.1,	-	-	-	-	-	-	-	-	-	-	-	-	-	-	-	-	-	-	-	-	-	-	-	-	-	-	-	-	-	-	-	-	-	-	-	-
1900_uncharacterized_prot...faa	ID:TCO56314.1,	ID:NNG67834.1,	ID:KKC30881.1,	ID:MCS3917142.1,	ID:ERM91194.1,	-	-	-	ID:ADV80724.1,	ID:WP_003871271.1,	ID:WP_003871271.1,	-	ID:AIS51285.1,	-	ID:ABY95794.1,	ID:EIW00292.1,	ID:UZQ83091.1,	ID:ABY93065.1,	ID:KHO61517.1,	-	ID:SDG74789.1,	ID:EMT37870.1,	ID:SHF38447.1,	ID:AEM77595.1,	-	-	-	-	-	-	-	-	-	-	-	-	-
1905_HIRAN_domain-contain...faa	ID:TCO61747.1,	ID:NNG66973.1,	ID:KKC29332.1,	ID:MCS3915440.1,	ID:ERM93190.1,	-	-	-	ID:ADV79323.1,	ID:WP_003870945.1,	ID:WP_003870945.1,	-	ID:AIS52819.1,	-	ID:ABY94370.1,	ID:EIW00429.1,	ID:UZQ82196.1,	ID:ABY92576.1,	ID:KHO62922.1,	-	ID:SDG58465.1,	ID:EMT39281.1,	ID:SHE81272.1,	ID:AEM79143.1,	-	-	-	-	-	-	-	-	-	-	-	-	-
1907_hypothetical_protein.faa	ID:TCO61749.1,	-	ID:KKC29330.1,	ID:MCS3915442.1,	ID:ERM93299.1,	-	-	-	-	-	-	-	-	-	-	-	-	-	-	-	-	-	-	-	-	-	-	-	-	-	-	-	-	-	-	-	-
1908_phosphoenolpyruvate_...faa	ID:TCO61750.1,	ID:NNG66971.1,	ID:KKC29329.1,	ID:MCS3915443.1,	ID:ERM93192.1,	ID:SHF58135.1,	ID:WP_026487153.1,	ID:TZE80920.1,	-	ID:WP_003870948.1,	ID:WP_003870948.1,	-	-	-	-	ID:EIW00432.1,	ID:UZQ82194.1,	-	ID:KHO62919.1,	-	ID:SDG24269.1,	ID:EMT39280.1,	ID:SHE81386.1,	ID:AEM79140.1,	ID:WP_038069477.1,	-	ID:AFK87174.1,	-	-	-	-	-	-	-	-	-	ID:AEF16888.1,
1914_methyl-accepting_che...faa	ID:TCO61756.1,	ID:NNG66965.1,	ID:KKC29322.1,	ID:MCS3915450.1,	ID:ERM93198.1,	-	-	ID:TZE80794.1,	-	-	ID:WP_019907827.1,	-	-	-	-	ID:EIW00438.1,	-	-	ID:KHO62080.1,	-	ID:SDG24009.1,	ID:EMT38503.1,	-	ID:AEM79104.1,	-	-	-	-	-	-	-	-	-	-	-	-	-
1919_Lon-like_ATP-depende...faa	ID:TCO61761.1,	ID:NNG66960.1,	ID:KKC29317.1,	ID:MCS3915455.1,	ID:ERM93203.1,	-	-	ID:TZE80911.1,	ID:ADV79335.1,	ID:WP_003870209.1,	ID:WP_019907824.1,	-	ID:AIS52797.1,	-	ID:ABY94382.1,	-	ID:UZQ82164.1,	ID:ABY92590.1,	ID:KHO62909.1,	-	ID:SDG23813.1,	ID:EMT38491.1,	ID:SHE81798.1,	ID:AEM79099.1,	ID:WP_014759325.1,	ID:WP_209453049.1,	ID:AFK87493.1,	ID:WP_045413568.1,	ID:ORX24366.1,	ID:SNX54902.1,	ID:ADL69512.1,	ID:PHO07336.1,	ID:AGB19645.1,	ID:OXT08377.1,	ID:KAA5808045.1,	ID:AST56650.1,	ID:AEF16846.1,
1926_sigma-54-like_protei...faa	ID:TCO61768.1,	-	-	-	-	-	-	-	-	-	-	-	-	-	-	-	-	-	-	ID:WP_256201088.1,	-	-	-	-	-	-	-	-	-	-	-	-	-	-	-	-	-
1927_RNA_polymerase_sigma...faa	ID:TCO61769.1,	-	-	-	-	-	-	-	-	-	-	-	-	-	-	-	-	-	-	ID:WP_256201089.1,	-	-	-	-	-	-	-	-	-	-	-	-	-	-	-	-	-
1941_uncharacterized_prot...faa	ID:TCO61783.1,	ID:NNG66939.1,	-	ID:MCS3915476.1,	ID:ERM93300.1,	-	-	-	-	-	-	-	-	-	-	-	-	-	-	-	-	-	-	-	-	-	-	-	-	-	-	-	-	-	-	-	-
1942_spermidine_synthase.faa	ID:TCO61784.1,	ID:NNG66938.1,	ID:KKC29366.1,	ID:MCS3915477.1,	ID:ERM93222.1,	-	-	-	-	-	-	-	-	-	-	-	-	-	-	-	-	-	-	-	-	-	-	-	-	-	-	-	-	-	-	-	-
1943_spore_germination_pr...faa	ID:TCO61785.1,	ID:NNG66937.1,	ID:KKC29365.1,	ID:MCS3915478.1,	ID:ERM93223.1,	-	-	-	-	ID:WP_003870188.1,	ID:WP_004402111.1,	-	-	-	-	ID:EIW00465.1,	ID:UZQ82142.1,	-	ID:KHO62887.1,	-	ID:SDG38308.1,	ID:EMT38494.1,	ID:SHE82605.1,	ID:AEM79076.1,	ID:WP_014759297.1,	ID:WP_209454676.1,	ID:AFK87465.1,	ID:WP_045411836.1,	ID:ORX24338.1,	ID:SNX54974.1,	ID:ADL69485.1,	ID:PHO06733.1,	ID:AGB19618.1,	ID:OXT08351.1,	ID:KAA5808020.1,	ID:AST56622.1,	ID:AEF16873.1,
1945_reverse_gyrase.faa	ID:TCO61787.1,	ID:NNG66935.1,	-	ID:MCS3915482.1,	ID:ERM93301.1,	-	-	-	-	-	-	-	-	-	-	-	-	-	-	-	-	-	-	-	-	-	-	-	-	-	-	-	-	-	-	-	-
1949_small_acid-soluble_s...faa	ID:TCO61791.1,	ID:NNG66931.1,	ID:KKC29369.1,	ID:MCS3915486.1,	ID:ERM93228.1,	-	-	-	-	-	-	-	-	-	-	-	-	-	-	-	-	-	-	-	-	-	-	-	-	-	-	-	-	-	-	-	-
1953_hydroxymethylpyrimid...faa	ID:TCO61795.1,	-	-	ID:MCS3915492.1,	ID:ERM93302.1,	-	-	-	-	-	-	-	-	-	-	-	-	-	-	-	-	-	-	-	-	-	-	-	-	-	-	-	-	-	-	-	-
1955_hydroxyethylthiazole...faa	ID:TCO61797.1,	-	-	ID:MCS3915494.1,	ID:ERM93303.1,	-	-	-	-	-	-	-	-	-	-	-	-	-	-	-	-	-	-	-	-	-	-	-	-	-	-	-	-	-	-	-	-
1957_putative_hydroxymeth...faa	ID:TCO61799.1,	ID:NNG66003.1,	ID:KKC29381.1,	ID:MCS3915496.1,	ID:ERM93233.1,	ID:SHE99915.1,	ID:WP_218915131.1,	ID:TZE81132.1,	-	ID:WP_003870581.1,	ID:WP_019907453.1,	-	-	-	-	ID:EIW00627.1,	ID:UZQ83626.1,	ID:ABY91877.1,	-	-	ID:SDG62862.1,	ID:EMT39926.1,	ID:SHE51662.1,	ID:AEM78177.1,	ID:WP_014759088.1,	ID:WP_209454177.1,	ID:AFK87251.1,	ID:WP_045410846.1,	ID:ORX22655.1,	ID:SNX52739.1,	ID:ADL69364.1,	ID:PHO08488.1,	ID:AGB19476.1,	ID:OXT06970.1,	ID:KAA5807884.1,	ID:AST56472.1,	ID:AEF17036.1,
1958_integrase-like_prote...faa	ID:TCO61800.1,	-	-	ID:MCS3915498.1,	-	-	-	-	-	-	-	-	-	-	-	-	-	-	-	-	-	-	-	-	-	-	-	-	-	-	-	-	-	-	-	-	-
1959_hypothetical_protein.faa	ID:TCO61801.1,	-	ID:KKC29379.1,	ID:MCS3915499.1,	ID:ERM92272.1,	-	-	-	-	-	-	-	-	-	-	-	-	-	-	-	-	-	-	-	-	-	-	-	-	-	-	-	-	-	-	-	-
1960_DDE_family_transposa...faa	ID:TCO61802.1,	-	ID:KKC29377.1,	ID:MCS3915500.1,	ID:ERM92270.1,	-	-	-	-	-	-	-	ID:AIS51948.1,	-	-	-	-	-	-	-	ID:SDG66507.1,	-	-	-	-	-	-	-	-	-	-	-	-	-	-	-	-
1961_aspartate_racemase.faa	ID:TCO61803.1,	ID:NNG66005.1,	ID:KKC29376.1,	ID:MCS3915501.1,	ID:ERM92268.1,	-	-	-	-	-	-	-	-	-	-	-	-	-	-	-	-	-	-	-	-	-	-	-	-	-	-	-	-	-	-	-	-
1962_transposase-like_pro...faa	ID:TCO61804.1,	-	-	-	-	-	-	-	-	-	-	-	-	-	-	-	-	-	-	-	-	-	-	-	-	-	-	-	-	-	-	-	-	-	-	-	-
1964_HAMP_domain-containi...faa	ID:TCO61806.1,	-	-	-	-	-	-	-	-	-	-	-	-	-	-	-	-	-	-	-	-	-	-	-	-	-	-	-	-	-	-	-	-	-	-	-	-
1965_hypothetical_protein.faa	ID:TCO61807.1,	-	-	-	-	-	-	-	-	-	-	-	-	-	-	-	-	-	-	-	ID:SDF99765.1,	-	-	ID:AEM77620.1,	-	-	-	-	-	-	-	-	-	-	-	-	-
1966_electron_transfer_fl...faa	ID:TCO54616.1,	ID:NNG68209.1,	ID:KKC30787.1,	ID:MCS3917000.1,	ID:ERM92598.1,	-	-	-	-	ID:WP_003869043.1,	ID:WP_019907248.1,	-	-	-	-	-	-	-	-	-	ID:SDG34030.1,	ID:EMT39176.1,	-	-	-	ID:WP_245301364.1,	-	-	-	ID:SNX53524.1,	ID:ADL69174.1,	ID:PHO06805.1,	ID:AGB19308.1,	ID:OXT07865.1,	ID:KAA5807230.1,	ID:AST58755.1,	-
1967_electron_transfer_fl...faa	ID:TCO54617.1,	ID:NNG68208.1,	-	-	ID:ERM92597.1,	-	-	-	-	ID:WP_003869044.1,	ID:WP_004400328.1,	-	-	-	-	-	-	-	-	-	ID:SDG33993.1,	ID:EMT39210.1,	-	-	-	ID:WP_209454970.1,	-	-	-	ID:SNX53523.1,	ID:ADL69173.1,	ID:PHO06804.1,	ID:AGB19307.1,	ID:OXT07866.1,	ID:KAA5807229.1,	ID:AST58756.1,	-
1968_glycolate_oxidase.faa	ID:TCO54618.1,	ID:NNG68207.1,	ID:KKC30790.1,	ID:MCS3916997.1,	ID:ERM92596.1,	-	-	ID:TZE82522.1,	-	ID:WP_003869045.1,	ID:WP_004400326.1,	-	-	-	-	-	-	-	-	-	ID:SDG33959.1,	ID:EMT39172.1,	-	-	-	ID:WP_209454971.1,	-	-	-	ID:SNX53522.1,	ID:ADL69172.1,	ID:PHO06803.1,	ID:AGB19306.1,	ID:OXT07867.1,	ID:KAA5807228.1,	ID:AST58757.1,	-
1973_hypothetical_protein.faa	ID:TCO54623.1,	-	ID:KKC30807.1,	ID:MCS3916977.1,	-	-	-	-	-	-	-	-	-	-	-	-	-	-	-	-	-	-	-	-	-	-	-	-	-	-	-	-	-	-	-	-	-
1974_hypothetical_protein.faa	ID:TCO54624.1,	-	ID:KKC30808.1,	ID:MCS3916976.1,	-	-	-	-	-	-	-	-	-	-	-	-	-	-	-	-	-	-	-	-	-	-	-	-	-	-	-	-	-	-	-	-	-
1975_putative_zinc_finger...faa	ID:TCO53359.1,	-	-	-	-	-	-	-	-	-	-	-	-	-	-	-	-	-	-	-	-	-	-	-	-	-	-	-	-	-	-	-	-	-	-	-	-
1977_hypothetical_protein.faa	ID:TCO53361.1,	-	-	-	-	-	-	-	-	-	-	-	-	-	-	-	-	-	-	-	-	-	-	-	-	-	-	-	-	-	-	-	-	-	-	-	-
1978_CopY_family_transcri...faa	ID:TCO53964.1,	-	-	ID:MCS3916141.1,	ID:ERM90840.1,	-	-	ID:TZE82892.1,	-	-	-	-	-	-	-	-	-	-	-	-	-	-	-	-	-	ID:WP_209453154.1,	-	-	-	ID:SNX53161.1,	-	-	-	ID:OXT07215.1,	-	-	-
1979_bla_regulator_protei...faa	ID:TCO53965.1,	-	-	ID:MCS3916140.1,	ID:ERM90847.1,	-	-	-	-	-	-	-	-	-	-	-	-	-	-	-	-	-	-	-	-	-	-	-	-	-	-	-	-	-	-	-	-
1980_hypothetical_protein.faa	ID:TCO53966.1,	-	-	ID:MCS3916139.1,	-	-	-	-	-	-	-	-	-	-	-	-	-	-	-	-	-	-	-	-	-	-	-	-	-	-	-	-	-	-	-	-	-
1981_hypothetical_protein.faa	ID:TCO57481.1,	-	-	-	-	-	-	-	-	-	-	-	-	-	-	-	-	-	-	-	-	-	-	-	-	-	-	-	-	-	-	-	-	-	-	-	-
1985_lysophospholipase_L1...faa	ID:TCO57485.1,	ID:NNG68144.1,	ID:KKC30906.1,	ID:MCS3917175.1,	ID:ERM91216.1,	ID:SHF81137.1,	-	-	ID:ADV80754.1,	ID:WP_003869966.1,	ID:WP_004399473.1,	-	-	-	ID:ABY95825.1,	ID:EIW00246.1,	ID:UZQ83046.1,	ID:ABY91353.1,	ID:KHO61548.1,	-	ID:SDF45732.1,	ID:EMT39687.1,	ID:SHF05513.1,	ID:AEM77547.1,	ID:WP_014757234.1,	ID:WP_209454211.1,	ID:AFK85312.1,	ID:WP_045412175.1,	ID:ORX22949.1,	ID:SNX53505.1,	ID:ADL69953.1,	ID:PHO07479.1,	ID:AGB20110.1,	ID:OXT09222.1,	ID:KAA5807482.1,	ID:AST57170.1,	ID:AEF18160.1,
1986_transglutaminase_sup...faa	ID:TCO57486.1,	ID:NNG68253.1,	ID:KKC30907.1,	ID:MCS3917174.1,	ID:ERM91848.1,	-	-	ID:TZE81141.1,	ID:ADV79471.1,	ID:WP_003869636.1,	ID:WP_231368348.1,	-	-	-	ID:ABY94520.1,	ID:EIW00952.1,	ID:UZQ84342.1,	-	ID:KHO61545.1,	-	ID:SDG00726.1,	-	-	ID:AEM78957.1,	-	-	-	-	-	-	-	-	-	-	-	-	-
1988_integrase-recombinas...faa	ID:TCO57488.1,	ID:NNG68114.1,	ID:KKC30909.1,	-	-	-	-	-	-	-	-	-	-	-	-	-	-	-	-	ID:WP_256201405.1,	-	-	-	-	-	-	-	ID:WP_231560734.1,	-	-	-	-	-	-	-	-	-
1990_hypothetical_protein.faa	ID:TCO57490.1,	-	-	-	-	-	-	-	-	-	-	-	-	-	-	-	-	-	-	-	-	-	-	-	-	-	-	-	-	-	-	-	-	-	-	-	-
1991_DNA-binding_XRE_fami...faa	ID:TCO57491.1,	ID:NNG68112.1,	ID:KKC30913.1,	-	-	-	-	-	-	-	-	-	-	-	-	-	-	-	ID:KHO62700.1,	ID:WP_051421926.1,	-	-	-	-	-	-	-	-	-	-	-	-	-	-	-	-	-
1992_hypothetical_protein.faa	ID:TCO57492.1,	ID:NNG68111.1,	ID:KKC30915.1,	-	-	-	-	-	-	-	-	-	-	-	-	-	-	-	-	ID:WP_051421925.1,	-	-	-	-	-	-	-	-	-	-	-	-	-	-	-	-	-
1993_twinkle_protein.faa	ID:TCO57493.1,	ID:NNG68110.1,	-	-	-	-	-	-	-	-	-	-	-	-	-	-	-	-	-	-	-	-	-	-	-	-	-	-	-	-	-	-	-	-	-	-	-
1994_hypothetical_protein.faa	ID:TCO57494.1,	ID:NNG68109.1,	-	-	-	-	-	-	-	-	-	-	-	-	-	-	-	-	-	ID:WP_028992422.1,	-	-	-	-	-	-	-	-	-	-	-	-	-	-	-	-	-
1995_hypothetical_protein.faa	ID:TCO57495.1,	ID:NNG68108.1,	-	-	-	-	-	-	-	-	-	-	-	-	-	-	-	-	-	ID:WP_028992421.1,	-	-	-	-	-	-	-	-	-	-	-	-	-	-	-	-	-
1996_hypothetical_protein.faa	ID:TCO57496.1,	ID:NNG68107.1,	-	-	-	-	-	-	-	-	-	-	-	-	-	-	-	-	-	ID:WP_156202118.1,	-	-	-	-	-	-	-	-	-	-	-	-	-	-	-	-	-
1997_RNA_polymerase_sigma...faa	ID:TCO57497.1,	ID:NNG68106.1,	-	-	-	-	-	-	-	-	-	-	-	-	-	-	-	-	-	ID:WP_051421924.1,	-	-	-	-	-	-	-	-	-	-	-	-	-	-	-	-	-
2006_hypothetical_protein.faa	ID:TCO60217.1,	ID:NNG67100.1,	-	ID:MCS3916508.1,	ID:ERM91292.1,	-	-	-	ID:ADV80163.1,ID:ADV80201.1,	-	ID:WP_019907492.1,	-	ID:AIS51888.1,	-	ID:ABY95213.1,ID:ABY95255.1,	-	ID:UZQ83716.1,	ID:ABY93517.1,	ID:KHO62012.1,	-	ID:SDF78850.1,	ID:EMT40079.1,	-	-	ID:WP_014758317.1,	-	ID:AFK86446.1,	ID:WP_014758317.1,	-	ID:SNX52837.1,	-	-	ID:AGB18592.1,	-	-	-	ID:AEF17778.1,
2009_hypothetical_protein.faa	ID:TCO60220.1,	-	-	-	-	-	-	-	-	-	-	-	-	-	-	-	-	-	-	-	-	-	-	-	-	-	-	-	-	-	-	-	-	-	-	-	-
2012_methyl-accepting_che...faa	ID:TCO60223.1,	-	ID:KKC30252.1,	ID:MCS3916544.1,	ID:ERM90886.1,	-	-	ID:TZE80857.1,	-	-	-	-	-	-	-	-	-	-	-	-	-	-	-	-	-	-	-	-	-	-	-	-	-	-	-	-	-
2013_putative_kinase.faa	ID:TCO60224.1,	ID:NNG67801.1,	ID:KKC30251.1,	ID:MCS3916545.1,	ID:ERM90885.1,	-	-	-	-	-	-	-	-	-	-	-	-	-	-	-	-	-	-	-	-	-	-	-	-	-	-	-	-	-	-	-	-
2014_hypothetical_protein.faa	ID:TCO60225.1,	-	-	-	-	-	-	-	-	-	-	-	-	-	-	-	-	-	-	-	-	-	-	-	-	-	-	-	-	-	-	-	-	-	-	-	-
2015_putative_YhgA-like_t...faa	ID:TCO60226.1,	-	ID:KKC30248.1,	-	-	ID:SHF44521.1,	-	-	ID:ADV80181.1,	ID:WP_003871502.1,	ID:WP_019907482.1,	-	ID:AIS51870.1,	-	ID:ABY95230.1,	ID:EIW00685.1,ID:EIW00688.1,	ID:UZQ83692.1,	ID:ABY93534.1,	-	-	ID:SDF79279.1,ID:SDF79385.1,	ID:EMT39972.1,	-	ID:AEM78252.1,	-	-	-	-	-	-	-	-	-	-	-	-	-
2016_CRISPR-associated_pr...faa	ID:TCO60227.1,	-	-	-	-	-	-	-	-	-	-	-	-	-	-	-	-	-	-	-	-	-	ID:SHE99191.1,	-	-	-	-	-	-	-	ID:ADL68477.1,	-	-	-	-	-	-
2019_putative_CRISPR-asso...faa	ID:TCO60230.1,	-	-	-	-	-	-	-	-	-	-	-	-	-	-	-	ID:UZQ83704.1,	-	-	-	-	-	-	-	-	-	-	-	-	-	ID:ADL68474.1,	-	ID:AGB18557.1,	-	-	-	-
2024_hypothetical_protein.faa	ID:TCO60235.1,	-	-	-	-	-	-	-	-	-	-	-	-	-	-	-	-	-	-	-	-	-	-	-	-	-	-	-	-	-	-	-	-	-	-	-	-
2025_putative_YhgA-like_t...faa	ID:TCO60236.1,	-	-	ID:MCS3916547.1,	-	-	-	-	-	-	-	-	-	-	-	-	-	-	-	-	-	-	-	-	-	-	-	-	-	-	-	-	-	-	-	-	-
2027_hypothetical_protein.faa	ID:TCO60238.1,	-	ID:KKC30240.1,	-	-	-	-	ID:TZE80648.1,	-	-	-	-	-	-	-	-	-	-	-	-	-	-	-	-	-	ID:WP_209454546.1,	-	-	-	ID:SNX52875.1,	-	-	ID:AGB18579.1,	ID:OXT09535.1,	-	-	ID:AEF17788.1,
2028_DNA-binding_XRE_fami...faa	ID:TCO60239.1,	-	ID:KKC30239.1,	-	-	-	-	ID:TZE80649.1,	-	-	-	-	-	-	-	-	-	-	-	-	-	-	-	-	-	-	-	-	-	ID:SNX52876.1,	-	-	ID:AGB18578.1,	ID:OXT09534.1,	-	-	ID:AEF17789.1,
2029_hypothetical_protein.faa	ID:TCO60240.1,	-	-	-	-	-	-	ID:TZE80650.1,	-	-	-	-	-	-	-	-	-	-	-	-	-	-	-	-	-	-	-	-	-	ID:SNX52877.1,	-	-	ID:AGB18577.1,	ID:OXT09533.1,	-	-	ID:AEF17790.1,
2031_UDP-glucose_4-epimer...faa	ID:TCO60242.1,	ID:NNG67813.1,	ID:KKC30214.1,	-	ID:ERM92706.1,	ID:SHF12905.1,	ID:WP_026487069.1,	-	-	-	ID:WP_019907474.1,	ID:ADD01963.1,	ID:AIS51860.1,	-	-	ID:EIW00677.1,	ID:UZQ83672.1,	-	-	-	ID:SDG20113.1,	ID:EMT40003.1,	ID:SHF32264.1,	ID:AEM78227.1,	ID:WP_014757539.1,	ID:WP_245301062.1,	ID:AFK85625.1,	-	-	ID:SNX52904.1,	ID:ADL68460.1,	ID:PHO07909.1,	-	ID:OXT09517.1,	-	-	ID:AEF17571.1,
2033_hypothetical_protein.faa	ID:TCO60244.1,	-	-	-	-	-	-	-	-	-	-	-	-	-	-	-	-	-	-	-	-	-	-	ID:AEM78249.1,	-	-	-	-	-	-	ID:ADL68456.1,	-	-	ID:OXT09513.1,	-	-	-
2034_glycosyltransferase_...faa	ID:TCO60245.1,	-	-	-	-	-	-	-	-	-	-	-	-	-	-	-	-	-	-	-	-	-	-	-	-	-	-	-	-	-	-	-	-	-	-	-	-
2035_TnsA_endonuclease-li...faa	ID:TCO60246.1,	-	-	-	-	-	-	-	-	-	-	-	-	-	-	-	-	-	-	-	-	-	-	-	-	-	-	-	-	-	-	-	-	-	-	-	-
2036_hypothetical_protein.faa	ID:TCO60247.1,	-	-	-	-	-	-	-	-	-	-	-	-	-	-	-	-	-	-	-	-	-	-	-	-	-	-	-	-	-	-	-	-	-	-	-	-
2037_glycosyl_transferase...faa	ID:TCO60248.1,	-	-	-	-	-	-	-	-	-	-	-	-	-	-	-	ID:UZQ84291.1,	-	-	-	-	-	-	-	-	-	-	-	-	-	-	-	-	-	-	-	-
2038_glycosyl_transferase...faa	ID:TCO60249.1,	-	-	-	-	-	-	-	-	-	-	-	-	-	-	-	-	-	-	-	-	-	-	-	-	-	-	-	-	-	-	-	-	-	-	-	-
2039_glycosyltransferase_...faa	ID:TCO60250.1,	ID:NNG67947.1,	ID:KKC30207.1,ID:KKC30210.1,	-	-	ID:SHF51866.1,	ID:WP_026485638.1,	-	-	-	ID:WP_019907472.1,	-	ID:AIS51855.1,	-	-	-	-	-	-	-	ID:SDG20196.1,	-	ID:SHF32130.1,	-	ID:WP_233432512.1,	-	ID:AFK85621.1,	-	-	-	ID:ADL68454.1,	ID:PHO07908.1,ID:PHO07920.1,	-	ID:OXT09511.1,	-	ID:AST58540.1,	-
2041_UDP-N-acetyl-D-gluco...faa	ID:TCO60252.1,	ID:NNG67943.1,	ID:KKC30202.1,	ID:MCS3916574.1,	ID:ERM92709.1,	ID:SHF51741.1,	-	ID:TZE83085.1,	-	-	-	-	ID:AIS51848.1,	-	-	ID:EIW00661.1,	-	ID:ABY93543.1,	-	-	-	-	-	ID:AEM78218.1,	-	ID:WP_209452667.1,	-	-	-	ID:SNX52914.1,	-	ID:PHO07910.1,	ID:AGB18542.1,	-	-	-	ID:AEF17818.1,
2042_dTDP-4-dehydrorhamno...faa	ID:TCO60253.1,	-	ID:KKC30218.1,	-	ID:ERM92710.1,	-	-	-	ID:ADV80214.1,	ID:WP_003871370.1,	-	ID:ADD01954.1,	-	-	ID:ABY95267.1,	-	-	-	ID:KHO61993.1,	ID:WP_028992032.1,	ID:SDG19943.1,	-	-	ID:AEM78231.1,	-	-	-	-	ID:ORX22213.1,	ID:SNX52855.1,	-	ID:PHO07900.1,	-	-	ID:KAA5806381.1,	-	-
2043_dTDP-4-dehydrorhamno...faa	ID:TCO60254.1,	-	ID:KKC30217.1,	-	ID:ERM92711.1,	-	-	-	ID:ADV80215.1,	ID:WP_003871369.1,	-	ID:ADD01953.1,	-	-	ID:ABY95268.1,	-	-	-	ID:KHO61992.1,	ID:WP_028992031.1,	ID:SDG19982.1,	-	-	ID:AEM78230.1,	-	-	-	ID:WP_045413584.1,	ID:ORX22211.1,	ID:SNX52853.1,	-	ID:PHO07901.1,	-	-	ID:KAA5806380.1,	-	-
2044_glucose-1-phosphate_...faa	ID:TCO60255.1,	ID:NNG67953.1,	ID:KKC30216.1,	-	ID:ERM92712.1,	-	-	-	ID:ADV80216.1,	ID:WP_003871368.1,	-	ID:ADD01952.1,	-	-	ID:ABY95269.1,	-	-	-	ID:KHO61991.1,	ID:WP_028992030.1,	ID:SDG20029.1,	-	-	ID:AEM78229.1,	-	-	-	ID:WP_045413586.1,	ID:ORX22214.1,	ID:SNX52856.1,	-	ID:PHO07902.1,	-	-	ID:KAA5806379.1,	-	-
2045_dTDP-glucose_4-6-deh...faa	ID:TCO60256.1,	ID:NNG67956.1,	ID:KKC30215.1,	-	ID:ERM92713.1,	ID:SHF52184.1,	-	-	ID:ADV80217.1,	ID:WP_003871367.1,	-	ID:ADD01951.1,	-	-	ID:ABY95270.1,	-	-	-	ID:KHO61990.1,	ID:WP_028992029.1,	ID:SDG20074.1,	-	-	ID:AEM78228.1,	-	-	-	ID:WP_045413589.1,	ID:ORX22212.1,	ID:SNX52854.1,	-	ID:PHO07903.1,	-	-	ID:KAA5806378.1,	-	-
2046_glycosyltransferase_...faa	ID:TCO60257.1,	-	-	-	-	-	-	-	-	-	-	-	-	-	-	-	-	-	-	-	-	-	-	-	-	-	-	-	-	-	-	ID:PHO07904.1,	-	-	-	-	-
2047_hypothetical_protein.faa	ID:TCO60258.1,	-	-	-	ID:ERM92717.1,	-	-	-	ID:ADV80219.1,	-	-	ID:ADD01946.1,	-	-	ID:ABY95272.1,	-	ID:UZQ83660.1,	-	-	-	-	-	-	ID:AEM78224.1,	-	-	-	ID:WP_045413600.1,	-	ID:SNX52919.1,	-	-	-	-	-	-	-
2048_oligosaccharide_repe...faa	ID:TCO60259.1,	-	-	-	-	-	-	-	-	-	-	-	-	-	-	-	-	-	-	-	-	-	-	-	-	-	-	-	-	-	-	-	-	-	-	-	-
2049_glycosyltransferase_...faa	ID:TCO60260.1,	-	-	-	-	ID:SHF72209.1,	-	-	-	-	-	-	-	-	-	-	-	-	-	-	-	-	-	-	-	-	-	-	-	-	-	-	-	ID:OXT09507.1,	-	-	-
2056_uncharacterized_prot...faa	ID:TCO53916.1,	-	-	-	-	-	-	-	-	-	-	-	-	-	-	-	-	-	-	-	-	-	-	-	-	-	-	-	-	-	-	-	-	-	-	-	-
2057_recombinase-like_zin...faa	ID:TCO54700.1,	-	-	ID:MCS3917562.1,	-	-	-	-	-	ID:WP_003870405.1,	ID:WP_004398753.1,	-	-	-	-	-	ID:UZQ82682.1,	ID:ABY92048.1,	ID:KHO61879.1,	-	ID:SDG77080.1,	ID:EMT39839.1,	-	-	-	-	-	-	-	-	-	-	-	-	-	ID:AST57699.1,	-
2070_GTP-binding_protein_...faa	ID:TCO52804.1,	-	-	ID:MCS3916114.1,	-	-	-	-	-	-	-	-	-	-	-	-	-	-	-	-	-	-	-	-	-	-	-	-	-	-	-	-	-	-	-	-	-
2071_resolvase-like_prote...faa	ID:TCO52805.1,	-	ID:KKC28715.1,	ID:MCS3916113.1,	ID:ERM90747.1,	-	-	-	-	-	-	-	-	-	-	-	-	-	ID:KHO62347.1,	-	-	-	-	-	-	-	-	-	-	-	-	-	-	-	-	-	-
2072_putative_transposase.faa	ID:TCO52806.1,	-	-	-	-	-	-	-	-	-	-	-	-	-	-	-	-	-	-	-	-	-	-	-	-	-	-	-	-	-	-	-	-	-	-	-	-
2073_putative_transposase.faa	ID:TCO63230.1,	-	-	-	-	-	-	-	-	-	-	-	-	-	-	-	-	-	-	-	-	-	-	-	-	-	-	-	-	-	-	-	-	-	-	-	-
2100_DDE_family_transposa...faa	ID:TCO63257.1,	-	-	-	-	-	-	-	-	-	-	-	-	-	-	ID:EIV99620.1,ID:EIW00910.1,	-	-	-	-	-	-	-	-	-	-	-	-	-	-	-	-	-	-	-	-	-
2104_hypothetical_protein.faa	ID:TCO63261.1,	-	-	ID:MCS3916769.1,	ID:ERM93259.1,	ID:SHF59703.1,	ID:WP_051585849.1,	-	-	-	-	-	-	-	-	-	-	ID:ABY91704.1,	ID:KHO60964.1,	-	-	-	-	ID:AEM77971.1,	-	ID:WP_209453349.1,	-	-	-	-	ID:ADL69405.1,	ID:PHO06857.1,	ID:AGB19536.1,	ID:OXT05981.1,	ID:KAA5807946.1,	ID:AST56534.1,	-
2105_imidazolonepropionas...faa	ID:TCO63262.1,	ID:NNG68230.1,	ID:KKC30461.1,	ID:MCS3916770.1,	ID:ERM93260.1,	-	-	ID:TZE83212.1,	ID:ADV80415.1,	ID:WP_003869238.1,	ID:WP_004402001.1,	-	-	-	ID:ABY95471.1,	ID:EIV99137.1,	-	-	ID:KHO60963.1,	-	ID:SDF86922.1,	ID:EMT38538.1,	ID:SHE45202.1,	ID:AEM77970.1,	-	-	-	-	-	ID:SNX54283.1,	-	-	-	-	-	-	-
2107_urocanate_hydratase.faa	ID:TCO63264.1,	ID:NNG68228.1,	-	ID:MCS3916772.1,	ID:ERM93262.1,	-	-	ID:TZE83214.1,	ID:ADV80417.1,	ID:WP_003869236.1,	ID:WP_003869236.1,	-	-	-	ID:ABY95473.1,	ID:EIV99139.1,	ID:UZQ84279.1,	-	ID:KHO60961.1,	-	ID:SDF86867.1,	ID:EMT38553.1,	ID:SHE45133.1,	ID:AEM77968.1,	-	-	-	-	-	ID:SNX54282.1,	-	-	-	-	-	-	-
2109_amino_acid_permease-...faa	ID:TCO63266.1,	-	-	-	-	-	-	-	-	-	-	-	-	-	-	-	-	-	-	-	-	-	-	-	-	-	-	-	-	-	-	-	-	-	-	-	-
2115_hypothetical_protein.faa	ID:TCO63272.1,	ID:NNG67902.1,	ID:KKC30507.1,	ID:MCS3916782.1,	ID:ERM93313.1,	-	-	-	ID:ADV80428.1,	ID:WP_003871439.1,	ID:WP_004402021.1,	-	ID:AIS51624.1,	-	ID:ABY95486.1,	-	ID:UZQ83436.1,	ID:ABY91687.1,	-	-	ID:SDF95344.1,	ID:EMT38543.1,	ID:SHE44814.1,	-	ID:WP_014759360.1,	-	ID:AFK87529.1,	ID:WP_045410715.1,	ID:ORX24401.1,	-	-	ID:PHO07366.1,	-	-	-	-	-
2116_DNA-binding_transcri...faa	ID:TCO63273.1,	ID:NNG67903.1,	ID:KKC30506.1,	ID:MCS3916783.1,	ID:ERM93269.1,	-	-	-	ID:ADV80429.1,	ID:WP_003871438.1,	ID:WP_019907369.1,	-	ID:AIS51623.1,	-	ID:ABY95487.1,	ID:EIV99150.1,	ID:UZQ83435.1,	ID:ABY91686.1,	ID:KHO60948.1,	-	ID:SDF95379.1,	ID:EMT38535.1,	ID:SHE44781.1,	ID:AEM77957.1,	ID:WP_014759359.1,	-	ID:AFK87528.1,	ID:WP_045410713.1,	ID:ORX24400.1,	-	-	ID:PHO07365.1,	-	-	-	-	-
2117_hypothetical_protein.faa	ID:TCO63274.1,	ID:NNG67904.1,	ID:KKC30505.1,	ID:MCS3916784.1,	ID:ERM93270.1,	-	-	-	ID:ADV80430.1,	ID:WP_003871437.1,	ID:WP_019907368.1,	-	ID:AIS51622.1,	-	ID:ABY95488.1,	ID:EIV99151.1,	ID:UZQ83434.1,	ID:ABY91685.1,	ID:KHO60947.1,	-	ID:SDF95423.1,	ID:EMT38536.1,	ID:SHE44749.1,	ID:AEM77958.1,	ID:WP_014759358.1,	-	ID:AFK87527.1,	ID:WP_045410712.1,	ID:ORX24399.1,	-	-	ID:PHO07364.1,	-	-	-	-	-
2118_ABC-2_type_transport...faa	ID:TCO63275.1,	ID:NNG67905.1,	ID:KKC30504.1,	ID:MCS3916785.1,	ID:ERM93271.1,	-	-	-	ID:ADV80431.1,	ID:WP_003871436.1,	ID:WP_012269620.1,	-	ID:AIS51621.1,	-	ID:ABY95489.1,	ID:EIV99152.1,	ID:UZQ83433.1,	ID:ABY91684.1,	ID:KHO60946.1,	-	ID:SDF95455.1,	ID:EMT38527.1,	ID:SHE44710.1,	-	ID:WP_014759357.1,	-	ID:AFK87526.1,	ID:WP_045410709.1,	ID:ORX24398.1,	-	-	ID:PHO07363.1,	-	-	-	-	-
2119_hypothetical_protein.faa	ID:TCO63276.1,	-	-	-	-	-	-	-	-	-	-	-	-	-	-	-	-	-	-	-	-	-	-	-	-	-	-	-	-	-	-	-	-	-	-	-	-
2120_hypothetical_protein.faa	ID:TCO63277.1,	-	-	-	-	-	-	-	-	-	-	-	-	-	-	-	-	-	-	-	-	-	-	-	-	-	-	-	-	-	-	-	-	-	-	-	-
2121_hypothetical_protein.faa	ID:TCO63278.1,	-	-	-	-	-	-	-	-	-	-	-	-	-	-	-	-	-	-	-	-	-	-	-	-	-	-	-	-	-	-	-	-	-	-	-	-
2124_alpha-beta_hydrolase...faa	ID:TCO63281.1,	ID:NNG67908.1,	ID:KKC30497.1,	ID:MCS3916801.1,	ID:ERM90854.1,	-	-	-	ID:ADV80440.1,	ID:WP_003871093.1,	ID:WP_019907362.1,	-	-	-	ID:ABY95498.1,	ID:EIV99162.1,	ID:UZQ83418.1,	ID:ABY91679.1,	ID:KHO60937.1,	-	ID:SDF96047.1,	ID:EMT38540.1,	ID:SHE43718.1,	ID:AEM77952.1,	-	-	-	-	-	ID:SNX55118.1,	-	-	-	-	-	ID:AST57752.1,	-
2125_putative_RNase_H-lik...faa	ID:TCO63282.1,	ID:NNG67909.1,	ID:KKC30496.1,	ID:MCS3916802.1,	ID:ERM90853.1,	-	-	-	ID:ADV80441.1,	ID:WP_003871092.1,	ID:WP_003871092.1,	-	-	-	ID:ABY95499.1,	ID:EIV99163.1,	ID:UZQ83416.1,	-	-	-	ID:SDF96097.1,	ID:EMT38537.1,	-	ID:AEM77951.1,	-	-	-	-	-	-	-	-	-	-	-	-	-
2126_hypothetical_protein.faa	ID:TCO63283.1,	ID:NNG67910.1,	ID:KKC30495.1,	ID:MCS3916803.1,	ID:ERM90859.1,	-	-	-	-	-	-	-	-	-	-	-	ID:UZQ83415.1,	-	-	-	-	-	ID:SHE43608.1,	-	-	-	-	-	-	-	-	-	-	-	-	-	-
2127_outer_membrane_prote...faa	ID:TCO63284.1,	-	-	-	-	-	-	-	-	-	-	-	-	-	-	-	-	-	-	-	-	-	-	-	-	-	-	-	-	-	-	-	-	-	-	-	-
2128_sodium_transport_sys...faa	ID:TCO63285.1,	ID:NNG67913.1,	ID:KKC30481.1,	ID:MCS3916809.1,	ID:ERM90851.1,	ID:SHE88800.1,	ID:WP_026486414.1,	-	-	ID:WP_003870932.1,	ID:WP_028986085.1,	-	ID:AIS51604.1,	-	-	ID:EIV99166.1,	ID:UZQ83405.1,	ID:ABY91657.1,ID:ABY91676.1,	ID:KHO60921.1,	-	ID:SDG12637.1,	ID:EMT38545.1,	-	-	-	-	-	-	ID:ORX24077.1,	ID:SNX53989.1,	-	-	-	-	-	-	-
2129_sodium_transport_sys...faa	ID:TCO63286.1,	ID:NNG67914.1,	ID:KKC30480.1,	ID:MCS3916810.1,	-	ID:SHE88765.1,	ID:WP_026486413.1,	-	-	ID:WP_003870931.1,	ID:WP_019907355.1,	-	ID:AIS51603.1,	-	-	ID:EIV99167.1,	ID:UZQ83404.1,	ID:ABY91656.1,ID:ABY91675.1,	ID:KHO60920.1,	-	ID:SDG12674.1,	ID:EMT38520.1,	-	-	-	-	-	-	ID:ORX24078.1,	ID:SNX53988.1,	-	-	-	-	-	-	-
2130_hypothetical_protein.faa	ID:TCO63287.1,	ID:NNG67915.1,	ID:KKC30479.1,	ID:MCS3916811.1,	-	-	-	-	-	ID:WP_003870930.1,	ID:WP_019907354.1,	-	ID:AIS51602.1,	-	-	-	ID:UZQ83403.1,	ID:ABY91655.1,ID:ABY91674.1,	ID:KHO60919.1,	-	ID:SDG12710.1,	ID:EMT38519.1,	-	ID:AEM77949.1,	-	-	-	-	-	-	-	-	-	-	-	-	-
2131_monosaccharide_ABC_t...faa	ID:TCO63288.1,	-	ID:KKC30478.1,	ID:MCS3916812.1,	-	-	-	-	-	-	-	-	-	-	-	-	-	ID:ABY91654.1,ID:ABY91673.1,	ID:KHO60918.1,	-	-	-	-	-	-	-	-	-	-	-	-	-	-	-	-	-	-
2133_mutator_family_trans...faa	ID:TCO63290.1,	ID:NNG68300.1,	ID:KKC30576.1,	-	-	-	-	-	-	-	-	-	-	-	-	-	-	-	-	-	-	-	-	-	-	-	-	-	-	-	-	-	-	-	-	-	-
2134_tryptophanyl-tRNA_sy...faa	ID:TCO63291.1,	-	ID:KKC30574.1,	-	-	-	-	-	-	-	-	-	-	-	-	-	-	-	-	-	-	-	-	-	-	-	-	-	-	-	-	-	-	-	-	-	-
2135_transposase-like_pro...faa	ID:TCO63292.1,	-	ID:KKC30572.1,	-	-	-	-	-	-	-	-	-	-	-	-	-	-	ID:ABY91672.1,	-	-	ID:SDG18947.1,	-	-	-	-	-	-	-	-	-	-	-	-	-	-	-	-
2136_hypothetical_protein.faa	ID:TCO63293.1,	-	ID:KKC30571.1,	-	-	-	-	-	-	-	-	-	-	-	-	-	ID:UZQ82977.1,	-	-	-	-	-	-	-	-	-	-	-	-	-	-	-	-	-	-	-	-
2137_ABC_transporter_tran...faa	ID:TCO63294.1,	-	ID:KKC30570.1,	-	-	-	-	-	-	-	-	-	-	-	-	-	-	-	-	-	-	-	-	-	-	-	-	-	-	-	-	-	-	-	-	-	-
2138_hypothetical_protein.faa	ID:TCO63295.1,	-	ID:KKC30569.1,	-	-	-	-	-	-	-	-	-	-	-	-	-	-	-	-	-	-	-	-	-	-	-	-	-	-	-	-	-	-	-	-	-	-
2139_hypothetical_protein.faa	ID:TCO63296.1,	-	-	-	-	-	-	-	-	-	-	-	-	-	-	-	-	-	-	-	-	-	-	-	-	-	-	-	-	-	-	-	-	-	-	-	-
2152_flagellin.faa	ID:TCO67603.1,	-	ID:KKC30431.1,	ID:MCS3916726.1,	ID:ERM91769.1,	ID:SHE62907.1,	ID:WP_026486305.1,	ID:TZE82172.1,	-	-	ID:WP_019907386.1,	ID:ADD01782.1,	-	-	-	ID:EIV99089.1,	ID:UZQ83485.1,	-	ID:KHO61019.1,	ID:WP_028991816.1,	-	-	ID:SHE47119.1,	ID:AEM78027.1,	ID:WP_014759494.1,	ID:WP_209453750.1,	ID:AFK87670.1,	ID:WP_045411313.1,	ID:ORX24532.1,	ID:SNX53124.1,	-	-	ID:AGB19837.1,	ID:OXT08741.1,	ID:KAA5805861.1,	ID:AST56858.1,	ID:AEF17906.1,
2153_glycosyltransferase_...faa	ID:TCO67604.1,	-	-	ID:MCS3916725.1,	-	-	-	-	-	-	-	-	-	-	-	-	-	-	-	-	-	-	-	-	-	-	-	-	-	-	-	-	-	-	-	-	-
2154_glycosyltransferase_...faa	ID:TCO67605.1,	-	-	ID:MCS3916724.1,	-	ID:SHE48025.1,	ID:WP_156940188.1,	-	-	-	-	-	-	-	-	-	-	-	ID:KHO61021.1,	-	-	-	-	-	ID:WP_014759371.1,	ID:WP_209453076.1,	ID:AFK87540.1,	-	ID:ORX24410.1,	ID:SNX55177.1,	ID:ADL69544.1,	ID:PHO07379.1,	ID:AGB19686.1,	ID:OXT06999.1,	ID:KAA5808074.1,	ID:AST56700.1,	ID:AEF16808.1,
2175_cob-I-yrinic_acid_a-...faa	ID:TCO67626.1,	ID:NNG66466.1,	-	ID:MCS3916698.1,	ID:ERM91748.1,	-	-	-	-	-	-	-	-	-	-	-	-	-	ID:KHO62380.1,	-	-	-	ID:SHE65338.1,	-	-	-	-	-	-	-	-	-	-	-	-	-	-
2176_lichenan_operon_tran...faa	ID:TCO67627.1,	ID:NNG66467.1,	-	-	-	-	-	ID:TZE81519.1,	ID:ADV78957.1,	ID:WP_003870704.1,	ID:WP_004400938.1,	ID:ADD01825.1,ID:ADD03260.1,	-	-	ID:ABY94000.1,	ID:EIV99814.1,	-	ID:ABY92126.1,	-	ID:WP_028991633.1,ID:WP_028992052.1,	ID:SDF34543.1,	ID:EMT38974.1,	-	ID:AEM79648.1,	ID:WP_014757888.1,	ID:WP_209453776.1,	ID:AFK85985.1,	ID:WP_231560660.1,	ID:ORX23272.1,	ID:SNX54324.1,	-	-	ID:AGB19337.1,	-	-	ID:AST57835.1,	ID:AEF16347.1,
2178_PTS_system_fructose-...faa	ID:TCO67629.1,	-	-	-	-	-	-	-	-	-	-	ID:ADD01827.1,	-	-	-	-	-	-	-	-	-	-	-	-	-	-	-	-	-	ID:SNX55033.1,	-	-	ID:AGB18566.1,	-	-	-	-
2179_PTS_system_fructose-...faa	ID:TCO67630.1,	ID:NNG66468.1,	-	-	-	-	-	-	-	-	-	ID:ADD01828.1,	-	-	-	-	-	-	-	-	-	-	-	-	-	-	-	-	-	-	-	-	-	-	-	-	-
2180_mannosylglycerate_hy...faa	ID:TCO67631.1,	ID:NNG66469.1,	-	-	-	-	-	-	-	-	-	ID:ADD01829.1,	-	-	-	-	-	-	-	ID:WP_038001992.1,	-	-	-	-	-	-	-	-	-	-	-	-	-	-	-	-	-
2183_arginine_deiminase.faa	ID:TCO67634.1,	ID:NNG66472.1,	-	ID:MCS3916693.1,	-	-	-	-	ID:ADV80329.1,	ID:WP_003869313.1,	ID:WP_019907405.1,	-	-	-	ID:ABY95386.1,	ID:EIV99062.1,	-	ID:ABY91793.1,	ID:KHO61048.1,	-	ID:SDF71170.1,	ID:EMT39034.1,	ID:SHE48146.1,	ID:AEM78059.1,	-	-	-	-	-	-	-	-	-	-	-	-	-
2196_short_chain_enoyl-Co...faa	ID:TCO67647.1,	ID:NNG66485.1,	ID:KKC30374.1,	ID:MCS3916680.1,	ID:ERM91733.1,	-	-	ID:TZE82804.1,	-	ID:WP_003869325.1,	ID:WP_004400800.1,	-	ID:AIS51249.1,	-	-	ID:EIW00523.1,	ID:UZQ83537.1,	-	ID:KHO61061.1,	-	ID:SDF81538.1,	ID:EMT39041.1,	ID:SHE48569.1,	ID:AEM78072.1,	-	ID:WP_209454973.1,	-	-	-	ID:SNX53084.1,	ID:ADL69170.1,	ID:PHO06801.1,	ID:AGB19304.1,	ID:OXT07869.1,	ID:KAA5807226.1,	ID:AST58760.1,	-
2197_butyryl-CoA_dehydrog...faa	ID:TCO67648.1,	ID:NNG66486.1,	ID:KKC30375.1,	ID:MCS3916679.1,	ID:ERM91732.1,	-	-	ID:TZE82807.1,	-	ID:WP_003869326.1,	ID:WP_004400799.1,	-	-	-	-	ID:EIW00524.1,	ID:UZQ83538.1,	-	ID:KHO61062.1,	-	ID:SDF81586.1,	ID:EMT39007.1,	ID:SHE48601.1,	ID:AEM78073.1,	-	ID:WP_209454974.1,	-	-	-	ID:SNX53083.1,	ID:ADL69169.1,	ID:PHO06800.1,	ID:AGB19303.1,	ID:OXT07870.1,	ID:KAA5807225.1,	ID:AST58761.1,	-
2198_electron_transfer_fl...faa	ID:TCO67649.1,	ID:NNG66487.1,	ID:KKC30376.1,	ID:MCS3916678.1,	ID:ERM91731.1,	-	-	ID:TZE82808.1,	-	ID:WP_003869327.1,	ID:WP_019907409.1,	-	-	-	-	ID:EIW00525.1,	ID:UZQ83539.1,	-	ID:KHO61063.1,	-	ID:SDF81626.1,	ID:EMT38987.1,	ID:SHE48628.1,	ID:AEM78074.1,	-	ID:WP_209454975.1,	-	-	-	ID:SNX53082.1,	ID:ADL69168.1,	ID:PHO06799.1,	ID:AGB19302.1,	ID:OXT07871.1,	ID:KAA5807224.1,	ID:AST58762.1,	-
2199_electron_transfer_fl...faa	ID:TCO67650.1,	ID:NNG66488.1,	ID:KKC30377.1,	ID:MCS3916677.1,	ID:ERM91730.1,	-	-	ID:TZE82809.1,	-	ID:WP_003869328.1,	ID:WP_004400785.1,	-	-	-	-	ID:EIW00526.1,	-	-	ID:KHO61064.1,	-	ID:SDF81673.1,	ID:EMT39010.1,	ID:SHE48661.1,	ID:AEM78075.1,	-	ID:WP_209454976.1,	-	-	-	ID:SNX53081.1,	ID:ADL69167.1,	ID:PHO06798.1,	ID:AGB19301.1,	ID:OXT07872.1,	ID:KAA5807223.1,	ID:AST58763.1,	-
2200_3-hydroxyacyl-CoA_de...faa	ID:TCO67651.1,	ID:NNG66489.1,	ID:KKC30380.1,	ID:MCS3916676.1,	ID:ERM91729.1,	-	-	ID:TZE82805.1,	-	ID:WP_003869330.1,	ID:WP_004400784.1,	-	-	-	-	ID:EIW00528.1,	ID:UZQ83540.1,	-	ID:KHO61065.1,	-	ID:SDF81712.1,	ID:EMT39035.1,	ID:SHE48686.1,	ID:AEM78077.1,	-	ID:WP_209454977.1,	-	-	-	ID:SNX53080.1,	ID:ADL69166.1,	ID:PHO06797.1,	ID:AGB19300.1,	ID:OXT07873.1,	ID:KAA5807222.1,	ID:AST58764.1,	-
2201_acetyl-CoA_acetyltra...faa	ID:TCO67652.1,	ID:NNG66490.1,	ID:KKC30381.1,	ID:MCS3916675.1,	ID:ERM91728.1,	ID:SHE33467.1,	-	ID:TZE82806.1,	-	ID:WP_003869332.1,	ID:WP_019907410.1,	-	-	-	-	ID:EIW00530.1,	ID:UZQ83542.1,	-	ID:KHO61066.1,	-	ID:SDF81789.1,	ID:EMT39043.1,	ID:SHE48720.1,	ID:AEM78079.1,	-	ID:WP_209454978.1,	-	-	-	ID:SNX53079.1,	ID:ADL69165.1,	ID:PHO06796.1,	ID:AGB19299.1,	ID:OXT07874.1,	ID:KAA5807221.1,	ID:AST58765.1,	-
2214_hypothetical_protein.faa	ID:TCO67665.1,	-	ID:KKC30336.1,	ID:MCS3916648.1,	ID:ERM92773.1,	-	-	-	ID:ADV80304.1,	-	-	-	ID:AIS51753.1,	-	-	ID:EIW00552.1,	-	-	-	-	-	ID:EMT39071.1,	-	ID:AEM78108.1,	-	-	-	-	-	-	-	-	-	-	-	-	-
2219_GNAT_family_acetyltr...faa	ID:TCO67670.1,	ID:NNG68185.1,	ID:KKC30342.1,	ID:MCS3916643.1,	ID:ERM92771.1,	-	-	-	-	-	-	-	-	-	-	-	-	-	-	-	-	-	-	-	-	-	-	-	-	-	-	-	-	-	-	-	-
2220_uncharacterized_prot...faa	ID:TCO67671.1,	-	ID:KKC30343.1,	-	ID:ERM92770.1,	-	-	-	-	-	-	-	-	-	-	-	-	-	-	-	-	-	-	-	-	-	-	-	-	-	-	-	-	-	-	-	-
2221_uncharacterized_prot...faa	ID:TCO67672.1,	-	ID:KKC30344.1,	-	ID:ERM92769.1,	-	-	-	-	-	-	-	-	-	-	-	-	-	-	-	-	-	-	-	-	-	-	-	-	-	-	-	-	-	-	-	-
2225_hypothetical_protein.faa	ID:TCO67676.1,	-	-	-	-	-	-	-	-	-	-	-	-	-	-	-	-	-	-	-	-	-	-	-	-	-	-	-	-	-	-	-	-	-	-	-	-
2226_permease_family_prot...faa	ID:TCO67677.1,	-	-	-	-	-	-	-	-	-	-	-	-	-	-	-	-	-	-	-	-	-	-	-	-	-	-	-	-	-	-	-	-	-	-	-	-
2233_methyltransferase_fa...faa	ID:TCO67684.1,	ID:NNG67369.1,	ID:KKC30355.1,	ID:MCS3916631.1,	ID:ERM92747.1,	-	-	-	-	ID:WP_003870499.1,	ID:WP_003870499.1,	-	-	-	-	ID:EIW00576.1,	ID:UZQ83587.1,	-	ID:KHO61114.1,	-	ID:SDF90482.1,	ID:EMT38337.1,	ID:SHE50211.1,	ID:AEM78132.1,	-	-	-	-	-	-	-	-	-	-	-	-	-
2237_Trp_operon_repressor...faa	ID:TCO67688.1,	ID:NNG67378.1,	ID:KKC30364.1,	ID:MCS3916622.1,	ID:ERM92739.1,	ID:SHF54532.1,	ID:WP_026486629.1,	ID:TZE81697.1,	ID:ADV80274.1,	ID:WP_003870488.1,	ID:WP_003868774.1,	ID:ADD01889.1,	ID:AIS51783.1,	-	ID:ABY95333.1,	ID:EIW00586.1,	ID:UZQ83595.1,	ID:ABY91844.1,	ID:KHO61124.1,	ID:WP_009051708.1,	ID:SDF90806.1,	ID:EMT38344.1,	ID:SHE50544.1,	ID:AEM78142.1,	ID:WP_014759390.1,	ID:WP_013298536.1,	ID:AFK87559.1,	ID:WP_013787524.1,	ID:ORX24429.1,	ID:SNX53013.1,	ID:ADL69571.1,	ID:PHO07402.1,	ID:AGB19745.1,	ID:OXT07018.1,	ID:KAA5808097.1,	ID:AST56727.1,	ID:AEF16776.1,
2243_hypothetical_protein.faa	ID:TCO67694.1,	-	-	-	-	-	-	-	-	-	-	-	-	-	-	-	-	-	-	-	-	-	-	-	-	-	-	-	-	-	-	-	-	-	-	-	-
2245_oligopeptide_transpo...faa	ID:TCO67696.1,	ID:NNG67386.1,	ID:KKC30318.1,ID:KKC28777.1,	ID:MCS3916612.1,	ID:ERM92731.1,	ID:SHF54179.1,	ID:WP_156940205.1,	ID:TZE81703.1,	ID:ADV80267.1,	-	ID:WP_019908035.1,	-	ID:AIS51791.1,	-	ID:ABY95325.1,	ID:EIW00595.1,	ID:UZQ83603.1,	ID:ABY91855.1,ID:ABY91930.1,	ID:KHO61132.1,	-	ID:SDG01770.1,	ID:EMT37967.1,	ID:SHE50817.1,	ID:AEM78151.1,	ID:WP_038069787.1,	ID:WP_209453088.1,	ID:AFK87552.1,	ID:WP_045413057.1,	ID:ORX24423.1,	ID:SNX53005.1,	ID:ADL69563.1,	ID:PHO07394.1,	ID:AGB19737.1,	ID:OXT07010.1,	ID:KAA5808089.1,	ID:AST56719.1,	ID:AEF16784.1,
2246_oligopeptide_transpo...faa	ID:TCO67697.1,	ID:NNG67387.1,	ID:KKC28776.1,	ID:MCS3916611.1,	ID:ERM92730.1,	ID:SHF54141.1,	ID:WP_026486619.1,	ID:TZE81704.1,	ID:ADV80266.1,	-	ID:WP_019908033.1,	-	ID:AIS51792.1,	-	ID:ABY95324.1,	-	ID:UZQ83604.1,	ID:ABY91856.1,ID:ABY91929.1,	ID:KHO61133.1,	-	ID:SDG01814.1,	ID:EMT37957.1,	ID:SHE50845.1,	ID:AEM78152.1,	ID:WP_014759382.1,	ID:WP_209453087.1,	ID:AFK87551.1,	ID:WP_045413060.1,	ID:ORX24422.1,	ID:SNX53004.1,	ID:ADL69562.1,	ID:PHO07393.1,	ID:AGB19736.1,	ID:OXT07009.1,	ID:KAA5808088.1,	ID:AST56718.1,	ID:AEF16785.1,
2247_oligopeptide_transpo...faa	ID:TCO67698.1,	ID:NNG67388.1,	ID:KKC30308.1,	ID:MCS3916610.1,	-	ID:SHF54106.1,	ID:WP_026486618.1,	ID:TZE81705.1,	ID:ADV80265.1,	-	-	-	ID:AIS51793.1,	-	ID:ABY95323.1,	ID:EIW00596.1,	ID:UZQ83605.1,	ID:ABY91857.1,ID:ABY91928.1,	ID:KHO61134.1,	-	ID:SDG01850.1,	ID:EMT37963.1,	ID:SHE50880.1,	ID:AEM78153.1,	ID:WP_014759381.1,	ID:WP_245301119.1,	ID:AFK87550.1,	ID:WP_045413063.1,	ID:ORX24421.1,	ID:SNX53003.1,	ID:ADL69561.1,	-	ID:AGB19735.1,	ID:OXT07008.1,	ID:KAA5808087.1,	ID:AST56717.1,	ID:AEF16786.1,
2248_oligopeptide_transpo...faa	ID:TCO67699.1,	ID:NNG67389.1,	ID:KKC30309.1,	ID:MCS3916609.1,	ID:ERM92729.1,	ID:SHF54070.1,	ID:WP_026486617.1,	ID:TZE81706.1,	ID:ADV80264.1,	-	-	-	ID:AIS51794.1,	-	ID:ABY95322.1,	ID:EIW00597.1,	ID:UZQ83606.1,	ID:ABY91858.1,ID:ABY91927.1,	ID:KHO61135.1,	-	ID:SDG01893.1,	ID:EMT37960.1,	ID:SHE50913.1,	ID:AEM78154.1,	ID:WP_014759380.1,	ID:WP_245301120.1,	ID:AFK87549.1,	ID:WP_045412656.1,	ID:ORX24420.1,	ID:SNX53002.1,	ID:ADL69560.1,	ID:PHO07392.1,	ID:AGB19734.1,	ID:OXT07007.1,	ID:KAA5808086.1,	ID:AST56716.1,	ID:AEF16787.1,
2254_stage_V_sporulation_...faa	ID:TCO67705.1,	ID:NNG67693.1,	-	ID:MCS3916602.1,	ID:ERM92724.1,	-	-	-	-	-	-	-	-	-	-	-	-	-	-	-	-	-	-	-	-	-	-	-	-	-	-	-	-	-	-	-	-
2268_phosphate_ABC_transp...faa	ID:TCO66916.1,	ID:NNG66076.1,	-	ID:MCS3915599.1,	ID:ERM92823.1,	ID:SHE38017.1,	ID:WP_026485546.1,	ID:TZE81968.1,	ID:ADV79439.1,	ID:WP_003871116.1,	ID:WP_006570260.1,	ID:ADD02722.1,	ID:AIS52690.1,	-	ID:ABY94486.1,	ID:EIW00895.1,	ID:UZQ82063.1,	ID:ABY93265.1,	ID:KHO62794.1,	ID:WP_028992150.1,	ID:SDG06902.1,	ID:EMT38376.1,	ID:SHE85192.1,	ID:AEM78990.1,	ID:WP_014758460.1,	ID:WP_209453256.1,	ID:AFK86593.1,	ID:WP_045410032.1,	ID:ORX24011.1,	ID:SNX52771.1,	ID:ADL69247.1,	ID:PHO06500.1,	ID:AGB19377.1,	ID:OXT07851.1,	ID:KAA5807244.1,	ID:AST58741.1,	ID:AEF17113.1,
2297_hypothetical_protein.faa	ID:TCO66945.1,	ID:NNG66047.1,	ID:KKC29409.1,	ID:MCS3915569.1,	ID:ERM92789.1,	ID:SHE82277.1,	-	-	-	ID:WP_003870156.1,	ID:WP_003870156.1,	-	-	-	-	ID:EIW00864.1,	ID:UZQ82089.1,	-	-	-	ID:SDF96884.1,	ID:EMT38357.1,	-	ID:AEM79021.1,	-	-	-	-	-	-	-	-	-	-	-	-	-
2298_DUF4097_and_DUF4098_...faa	ID:TCO66946.1,	ID:NNG66046.1,	ID:KKC29410.1,	ID:MCS3915568.1,	ID:ERM92806.1,	ID:SHE82343.1,	ID:WP_026485840.1,	-	-	ID:WP_003870157.1,	ID:WP_004402402.1,	-	-	-	-	ID:EIW00863.1,	ID:UZQ82090.1,	-	-	-	ID:SDF96852.1,	ID:EMT38360.1,	-	ID:AEM79022.1,	-	-	-	-	-	-	-	-	-	-	-	-	-
2304_7-_8-dihydropterin-6...faa	ID:TCO66952.1,	-	ID:KKC29418.1,	-	ID:ERM92805.1,	-	-	-	-	-	-	-	-	-	-	-	-	-	-	-	-	-	-	-	-	-	-	-	-	-	-	-	-	-	-	-	-
2305_pyruvate_dehydrogena...faa	ID:TCO66953.1,	ID:NNG66040.1,	ID:KKC29419.1,	-	ID:ERM92784.1,	-	-	-	ID:ADV79403.1,	ID:WP_003870165.1,	ID:WP_004401863.1,	-	-	-	ID:ABY94450.1,	ID:EIW00511.1,	-	ID:ABY93302.1,	ID:KHO62079.1,	-	ID:SDF92470.1,	ID:EMT38591.1,	-	ID:AEM79030.1,	-	-	-	-	-	-	-	-	-	-	-	-	-
2306_putative_polyphospha...faa	ID:TCO66954.1,	ID:NNG66039.1,	ID:KKC29420.1,	-	ID:ERM92803.1,	-	-	ID:TZE81479.1,	ID:ADV79402.1,	-	ID:WP_004401864.1,	-	-	-	ID:ABY94449.1,	ID:EIW00510.1,	-	ID:ABY93303.1,	-	-	ID:SDF92431.1,	ID:EMT38568.1,	-	ID:AEM79031.1,	-	-	-	-	-	-	-	-	-	-	-	-	-
2307_pyruvate_dehydrogena...faa	ID:TCO66955.1,	ID:NNG66038.1,	ID:KKC29421.1,	-	ID:ERM92783.1,	-	-	-	ID:ADV79401.1,	-	ID:WP_004401866.1,	-	-	-	ID:ABY94448.1,	ID:EIW00509.1,	ID:UZQ82101.1,	ID:ABY93304.1,	-	-	ID:SDF92398.1,	ID:EMT38596.1,	-	ID:AEM79032.1,	-	-	-	-	-	-	-	-	-	-	-	-	-
2309_uncharacterized_prot...faa	ID:TCO66957.1,	ID:NNG66036.1,	ID:KKC29423.1,	-	ID:ERM92802.1,	-	-	-	ID:ADV79399.1,	ID:WP_003867261.1,	ID:WP_003867261.1,	-	-	-	ID:ABY94446.1,	ID:EIW00507.1,	ID:UZQ82103.1,	ID:ABY93306.1,	-	-	ID:SDF92330.1,	ID:EMT38579.1,	-	ID:AEM79034.1,	-	-	-	-	-	-	-	-	-	-	-	-	-
2310_regulatory_Fis_famil...faa	ID:TCO66958.1,	-	-	-	-	-	-	-	-	-	-	-	-	-	-	-	-	ID:ABY92689.1,	-	-	-	-	-	-	-	-	-	-	-	-	-	-	-	-	-	-	-
2311_MOSC_domain-containi...faa	ID:TCO66959.1,	-	-	-	-	-	-	-	-	-	-	-	ID:AIS53145.1,	-	-	-	-	ID:ABY92688.1,	-	-	-	-	-	-	-	-	-	-	-	-	-	-	-	-	-	-	-
2312_carbohydrate_ABC_tra...faa	ID:TCO66960.1,	-	-	-	-	-	-	-	-	-	-	-	-	-	-	-	-	ID:ABY92686.1,	-	-	-	-	-	-	-	-	-	-	-	-	-	-	-	-	-	-	-
2313_molybdate_transport_...faa	ID:TCO66961.1,	-	-	-	-	-	-	-	-	-	-	-	ID:AIS53147.1,	-	-	-	-	ID:ABY92685.1,	-	-	-	-	-	-	-	-	-	-	-	-	-	-	-	-	-	-	-
2314_molybdate_transport_...faa	ID:TCO66962.1,	-	-	-	-	-	-	-	-	-	-	-	-	-	-	-	-	ID:ABY92684.1,	-	-	-	-	-	-	-	-	-	-	-	-	-	-	-	-	-	-	-
2315_MOSC_domain-containi...faa	ID:TCO66963.1,	-	-	-	-	-	-	ID:TZE82509.1,	ID:ADV79470.1,	-	-	-	ID:AIS53015.1,	-	ID:ABY94519.1,	-	-	ID:ABY92683.1,	-	-	-	-	-	ID:AEM77878.1,	-	-	-	-	-	-	-	-	-	-	-	-	-
2316_cyclic_pyranopterin_...faa	ID:TCO66964.1,	-	-	-	-	-	-	ID:TZE82510.1,	ID:ADV79469.1,	-	-	-	ID:AIS53016.1,	-	ID:ABY94518.1,	-	-	ID:ABY92682.1,	-	-	-	-	-	ID:AEM77877.1,	-	-	-	-	-	-	-	-	-	-	-	-	-
2317_cyclic_pyranopterin_...faa	ID:TCO66965.1,	-	-	-	-	-	-	ID:TZE82636.1,	ID:ADV79468.1,	-	-	-	ID:AIS53017.1,	-	ID:ABY94517.1,	-	-	ID:ABY92681.1,	-	-	-	-	-	ID:AEM77876.1,	-	-	-	-	-	-	-	-	-	-	-	-	-
2318_molybdopterin_molybd...faa	ID:TCO66966.1,	-	-	-	-	-	-	ID:TZE82511.1,	ID:ADV79467.1,	-	-	-	ID:AIS53018.1,	-	ID:ABY94516.1,	-	-	ID:ABY92680.1,	-	-	-	-	-	ID:AEM77875.1,	-	-	-	-	-	-	-	-	-	-	-	-	-
2319_DDE_family_transposa...faa	ID:TCO66967.1,	-	ID:KKC29136.1,	ID:MCS3915002.1,	-	-	-	-	ID:ADV79792.1,ID:ADV79993.1,	ID:WP_129545072.1,ID:WP_003871455.1,ID:WP_003871455.1,ID:WP_003871455.1,ID:WP_003871455.1,ID:WP_129545100.1,ID:WP_003871455.1,ID:WP_003871455.1,ID:WP_129545072.1,	ID:WP_019907204.1,	ID:ADD01725.1,ID:ADD01835.1,ID:ADD02443.1,ID:ADD02498.1,ID:ADD02576.1,ID:ADD03068.1,ID:ADD03080.1,ID:ADD03203.1,ID:ADD03207.1,ID:ADD03256.1,ID:ADD03484.1,	ID:AIS52491.1,	-	ID:ABY94843.1,ID:ABY95041.1,	ID:EIV99398.1,	ID:UZQ83092.1,ID:UZQ82392.1,	ID:ABY92607.1,ID:ABY93219.1,	-	ID:WP_012995237.1,	ID:SDF07450.1,	-	-	-	-	-	-	-	-	-	ID:ADL68366.1,ID:ADL68704.1,ID:ADL68755.1,ID:ADL69683.1,ID:ADL69723.1,ID:ADL70167.1,	ID:PHO06600.1,ID:PHO07585.1,	-	ID:OXT04770.1,	ID:KAA5808433.1,	ID:AST56462.1,ID:AST56539.1,ID:AST56796.1,ID:AST57687.1,ID:AST57702.1,ID:AST57946.1,ID:AST58759.1,ID:AST58775.1,	-
2320_molybdopterin_molybd...faa	ID:TCO66968.1,	-	-	-	-	-	-	ID:TZE82512.1,	ID:ADV79466.1,	-	-	-	ID:AIS53019.1,	-	ID:ABY94515.1,	-	-	ID:ABY92679.1,	-	-	-	-	-	ID:AEM77874.1,	-	-	-	-	-	-	-	-	-	-	-	-	-
2321_molybdenum_cofactor_...faa	ID:TCO66969.1,	-	-	-	-	-	-	ID:TZE83126.1,	ID:ADV79465.1,	-	-	-	ID:AIS53020.1,	-	ID:ABY94514.1,	-	-	ID:ABY92678.1,	-	-	-	-	-	ID:AEM77873.1,	-	-	-	-	-	-	-	-	-	-	-	-	-
2322_tungstate_transport_...faa	ID:TCO66970.1,	-	-	-	-	-	-	-	ID:ADV79464.1,	-	-	-	ID:AIS53021.1,	-	ID:ABY94513.1,	-	-	ID:ABY92677.1,	-	-	-	-	-	ID:AEM77872.1,	-	-	-	-	-	-	-	-	-	-	-	-	-
2323_tungstate_transport_...faa	ID:TCO66971.1,	-	-	-	-	-	ID:WP_026486045.1,	ID:TZE81204.1,	ID:ADV79463.1,	-	-	-	ID:AIS53022.1,	-	ID:ABY94512.1,	-	-	ID:ABY92676.1,	-	-	-	-	-	ID:AEM77871.1,	ID:WP_014759066.1,	ID:WP_245301255.1,	ID:AFK87229.1,	ID:WP_014759066.1,	-	ID:SNX53344.1,	-	-	-	-	-	-	-
2324_tungstate_transport_...faa	ID:TCO66972.1,	-	-	-	-	-	-	ID:TZE81251.1,	ID:ADV79462.1,	-	-	-	ID:AIS53023.1,	-	ID:ABY94511.1,	-	-	ID:ABY92675.1,	-	-	-	-	-	ID:AEM77870.1,	-	-	-	-	-	-	-	-	-	-	-	-	-
2325_molybdopterin-guanin...faa	ID:TCO66973.1,	-	-	-	-	-	-	-	ID:ADV79461.1,	-	-	-	ID:AIS53024.1,	-	ID:ABY94510.1,	-	-	ID:ABY92674.1,	-	-	-	-	-	ID:AEM77869.1,	-	-	-	-	-	-	-	-	-	-	-	-	-
2326_molybdopterin-thiami...faa	ID:TCO66974.1,	-	-	-	-	ID:SHF50525.1,	ID:WP_026486069.1,	-	ID:ADV79460.1,	-	-	-	-	-	ID:ABY94509.1,	-	-	ID:ABY92673.1,	-	-	-	-	-	ID:AEM77868.1,	ID:WP_014758529.1,	ID:WP_209454325.1,	ID:AFK86663.1,	ID:WP_045410217.1,	ID:ORX23944.1,	ID:SNX54753.1,	ID:ADL69101.1,	ID:PHO07004.1,	ID:AGB19202.1,	ID:OXT06433.1,	ID:KAA5807162.1,	ID:AST58847.1,	-
2327_molybdopterin_conver...faa	ID:TCO66975.1,	-	-	-	-	-	-	-	ID:ADV79459.1,	-	-	-	-	-	ID:ABY94508.1,	-	-	ID:ABY92672.1,	-	-	-	-	-	ID:AEM77867.1,	-	-	-	-	-	-	-	-	-	-	-	-	-
2328_tungsten_cofactor_ox...faa	ID:TCO66976.1,	-	-	-	-	-	-	ID:TZE82181.1,	ID:ADV79458.1,	-	ID:WP_004405061.1,	ID:ADD02211.1,	-	-	ID:ABY94507.1,	-	-	ID:ABY92671.1,	-	-	ID:SDG41453.1,	ID:EMT38016.1,	-	-	-	-	-	-	-	-	-	-	-	ID:OXT08447.1,	-	ID:AST57107.1,	-
2329_aldehyde-ferredoxin_...faa	ID:TCO66977.1,	-	-	-	-	-	-	-	ID:ADV79457.1,	-	-	-	-	-	ID:ABY94506.1,	-	-	ID:ABY92670.1,	-	-	-	-	-	ID:AEM77864.1,	-	-	-	-	-	-	-	-	-	-	-	-	-
2330_transcriptional_regu...faa	ID:TCO66978.1,	ID:NNG66035.1,	ID:KKC29424.1,	-	ID:ERM92781.1,	-	-	-	ID:ADV79398.1,	ID:WP_003870170.1,	ID:WP_003870170.1,	-	-	-	ID:ABY94445.1,	ID:EIW00505.1,	-	ID:ABY93307.1,	-	-	ID:SDF92294.1,	ID:EMT38562.1,	-	ID:AEM79035.1,	-	-	-	-	-	-	-	-	-	-	-	-	-
2336_putative_YkwD_family...faa	ID:TCO66984.1,	ID:NNG66029.1,	ID:KKC29431.1,	ID:MCS3915549.1,	ID:ERM92775.1,	-	-	ID:TZE82269.1,	ID:ADV79392.1,	ID:WP_003871498.1,	ID:WP_019907804.1,	ID:ADD02763.1,	ID:AIS52736.1,	-	ID:ABY94439.1,	ID:EIW00499.1,	ID:UZQ82110.1,	-	ID:KHO62834.1,	-	ID:SDF92088.1,	ID:EMT38584.1,	ID:SHE83834.1,	ID:AEM79040.1,	ID:WP_014759030.1,	ID:WP_245301319.1,	ID:AFK87191.1,	ID:WP_045408701.1,	ID:ORX24053.1,	-	ID:ADL69289.1,	ID:PHO08446.1,	ID:AGB19419.1,	ID:OXT07809.1,	ID:KAA5807286.1,	ID:AST56425.1,	ID:AEF17070.1,
2356_response_regulator_r...faa	ID:TCO67004.1,	ID:NNG66009.1,	-	ID:MCS3915508.1,	ID:ERM92243.1,	-	-	ID:TZE82770.1,	ID:ADV79371.1,	ID:WP_003867231.1,	ID:WP_003867231.1,	-	ID:AIS52760.1,	-	ID:ABY94419.1,	-	ID:UZQ82129.1,	ID:ABY93333.1,	ID:KHO62874.1,	-	ID:SDG37255.1,	ID:EMT38585.1,	ID:SHE83144.1,	ID:AEM79063.1,	ID:WP_014759049.1,	ID:WP_245301320.1,	ID:AFK87211.1,	ID:WP_014759049.1,	ID:ORX24073.1,	ID:SNX55001.1,	ID:ADL69308.1,	ID:PHO08466.1,	ID:AGB19439.1,	ID:OXT07790.1,	ID:KAA5807306.1,	ID:AST56445.1,	ID:AEF17050.1,
2358_IS30_family_transpos...faa	ID:TCO67006.1,	-	-	ID:MCS3916339.1,ID:MCS3916481.1,	-	-	ID:WP_026485785.1,ID:WP_026487317.1,	-	ID:ADV78783.1,ID:ADV78807.1,ID:ADV78852.1,ID:ADV79118.1,ID:ADV79270.1,ID:ADV79456.1,ID:ADV79537.1,ID:ADV79988.1,ID:ADV80601.1,	ID:WP_003869295.1,ID:WP_129545101.1,ID:WP_003869295.1,ID:WP_003869295.1,ID:WP_129545113.1,ID:WP_129545120.1,ID:WP_003870092.1,ID:WP_129545120.1,ID:WP_129545147.1,ID:WP_003870233.1,ID:WP_129545101.1,	-	ID:ADD01555.1,ID:ADD01881.1,ID:ADD01900.1,ID:ADD01947.1,ID:ADD02077.1,ID:ADD02260.1,ID:ADD02869.1,ID:ADD03025.1,ID:ADD03246.1,ID:ADD03336.1,ID:ADD03396.1,ID:ADD03491.1,	ID:AIS53251.1,ID:AIS53354.1,	-	ID:ABY93821.1,ID:ABY93846.1,ID:ABY93891.1,ID:ABY94165.1,ID:ABY94321.1,ID:ABY94504.1,ID:ABY94587.1,ID:ABY95037.1,ID:ABY95669.1,	-	ID:UZQ83948.1,ID:UZQ84014.1,ID:UZQ81939.1,ID:UZQ82275.1,ID:UZQ82489.1,ID:UZQ83017.1,	ID:ABY91882.1,ID:ABY93235.1,ID:ABY93566.1,	-	ID:WP_011025138.1,	-	ID:EMT38599.1,	-	ID:AEM78332.1,ID:AEM78701.1,ID:AEM78732.1,ID:AEM78751.1,ID:AEM78996.1,ID:AEM79056.1,ID:AEM79417.1,ID:AEM79477.1,ID:AEM79844.1,	-	-	-	-	-	-	ID:ADL69235.1,	ID:PHO07548.1,	-	-	-	ID:AST56453.1,	-
2362_hypothetical_protein.faa	ID:TCO67010.1,	-	-	-	-	-	-	ID:TZE81295.1,	ID:ADV79358.1,	-	-	-	-	-	ID:ABY94405.1,	-	-	ID:ABY92613.1,	-	-	-	-	-	-	-	-	-	-	-	-	-	-	-	-	-	-	-
2363_transporter_-CPA2_fa...faa	ID:TCO67011.1,	ID:NNG66629.1,	ID:KKC29148.1,	ID:MCS3915328.1,	ID:ERM91364.1,	-	-	ID:TZE81294.1,	ID:ADV79357.1,	-	-	-	ID:AIS52909.1,	-	ID:ABY94404.1,	-	-	ID:ABY92612.1,	ID:KHO63009.1,	-	-	-	-	-	-	-	-	-	-	-	-	-	-	-	-	-	ID:AEF16645.1,
2364_uncharacterized_prot...faa	ID:TCO67012.1,	-	-	-	-	-	-	-	-	-	-	-	-	-	-	-	-	-	-	-	-	-	-	-	-	-	-	-	-	-	-	-	-	-	-	-	-
2365_glycine_C-acetyltran...faa	ID:TCO55483.1,	ID:NNG67225.1,	ID:KKC28752.1,	ID:MCS3917588.1,	ID:ERM93330.1,	-	-	-	ID:ADV78914.1,	ID:WP_003871485.1,	ID:WP_019908003.1,	-	ID:AIS51917.1,	-	ID:ABY93956.1,	ID:EIV99863.1,	ID:UZQ82665.1,	ID:ABY92083.1,	ID:KHO61894.1,	-	ID:SDG36065.1,	ID:EMT38920.1,	ID:SHF09715.1,	ID:AEM79698.1,	-	-	-	-	-	-	-	-	-	-	-	-	-
2370_ECF_transporter_S_co...faa	ID:TCO55488.1,	ID:NNG67220.1,	-	ID:MCS3917570.1,	ID:ERM92881.1,	-	-	ID:TZE81378.1,	-	-	-	-	ID:AIS53285.1,	-	-	-	-	-	ID:KHO63115.1,	-	-	-	-	-	-	ID:WP_209454149.1,	-	-	-	ID:SNX53029.1,	ID:ADL69342.1,	-	-	ID:OXT08909.1,	ID:KAA5805809.1,	-	ID:AEF17040.1,
2371_adenosylcobinamide_h...faa	ID:TCO55489.1,	ID:NNG67219.1,	ID:KKC28783.1,	ID:MCS3917569.1,	ID:ERM92928.1,	-	-	-	-	-	-	-	-	-	-	-	-	-	-	-	-	-	-	-	-	-	-	-	-	-	-	-	-	-	-	-	-
2372_putative_dehydrogena...faa	ID:TCO55490.1,	ID:NNG67218.1,	ID:KKC28784.1,	ID:MCS3917568.1,	ID:ERM92929.1,	-	-	-	-	-	-	-	-	-	-	-	-	-	-	-	-	-	-	-	-	-	-	-	-	-	-	-	-	-	-	-	-
2373_SEC-C_motif-containi...faa	ID:TCO55491.1,	ID:NNG67217.1,	ID:KKC28787.1,	ID:MCS3917567.1,	ID:ERM92930.1,	ID:SHF44775.1,	-	-	-	ID:WP_003870119.1,ID:WP_003870119.1,ID:WP_003869368.1,	ID:WP_019907745.1,ID:WP_019908039.1,	-	-	-	-	ID:EIW00916.1,	-	ID:ABY93248.1,	ID:KHO63038.1,	-	ID:SDG63248.1,ID:SDG68821.1,	ID:EMT38919.1,	ID:SHF20343.1,	ID:AEM78973.1,ID:AEM79265.1,	-	ID:WP_209453833.1,	-	-	-	-	ID:ADL67898.1,	ID:PHO07466.1,	ID:AGB18003.1,	-	ID:KAA5806935.1,	ID:AST57765.1,	-
2374_phosphoenolpyruvate_...faa	ID:TCO55492.1,	ID:NNG67216.1,	ID:KKC28788.1,	ID:MCS3917566.1,	ID:ERM92931.1,	-	-	ID:TZE80917.1,	-	-	-	-	-	-	-	-	-	-	-	-	-	-	-	-	-	-	-	-	-	-	-	-	-	-	-	-	-
2377_hypothetical_protein.faa	ID:TCO53289.1,	-	-	-	-	-	-	-	-	-	-	-	-	-	-	-	-	-	-	-	-	-	-	-	-	-	-	-	-	-	-	-	-	-	-	-	-
2380_membrane_associated_...faa	ID:TCO66306.1,	-	ID:KKC30533.1,	ID:MCS3916821.1,	ID:ERM92062.1,	ID:SHF23816.1,	-	ID:TZE83019.1,	ID:ADV80453.1,	ID:WP_003870849.1,	ID:WP_019907331.1,	-	ID:AIS51554.1,ID:AIS51568.1,	-	ID:ABY95512.1,	ID:EIV99194.1,	ID:UZQ83384.1,	ID:ABY91647.1,	-	-	ID:SDG80192.1,	ID:EMT39553.1,	-	ID:AEM77940.1,	-	-	-	-	-	-	-	-	-	-	-	-	-
2381_ABC-2_type_transport...faa	ID:TCO66307.1,	ID:NNG68074.1,	ID:KKC30532.1,	ID:MCS3916822.1,	ID:ERM92063.1,	-	ID:WP_035172582.1,	-	-	-	ID:WP_004399811.1,	-	ID:AIS51553.1,	-	-	-	-	ID:ABY91646.1,	-	-	-	ID:EMT39507.1,	-	-	-	-	-	-	-	-	-	-	-	-	-	-	-
2382_ABC-2_type_transport...faa	ID:TCO66308.1,	ID:NNG68075.1,	ID:KKC30531.1,	ID:MCS3916823.1,	ID:ERM92069.1,	-	ID:WP_026487394.1,	-	-	-	-	-	ID:AIS51552.1,	-	-	-	ID:UZQ83382.1,	ID:ABY91645.1,	-	-	-	-	-	ID:AEM77939.1,	-	-	-	-	-	-	-	-	-	-	-	-	-
2388_hypothetical_protein.faa	ID:TCO66314.1,	-	-	ID:MCS3916826.1,	ID:ERM90807.1,	-	-	-	-	-	-	-	-	-	-	-	-	-	-	-	-	-	-	-	-	-	-	-	-	-	-	-	-	-	-	-	-
2389_hypothetical_protein.faa	ID:TCO66315.1,	-	-	ID:MCS3916828.1,	ID:ERM90805.1,	-	-	-	-	-	-	-	-	-	-	-	-	-	-	-	-	-	-	-	-	-	-	-	-	-	-	-	-	-	-	-	-
2390_hypothetical_protein.faa	ID:TCO66316.1,	ID:NNG68073.1,	-	ID:MCS3916829.1,	ID:ERM90804.1,	-	-	-	-	-	-	-	ID:AIS53370.1,ID:AIS53380.1,	-	-	-	-	ID:ABY91946.1,	-	-	-	-	-	-	-	-	-	-	-	ID:SNX53499.1,	-	-	-	-	-	-	-
2391_acetyltransferase_-G...faa	ID:TCO66317.1,	ID:NNG66977.1,	ID:KKC30518.1,	ID:MCS3916830.1,	ID:ERM90781.1,	-	-	-	-	-	-	-	-	-	-	-	-	-	-	-	-	-	-	-	-	-	-	-	-	-	-	-	-	-	-	-	-
2394_Yip1-like_protein.faa	ID:TCO66320.1,	ID:NNG66980.1,	-	ID:MCS3916833.1,	ID:ERM90778.1,	-	-	-	-	ID:WP_003870854.1,	-	-	ID:AIS51549.1,	-	-	-	-	-	-	ID:WP_051421917.1,	-	-	ID:SHE37254.1,	-	-	-	-	-	-	-	-	-	-	-	-	-	-
2395_hypothetical_protein.faa	ID:TCO66321.1,	-	-	-	-	-	-	-	-	-	-	-	-	-	-	-	-	-	-	-	-	-	-	-	-	-	-	-	-	-	-	-	-	-	-	-	-
2408_hypothetical_protein.faa	ID:TCO66334.1,	ID:NNG66996.1,	ID:KKC30578.1,	ID:MCS3916849.1,	ID:ERM91591.1,	ID:SHF86082.1,	ID:WP_026485627.1,	-	ID:ADV80486.1,	ID:WP_003869863.1,	ID:WP_004399785.1,	ID:ADD01642.1,	-	-	ID:ABY95551.1,	ID:EIV99236.1,	ID:UZQ83349.1,	ID:ABY91599.1,	ID:KHO61243.1,	ID:WP_028991581.1,	ID:SDF41241.1,	ID:EMT39554.1,	ID:SHE35921.1,	ID:AEM77902.1,	-	-	-	-	-	-	-	-	-	-	-	-	-
2409_uncharacterized_prot...faa	ID:TCO66335.1,	ID:NNG66997.1,	-	ID:MCS3916850.1,	ID:ERM91567.1,	ID:SHF86042.1,	ID:WP_026485626.1,	ID:TZE81680.1,	ID:ADV80487.1,	ID:WP_003869864.1,	ID:WP_004399784.1,	ID:ADD01641.1,	-	-	ID:ABY95552.1,	ID:EIV99237.1,	ID:UZQ83348.1,	ID:ABY91598.1,	ID:KHO61244.1,	ID:WP_028991582.1,	ID:SDF41279.1,	ID:EMT39536.1,	ID:SHE35892.1,	ID:AEM77901.1,	-	-	-	-	-	-	-	-	-	-	-	-	-
2410_MoxR-like_ATPase.faa	ID:TCO66336.1,	ID:NNG66998.1,	-	ID:MCS3916851.1,	ID:ERM91566.1,	ID:SHF85999.1,	ID:WP_026485625.1,	ID:TZE81679.1,	ID:ADV80488.1,	ID:WP_003869865.1,	ID:WP_012269659.1,	ID:ADD01640.1,	-	-	ID:ABY95553.1,	ID:EIV99238.1,	ID:UZQ83347.1,	ID:ABY91597.1,	ID:KHO61245.1,	-	ID:SDF41380.1,	ID:EMT39449.1,	ID:SHE35856.1,	ID:AEM77900.1,	-	-	-	-	-	-	-	-	-	-	-	-	-
2413_zinc_transport_syste...faa	ID:TCO66339.1,	ID:NNG67001.1,	ID:KKC30661.1,	-	-	-	-	-	-	-	-	-	-	-	-	ID:EIV99241.1,	-	-	ID:KHO61248.1,	ID:WP_028991586.1,	-	-	ID:SHE35759.1,	-	-	-	-	-	-	-	-	-	-	-	-	-	-
2416_methylmalonyl-CoA_ep...faa	ID:TCO66342.1,	ID:NNG67004.1,	-	ID:MCS3916858.1,	ID:ERM91589.1,	ID:SHF44882.1,	ID:WP_026485782.1,ID:WP_026486428.1,	-	-	-	-	-	-	-	-	-	-	-	-	-	-	-	-	-	ID:WP_014759171.1,	ID:WP_209453360.1,	ID:AFK87335.1,	ID:WP_014759171.1,	ID:ORX22522.1,	-	ID:ADL69426.1,	-	ID:AGB19557.1,	ID:OXT08971.1,	ID:KAA5807967.1,	-	-
2417_endoglucanase.faa	ID:TCO66343.1,	ID:NNG67005.1,	-	ID:MCS3916859.1,	ID:ERM91588.1,	-	-	-	-	-	-	-	-	-	-	-	-	-	-	-	-	-	-	-	ID:WP_014757289.1,	-	ID:AFK85368.1,	-	-	-	-	-	-	-	-	-	-
2427_4Fe-4S_dicluster_pro...faa	ID:TCO66353.1,	ID:NNG67015.1,	ID:KKC30656.1,	ID:MCS3916875.1,	ID:ERM91586.1,	-	-	-	-	-	-	-	-	-	-	-	-	-	ID:KHO61263.1,	-	-	-	ID:SHE35323.1,	-	-	-	-	-	-	-	-	-	-	-	-	-	-
2428_uncharacterized_prot...faa	ID:TCO66354.1,	ID:NNG67016.1,	ID:KKC30655.1,	ID:MCS3916876.1,	ID:ERM91585.1,	-	-	ID:TZE82628.1,	-	-	-	-	-	-	-	-	-	-	ID:KHO61264.1,	-	-	-	ID:SHE35287.1,	-	-	-	-	-	-	-	-	-	-	-	-	-	-
2437_glycosyl_hydrolase_f...faa	ID:TCO66363.1,	-	-	-	-	-	-	-	-	-	-	-	-	-	-	-	-	-	-	-	-	-	-	-	-	-	-	-	-	-	-	-	-	-	-	-	-
2447_hypothetical_protein.faa	ID:TCO66373.1,	-	-	ID:MCS3916896.1,	-	-	-	-	-	-	-	-	-	-	-	-	-	-	-	-	-	-	-	-	-	-	-	-	-	-	-	-	-	-	-	-	-
2448_hypothetical_protein.faa	ID:TCO66374.1,	-	ID:KKC30626.1,	ID:MCS3916897.1,	-	-	-	-	-	-	ID:WP_004399741.1,	ID:ADD01606.1,	-	-	-	-	-	-	ID:KHO61284.1,	-	ID:SDF42695.1,	ID:EMT39473.1,	ID:SHE34668.1,	-	-	-	-	-	-	-	-	-	-	-	-	-	-
2450_RNA_polymerase_sigma...faa	ID:TCO66376.1,	ID:NNG67871.1,	ID:KKC30624.1,	ID:MCS3916899.1,	ID:ERM91543.1,	ID:SHF46122.1,	ID:WP_026487020.1,	-	-	ID:WP_003869901.1,	ID:WP_003869901.1,	ID:ADD01602.1,	ID:AIS51478.1,	-	-	-	-	-	ID:KHO61288.1,	ID:WP_003869901.1,	ID:SDF42857.1,	ID:EMT39464.1,	-	-	-	ID:WP_209454273.1,	-	-	ID:ORX24676.1,	ID:SNX55555.1,	ID:ADL68996.1,	-	ID:AGB19092.1,	ID:OXT08616.1,	ID:KAA5806123.1,	-	-
2451_WD40_repeat_protein.faa	ID:TCO66377.1,	ID:NNG67872.1,	-	ID:MCS3916900.1,	ID:ERM91583.1,	ID:SHF46156.1,	ID:WP_026487019.1,	-	-	ID:WP_003869902.1,	ID:WP_019907290.1,	ID:ADD01601.1,	ID:AIS51477.1,	-	-	-	-	-	ID:KHO61289.1,	ID:WP_256200977.1,	ID:SDF42903.1,	ID:EMT39512.1,	-	-	-	-	-	-	ID:ORX24611.1,	-	-	-	-	-	-	-	-
2455_hypothetical_protein.faa	ID:TCO66381.1,	-	-	-	-	-	-	-	-	-	-	-	-	-	-	-	-	-	-	-	-	-	-	-	-	-	-	-	-	-	-	-	-	-	-	-	-
2456_CoA_enzyme_activase-...faa	ID:TCO66382.1,	-	-	-	-	-	-	-	-	-	-	-	-	-	-	-	-	-	-	-	-	-	-	-	-	-	-	-	-	-	-	-	-	-	-	-	-
2462_transposase.faa	ID:TCO68106.1,	ID:NNG68278.1,	ID:KKC29120.1,ID:KKC30713.1,ID:KKC30432.1,	ID:MCS3915836.1,ID:MCS3916356.1,ID:MCS3916375.1,ID:MCS3916524.1,ID:MCS3916712.1,ID:MCS3916820.1,	ID:ERM91201.1,ID:ERM92774.1,ID:ERM92025.1,ID:ERM92357.1,ID:ERM90687.1,ID:ERM92210.1,	-	ID:WP_035172585.1,	-	-	ID:WP_003868950.1,ID:WP_003869882.1,ID:WP_129545119.1,ID:WP_003869481.1,ID:WP_129545141.1,ID:WP_129545154.1,	ID:WP_051088933.1,	-	ID:AIS51611.1,ID:AIS51962.1,ID:AIS53054.1,ID:AIS53307.1,ID:AIS53494.1,	-	-	-	ID:UZQ83323.1,ID:UZQ83964.1,	-	-	-	-	ID:EMT40412.1,	-	ID:AEM77814.1,ID:AEM77934.1,ID:AEM78029.1,ID:AEM78376.1,	-	-	-	-	-	-	-	-	-	-	-	-	-
2463_hypothetical_protein.faa	ID:TCO68107.1,	-	-	-	-	-	-	-	-	-	-	-	-	-	-	-	-	-	-	-	-	-	-	-	-	-	-	-	-	-	-	-	-	-	-	-	-
2466_ABC_transporter_fami...faa	ID:TCO68110.1,	-	-	-	-	-	-	-	-	-	-	-	-	-	-	-	-	-	-	-	-	-	-	-	-	-	-	-	-	-	-	-	-	-	-	-	-
2467_amino_acid_permease-...faa	ID:TCO68111.1,	-	-	-	-	-	-	-	-	-	-	-	-	-	-	-	-	-	-	-	-	-	-	-	-	-	-	-	-	-	-	-	-	-	-	-	-
2468_hypothetical_protein.faa	ID:TCO68112.1,	ID:NNG66649.1,ID:NNG66407.1,	ID:KKC29172.1,	-	ID:ERM91411.1,ID:ERM91460.1,	-	-	-	-	ID:WP_003870109.1,	-	-	-	-	-	-	-	-	ID:KHO63035.1,	-	-	-	ID:SHF20251.1,	ID:AEM79264.1,ID:AEM79357.1,	ID:WP_014757528.1,	-	ID:AFK85614.1,	-	-	-	-	-	-	-	-	-	-
2474_transposase-like_pro...faa	ID:TCO68118.1,	-	-	-	-	-	-	-	-	-	-	-	-	-	-	-	-	-	-	-	-	-	-	-	-	-	-	-	-	-	-	-	-	-	-	-	-
2481_hexosaminidase.faa	ID:TCO68125.1,	ID:NNG67645.1,	ID:KKC29181.1,	ID:MCS3915299.1,	-	-	ID:WP_026486113.1,	-	-	-	-	-	-	-	-	-	-	-	-	-	-	-	-	-	-	-	-	-	-	-	-	-	-	-	-	-	-
2484_creatinine_amidohydr...faa	ID:TCO68128.1,	ID:NNG67648.1,	-	-	ID:ERM91419.1,	-	-	-	-	-	-	-	-	-	-	-	-	-	-	-	-	-	-	-	-	-	-	-	-	-	-	-	-	-	-	-	-
2485_-R-R--butanediol_deh...faa	ID:TCO68129.1,	ID:NNG67649.1,	-	-	ID:ERM91420.1,	-	-	-	-	-	-	-	-	-	-	-	-	-	-	-	-	-	-	-	-	-	-	-	-	-	-	-	-	-	-	-	-
2486_monosaccharide_ABC_t...faa	ID:TCO68130.1,	ID:NNG67650.1,ID:NNG66650.1,	ID:KKC29173.1,	-	ID:ERM91413.1,ID:ERM91384.1,	ID:SHF40850.1,	ID:WP_035172199.1,ID:WP_084295257.1,	ID:TZE80734.1,	-	ID:WP_003869377.1,	-	-	-	-	-	-	-	-	-	-	ID:SDF93047.1,	-	ID:SHE70740.1,	-	-	-	-	-	-	-	ID:ADL69844.1,	-	-	-	-	ID:AST57038.1,	-
2496_hypothetical_protein.faa	ID:TCO68140.1,	ID:NNG67660.1,	ID:KKC29200.1,	ID:MCS3915282.1,	ID:ERM91392.1,	ID:SHF35062.1,	-	-	ID:ADV79210.1,	ID:WP_003869398.1,	ID:WP_019907903.1,	-	ID:AIS52930.1,	-	ID:ABY94257.1,	ID:EIV99572.1,	ID:UZQ82398.1,	ID:ABY92376.1,	-	-	ID:SDF21237.1,	ID:EMT38071.1,	-	ID:AEM79299.1,	-	-	-	-	-	-	-	-	-	-	-	-	-
2506_nucleotidyltransfera...faa	ID:TCO68150.1,	-	ID:KKC29212.1,	ID:MCS3915272.1,	-	-	-	-	-	-	-	-	-	-	-	-	-	-	-	-	-	-	-	-	-	-	-	-	-	-	-	-	-	-	-	-	-
2507_HEPN_domain-containi...faa	ID:TCO68151.1,	-	ID:KKC29213.1,	ID:MCS3915271.1,	-	-	-	-	-	-	-	-	-	-	-	-	-	-	-	-	-	-	-	-	-	-	-	-	-	-	-	-	-	-	-	-	-
2535_resolvase-like_prote...faa	ID:TCO68179.1,	-	ID:KKC28994.1,	ID:MCS3915241.1,	-	-	-	-	-	-	-	-	-	-	-	-	-	-	-	-	-	-	-	-	-	-	-	-	-	-	-	-	-	-	-	-	-
2536_hypothetical_protein.faa	ID:TCO68180.1,	ID:NNG66332.1,	ID:KKC28995.1,	ID:MCS3915240.1,	ID:ERM92067.1,	ID:SHF86749.1,	-	-	-	-	-	-	-	-	-	-	-	-	ID:KHO63117.1,	-	-	-	-	-	ID:WP_014758498.1,	ID:WP_209454050.1,	ID:AFK86632.1,	ID:WP_045410127.1,	ID:ORX23974.1,	ID:SNX54785.1,	ID:ADL69132.1,ID:ADL69320.1,	ID:PHO06762.1,	ID:AGB19260.1,	ID:OXT05889.1,ID:OXT08930.1,	ID:KAA5805788.1,	ID:AST58807.1,	ID:AEF17155.1,
2555_hypothetical_protein.faa	ID:TCO68199.1,	ID:NNG66351.1,	ID:KKC29015.1,	ID:MCS3915220.1,	ID:ERM92053.1,	ID:SHF06319.1,	ID:WP_026486907.1,	ID:TZE82595.1,	-	ID:WP_003871136.1,	ID:WP_019907935.1,	-	ID:AIS52977.1,	-	-	ID:EIV99631.1,	-	-	ID:KHO63139.1,	-	ID:SDG28324.1,	ID:EMT39078.1,	ID:SHE73849.1,	ID:AEM79380.1,	ID:WP_014758085.1,	ID:WP_245301189.1,	ID:AFK86203.1,	-	ID:ORX23890.1,	ID:SNX54558.1,	ID:ADL68138.1,	ID:PHO07136.1,	ID:AGB18266.1,	ID:OXT09172.1,	ID:KAA5808540.1,	ID:AST58137.1,	ID:AEF16514.1,
2559_two-component_system...faa	ID:TCO68203.1,	ID:NNG66355.1,	ID:KKC29019.1,	ID:MCS3915216.1,	ID:ERM92057.1,	ID:SHE69811.1,	ID:WP_026487391.1,	-	-	ID:WP_208638256.1,	ID:WP_028986131.1,	-	ID:AIS52981.1,	-	-	ID:EIV99635.1,	-	-	ID:KHO63143.1,	-	ID:SDG28466.1,	ID:EMT39099.1,	ID:SHE73974.1,	ID:AEM79384.1,	-	-	-	-	-	-	-	-	-	-	-	-	-
2560_K+-transporting_ATPa...faa	ID:TCO68204.1,	ID:NNG66356.1,	ID:KKC29020.1,	ID:MCS3915215.1,	ID:ERM92058.1,	ID:SHE69769.1,	ID:WP_026487390.1,	-	-	ID:WP_003871131.1,	ID:WP_004400565.1,	-	ID:AIS52982.1,	-	-	ID:EIV99636.1,	ID:UZQ82458.1,	-	ID:KHO63144.1,	-	ID:SDG28497.1,	ID:EMT39155.1,	ID:SHE74007.1,	ID:AEM79385.1,	ID:WP_014759225.1,	-	ID:AFK87389.1,	ID:WP_045410563.1,	ID:ORX22237.1,	-	ID:ADL69460.1,	-	-	-	ID:KAA5807997.1,	-	ID:AEF16901.1,
2561_K+-transporting_ATPa...faa	ID:TCO68205.1,	ID:NNG66357.1,	ID:KKC29021.1,	ID:MCS3915214.1,	-	ID:SHE69723.1,	-	-	-	ID:WP_003871130.1,	ID:WP_019907936.1,	-	ID:AIS52983.1,	-	-	ID:EIV99637.1,	ID:UZQ82459.1,	-	ID:KHO63145.1,	-	ID:SDG28530.1,	ID:EMT39084.1,	ID:SHE74045.1,	ID:AEM79386.1,	ID:WP_014759224.1,	-	ID:AFK87388.1,	ID:WP_014759224.1,	ID:ORX22236.1,	-	ID:ADL69459.1,	-	-	-	ID:KAA5807996.1,	-	ID:AEF16902.1,
2562_K+-transporting_ATPa...faa	ID:TCO68206.1,	ID:NNG66358.1,	ID:KKC29022.1,	ID:MCS3915213.1,	ID:ERM92059.1,	ID:SHE69678.1,	-	-	-	ID:WP_003871129.1,	ID:WP_019907938.1,	-	ID:AIS52984.1,	-	-	ID:EIV99638.1,	-	-	ID:KHO63146.1,	-	ID:SDG28570.1,	ID:EMT39104.1,	ID:SHE74082.1,	ID:AEM79387.1,	ID:WP_014759223.1,	-	ID:AFK87387.1,	ID:WP_045410562.1,	ID:ORX22235.1,	-	ID:ADL69458.1,	-	-	-	ID:KAA5807995.1,	-	ID:AEF16903.1,
2565_hypothetical_protein.faa	ID:TCO68209.1,	-	-	ID:MCS3915209.1,	ID:ERM91247.1,	ID:SHF76526.1,	-	-	-	-	-	-	-	-	-	-	ID:UZQ81759.1,	-	ID:KHO63150.1,	ID:WP_028991446.1,	ID:SDF66550.1,ID:SDG79677.1,	-	-	-	-	ID:WP_209452732.1,	-	-	-	ID:SNX54200.1,	-	-	-	-	-	-	-
2566_hypothetical_protein.faa	ID:TCO68210.1,	-	-	ID:MCS3915207.1,	ID:ERM91246.1,	ID:SHF76487.1,	-	-	-	-	-	-	-	-	-	-	ID:UZQ81760.1,	-	ID:KHO63151.1,	ID:WP_054644763.1,	ID:SDF66502.1,ID:SDG79640.1,	-	-	-	-	ID:WP_209452733.1,	-	-	-	ID:SNX54199.1,	-	-	-	-	-	-	-
2567_CHC2-type_zinc_finge...faa	ID:TCO68211.1,	ID:NNG66445.1,	-	ID:MCS3915206.1,	ID:ERM91245.1,	ID:SHF76887.1,	-	-	-	-	-	-	-	-	-	-	ID:UZQ84255.1,	-	ID:KHO63152.1,	ID:WP_028991444.1,	ID:SDG49773.1,ID:SDF51769.1,	-	-	-	-	ID:WP_209452714.1,	ID:AFK94237.1,	-	-	ID:SNX54224.1,	-	-	ID:AGB20412.1,	-	-	-	-
2568_deoxypyrimidine-spec...faa	ID:TCO68212.1,	-	-	ID:MCS3915205.1,	ID:ERM91244.1,	ID:SHF76846.1,	-	-	-	-	-	-	-	-	-	-	ID:UZQ84257.1,	-	ID:KHO63153.1,	ID:WP_028991443.1,	ID:SDG49726.1,ID:SDF51820.1,	-	-	-	-	ID:WP_209452715.1,	-	-	-	ID:SNX54223.1,	-	-	-	-	-	-	-
2569_hypothetical_protein.faa	ID:TCO68213.1,	-	-	ID:MCS3915204.1,	ID:ERM91243.1,	-	-	-	-	-	-	-	-	-	-	-	ID:UZQ84259.1,	-	ID:KHO63154.1,	ID:WP_028991442.1,	ID:SDG49688.1,ID:SDF51861.1,	-	-	-	-	ID:WP_209452716.1,	-	-	-	ID:SNX54221.1,	-	-	-	-	-	-	-
2570_hypothetical_protein.faa	ID:TCO68214.1,	-	-	ID:MCS3915203.1,	ID:ERM91242.1,	-	-	-	-	-	-	-	-	-	-	-	-	-	-	-	ID:SDG49650.1,	-	-	-	-	-	-	-	-	-	-	-	-	-	-	-	-
2571_hypothetical_protein.faa	ID:TCO68215.1,	-	-	ID:MCS3915201.1,	-	-	-	-	-	-	-	-	-	-	-	-	ID:UZQ84260.1,	-	-	-	ID:SDF51905.1,	-	-	-	-	-	-	-	-	-	-	-	-	-	-	-	-
2572_hypothetical_protein.faa	ID:TCO68216.1,	-	-	ID:MCS3915202.1,	-	-	-	-	-	-	-	-	-	-	-	-	ID:UZQ81755.1,	-	-	-	ID:SDF52663.1,	-	-	-	-	-	-	-	-	-	-	-	-	-	-	-	-
2574_hypothetical_protein.faa	ID:TCO68218.1,	-	-	ID:MCS3915199.1,	-	-	-	-	-	-	-	-	-	-	-	-	ID:UZQ81750.1,	-	ID:KHO63155.1,	-	ID:SDF52789.1,	-	-	-	-	ID:WP_209452725.1,	-	-	-	ID:SNX54207.1,	-	-	-	-	-	-	-
2575_hypothetical_protein.faa	ID:TCO68219.1,	-	-	-	-	-	-	-	-	-	-	-	-	-	-	-	-	-	-	-	-	-	-	-	-	-	-	-	-	-	-	-	-	-	-	-	-
2576_antirestriction_prot...faa	ID:TCO68220.1,	-	-	ID:MCS3915198.1,	ID:ERM91241.1,	-	-	-	-	-	-	-	-	-	-	-	ID:UZQ84328.1,	-	-	ID:WP_054644762.1,	ID:SDG49443.1,ID:SDG31957.1,	-	-	-	-	ID:WP_209452728.1,	-	-	-	ID:SNX54204.1,	-	-	-	-	-	-	-
2577_hypothetical_protein.faa	ID:TCO68221.1,	-	-	-	-	-	-	-	-	-	-	-	-	-	-	-	-	-	-	-	-	-	-	-	-	-	-	-	-	-	-	-	-	-	-	-	-
2578_hypothetical_protein.faa	ID:TCO68222.1,	-	-	-	-	-	-	-	-	-	-	-	-	-	-	-	-	-	ID:KHO63158.1,	-	-	-	-	-	-	-	-	-	-	-	-	-	-	-	-	-	-
2579_RecF-RecN-SMC_family...faa	ID:TCO68223.1,	-	-	ID:MCS3915194.1,	ID:ERM91236.1,	-	-	-	-	-	-	-	-	-	-	-	ID:UZQ81770.1,	-	ID:KHO63161.1,	ID:WP_028991435.1,	ID:SDG49193.1,ID:SDF66202.1,ID:SDG32243.1,	-	-	-	-	-	-	-	-	-	-	-	-	-	-	-	-
2580_inhibitor_of_growth_...faa	ID:TCO68224.1,	-	-	-	-	-	-	-	-	-	-	-	-	-	-	-	-	-	-	-	-	-	-	-	-	-	-	-	-	-	-	-	-	-	-	-	-
2581_hypothetical_protein.faa	ID:TCO68225.1,	-	-	ID:MCS3915192.1,	ID:ERM91233.1,	-	-	-	-	-	-	-	-	-	-	-	ID:UZQ81737.1,	-	ID:KHO63162.1,	-	ID:SDG49155.1,ID:SDF51992.1,	-	-	-	-	ID:WP_209452730.1,	-	-	-	ID:SNX54203.1,	-	-	-	-	-	-	-
2582_hypothetical_protein.faa	ID:TCO68226.1,	-	-	ID:MCS3915190.1,	ID:ERM90838.1,	-	-	-	-	-	-	-	-	-	-	-	ID:UZQ81740.1,	-	ID:KHO63163.1,	ID:WP_256200963.1,	ID:SDG49116.1,ID:SDF52100.1,	-	-	-	-	ID:WP_209452738.1,	-	-	-	ID:SNX54193.1,	-	-	-	-	-	-	-
2583_hypothetical_protein.faa	ID:TCO68227.1,	-	-	-	-	-	-	-	-	-	-	-	-	-	-	-	ID:UZQ81751.1,	-	ID:KHO63164.1,	-	ID:SDF52878.1,	-	-	-	-	-	-	-	-	-	-	-	-	-	-	-	-
2584_putative_PIN_family_...faa	ID:TCO68228.1,	-	-	ID:MCS3915189.1,	-	-	-	-	-	-	-	-	-	-	-	-	-	-	-	-	-	-	-	-	-	ID:WP_209454728.1,	-	-	ID:ORX23776.1,	-	ID:ADL67758.1,ID:ADL68374.1,ID:ADL70125.1,	ID:PHO08190.1,	ID:AGB18450.1,	ID:OXT08857.1,ID:OXT06035.1,	-	ID:AST58442.1,	-
2585_uncharacterized_prot...faa	ID:TCO68229.1,	-	-	ID:MCS3915188.1,	-	-	-	-	-	-	-	-	-	-	-	-	-	-	-	ID:WP_081723080.1,	-	-	-	-	-	ID:WP_209452999.1,	-	ID:WP_045413698.1,	ID:ORX23777.1,	-	-	-	-	-	-	-	-
2586_SSU_ribosomal_protei...faa	ID:TCO68230.1,	ID:NNG66387.1,	-	ID:MCS3915187.1,	ID:ERM90833.1,	ID:SHF76038.1,	-	-	-	-	-	-	-	-	-	-	ID:UZQ81780.1,	-	ID:KHO63166.1,	ID:WP_028991431.1,	ID:SDF65625.1,	-	-	-	-	ID:WP_245301082.1,	ID:AFK94309.1,	-	-	ID:SNX54171.1,	-	-	ID:AGB20347.1,	-	-	-	-
2587_ParB-RepB-Spo0J_fami...faa	ID:TCO68231.1,	-	-	ID:MCS3915186.1,	ID:ERM90832.1,	ID:SHF75898.1,ID:SHF75992.1,	-	-	-	ID:WP_003870227.1,	-	-	-	-	-	-	ID:UZQ81781.1,	-	ID:KHO63167.1,ID:KHO63233.1,	ID:WP_245599027.1,	ID:SDF65517.1,ID:SDG79941.1,	-	-	-	-	ID:WP_209452752.1,	-	-	-	ID:SNX54169.1,	-	-	-	-	-	-	-
2588_type_IV_secretion_sy...faa	ID:TCO68232.1,	-	-	ID:MCS3915185.1,	-	ID:SHF50962.1,	-	-	-	-	-	-	-	-	-	-	ID:UZQ81783.1,	-	ID:KHO63169.1,	ID:WP_245599022.1,	ID:SDF65468.1,	-	-	-	-	ID:WP_209452755.1,	-	-	-	ID:SNX54166.1,	-	-	-	-	-	-	-
2589_hypothetical_protein.faa	ID:TCO68233.1,	-	-	ID:MCS3915183.1,	ID:ERM91461.1,	ID:SHF87951.1,ID:SHF92631.1,	-	-	-	-	-	-	-	-	-	-	ID:UZQ81806.1,	-	ID:KHO63198.1,	ID:WP_028991420.1,	ID:SDF64440.1,ID:SDF01532.1,	-	-	-	-	ID:WP_209452770.1,	-	-	-	ID:SNX54149.1,	-	-	-	-	-	-	-
2591_helix-turn-helix_pro...faa	ID:TCO68235.1,	-	-	ID:MCS3915182.1,	-	-	-	-	-	-	-	ID:ADD03323.1,	-	-	-	ID:EIV99917.1,	-	-	ID:KHO61873.1,ID:KHO63199.1,	-	ID:SDG72213.1,	-	-	-	-	-	-	-	-	-	-	-	-	-	-	-	-
2592_hypothetical_protein.faa	ID:TCO68236.1,	-	-	-	-	-	-	-	-	-	-	-	-	-	-	-	-	-	-	ID:WP_154653771.1,	-	-	-	-	-	-	-	-	-	-	-	-	-	-	-	-	-
2593_hypothetical_protein.faa	ID:TCO68237.1,	-	-	ID:MCS3915181.1,	ID:ERM91467.1,	ID:SHF87911.1,	-	-	-	-	-	-	-	-	-	-	-	-	ID:KHO63200.1,	ID:WP_028991418.1,	ID:SDF64395.1,ID:SDF01613.1,	-	-	-	-	ID:WP_209452771.1,	-	-	-	ID:SNX54147.1,	-	-	-	-	-	-	-
2594_hypothetical_protein.faa	ID:TCO68238.1,	-	-	ID:MCS3915180.1,	ID:ERM91468.1,	-	-	-	-	-	-	-	-	-	-	-	-	-	ID:KHO63201.1,	ID:WP_028991417.1,	ID:SDF01660.1,	-	-	-	-	ID:WP_209452772.1,	-	-	-	ID:SNX54146.1,	-	-	-	-	-	-	-
2595_hypothetical_protein.faa	ID:TCO68239.1,	-	-	ID:MCS3915179.1,	ID:ERM91469.1,	-	-	-	-	-	-	-	-	-	-	-	ID:UZQ81808.1,	-	ID:KHO63202.1,ID:KHO63203.1,	ID:WP_054644754.1,	ID:SDF64349.1,ID:SDF01710.1,	-	-	-	-	ID:WP_209452773.1,	-	-	-	ID:SNX54145.1,	-	-	-	-	-	-	-
2597_single-strand_DNA-bi...faa	ID:TCO68241.1,	-	-	ID:MCS3915176.1,	ID:ERM91441.1,	ID:SHF87776.1,	-	-	-	-	-	-	-	-	-	-	ID:UZQ81811.1,	-	ID:KHO63205.1,	ID:WP_051421900.1,	ID:SDF64117.1,ID:SDF01792.1,	-	-	-	-	ID:WP_209452775.1,	-	-	-	ID:SNX54142.1,	-	-	-	-	-	-	-
2598_helix-turn-helix_pro...faa	ID:TCO68242.1,	-	-	ID:MCS3915175.1,	ID:ERM91471.1,	-	-	-	-	-	-	-	-	-	-	-	-	-	ID:KHO63206.1,	ID:WP_038001814.1,	ID:SDF01835.1,	-	-	-	-	ID:WP_209452776.1,	-	-	-	ID:SNX54141.1,	-	-	-	-	-	-	-
2599_putative_nucleotidyl...faa	ID:TCO68243.1,	-	-	ID:MCS3915174.1,	ID:ERM92465.1,ID:ERM91442.1,	ID:SHF87744.1,	-	-	ID:ADV78713.1,	-	-	-	-	-	ID:ABY93750.1,	-	ID:UZQ81812.1,	ID:ABY92039.1,	ID:KHO61658.1,ID:KHO63207.1,	ID:WP_038001812.1,	ID:SDF64070.1,ID:SDF01877.1,	-	ID:SHF37701.1,	-	-	ID:WP_209452777.1,	-	-	-	ID:SNX54140.1,	-	-	-	-	-	-	-
2600_hypothetical_protein.faa	ID:TCO68244.1,	-	-	ID:MCS3915161.1,	ID:ERM91483.1,	ID:SHF43295.1,	-	-	-	-	-	-	-	-	-	-	ID:UZQ81828.1,	-	-	-	ID:SDF02436.1,ID:SDG27513.1,	-	-	-	-	ID:WP_209452815.1,	-	-	-	ID:SNX54096.1,	-	-	-	-	-	-	-
2601_hypothetical_protein.faa	ID:TCO68245.1,	-	-	-	-	-	-	-	-	-	-	-	-	-	-	-	ID:UZQ81832.1,	-	-	-	-	-	-	-	-	-	-	-	-	-	-	-	-	-	-	-	-
2602_hypothetical_protein.faa	ID:TCO68246.1,	-	-	-	ID:ERM91496.1,	-	-	-	-	-	-	-	-	-	-	-	ID:UZQ81831.1,	-	ID:KHO63168.1,	-	-	-	-	-	-	-	-	-	-	-	-	-	-	-	-	-	-
2603_stage_V_sporulation_...faa	ID:TCO68247.1,	-	-	ID:MCS3915171.1,	ID:ERM91472.1,	-	-	-	-	-	-	-	-	-	-	-	ID:UZQ81814.1,	-	ID:KHO63214.1,	ID:WP_028991411.1,	ID:SDF01921.1,	-	-	-	-	ID:WP_209452778.1,	-	-	-	ID:SNX54139.1,	-	-	-	-	-	-	-
2604_leader_peptidase_-pr...faa	ID:TCO68248.1,	ID:NNG65780.1,	ID:KKC28832.1,ID:KKC28521.1,	ID:MCS3915170.1,	ID:ERM92507.1,ID:ERM92516.1,ID:ERM91473.1,	ID:SHF87631.1,	-	-	ID:ADV78712.1,ID:ADV80756.1,	-	-	-	-	-	ID:ABY93749.1,ID:ABY95834.1,	-	ID:UZQ81816.1,	ID:ABY92038.1,	ID:KHO61657.1,ID:KHO61878.1,ID:KHO63215.1,	ID:WP_028991410.1,	ID:SDF01962.1,ID:SDG27858.1,	-	ID:SHF37727.1,ID:SHF28141.1,	ID:AEM79740.1,	-	ID:WP_245301086.1,	ID:AFK85911.1,	-	-	ID:SNX54134.1,	-	-	-	-	-	-	-
2605_Na+-H+-dicarboxylate...faa	ID:TCO54540.1,	-	-	ID:MCS3915998.1,	-	ID:SHF71247.1,	ID:WP_026485990.1,	ID:TZE81429.1,	ID:ADV79738.1,	-	-	-	-	-	ID:ABY94789.1,	-	-	ID:ABY92858.1,	-	-	-	-	-	-	-	-	-	-	-	-	-	-	-	-	-	-	-
2606_hypothetical_protein.faa	ID:TCO54541.1,	-	-	-	-	-	-	-	-	-	-	-	-	-	-	-	-	-	-	-	-	-	-	-	-	-	-	-	-	-	-	-	-	-	-	-	-
2607_hypothetical_protein.faa	ID:TCO54542.1,	-	-	-	-	-	-	-	-	-	-	-	-	-	-	-	-	-	-	-	-	-	-	-	-	-	-	-	-	-	-	-	-	-	-	-	-
2608_rubrerythrin.faa	ID:TCO54543.1,	-	-	-	-	-	-	-	-	-	-	-	-	-	-	-	-	-	-	-	-	-	-	-	-	-	-	-	-	-	-	-	-	-	-	-	-
2609_regulator_of_proteas...faa	ID:TCO54544.1,	ID:NNG66982.1,	ID:KKC30591.1,	ID:MCS3916835.1,	ID:ERM90776.1,	ID:SHF62534.1,	ID:WP_026485829.1,	-	-	ID:WP_003870856.1,	ID:WP_003870856.1,	-	ID:AIS51547.1,	-	-	ID:EIV99200.1,	ID:UZQ83377.1,	-	ID:KHO61198.1,	-	ID:SDF73780.1,	ID:EMT39472.1,	ID:SHE37176.1,	ID:AEM77935.1,	ID:WP_014758066.1,	ID:WP_209453646.1,	ID:AFK86184.1,	ID:WP_014758066.1,	ID:ORX23874.1,	ID:SNX54538.1,	ID:ADL68118.1,	ID:PHO07130.1,	ID:AGB18246.1,	ID:OXT08994.1,	ID:KAA5808523.1,	ID:AST58117.1,	ID:AEF16494.1,
2610_hypothetical_protein.faa	ID:TCO54545.1,	-	-	-	-	-	-	-	-	-	-	-	-	-	-	-	-	-	-	-	-	-	-	-	-	-	-	-	-	-	-	-	-	-	-	-	-
2611_hypothetical_protein.faa	ID:TCO54546.1,	-	-	-	-	-	-	-	-	-	-	-	-	-	-	-	-	-	-	-	-	-	-	-	-	-	-	-	-	-	-	-	-	-	-	-	-
2615_NUDIX_hydrolase.faa	-	ID:NNG68158.1,	ID:KKC29143.1,	ID:MCS3914996.1,	ID:ERM90743.1,	-	-	-	-	-	-	-	ID:AIS52125.1,	-	-	-	-	-	-	-	-	-	ID:SHE31870.1,	-	-	-	-	-	-	-	-	-	-	-	-	-	ID:AEF16456.1,
2616_hypothetical_protein.faa	-	ID:NNG68159.1,	ID:KKC29137.1,	ID:MCS3915001.1,	ID:ERM92954.1,	-	-	-	-	-	-	-	-	-	-	-	-	-	-	-	-	-	-	-	-	-	-	-	-	-	-	-	-	-	-	-	-
2617_hypothetical_protein.faa	-	ID:NNG68160.1,	ID:KKC29133.1,	ID:MCS3915004.1,	ID:ERM92926.1,	-	-	-	-	-	-	-	-	-	-	-	-	ID:ABY93641.1,	-	ID:WP_009052071.1,	-	-	ID:SHF02760.1,	-	-	-	-	-	-	-	-	-	-	-	-	-	-
2625_cache_domain-contain...faa	-	ID:NNG68168.1,	-	-	ID:ERM90742.1,	-	-	-	-	-	-	-	-	-	-	-	-	-	-	-	-	-	-	-	-	-	-	-	-	-	-	-	-	-	-	-	-
2626_NAD-dependent_deacyl...faa	-	ID:NNG67490.1,	ID:KKC29522.1,	ID:MCS3915657.1,	ID:ERM91953.1,	-	-	-	-	-	-	-	-	-	-	-	-	-	-	-	-	-	-	-	-	-	-	-	-	-	-	-	-	-	-	-	-
2661_2-oxoacid-ferredoxin...faa	-	ID:NNG67525.1,	-	-	-	-	-	-	-	-	-	-	-	-	-	-	-	-	-	-	-	-	-	-	-	-	-	-	-	-	-	-	-	-	-	-	-
2663_transposase.faa	-	ID:NNG67109.1,	-	-	-	-	-	-	-	-	-	-	-	-	-	-	-	-	-	-	-	-	-	-	-	-	-	-	-	-	-	-	-	-	-	-	-
2665_DUF1646_family_prote...faa	-	ID:NNG67111.1,	ID:KKC30678.1,	ID:MCS3916959.1,	ID:ERM92574.1,	-	-	-	-	ID:WP_003869080.1,	ID:WP_004400290.1,	-	ID:AIS51418.1,	-	-	ID:EIV99354.1,	ID:UZQ83247.1,	-	ID:KHO61360.1,	-	ID:SDG72525.1,	ID:EMT39224.1,	ID:SHE31737.1,	ID:AEM77759.1,	ID:WP_014757405.1,	ID:WP_209455066.1,	ID:AFK85485.1,	ID:WP_082243704.1,	ID:ORX22457.1,	-	ID:ADL70153.1,	ID:PHO07322.1,	ID:AGB20287.1,	ID:OXT08840.1,	ID:KAA5806582.1,	ID:AST57362.1,	ID:AEF18355.1,
2672_sigma_54-interacting...faa	-	ID:NNG67118.1,	ID:KKC30687.1,	ID:MCS3916952.1,	ID:ERM92569.1,	-	-	-	-	-	-	-	-	-	-	-	-	-	-	-	-	-	-	-	-	-	-	-	-	-	-	-	-	-	-	-	-
2673_serine_dehydratase_s...faa	-	ID:NNG67119.1,	ID:KKC30688.1,	ID:MCS3916951.1,	ID:ERM92567.1,	-	-	-	-	-	-	-	-	-	-	-	-	-	-	-	-	-	ID:SHE46113.1,	-	-	-	-	-	-	-	-	-	-	-	-	-	-
2692_ISLre2_family_transp...faa	-	ID:NNG68287.1,	-	-	-	-	-	-	-	-	-	-	-	-	-	-	-	-	-	-	-	-	-	-	-	-	-	-	-	-	-	-	-	-	-	-	-
2693_IS1634_family_transp...faa	-	ID:NNG68288.1,	-	-	-	-	-	-	-	-	-	-	-	-	-	-	-	-	-	-	-	-	-	-	-	-	-	-	-	-	-	-	-	-	-	-	-
2716_DUF2500_domain-conta...faa	-	ID:NNG66541.1,	-	-	ID:ERM91358.1,	-	-	-	-	-	ID:WP_004399978.1,	-	-	-	-	-	ID:UZQ83147.1,	-	-	-	ID:SDF99155.1,	ID:EMT39383.1,	-	-	-	-	-	-	-	-	-	-	-	-	-	-	-
2751_sulfite_exporter_Tau...faa	-	ID:NNG66576.1,	ID:KKC30864.1,	ID:MCS3917118.1,	ID:ERM91797.1,	-	-	-	-	ID:WP_003868914.1,	ID:WP_004402255.1,	-	ID:AIS51307.1,	-	-	ID:EIW00317.1,	ID:UZQ83114.1,	-	ID:KHO61494.1,	-	ID:SDG10130.1,	ID:EMT38461.1,	ID:SHE28140.1,	ID:AEM77619.1,	ID:WP_014757578.1,	ID:WP_245301229.1,	ID:AFK85667.1,	ID:WP_045409410.1,	ID:ORX23705.1,	-	ID:ADL67672.1,	ID:PHO06158.1,	ID:AGB17824.1,	ID:OXT07298.1,	ID:KAA5806051.1,	ID:AST57524.1,	ID:AEF16143.1,
2752_DUF1634_domain-conta...faa	-	ID:NNG66577.1,	ID:KKC30863.1,	ID:MCS3917119.1,	ID:ERM91798.1,	-	-	-	-	ID:WP_003868913.1,	ID:WP_019907176.1,	-	ID:AIS51306.1,	-	-	ID:EIW00316.1,	ID:UZQ83113.1,	-	ID:KHO61495.1,	-	ID:SDG10087.1,	ID:EMT38444.1,	ID:SHE28128.1,	ID:AEM77618.1,	ID:WP_014757577.1,	ID:WP_245301228.1,	ID:AFK85666.1,	ID:WP_045409414.1,	ID:ORX23724.1,	-	ID:ADL67671.1,	ID:PHO06159.1,	ID:AGB17823.1,	ID:OXT07297.1,	ID:KAA5806052.1,	ID:AST57523.1,	ID:AEF16142.1,
2771_tnpB.faa	-	ID:NNG68081.1,	-	-	ID:ERM91175.1,	-	-	-	-	-	-	-	-	-	-	-	-	-	-	-	-	-	-	-	-	-	-	-	-	-	-	-	-	-	-	-	-
2779_hypothetical_protein.faa	-	ID:NNG68089.1,	-	ID:MCS3915666.1,	ID:ERM91967.1,	-	-	-	-	-	-	-	-	-	-	-	-	-	-	-	-	-	-	-	-	-	-	-	-	-	-	-	-	-	-	-	-
2788_methyl-accepting_che...faa	-	ID:NNG68283.1,	-	-	-	-	-	-	-	-	-	-	-	-	-	-	-	-	-	-	-	-	-	-	-	-	-	-	-	-	-	-	-	-	-	-	-
2789_IS607_family_transpo...faa	-	ID:NNG68275.1,	-	-	-	-	-	-	-	-	-	-	-	-	ID:ABY95676.1,	-	-	-	-	-	ID:SDF08952.1,	-	-	-	-	-	-	-	-	-	-	-	-	-	-	-	-
2790_transposase.faa	-	ID:NNG68276.1,	-	-	ID:ERM90676.1,	-	-	-	-	-	-	-	-	-	-	-	-	-	-	-	ID:SDF78965.1,	ID:EMT40059.1,	-	-	-	-	-	-	-	-	-	-	-	-	-	-	-
2792_GNAT_family_N-acetyl...faa	-	ID:NNG68064.1,	-	-	-	-	ID:WP_026487432.1,	-	-	ID:WP_003870917.1,	ID:WP_014062294.1,	-	-	-	-	-	-	ID:ABY91651.1,	ID:KHO60898.1,	-	ID:SDG12899.1,	-	ID:SHF32476.1,	ID:AEM77946.1,	ID:WP_038069136.1,	ID:WP_245301304.1,	ID:AFK85634.1,	ID:WP_045408976.1,	ID:ORX23122.1,	ID:SNX52867.1,ID:SNX52889.1,	ID:ADL68485.1,	ID:PHO07879.1,	-	ID:OXT09546.1,	ID:KAA5806471.1,	ID:AST58574.1,	ID:AEF17783.1,
2794_DUF1648_domain-conta...faa	-	ID:NNG68066.1,	-	-	-	-	-	-	-	ID:WP_003870915.1,	-	-	ID:AIS51559.1,	-	-	ID:EIV99182.1,	-	ID:ABY91649.1,	ID:KHO60896.1,	-	ID:SDG12969.1,	-	ID:SHE42639.1,	ID:AEM77943.1,	-	-	-	-	-	-	-	-	-	-	-	-	-
2795_1-phosphofructokinas...faa	-	ID:NNG68067.1,	-	-	-	-	-	-	-	ID:WP_003870914.1,	ID:WP_003870914.1,	-	-	-	-	ID:EIV99183.1,	-	-	ID:KHO60895.1,	-	ID:SDG13009.1,	-	ID:SHE42591.1,	-	-	-	-	-	-	-	-	-	-	-	-	-	-
2796_class_I_SAM-dependen...faa	-	ID:NNG68068.1,	ID:KKC28534.1,	ID:MCS3917293.1,	-	-	-	-	-	-	-	-	-	-	-	-	-	-	-	-	-	-	-	-	-	-	-	-	-	-	-	-	-	-	-	-	-
2798_DUF4179_domain-conta...faa	-	ID:NNG68070.1,	-	-	-	-	-	-	ID:ADV80424.1,	ID:WP_003871361.1,	ID:WP_019907371.1,	-	-	-	ID:ABY95481.1,	-	ID:UZQ83440.1,	-	-	-	-	-	ID:SHE37665.1,	ID:AEM77963.1,	-	-	-	-	-	-	-	-	-	-	-	-	-
2800_hypothetical_protein.faa	-	ID:NNG68072.1,	-	ID:MCS3917282.1,	-	-	-	-	-	-	-	-	-	-	-	-	-	-	-	-	-	-	ID:SHE37632.1,	-	-	-	-	-	-	-	-	-	-	-	-	-	-
2811_AraC_family_transcri...faa	-	ID:NNG67570.1,	-	-	-	-	-	-	-	-	-	-	-	-	-	-	-	-	-	-	-	-	-	-	-	-	-	-	-	-	-	-	-	-	-	-	-
2832_winged_helix-turn-he...faa	-	ID:NNG67591.1,	ID:KKC30613.1,	-	ID:ERM91933.1,	-	ID:WP_245589876.1,	ID:TZE82769.1,	ID:ADV80534.1,	ID:WP_003869918.1,ID:WP_003870225.1,	ID:WP_004399727.1,	-	-	-	ID:ABY95596.1,	ID:EIV99285.1,ID:EIW00926.1,	ID:UZQ83298.1,	ID:ABY91563.1,	ID:KHO61306.1,	-	ID:SDG70867.1,	ID:EMT39534.1,	ID:SHE34035.1,	ID:AEM77828.1,ID:AEM78968.1,	ID:WP_038070059.1,	ID:WP_085112350.1,	ID:AFK86204.1,	ID:WP_038070059.1,	ID:ORX23856.1,	-	ID:ADL68139.1,	ID:PHO07111.1,	ID:AGB18267.1,	ID:OXT09173.1,	ID:KAA5808539.1,	ID:AST58138.1,	ID:AEF16515.1,
2833_hypothetical_protein.faa	-	ID:NNG67592.1,	-	-	ID:ERM91940.1,	-	-	ID:TZE82768.1,	-	ID:WP_003869917.1,ID:WP_003870224.1,	-	-	-	-	-	ID:EIW00927.1,	-	-	ID:KHO61305.1,	-	-	-	ID:SHE34070.1,	ID:AEM77829.1,ID:AEM78967.1,	-	-	-	-	ID:ORX23854.1,	-	-	-	-	-	-	-	ID:AEF16517.1,
2834_ferredoxin_family_pr...faa	-	ID:NNG67593.1,	-	-	ID:ERM91939.1,	ID:SHF69551.1,	-	ID:TZE82767.1,	ID:ADV80533.1,	ID:WP_003869916.1,ID:WP_003870223.1,	ID:WP_004399728.1,	-	-	-	ID:ABY95595.1,	ID:EIV99284.1,ID:EIW00928.1,	ID:UZQ83299.1,	ID:ABY91564.1,	ID:KHO61304.1,	-	ID:SDG70834.1,	ID:EMT39518.1,	ID:SHE34109.1,	ID:AEM77830.1,ID:AEM78966.1,	ID:WP_014758088.1,	ID:WP_014758088.1,ID:WP_192403192.1,	ID:AFK86206.1,	ID:WP_014758088.1,	ID:ORX23853.1,	-	ID:ADL68140.1,	ID:PHO07110.1,	ID:AGB18268.1,	ID:OXT09013.1,	ID:KAA5808504.1,	ID:AST58139.1,	ID:AEF16518.1,
2835_heterodisulfide_redu...faa	-	ID:NNG67594.1,	ID:KKC30614.1,	-	ID:ERM91938.1,	-	-	ID:TZE82766.1,	ID:ADV80532.1,	ID:WP_003869915.1,ID:WP_003870222.1,	ID:WP_019907284.1,	-	ID:AIS53059.1,	-	ID:ABY95594.1,	ID:EIV99283.1,ID:EIW00929.1,	ID:UZQ83300.1,	ID:ABY91565.1,	ID:KHO61303.1,	-	ID:SDG70802.1,	ID:EMT39502.1,	ID:SHE34144.1,	ID:AEM77831.1,ID:AEM78965.1,	ID:WP_014758089.1,	ID:WP_209453661.1,	ID:AFK86207.1,	ID:WP_014758089.1,	ID:ORX23852.1,	-	ID:ADL68141.1,	ID:PHO07109.1,	ID:AGB18269.1,	ID:OXT09014.1,	ID:KAA5808503.1,	ID:AST58140.1,	ID:AEF16519.1,
2836_C4-dicarboxylate_ABC...faa	-	ID:NNG67595.1,	-	-	ID:ERM91937.1,	-	-	-	-	ID:WP_003869914.1,ID:WP_003870221.1,	-	-	-	-	-	ID:EIW00930.1,	-	-	ID:KHO61302.1,	-	-	-	ID:SHE34175.1,	ID:AEM77832.1,ID:AEM78964.1,	-	-	-	-	ID:ORX23855.1,	-	-	-	-	-	-	-	ID:AEF16516.1,
2837_arsenic_resistance_p...faa	-	ID:NNG67596.1,	-	-	ID:ERM91581.1,	ID:SHF69331.1,	ID:WP_156940147.1,	-	-	ID:WP_003869913.1,	-	-	-	-	-	ID:EIW00932.1,	-	-	ID:KHO61301.1,	-	-	-	ID:SHE34216.1,	ID:AEM77833.1,	ID:WP_014758093.1,	ID:WP_245301194.1,	ID:AFK86211.1,	-	ID:ORX23889.1,	-	-	-	-	-	-	-	ID:AEF16529.1,
2838_flavodoxin_family_pr...faa	-	ID:NNG67597.1,	-	-	ID:ERM91582.1,	-	-	ID:TZE81899.1,	-	ID:WP_003869911.1,	-	-	-	-	-	ID:EIW00933.1,	-	-	ID:KHO61299.1,	-	-	-	ID:SHE34250.1,	ID:AEM77834.1,	ID:WP_014758288.1,	-	ID:AFK86414.1,	ID:WP_045413418.1,	ID:ORX23156.1,	ID:SNX53973.1,	-	-	-	-	-	-	ID:AEF16922.1,
2839_ATP-binding_protein.faa	-	ID:NNG68280.1,	-	-	-	-	-	-	-	-	-	-	-	-	-	-	-	-	-	-	-	-	-	-	-	-	-	-	-	-	-	-	-	-	-	-	-
2840_ISLre2_family_transp...faa	-	ID:NNG68313.1,	-	-	-	-	-	-	-	-	-	-	-	-	-	-	-	-	-	-	-	-	-	-	-	-	-	-	-	-	-	-	-	-	-	-	-
2932_nodulation_protein_N...faa	-	ID:NNG66981.1,	-	ID:MCS3916834.1,	ID:ERM90777.1,	-	-	ID:TZE81848.1,	ID:ADV79739.1,	ID:WP_003870855.1,	ID:WP_019907328.1,	-	ID:AIS51548.1,	-	ID:ABY94790.1,	ID:EIV99199.1,	ID:UZQ83378.1,	ID:ABY92859.1,	ID:KHO61197.1,	-	ID:SDF73735.1,	ID:EMT39489.1,	ID:SHE37208.1,	ID:AEM77936.1,	-	-	-	-	-	-	-	-	-	-	-	-	-
2934_hypothetical_protein.faa	-	ID:NNG66983.1,	-	-	-	-	-	-	-	-	-	-	-	-	-	-	-	-	-	-	-	-	-	-	-	-	-	-	-	-	-	-	-	-	-	-	-
2970_transposase.faa	-	ID:NNG67019.1,ID:NNG68210.1,ID:NNG67941.1,ID:NNG67108.1,	-	-	-	-	-	-	-	-	-	-	-	-	-	-	-	-	-	-	-	-	-	-	-	-	-	-	-	-	-	-	-	-	-	-	-
2982_hypothetical_protein.faa	-	ID:NNG68315.1,	-	-	-	-	-	-	-	-	-	-	-	-	-	-	-	-	-	-	-	-	-	-	-	-	-	-	-	-	-	-	-	-	-	-	-
2990_UPF0175_family_prote...faa	-	ID:NNG67188.1,	ID:KKC28488.1,	-	-	-	-	ID:TZE80693.1,	ID:ADV78676.1,	-	-	-	ID:AIS51843.1,	-	ID:ABY93715.1,	-	-	-	-	-	-	-	ID:SHE95252.1,	ID:AEM79768.1,	-	-	-	ID:WP_045412187.1,	ID:ORX22953.1,	-	ID:ADL67864.1,	-	-	-	ID:KAA5806903.1,	ID:AST57758.1,	ID:AEF18164.1,
3003_hypothetical_protein.faa	-	ID:NNG67201.1,	-	-	-	-	-	-	-	-	ID:WP_019907124.1,	-	-	-	-	ID:EIV99956.1,	-	-	-	-	-	-	-	-	-	-	-	-	-	-	-	-	-	-	-	-	-
3004_hypothetical_protein.faa	-	ID:NNG67202.1,	-	-	-	-	-	-	-	ID:WP_003870359.1,	ID:WP_019907123.1,	-	-	-	-	ID:EIV99957.1,	-	-	-	-	-	-	ID:SHE95151.1,	-	-	-	-	-	-	-	-	-	-	-	-	-	-
3014_DUF3800_domain-conta...faa	-	ID:NNG67212.1,	ID:KKC28791.1,	-	-	-	-	-	-	ID:WP_003870349.1,ID:WP_003870349.1,	-	-	-	-	-	-	-	-	ID:KHO62695.1,	-	-	-	ID:SHE94725.1,	-	-	-	-	-	ID:ORX23383.1,	-	-	-	-	-	-	-	-
3083_hypothetical_protein.faa	-	ID:NNG66975.1,	-	-	-	-	-	-	-	-	-	-	-	-	-	-	-	-	-	-	-	-	-	-	-	-	-	-	-	-	-	-	-	-	-	-	-
3084_transcriptional_regu...faa	-	ID:NNG68215.1,	-	-	-	-	-	-	-	-	-	-	-	-	-	-	-	-	-	-	-	-	-	-	-	-	-	-	-	-	-	-	-	-	-	-	-
3085_copper_amine_oxidase...faa	-	ID:NNG68281.1,	-	-	-	-	-	-	-	-	-	-	-	-	-	-	-	-	-	-	-	-	-	-	-	-	-	-	-	-	-	-	-	-	-	-	-
3086_ISLre2_family_transp...faa	-	ID:NNG68312.1,	-	-	-	-	-	-	-	-	-	-	-	-	-	-	-	-	-	-	-	-	-	-	-	-	-	-	-	-	-	-	-	-	-	-	-
3089_methyl-accepting_che...faa	-	ID:NNG68268.1,ID:NNG68227.1,	-	-	-	-	-	-	-	-	-	-	-	-	-	-	-	-	-	-	-	-	-	-	-	-	-	-	-	-	-	-	-	-	-	-	-
3140_hypothetical_protein.faa	-	ID:NNG67390.1,	-	ID:MCS3916608.1,	ID:ERM92767.1,	-	-	-	-	-	-	-	-	-	-	-	-	-	ID:KHO61136.1,	-	-	-	ID:SHE50951.1,	-	-	ID:WP_209453084.1,	-	ID:WP_045412653.1,	-	ID:SNX53001.1,	ID:ADL69559.1,	ID:PHO07391.1,	ID:AGB19733.1,	ID:OXT07006.1,	ID:KAA5808085.1,	ID:AST56715.1,	-
3273_DUF2294_domain-conta...faa	-	ID:NNG67687.1,	ID:KKC30183.1,	ID:MCS3916596.1,	ID:ERM92699.1,	ID:SHF90226.1,	-	-	ID:ADV80385.1,	ID:WP_003870587.1,	ID:WP_004397406.1,	-	ID:AIS51825.1,	-	ID:ABY95441.1,	ID:EIW00640.1,	ID:UZQ83638.1,	ID:ABY91741.1,	ID:KHO61164.1,	-	ID:SDF61678.1,	ID:EMT39941.1,	ID:SHE51889.1,	ID:AEM78192.1,	-	-	-	-	-	-	-	-	-	-	-	-	-
3324_IS256_family_transpo...faa	-	ID:NNG67695.1,	-	-	-	-	-	-	-	-	-	ID:ADD02298.1,ID:ADD03547.1,	-	-	-	-	-	-	-	-	-	-	-	ID:AEM79108.1,	-	-	-	-	-	-	-	-	-	-	-	-	-
3336_DUF91_domain-contain...faa	-	ID:NNG67707.1,	-	-	-	-	-	-	-	-	-	-	-	-	-	-	-	ID:ABY91464.1,	-	-	-	-	-	-	-	-	-	-	-	-	-	-	-	-	-	-	-
3337_hypothetical_protein.faa	-	ID:NNG67708.1,	-	-	-	-	-	-	-	-	-	-	-	-	-	-	-	-	-	-	-	-	-	-	-	-	-	-	-	-	-	-	-	-	-	-	-
3353_mce.faa	-	ID:NNG68263.1,	-	-	-	-	-	-	-	-	-	-	-	-	-	-	-	-	-	-	-	-	-	-	-	-	-	-	-	-	-	-	-	-	-	-	-
3356_transposase.faa	-	ID:NNG68308.1,	-	-	-	-	-	-	-	-	-	-	-	-	-	-	-	-	-	-	-	-	-	-	-	-	-	-	-	-	-	-	-	-	-	-	-
3357_IS110_family_transpo...faa	-	ID:NNG68307.1,	-	-	-	-	-	-	-	-	-	-	-	-	-	-	-	-	-	-	-	-	-	-	-	-	-	-	-	-	-	-	-	-	-	-	-
3362_transposase.faa	-	ID:NNG68292.1,	-	-	ID:ERM91702.1,	-	-	-	-	-	-	-	-	-	-	ID:EIV99177.1,	-	-	-	-	-	-	-	-	-	-	-	-	-	-	-	-	-	-	-	-	-
3371_hypothetical_protein.faa	-	ID:NNG67823.1,	ID:KKC30894.1,	ID:MCS3917155.1,	ID:ERM91198.1,	-	-	-	-	-	-	-	-	-	-	-	-	-	-	-	-	-	-	-	-	-	-	-	-	-	-	-	-	-	-	-	-
3387_transposase.faa	-	ID:NNG68305.1,	-	-	-	-	-	-	-	-	-	-	-	-	-	-	-	-	-	-	-	-	-	-	-	-	-	-	-	-	-	-	-	-	-	-	-
3388_hypothetical_protein.faa	-	ID:NNG68192.1,	ID:KKC29843.1,	-	ID:ERM91453.1,	-	-	-	-	ID:WP_003870110.1,	-	-	-	-	-	-	ID:UZQ81790.1,	-	-	ID:WP_028991425.1,	ID:SDF65176.1,	-	-	ID:AEM79356.1,	-	-	-	-	-	-	-	-	-	-	-	-	-
3427_hypothetical_protein.faa	-	ID:NNG67906.1,	-	ID:MCS3916786.1,	ID:ERM93315.1,	-	-	-	-	-	-	-	-	-	-	-	-	-	-	-	-	-	ID:SHE44677.1,	-	-	-	-	-	-	-	-	-	-	-	-	-	-
3432_hypothetical_protein.faa	-	ID:NNG67911.1,	-	-	-	-	-	-	-	-	-	-	ID:AIS53368.1,	-	-	-	-	ID:ABY91659.1,ID:ABY91948.1,	-	-	-	-	ID:SHE93058.1,	-	-	-	-	-	-	-	-	-	-	-	-	-	-
3433_GNAT_family_N-acetyl...faa	-	ID:NNG67912.1,	ID:KKC30494.1,	-	-	-	-	ID:TZE81625.1,	-	ID:WP_003869561.1,	ID:WP_231368279.1,ID:WP_004396140.1,	-	ID:AIS51345.1,ID:AIS52603.1,	-	-	-	ID:UZQ83146.1,ID:UZQ84278.1,ID:UZQ81972.1,	ID:ABY91658.1,	ID:KHO62627.1,	-	ID:SDF99195.1,ID:SDG21199.1,	ID:EMT40247.1,ID:EMT39378.1,	ID:SHE56678.1,	ID:AEM78894.1,	ID:WP_014758581.1,	ID:WP_209454235.1,	ID:AFK86715.1,	ID:WP_045413967.1,	ID:ORX24315.1,	-	ID:ADL69047.1,	ID:PHO06706.1,	ID:AGB19144.1,	ID:OXT05265.1,	ID:KAA5806073.1,	ID:AST58908.1,	ID:AEF17436.1,
3437_transposase.faa	-	ID:NNG68296.1,	-	ID:MCS3917397.1,	-	-	-	-	-	-	-	-	-	-	-	-	-	-	-	-	ID:SDG58139.1,ID:SDG60042.1,	-	-	-	-	-	-	-	-	-	-	-	-	-	-	-	-
3438_IS607_family_transpo...faa	-	ID:NNG68299.1,ID:NNG68291.1,	-	-	-	-	-	-	-	-	-	-	-	-	-	-	-	-	-	-	-	-	-	-	-	-	-	-	-	-	-	-	-	-	-	-	-
3439_methylmalonyl-CoA_ep...faa	-	ID:NNG68000.1,	-	-	-	-	-	-	-	-	-	-	-	-	-	-	-	-	-	-	-	-	-	-	-	-	-	-	-	-	-	-	-	-	-	-	-
3462_hypothetical_protein.faa	-	ID:NNG68023.1,	-	ID:MCS3914894.1,	-	-	-	-	-	-	-	-	-	-	-	-	-	-	-	-	-	-	-	-	-	-	-	-	-	-	-	-	-	-	-	-	-
3463_hypothetical_protein.faa	-	ID:NNG68024.1,	-	ID:MCS3914895.1,	-	-	-	-	-	-	-	-	-	-	-	-	-	-	-	-	-	-	-	-	-	-	-	-	-	-	-	-	-	-	-	-	-
3464_radical_SAM_protein.faa	-	ID:NNG68025.1,	-	-	-	-	-	-	-	-	-	-	-	-	-	-	-	-	-	-	-	-	-	-	-	-	-	-	-	-	-	-	-	-	-	-	-
3469_IS1634_family_transp...faa	-	ID:NNG68293.1,	-	-	-	-	-	-	-	-	-	-	-	-	-	-	-	-	-	-	-	-	-	-	-	-	-	-	-	-	-	-	-	-	-	-	-
3470_transposase.faa	-	ID:NNG68304.1,	-	-	-	-	-	-	-	-	-	-	-	-	-	-	-	-	-	-	-	-	-	-	-	-	-	-	-	-	-	-	-	-	-	-	-
3475_dhaK.faa	-	ID:NNG67842.1,	-	-	-	-	-	-	-	ID:WP_003870784.1,	ID:WP_003870784.1,	-	-	-	-	-	ID:UZQ82176.1,	ID:ABY93188.1,	-	-	-	ID:EMT39298.1,	-	-	-	-	-	-	-	-	-	-	-	-	-	-	-
3476_xylB.faa	-	ID:NNG67843.1,	ID:KKC30743.1,	-	ID:ERM92451.1,	-	-	-	-	ID:WP_003870782.1,	ID:WP_019907837.1,	ID:ADD02822.1,	-	-	-	-	ID:UZQ82178.1,	ID:ABY93190.1,	-	-	-	ID:EMT39335.1,	-	-	-	-	-	-	-	-	-	-	ID:AGB19717.1,	-	-	ID:AST57926.1,	-
3479_NAD-dependent_succin...faa	-	ID:NNG67846.1,	-	-	ID:ERM92448.1,	-	-	ID:TZE81560.1,	-	ID:WP_003870779.1,	ID:WP_004400111.1,	ID:ADD02825.1,	-	-	-	-	-	ID:ABY93193.1,	-	-	-	ID:EMT39256.1,	-	-	-	-	-	-	-	-	-	-	ID:AGB19719.1,	-	-	ID:AST57924.1,	-
3480_cupin_domain-contain...faa	-	ID:NNG67847.1,	-	-	ID:ERM92447.1,	-	-	-	-	ID:WP_003870778.1,ID:WP_003870777.1,	ID:WP_003870778.1,ID:WP_003870777.1,	ID:ADD02826.1,	-	-	-	-	ID:UZQ82181.1,	ID:ABY93194.1,	-	-	-	ID:EMT39294.1,	-	-	-	-	-	-	-	-	-	-	ID:AGB19720.1,	-	-	ID:AST57923.1,	-
3481_hydroxyacid_dehydrog...faa	-	ID:NNG67848.1,	-	-	ID:ERM92432.1,	ID:SHE75671.1,	-	ID:TZE82777.1,	ID:ADV80535.1,	ID:WP_003870776.1,	ID:WP_003870776.1,	ID:ADD02827.1,	-	-	ID:ABY95597.1,	-	ID:UZQ82182.1,	ID:ABY93195.1,	-	-	-	ID:EMT39285.1,	-	ID:AEM79124.1,ID:AEM79126.1,	-	-	-	-	-	ID:SNX54280.1,	-	-	ID:AGB19721.1,	-	-	ID:AST57922.1,	-
3482_dihydrodipicolinate_...faa	-	ID:NNG67849.1,	-	-	-	-	-	-	-	ID:WP_003870775.1,	ID:WP_003870775.1,	ID:ADD02828.1,	-	-	-	-	ID:UZQ82183.1,	ID:ABY93196.1,	-	-	-	ID:EMT39307.1,	-	ID:AEM79127.1,	-	-	-	-	-	-	-	-	ID:AGB19722.1,	-	-	ID:AST57921.1,	-
3483_class_II_fructose-bi...faa	-	ID:NNG67850.1,	-	-	ID:ERM92431.1,	-	-	-	-	ID:WP_003870774.1,	ID:WP_004400110.1,	ID:ADD02829.1,	-	-	-	-	-	ID:ABY93197.1,	-	-	-	ID:EMT39331.1,	-	ID:AEM79128.1,	-	-	-	-	-	-	-	-	ID:AGB19723.1,	-	-	ID:AST57920.1,	-
3484_PHP_domain-containin...faa	-	ID:NNG67851.1,	-	-	ID:ERM92444.1,	-	-	-	-	ID:WP_003870773.1,	ID:WP_004400109.1,	ID:ADD02830.1,	-	-	-	-	ID:UZQ82184.1,	ID:ABY93198.1,	-	-	-	ID:EMT39301.1,	-	ID:AEM79129.1,	-	-	-	-	-	-	-	-	ID:AGB19724.1,	-	-	ID:AST57919.1,	-
3485_HAD-IA_family_hydrol...faa	-	ID:NNG67852.1,	-	-	ID:ERM92443.1,	-	-	ID:TZE82938.1,	-	ID:WP_003870772.1,	ID:WP_004400108.1,	-	-	-	-	-	ID:UZQ82185.1,	-	-	-	-	ID:EMT39283.1,	-	ID:AEM79130.1,	-	-	-	-	-	-	-	-	-	-	-	-	-
3486_rpiB.faa	-	ID:NNG67853.1,	-	-	ID:ERM92442.1,	-	-	-	-	ID:WP_042835558.1,	ID:WP_004400107.1,	ID:ADD02832.1,	-	-	-	-	ID:UZQ82186.1,	ID:ABY93200.1,	-	-	-	ID:EMT39253.1,	-	ID:AEM79131.1,	-	-	-	-	-	-	-	-	ID:AGB19725.1,	-	-	ID:AST57918.1,	-
3489_transaldolase.faa	-	ID:NNG67856.1,	-	-	ID:ERM92439.1,	-	-	-	-	ID:WP_003870768.1,	ID:WP_004400104.1,	ID:ADD02835.1,	-	-	-	-	ID:UZQ82189.1,	ID:ABY93203.1,	-	-	-	ID:EMT39300.1,	-	ID:AEM79134.1,	-	-	-	-	-	-	-	-	-	-	-	-	-
3490_sigma_54-interacting...faa	-	ID:NNG67857.1,	-	-	ID:ERM92430.1,	-	-	-	-	ID:WP_003870767.1,	ID:WP_004400103.1,	ID:ADD02836.1,	-	-	-	-	ID:UZQ82190.1,	ID:ABY93204.1,	-	-	-	ID:EMT39323.1,	-	ID:AEM79135.1,	-	-	-	-	-	-	-	-	ID:AGB19728.1,	-	-	ID:AST57915.1,	-
3495_methyl-accepting_che...faa	-	ID:NNG65786.1,	-	ID:MCS3916462.1,	ID:ERM91109.1,	-	-	-	-	ID:WP_003870897.1,	ID:WP_004397150.1,	-	-	-	-	ID:EIW00776.1,	ID:UZQ83754.1,	-	ID:KHO62047.1,	-	ID:SDF32949.1,	ID:EMT40044.1,	ID:SHF17669.1,	ID:AEM78307.1,	-	-	-	-	-	ID:SNX55065.1,	-	-	-	-	-	-	-
3498_larC.faa	-	ID:NNG65789.1,	-	-	ID:ERM91149.1,	-	-	ID:TZE82584.1,	-	-	-	-	-	-	-	-	-	-	-	-	ID:SDF32831.1,	-	-	ID:AEM78310.1,	-	-	-	ID:WP_045413757.1,	-	-	-	-	-	-	-	-	-
3510_hypothetical_protein.faa	-	ID:NNG65801.1,	-	-	ID:ERM91153.1,	-	-	-	-	-	-	-	-	-	-	-	-	-	-	-	-	-	-	-	-	-	-	-	-	-	-	-	-	-	-	-	-
3511_MFS_transporter.faa	-	ID:NNG65802.1,	ID:KKC29886.1,	-	ID:ERM91154.1,	-	-	-	-	-	-	-	-	-	-	-	-	-	-	ID:WP_028992500.1,	-	-	-	-	-	-	-	-	-	-	-	-	-	-	-	-	-
3512_helix-turn-helix_tra...faa	-	ID:NNG65803.1,	-	ID:MCS3916081.1,ID:MCS3916435.1,	ID:ERM91122.1,ID:ERM92185.1,	-	-	-	ID:ADV79035.1,	-	ID:WP_004405056.1,	ID:ADD02208.1,	-	-	ID:ABY94080.1,	-	ID:UZQ83928.1,	-	-	-	ID:SDG66938.1,	ID:EMT38021.1,	-	-	-	-	-	ID:WP_231560738.1,	ID:ORX24415.1,	ID:SNX52993.1,	ID:ADL69611.1,	ID:PHO06854.1,	ID:AGB19787.1,	ID:OXT08798.1,	ID:KAA5806033.1,	ID:AST56798.1,	ID:AEF16733.1,
3513_MFS_transporter.faa	-	ID:NNG65804.1,	ID:KKC29909.1,	ID:MCS3916068.1,	ID:ERM91161.1,	-	-	-	-	-	-	-	-	-	-	-	ID:UZQ83932.1,	-	-	-	-	-	-	-	-	-	-	-	-	-	-	-	-	-	-	-	-
3579_pdaB.faa	-	ID:NNG65870.1,	ID:KKC30048.1,	ID:MCS3916355.1,	ID:ERM92986.1,	-	ID:WP_051585930.1,	-	-	ID:WP_003871654.1,	ID:WP_004401699.1,	-	ID:AIS52065.1,	-	-	ID:EIW00841.1,	ID:UZQ83819.1,	-	ID:KHO62125.1,	-	ID:SDF48767.1,	ID:EMT38705.1,	ID:SHF11829.1,	ID:AEM78381.1,	-	-	-	ID:WP_231560530.1,	ID:ORX22241.1,	ID:SNX55117.1,	ID:ADL69455.1,	-	-	-	ID:KAA5808142.1,	-	ID:AEF16907.1,
3581_hypothetical_protein.faa	-	ID:NNG65872.1,	ID:KKC30049.1,	ID:MCS3916354.1,	ID:ERM92987.1,	-	-	-	-	ID:WP_003871608.1,	ID:WP_004401696.1,	-	ID:AIS52067.1,	-	-	ID:EIW00844.1,	ID:UZQ83821.1,	-	ID:KHO62127.1,	-	ID:SDF48854.1,	ID:EMT38697.1,	ID:SHF11896.1,	ID:AEM78383.1,	ID:WP_236640054.1,	ID:WP_209454871.1,	ID:AFK87153.1,	ID:WP_231560517.1,	ID:ORX23514.1,	ID:SNX55121.1,	ID:ADL68618.1,	ID:PHO08436.1,	ID:AGB18701.1,	ID:OXT09323.1,	ID:KAA5806790.1,	ID:AST56411.1,	ID:AEF17634.1,
3582_hypothetical_protein.faa	-	ID:NNG65873.1,	ID:KKC30050.1,	ID:MCS3916353.1,	ID:ERM92988.1,	-	-	ID:TZE82937.1,	ID:ADV79330.1,	ID:WP_003871285.1,	ID:WP_004401694.1,	-	ID:AIS52068.1,	-	ID:ABY94376.1,	ID:EIW00845.1,	ID:UZQ83822.1,	-	ID:KHO62128.1,	-	ID:SDF48904.1,	ID:EMT38692.1,	ID:SHF11925.1,	ID:AEM78384.1,	-	-	-	-	-	-	-	-	-	-	-	-	-
3584_response_regulator_t...faa	-	ID:NNG65875.1,	ID:KKC30052.1,	ID:MCS3916351.1,	ID:ERM92990.1,	-	-	ID:TZE81019.1,	-	ID:WP_003871283.1,	ID:WP_019907539.1,	-	ID:AIS52070.1,	-	-	ID:EIW00847.1,	ID:UZQ83824.1,	-	ID:KHO62130.1,	-	ID:SDF48999.1,	ID:EMT38688.1,	ID:SHF11989.1,	ID:AEM78386.1,	ID:WP_014759111.1,	-	ID:AFK87274.1,	ID:WP_014759111.1,	ID:ORX22666.1,	ID:SNX55086.1,	ID:ADL69378.1,	ID:PHO08499.1,ID:PHO08179.1,	ID:AGB19490.1,	ID:OXT06959.1,	ID:KAA5807896.1,	ID:AST56486.1,ID:AST58455.1,	ID:AEF17016.1,
3585_sensor_histidine_kin...faa	-	ID:NNG65876.1,	ID:KKC30053.1,	ID:MCS3916350.1,	ID:ERM92991.1,	-	-	ID:TZE81018.1,	-	ID:WP_003871282.1,	ID:WP_019907540.1,	-	ID:AIS52071.1,	-	-	ID:EIW00848.1,	ID:UZQ83825.1,	-	ID:KHO62131.1,	-	ID:SDF49045.1,	ID:EMT38674.1,	ID:SHF12017.1,	ID:AEM78387.1,	ID:WP_014759112.1,	-	ID:AFK87275.1,	ID:WP_045410863.1,	ID:ORX22667.1,	ID:SNX55085.1,	ID:ADL69379.1,	ID:PHO08500.1,ID:PHO08180.1,	ID:AGB19491.1,	ID:OXT06958.1,	ID:KAA5807897.1,	ID:AST56487.1,ID:AST58454.1,	ID:AEF17015.1,
3595_IS110_family_transpo...faa	-	ID:NNG67778.1,	ID:KKC30800.1,ID:KKC30129.1,ID:KKC28462.1,ID:KKC29449.1,ID:KKC30832.1,ID:KKC29879.1,ID:KKC29880.1,ID:KKC29895.1,ID:KKC29915.1,ID:KKC29191.1,ID:KKC30599.1,ID:KKC30643.1,ID:KKC30657.1,ID:KKC30229.1,	ID:MCS3915208.1,ID:MCS3915439.1,ID:MCS3915553.1,ID:MCS3915984.1,ID:MCS3916044.1,ID:MCS3916046.1,ID:MCS3916067.1,ID:MCS3916164.1,ID:MCS3916169.1,ID:MCS3916186.1,ID:MCS3916272.1,ID:MCS3916368.1,ID:MCS3916705.1,ID:MCS3916806.1,ID:MCS3916862.1,ID:MCS3916873.1,ID:MCS3916888.1,ID:MCS3916910.1,ID:MCS3916983.1,ID:MCS3916987.1,ID:MCS3917067.1,ID:MCS3917197.1,ID:MCS3917358.1,	ID:ERM90682.1,ID:ERM90850.1,	ID:SHE66630.1,	ID:WP_026486303.1,	-	ID:ADV80602.1,	ID:WP_003869362.1,ID:WP_003869362.1,ID:WP_003869362.1,ID:WP_003869362.1,ID:WP_003869362.1,	ID:WP_012269267.1,ID:WP_012269267.1,ID:WP_012269267.1,ID:WP_012269267.1,	ID:ADD03128.1,	-	-	ID:ABY94652.1,ID:ABY95670.1,	ID:EIW00931.1,	ID:UZQ84019.1,ID:UZQ81945.1,ID:UZQ81959.1,ID:UZQ82282.1,ID:UZQ82336.1,	-	ID:KHO62707.1,	-	ID:SDF80790.1,	-	-	ID:AEM78226.1,ID:AEM78569.1,ID:AEM79225.1,	ID:WP_014757542.1,ID:WP_014757542.1,	ID:WP_209454541.1,	ID:AFK85628.1,ID:AFK86348.1,	ID:WP_045414030.1,	-	ID:SNX53244.1,ID:SNX53373.1,ID:SNX54238.1,ID:SNX54344.1,ID:SNX54939.1,	ID:ADL67640.1,ID:ADL67895.1,ID:ADL68517.1,ID:ADL69191.1,ID:ADL69213.1,ID:ADL69803.1,	-	ID:AGB19588.1,ID:AGB19658.1,	-	-	ID:AST57097.1,ID:AST57538.1,ID:AST58563.1,	ID:AEF16792.1,ID:AEF16987.1,ID:AEF17168.1,ID:AEF17796.1,
3615_hypothetical_protein.faa	-	ID:NNG67798.1,	-	-	ID:ERM91839.1,	-	-	-	-	-	-	-	-	-	-	-	-	-	-	-	-	-	-	-	-	-	-	-	-	-	-	-	-	-	-	-	-
3624_peptidase_S41.faa	-	ID:NNG68237.1,ID:NNG68272.1,	-	-	-	-	-	-	-	-	-	-	-	-	-	-	-	-	-	-	-	-	-	-	-	-	-	-	-	-	-	-	-	-	-	-	-
3625_hypothetical_protein.faa	-	ID:NNG68238.1,ID:NNG68271.1,	ID:KKC30537.1,	ID:MCS3914897.1,ID:MCS3916816.1,	ID:ERM90710.1,	-	-	-	-	ID:WP_003870913.1,	ID:WP_019907347.1,	-	-	-	-	-	ID:UZQ83395.1,	-	ID:KHO60905.1,	-	ID:SDG13044.1,	-	ID:SHE42997.1,	-	-	-	-	-	-	-	-	-	-	-	-	-	-
3626_helix-turn-helix_tra...faa	-	ID:NNG68239.1,	-	-	-	-	-	-	-	-	-	-	-	-	-	-	-	-	-	-	-	-	ID:SHE42951.1,	-	-	-	-	-	-	-	-	-	-	-	-	-	-
3627_hypothetical_protein.faa	-	ID:NNG68240.1,	-	-	-	-	-	-	-	ID:WP_003870907.1,	ID:WP_003870907.1,	-	ID:AIS51564.1,	-	-	-	-	-	ID:KHO61184.1,	-	-	-	ID:SHE42910.1,	-	-	-	-	-	-	-	-	-	-	-	-	-	-
3628_ATP-binding_cassette...faa	-	ID:NNG68241.1,	-	-	-	-	-	-	-	ID:WP_003870906.1,	ID:WP_019907341.1,	-	ID:AIS51563.1,	-	-	-	-	-	ID:KHO61185.1,	-	-	-	ID:SHE42865.1,	-	-	-	-	-	-	-	-	-	-	-	-	-	-
3682_kdpF.faa	-	ID:NNG66359.1,	-	-	-	-	-	-	-	-	-	-	-	-	-	-	-	-	-	-	-	-	-	-	-	-	-	-	-	-	-	-	-	-	-	-	-
3700_tnpB.faa	-	ID:NNG66377.1,	-	-	-	-	-	-	-	-	-	-	-	-	-	-	-	-	-	-	-	-	-	-	-	-	-	-	-	-	-	-	-	-	-	-	-
3705_DUF1646_family_prote...faa	-	ID:NNG68214.1,ID:NNG67436.1,	-	-	-	-	-	-	-	-	-	-	-	-	-	-	-	-	-	-	-	-	-	-	-	-	-	-	-	-	-	-	-	-	-	-	-
3756_rpmG.faa	-	ID:NNG66269.1,	-	-	ID:ERM90971.1,	ID:SHF82478.1,	ID:WP_026486986.1,	ID:TZE82702.1,	ID:ADV78984.1,	ID:WP_004402360.1,	ID:WP_004402360.1,	ID:ADD03225.1,	-	-	ID:ABY94028.1,	ID:EIV99784.1,	ID:UZQ82594.1,	-	ID:KHO61969.1,	ID:WP_004402360.1,	-	ID:EMT38398.1,	-	ID:AEM79618.1,	ID:WP_013296962.1,	ID:WP_013296962.1,	-	ID:WP_013296962.1,	ID:ORX22268.1,	ID:SNX54355.1,	ID:ADL67986.1,	-	ID:AGB18094.1,	ID:OXT05796.1,	ID:KAA5807019.1,	-	ID:AEF16375.1,
3790_ABC_transporter_ATP-...faa	-	ID:NNG66303.1,	-	-	-	-	-	-	-	-	ID:WP_004399565.1,	-	-	-	-	-	ID:UZQ82976.1,	-	-	-	-	ID:EMT39680.1,	-	-	-	-	-	-	-	-	-	-	-	-	-	-	-
3793_S41_family_peptidase.faa	-	ID:NNG66306.1,ID:NNG68260.1,	-	-	-	-	-	-	-	-	-	-	-	-	-	-	-	-	-	-	-	-	-	-	-	-	-	-	-	-	-	-	-	-	-	-	-
3794_tnpB.faa	-	ID:NNG68297.1,	-	-	-	-	-	-	-	-	-	-	-	-	-	-	-	-	-	-	-	-	-	-	-	-	-	-	-	-	-	-	-	-	-	-	-
3795_peptidase_S41.faa	-	ID:NNG68302.1,	-	-	-	-	-	-	-	-	-	-	-	-	-	-	-	-	-	-	-	-	-	-	-	-	-	-	-	-	-	-	-	-	-	-	-
3814_cyclase_family_prote...faa	-	ID:NNG65904.1,	-	-	-	-	-	-	-	-	-	-	-	-	-	-	-	-	-	-	-	-	-	-	-	-	-	-	-	-	-	-	-	-	-	-	-
3815_PucR_family_transcri...faa	-	ID:NNG65905.1,	-	-	-	ID:SHF14920.1,	ID:WP_026486059.1,	ID:TZE82297.1,	-	-	-	-	-	-	-	-	-	-	ID:KHO62777.1,	-	-	-	-	-	ID:WP_038069527.1,	ID:WP_209454157.1,	ID:AFK87225.1,	ID:WP_038069527.1,	-	-	-	-	-	-	-	-	-
3816_guaD.faa	-	ID:NNG65906.1,	-	-	-	-	-	-	-	-	-	-	-	-	-	-	-	-	-	-	-	-	-	-	-	-	-	-	-	-	-	-	-	-	-	-	-
3820_ftcD.faa	-	ID:NNG65910.1,	-	-	-	-	-	-	-	-	-	-	-	-	-	-	-	-	-	-	-	-	-	-	-	-	-	-	-	-	-	-	-	-	-	-	-
3821_XdhC_family_protein.faa	-	ID:NNG65911.1,	-	-	-	-	-	-	-	-	-	-	-	-	-	-	-	-	-	-	-	-	-	-	-	-	-	-	-	-	-	-	-	-	-	-	-
3822_XdhC_family_protein.faa	-	ID:NNG65912.1,	-	-	-	-	-	-	-	-	-	-	-	-	-	-	-	-	-	-	-	-	-	-	-	-	-	-	-	-	-	-	-	-	-	-	-
3823_nucleotidyltransfera...faa	-	ID:NNG65913.1,	-	-	-	-	-	-	-	-	-	-	-	-	-	-	-	-	-	-	-	-	-	-	-	-	-	-	-	-	-	-	-	-	-	-	-
3824_ABC_transporter_ATP-...faa	-	ID:NNG65914.1,	-	-	-	-	-	-	-	-	-	-	-	-	-	-	-	-	-	-	-	-	-	-	-	-	-	-	-	ID:SNX54951.1,	-	-	-	-	-	-	-
3825_iron_ABC_transporter...faa	-	ID:NNG65915.1,	-	-	-	-	-	-	-	-	-	-	-	-	-	-	-	-	-	-	-	-	-	-	-	-	-	-	-	ID:SNX54950.1,	-	-	-	-	-	-	-
3826_ABC_transporter_subs...faa	-	ID:NNG65916.1,	-	-	-	-	-	-	-	-	-	-	-	-	-	-	-	-	-	-	-	-	-	-	-	-	-	-	-	-	-	-	-	-	-	-	-
3827_LysR_family_transcri...faa	-	ID:NNG65917.1,	-	-	-	-	-	ID:TZE81559.1,	-	-	-	-	-	-	-	-	-	-	-	-	-	-	-	-	-	-	-	-	-	-	-	-	-	-	-	-	-
3828_ade.faa	-	ID:NNG65918.1,	-	-	-	-	-	ID:TZE82298.1,	-	-	-	-	-	-	-	-	-	-	-	-	-	-	-	-	-	-	-	-	-	-	-	-	-	-	-	-	-
3829_molybdopterin-depend...faa	-	ID:NNG65919.1,	-	-	-	-	-	-	-	-	-	-	-	-	-	-	-	-	-	-	-	-	-	-	-	-	-	-	-	-	-	-	-	-	-	-	-
3830_molybdopterin-depend...faa	-	ID:NNG65920.1,	-	-	-	-	-	-	-	-	-	-	-	-	-	-	-	-	-	-	-	-	-	-	-	-	-	-	-	-	-	-	-	-	-	-	-
3831_-2Fe-2S--binding_pro...faa	-	ID:NNG65921.1,	-	-	-	-	-	-	-	-	-	-	-	-	-	-	-	-	-	-	-	-	-	-	-	-	-	-	-	-	-	-	-	-	-	-	-
3832_xanthine_dehydrogena...faa	-	ID:NNG65922.1,	-	-	-	-	-	-	-	-	-	-	-	-	-	-	-	-	-	-	-	-	-	-	-	-	-	-	-	-	-	-	-	-	-	-	-
3834_ade.faa	-	ID:NNG65924.1,	-	-	-	-	-	-	-	-	-	-	-	-	-	-	-	-	-	-	-	-	-	-	-	-	-	-	-	-	-	-	-	-	-	-	-
3835_EutN-CcmL_family_mic...faa	-	ID:NNG65925.1,	-	-	-	ID:SHF91755.1,	ID:WP_245589941.1,	ID:TZE83005.1,	-	ID:WP_003870146.1,	-	-	-	-	-	-	-	ID:ABY93222.1,	-	-	-	-	-	-	ID:WP_014757171.1,	-	ID:AFK85248.1,	-	-	ID:SNX54726.1,	-	ID:PHO07201.1,	ID:AGB19703.1,	-	-	ID:AST57941.1,	ID:AEF18098.1,
3836_hypothetical_protein.faa	-	ID:NNG65926.1,	-	-	-	-	-	ID:TZE83004.1,	-	ID:WP_003870145.1,	-	-	-	-	-	-	-	ID:ABY93223.1,	-	-	-	-	-	-	-	-	-	-	-	ID:SNX54725.1,	-	-	ID:AGB19704.1,	-	-	ID:AST57940.1,	-
3837_BMC_domain-containin...faa	-	ID:NNG65927.1,	-	-	-	ID:SHE55636.1,	ID:WP_026487271.1,ID:WP_026487273.1,	ID:TZE82995.1,	-	ID:WP_003870135.1,	-	-	-	-	-	-	-	ID:ABY93233.1,	-	-	-	-	-	-	ID:WP_014757175.1,ID:WP_038068350.1,	-	ID:AFK85252.1,	-	-	ID:SNX54715.1,ID:SNX54723.1,	-	ID:PHO07259.1,ID:PHO07203.1,	ID:AGB19706.1,ID:AGB19714.1,	-	-	ID:AST57930.1,ID:AST57938.1,	ID:AEF18102.1,
3838_BMC_domain-containin...faa	-	ID:NNG65928.1,	-	-	-	-	-	-	-	-	-	-	-	-	-	-	-	-	-	-	-	-	-	-	-	-	-	-	-	-	-	-	-	-	-	-	-
3839_hypothetical_protein.faa	-	ID:NNG65929.1,	-	-	-	-	-	-	-	-	-	-	-	-	-	-	-	-	-	-	-	-	-	-	-	-	-	-	-	-	-	-	-	-	-	-	-
3840_BMC_domain-containin...faa	-	ID:NNG65930.1,	-	-	-	-	-	-	-	-	-	-	-	-	-	-	-	-	-	-	-	-	-	-	-	-	-	-	-	-	-	-	-	-	-	-	-
3841_UbiD_family_decarbox...faa	-	ID:NNG65931.1,	-	-	-	-	-	ID:TZE83605.1,	-	-	-	-	-	-	-	-	-	-	-	-	-	-	-	-	-	ID:WP_209454027.1,	-	ID:WP_045410079.1,	-	-	-	-	ID:AGB19284.1,	ID:OXT05911.1,	-	-	-
3842_UbiX_family_flavin_p...faa	-	ID:NNG65932.1,	-	-	-	-	-	ID:TZE83603.1,	-	-	-	-	-	-	-	-	-	-	-	-	-	-	-	-	-	ID:WP_209454029.1,	-	ID:WP_045410081.1,	-	-	ID:ADL68243.1,	ID:PHO06782.1,	ID:AGB19282.1,	ID:OXT05909.1,	-	ID:AST58785.1,	-
3843_cysteine_hydrolase.faa	-	ID:NNG65933.1,	-	-	-	-	-	-	-	-	-	-	-	-	-	-	-	-	-	-	-	-	-	-	-	-	-	-	-	-	-	-	ID:AGB18618.1,	ID:OXT09586.1,	-	-	-
3844_allB.faa	-	ID:NNG65934.1,	-	-	-	-	ID:WP_026486056.1,	-	-	-	-	-	-	-	-	-	-	-	-	-	-	-	-	-	-	ID:WP_209454152.1,	-	-	-	-	-	-	-	-	-	-	-
3845_hypothetical_protein.faa	-	ID:NNG65935.1,	-	-	-	-	-	-	-	-	-	-	-	-	-	-	-	-	-	-	-	-	-	-	-	-	-	-	-	-	-	-	-	-	-	-	-
3846_dinitrogenase_iron-m...faa	-	ID:NNG65936.1,	-	-	-	-	-	-	-	-	-	-	-	-	-	-	-	-	-	-	-	-	-	-	-	-	-	-	-	-	-	-	-	-	-	-	-
3926_agaC.faa	-	ID:NNG66818.1,	ID:KKC30755.1,	-	ID:ERM93371.1,	-	-	ID:TZE82954.1,	-	ID:WP_003869003.1,	ID:WP_003869003.1,	-	-	-	-	ID:EIV99421.1,	ID:UZQ83196.1,	-	ID:KHO61886.1,	-	ID:SDF08064.1,	ID:EMT39406.1,	ID:SHE30266.1,	ID:AEM77715.1,ID:AEM79474.1,	-	ID:WP_209454663.1,	-	ID:WP_045413326.1,	-	-	ID:ADL69231.1,	ID:PHO06718.1,	ID:AGB19604.1,	ID:OXT08338.1,	ID:KAA5806020.1,ID:KAA5806027.1,	ID:AST56609.1,	-
3927_agaD.faa	-	ID:NNG66819.1,	ID:KKC30756.1,	-	ID:ERM93372.1,	-	-	-	-	ID:WP_003869004.1,	ID:WP_033426647.1,	-	-	-	-	ID:EIV99420.1,	ID:UZQ83197.1,	-	ID:KHO61887.1,	-	ID:SDF08111.1,	ID:EMT39415.1,	ID:SHE30302.1,	ID:AEM77716.1,	-	ID:WP_209454662.1,	-	ID:WP_197049964.1,	-	-	ID:ADL69322.1,	ID:PHO06717.1,	ID:AGB19603.1,	ID:OXT08408.1,	ID:KAA5805790.1,	ID:AST56608.1,	-
3928_PTS_fructose_transpo...faa	-	ID:NNG66820.1,	ID:KKC30757.1,	-	-	-	-	-	-	ID:WP_003869005.1,	ID:WP_004399932.1,	-	-	-	-	ID:EIV99419.1,	ID:UZQ83198.1,	-	-	-	ID:SDF08161.1,	ID:EMT39438.1,	ID:SHE30332.1,	ID:AEM77717.1,	-	ID:WP_209454661.1,	-	ID:WP_045413323.1,	-	-	-	ID:PHO06716.1,	-	-	ID:KAA5806022.1,ID:KAA5806024.1,ID:KAA5806029.1,	-	-
3934_TIM_barrel_protein.faa	-	ID:NNG66826.1,	-	-	ID:ERM92671.1,	-	-	ID:TZE81396.1,	-	ID:WP_003869012.1,	ID:WP_019907222.1,	-	-	-	-	ID:EIV99413.1,	ID:UZQ83203.1,	-	-	-	ID:SDF08458.1,	ID:EMT39356.1,	ID:SHE30504.1,	ID:AEM77723.1,	-	-	-	-	-	-	-	-	-	-	-	-	-
3940_hypothetical_protein.faa	-	ID:NNG66832.1,	-	-	ID:ERM92669.1,	-	-	-	-	-	-	-	-	-	-	-	-	-	-	-	-	-	-	-	-	-	-	-	-	-	-	-	-	-	-	-	-
3941_hypothetical_protein.faa	-	ID:NNG66833.1,	-	-	ID:ERM92668.1,	-	-	-	-	-	-	-	-	-	-	-	-	-	-	-	-	-	-	-	-	-	-	-	-	-	-	-	-	-	-	-	-
3963_ABC_transporter_subs...faa	-	ID:NNG66855.1,	-	-	-	-	-	-	-	-	ID:WP_019907238.1,	-	-	-	-	-	-	-	-	-	-	-	-	-	-	-	-	-	-	-	-	-	-	-	-	-	-
3964_sugar_ABC_transporte...faa	-	ID:NNG66856.1,	-	ID:MCS3914908.1,	-	-	ID:WP_026485944.1,	-	-	-	ID:WP_019907239.1,	-	-	-	-	-	-	-	-	-	-	-	-	-	ID:WP_014758341.1,	ID:WP_209454951.1,	ID:AFK86470.1,	ID:WP_045410802.1,	ID:ORX23083.1,	ID:SNX54662.1,	ID:ADL68526.1,	ID:PHO07851.1,	ID:AGB18611.1,	ID:OXT09578.1,	ID:KAA5806423.1,	ID:AST58608.1,	ID:AEF17753.1,
3965_carbohydrate_ABC_tra...faa	-	ID:NNG66857.1,	-	-	-	-	-	-	-	-	ID:WP_019907240.1,	-	-	-	-	-	-	-	-	-	-	-	-	-	-	-	-	-	-	-	-	-	-	-	-	-	-
3966_GntR_family_transcri...faa	-	ID:NNG66858.1,	-	-	-	ID:SHF37592.1,	-	ID:TZE82943.1,	-	-	ID:WP_019907241.1,	-	-	-	-	-	-	-	-	-	-	-	-	ID:AEM79486.1,	-	-	-	-	-	-	-	-	-	-	-	-	-
3970_SIS_domain-containin...faa	-	ID:NNG66862.1,	-	-	-	-	-	-	-	-	ID:WP_019907245.1,	-	-	-	-	-	-	-	-	-	-	-	-	-	-	-	-	-	-	-	-	-	-	-	-	-	-
3972_2-oxoacid-ferredoxin...faa	-	ID:NNG67960.1,	-	-	-	-	-	-	-	-	-	-	-	-	-	-	-	-	-	-	-	-	-	-	-	-	-	-	-	-	-	-	-	-	-	-	-
3995_helix-turn-helix_tra...faa	-	ID:NNG66864.1,	-	ID:MCS3917491.1,	-	-	-	-	-	-	-	-	ID:AIS53387.1,	-	-	-	-	ID:ABY91944.1,	-	-	-	-	-	-	ID:WP_014757380.1,	ID:WP_209453219.1,ID:WP_209454716.1,	ID:AFK85459.1,	ID:WP_045409794.1,	ID:ORX22624.1,	ID:SNX53277.1,	ID:ADL69765.1,	ID:PHO07996.1,	ID:AGB19941.1,ID:AGB20263.1,	ID:OXT08596.1,ID:OXT08866.1,	ID:KAA5806346.1,	ID:AST56955.1,ID:AST57331.1,	-
3996_hypothetical_protein.faa	-	ID:NNG66865.1,	ID:KKC28886.1,ID:KKC28890.1,	-	-	-	-	-	-	ID:WP_003869674.1,	ID:WP_019908086.1,	-	ID:AIS53372.1,	-	-	ID:EIW00038.1,	ID:UZQ82811.1,	ID:ABY91945.1,	-	-	-	-	ID:SHE43208.1,	-	ID:WP_233432542.1,	ID:WP_245301333.1,	ID:AFK85454.1,	-	ID:ORX22622.1,	ID:SNX53704.1,	ID:ADL70109.1,ID:ADL70122.1,	ID:PHO07306.1,	ID:AGB20269.1,	ID:OXT08859.1,	ID:KAA5806599.1,ID:KAA5806627.1,	ID:AST57343.1,	ID:AEF18324.1,
4037_hypothetical_protein.faa	-	ID:NNG66906.1,	-	-	-	-	-	-	-	-	-	-	-	-	-	-	-	-	-	-	-	-	-	-	-	-	-	-	-	-	-	-	-	-	-	-	-
4054_HEPN_domain-containi...faa	-	ID:NNG66923.1,	-	-	-	-	-	-	-	-	-	-	-	-	-	-	-	-	-	-	-	-	-	-	-	-	-	-	-	-	-	-	-	-	-	-	-
4059_DEAD-DEAH_box_helica...faa	-	ID:NNG67983.1,	ID:KKC29505.1,	-	-	-	-	-	-	-	-	-	-	-	-	-	-	-	-	-	-	-	-	-	-	-	-	-	-	-	-	-	-	-	-	ID:AST57395.1,	-
4060_DUF2075_domain-conta...faa	-	ID:NNG67984.1,	-	ID:MCS3915679.1,	ID:ERM91960.1,	-	-	-	-	-	-	-	-	-	-	-	-	-	-	-	-	-	-	-	-	-	-	-	-	-	-	-	-	-	-	-	-
4076_transposase.faa	-	ID:NNG68314.1,	-	-	-	-	-	-	-	-	-	-	-	-	-	-	-	-	-	-	-	-	-	-	-	-	-	-	-	-	-	-	-	-	-	-	-
4079_SPASM_domain-contain...faa	-	ID:NNG68270.1,	-	-	-	-	-	-	-	-	-	-	-	-	-	-	-	-	-	-	-	-	-	-	-	-	-	-	-	-	-	-	-	-	-	-	-
4082_IS110_family_transpo...faa	-	ID:NNG68269.1,	ID:KKC28750.1,ID:KKC30818.1,	ID:MCS3916798.1,	ID:ERM92532.1,	-	ID:WP_026485803.1,ID:WP_169736181.1,ID:WP_026485654.1,ID:WP_026487670.1,	-	ID:ADV78750.1,ID:ADV79076.1,ID:ADV79211.1,ID:ADV80107.1,	ID:WP_201035670.1,ID:WP_201035670.1,ID:WP_201035670.1,ID:WP_201035670.1,ID:WP_201035670.1,ID:WP_003870622.1,	-	ID:ADD03124.1,	ID:AIS53309.1,ID:AIS53343.1,	-	ID:ABY93786.1,ID:ABY94123.1,ID:ABY94258.1,ID:ABY95158.1,	-	ID:UZQ84273.1,ID:UZQ84308.1,	ID:ABY92234.1,ID:ABY92460.1,ID:ABY93042.1,	ID:KHO61159.1,ID:KHO62515.1,ID:KHO62779.1,ID:KHO63230.1,ID:KHO63275.1,	-	ID:SDG81509.1,	ID:EMT38906.1,	ID:SHF20568.1,	ID:AEM78107.1,ID:AEM78209.1,ID:AEM78699.1,ID:AEM78975.1,ID:AEM79934.1,ID:AEM79985.1,	-	-	-	ID:WP_045408779.1,	-	ID:SNX52915.1,	ID:ADL68241.1,	ID:PHO07030.1,ID:PHO06058.1,	ID:AGB18043.1,ID:AGB18227.1,ID:AGB18767.1,ID:AGB19353.1,ID:AGB19359.1,ID:AGB19366.1,	ID:OXT07077.1,	-	ID:AST56415.1,ID:AST56731.1,ID:AST56979.1,ID:AST57042.1,ID:AST57197.1,ID:AST57391.1,ID:AST58271.1,ID:AST59211.1,	ID:AEF16931.1,ID:AEF17461.1,ID:AEF18262.1,
4085_recombinase_family_p...faa	-	ID:NNG67312.1,	-	-	-	-	-	-	-	-	-	-	-	-	-	-	-	-	-	-	-	-	-	-	-	-	ID:AFK87738.1,	-	-	-	-	-	-	-	-	-	-
4086_ImmA-IrrE_family_met...faa	-	ID:NNG67313.1,	-	-	-	-	-	-	-	-	-	-	-	-	-	-	-	-	-	-	-	-	-	-	-	-	-	-	-	-	-	-	-	-	-	-	-
4087_helix-turn-helix_tra...faa	-	ID:NNG67314.1,	-	-	-	-	-	ID:TZE83575.1,	-	-	-	-	-	-	-	-	-	-	-	-	-	-	-	-	-	-	-	-	-	-	-	-	-	-	-	-	-
4088_helix-turn-helix_tra...faa	-	ID:NNG67315.1,	-	-	-	-	-	-	-	-	-	-	-	-	-	-	-	-	-	-	-	-	-	-	-	-	-	-	-	-	-	-	-	-	-	-	-
4089_phage_antirepressor_...faa	-	ID:NNG67316.1,	-	-	-	-	-	-	-	-	-	-	-	-	-	-	-	-	-	-	-	-	-	-	-	-	-	-	ID:ORX23375.1,	-	-	-	-	-	-	-	-
4090_hypothetical_protein.faa	-	ID:NNG67317.1,	-	-	-	-	-	-	-	-	-	-	-	-	-	-	-	-	-	-	-	-	-	-	-	-	-	-	-	-	-	-	-	-	-	-	-
4091_hypothetical_protein.faa	-	ID:NNG67318.1,	-	-	-	-	-	-	-	-	-	-	-	-	-	-	-	-	-	-	-	-	-	-	-	-	-	-	-	-	-	-	-	-	-	-	-
4092_hypothetical_protein.faa	-	ID:NNG67319.1,	-	-	-	-	-	-	-	-	-	-	-	-	-	-	-	-	-	-	-	-	-	-	-	-	-	-	ID:ORX23370.1,	-	-	-	-	-	-	-	-
4093_hypothetical_protein.faa	-	ID:NNG67320.1,	-	-	-	-	-	-	-	-	-	-	-	-	-	-	-	-	-	-	-	-	-	-	-	-	-	-	-	-	-	-	-	-	-	-	-
4094_hypothetical_protein.faa	-	ID:NNG67321.1,	-	-	-	-	-	-	-	-	-	ID:ADD02665.1,	-	-	-	-	-	-	ID:KHO62688.1,	-	-	-	-	-	-	-	-	-	-	-	-	-	-	-	-	-	-
4095_recombinase_RecT.faa	-	ID:NNG67322.1,	-	-	-	-	-	-	-	-	-	ID:ADD02664.1,	-	-	-	-	-	-	-	-	-	ID:EMT37949.1,ID:EMT38144.1,	-	-	-	-	-	-	-	-	-	-	-	-	-	-	-
4096_hypothetical_protein.faa	-	ID:NNG67323.1,	-	-	-	-	-	-	-	-	-	-	-	-	-	-	-	-	-	-	-	-	-	-	-	-	-	-	-	-	-	-	-	-	-	-	-
4097_hypothetical_protein.faa	-	ID:NNG67324.1,	-	-	-	-	-	-	-	-	-	-	-	-	-	-	ID:UZQ81901.1,	-	ID:KHO62687.1,	-	ID:SDF17026.1,	-	-	-	ID:WP_014759273.1,	ID:WP_209452854.1,	ID:AFK87437.1,	-	-	ID:SNX54052.1,	-	-	-	-	-	-	-
4098_hypothetical_protein.faa	-	ID:NNG67325.1,ID:NNG67551.1,	-	-	-	-	-	-	-	-	-	-	-	-	-	-	-	-	-	-	-	-	-	-	-	-	-	-	-	-	-	-	-	-	-	-	-
4099_hypothetical_protein.faa	-	ID:NNG67326.1,	-	-	-	-	-	-	-	-	-	-	-	-	-	-	-	-	-	-	-	-	-	-	-	-	-	-	-	-	-	-	-	-	-	-	-
4100_hypothetical_protein.faa	-	ID:NNG67327.1,	-	-	-	-	-	-	-	-	-	-	-	-	-	-	-	-	-	-	-	-	-	-	-	-	-	-	-	-	-	-	-	-	-	-	-
4101_hypothetical_protein.faa	-	ID:NNG67328.1,	-	-	-	-	-	-	-	-	-	-	-	-	-	-	-	-	ID:KHO63376.1,	-	-	-	-	-	-	-	-	-	-	-	-	-	-	-	-	-	-
4102_RusA_family_crossove...faa	-	ID:NNG67329.1,	-	-	-	ID:SHF43514.1,	-	ID:TZE83563.1,	-	-	-	-	-	-	-	-	-	-	ID:KHO63373.1,	-	-	ID:EMT38128.1,	-	-	-	-	-	-	ID:ORX22200.1,	-	-	-	-	-	-	-	-
4103_hypothetical_protein.faa	-	ID:NNG67330.1,	-	-	-	-	-	-	-	-	-	-	-	-	-	-	-	-	-	-	-	-	-	-	-	-	-	-	-	-	-	-	-	-	-	-	-
4104_DUF1492_domain-conta...faa	-	ID:NNG67331.1,	-	-	-	-	-	-	-	-	-	-	-	-	-	-	-	-	-	-	-	-	-	-	-	-	-	-	-	-	-	-	-	-	-	-	-
4105_hypothetical_protein.faa	-	ID:NNG67332.1,	-	-	-	-	-	-	-	-	-	-	-	-	-	-	-	-	ID:KHO62682.1,	-	-	-	-	-	-	-	-	-	-	-	-	-	-	-	-	-	-
4106_HNH_endonuclease.faa	-	ID:NNG67333.1,ID:NNG66146.1,	-	-	ID:ERM91900.1,	-	ID:WP_245589961.1,	-	-	-	-	-	-	-	-	-	ID:UZQ84356.1,	ID:ABY92535.1,	ID:KHO62681.1,	ID:WP_256201094.1,	-	ID:EMT39334.1,	-	-	-	ID:WP_209452576.1,	-	ID:WP_045411526.1,	-	-	-	-	-	ID:OXT07419.1,	-	-	-
4107_phage_terminase_smal...faa	-	ID:NNG67334.1,	-	-	-	-	ID:WP_026486816.1,	-	-	-	-	-	-	-	-	-	-	-	ID:KHO62680.1,	-	-	-	-	-	-	-	-	-	-	ID:SNX54869.1,	-	-	-	-	-	-	-
4108_terminase_large_subu...faa	-	ID:NNG67335.1,	-	-	-	-	ID:WP_026486815.1,	-	-	-	-	-	-	-	-	-	ID:UZQ82225.1,	ID:ABY92545.1,	ID:KHO62679.1,	-	-	ID:EMT39267.1,	-	-	ID:WP_014759261.1,	ID:WP_245301050.1,	ID:AFK87425.1,	-	ID:ORX22397.1,	-	ID:ADL68340.1,	ID:PHO08235.1,	-	ID:OXT07411.1,	ID:KAA5808329.1,	ID:AST58383.1,	-
4109_phage_portal_protein.faa	-	ID:NNG67336.1,	-	-	-	-	ID:WP_218915174.1,	-	-	-	-	-	-	-	-	-	ID:UZQ82224.1,	ID:ABY92546.1,	ID:KHO62678.1,	-	-	ID:EMT39249.1,	-	-	ID:WP_051408282.1,	ID:WP_209452580.1,	ID:AFK87424.1,	-	ID:ORX22405.1,	-	ID:ADL68341.1,	-	-	ID:OXT07410.1,	ID:KAA5808328.1,	ID:AST58384.1,	-
4110_Clp_protease_ClpP.faa	-	ID:NNG67337.1,	-	-	-	-	ID:WP_084295233.1,	-	-	-	-	-	-	-	-	-	-	-	-	-	-	-	-	-	-	-	-	-	-	-	-	-	-	-	-	-	-
4111_phage_major_capsid_p...faa	-	ID:NNG67338.1,	-	-	-	-	ID:WP_051585919.1,	-	-	-	-	-	-	-	-	-	-	-	ID:KHO62677.1,	-	-	-	-	-	-	-	-	-	-	-	-	-	-	-	-	-	-
4112_phage_gp6-like_head-...faa	-	ID:NNG67339.1,	-	-	-	-	ID:WP_026486813.1,	-	-	-	-	-	-	-	-	-	-	-	ID:KHO62676.1,	-	-	-	-	-	-	-	-	-	-	-	-	-	-	-	-	-	-
4113_phage_head_closure_p...faa	-	ID:NNG67340.1,	-	-	-	-	ID:WP_026486812.1,	-	-	-	-	-	-	-	-	-	ID:UZQ82221.1,	ID:ABY92551.1,	-	ID:WP_028992640.1,	-	ID:EMT39297.1,	-	-	-	ID:WP_209452581.1,	-	ID:WP_045411536.1,	-	-	ID:ADL68345.1,	ID:PHO08233.1,	-	ID:OXT07408.1,	ID:KAA5808324.1,	ID:AST58387.1,	-
4114_HK97_gp10_family_pha...faa	-	ID:NNG67341.1,	-	-	-	-	-	-	-	-	-	-	-	-	-	-	-	-	-	-	-	-	-	-	-	-	-	-	-	-	-	-	-	-	-	-	-
4115_hypothetical_protein.faa	-	ID:NNG67342.1,	-	-	-	-	-	-	-	-	-	-	-	-	-	-	-	-	-	-	-	-	-	-	-	-	-	-	-	-	-	-	-	-	-	-	-
4116_phage_tail_sheath_pr...faa	-	ID:NNG67343.1,	-	-	-	-	-	-	-	-	-	-	-	-	-	-	-	-	-	-	-	-	-	-	-	-	-	-	-	-	-	-	-	-	-	-	-
4117_phage_tail_tube_prot...faa	-	ID:NNG67344.1,	-	-	-	-	-	-	-	-	-	-	-	-	-	-	-	-	-	-	-	-	-	-	-	-	-	-	-	-	-	-	-	-	-	-	-
4118_XkdN-like_protein.faa	-	ID:NNG67345.1,	-	-	-	-	-	-	-	-	-	-	-	-	-	-	-	-	-	-	-	-	-	-	-	-	-	-	-	-	-	-	-	-	-	-	-
4119_hypothetical_protein.faa	-	ID:NNG67346.1,	-	-	-	-	-	-	-	-	-	-	-	-	-	-	-	-	-	-	-	-	-	-	-	-	-	-	-	-	-	-	-	-	-	-	-
4120_phage_tail_tape_meas...faa	-	ID:NNG67347.1,ID:NNG66129.1,	-	-	ID:ERM91909.1,	-	ID:WP_026486807.1,	-	-	-	-	ID:ADD02637.1,	-	-	-	-	-	-	ID:KHO62671.1,	-	-	ID:EMT38853.1,	-	-	ID:WP_014759250.1,	-	ID:AFK87414.1,	-	ID:ORX22474.1,	-	-	-	-	-	-	-	-
4121_LysM_peptidoglycan-b...faa	-	ID:NNG67348.1,	-	-	-	-	-	-	-	-	-	-	-	-	-	-	-	-	-	-	-	ID:EMT38113.1,	-	-	-	-	-	-	-	-	-	-	-	-	-	-	-
4122_hypothetical_protein.faa	-	ID:NNG67349.1,	-	-	-	-	-	-	-	-	-	-	-	-	-	-	-	-	-	-	-	ID:EMT38117.1,	-	-	-	-	-	-	-	-	-	-	-	-	-	-	-
4123_DUF2577_domain-conta...faa	-	ID:NNG67350.1,	-	-	-	-	-	-	-	-	-	-	-	-	-	-	-	-	-	-	-	-	-	-	-	-	-	-	-	-	-	-	-	-	-	-	-
4124_DUF2634_domain-conta...faa	-	ID:NNG67351.1,	-	-	-	-	-	-	-	-	-	-	-	-	-	-	-	-	-	-	-	ID:EMT38141.1,	-	-	-	-	-	-	-	-	-	-	-	-	-	-	-
4125_baseplate_J-gp47_fam...faa	-	ID:NNG67352.1,	-	-	-	-	-	-	-	-	-	-	-	-	-	-	-	-	-	-	-	ID:EMT38133.1,	-	-	-	-	-	-	-	-	-	-	-	-	-	-	-
4126_YmfQ_family_protein.faa	-	ID:NNG67353.1,	-	-	-	-	-	-	-	-	-	-	-	-	-	-	-	-	-	-	-	-	-	-	-	-	-	-	-	-	-	-	-	-	-	-	-
4127_hypothetical_protein.faa	-	ID:NNG67354.1,	-	-	-	-	ID:WP_026486802.1,	-	-	-	-	-	-	-	-	-	-	-	-	-	-	-	-	-	-	-	-	-	-	-	-	-	-	-	-	-	-
4128_hypothetical_protein.faa	-	ID:NNG67355.1,	-	-	-	-	-	-	-	-	-	-	-	-	-	-	-	-	-	-	-	-	-	-	-	-	-	-	-	-	-	-	-	-	-	-	-
4129_hypothetical_protein.faa	-	ID:NNG67356.1,	-	-	-	-	-	-	-	-	-	-	-	-	-	-	-	-	-	-	-	-	-	-	-	-	-	-	-	-	-	-	-	-	-	-	-
4130_SUMF1-EgtB-PvdO_fami...faa	-	ID:NNG67357.1,	-	-	-	-	-	ID:TZE83524.1,	-	-	-	-	-	-	-	-	-	-	-	-	-	ID:EMT38012.1,	-	-	-	-	-	-	-	-	-	-	-	-	-	-	-
4131_avd.faa	-	ID:NNG67358.1,	-	-	-	-	-	ID:TZE83643.1,	-	-	-	-	-	-	-	-	-	-	-	-	-	ID:EMT38010.1,	-	-	-	-	-	-	-	-	-	-	-	-	-	-	-
4132_RNA-dependent_DNA_po...faa	-	ID:NNG67359.1,	-	-	-	-	ID:WP_026486799.1,	ID:TZE83642.1,	-	-	-	-	-	-	-	-	-	-	-	-	-	ID:EMT38022.1,	-	-	-	-	-	-	-	-	-	-	-	-	-	-	-
4133_hypothetical_protein.faa	-	ID:NNG67360.1,	-	-	-	-	-	ID:TZE82013.1,	-	-	-	-	-	-	-	-	-	-	-	-	-	ID:EMT38005.1,	-	-	-	-	-	-	-	-	-	-	-	-	-	-	-
4134_hypothetical_protein.faa	-	ID:NNG67361.1,	-	-	-	-	-	-	-	-	-	-	-	-	-	-	-	-	-	-	-	-	-	-	-	-	-	-	-	-	-	-	-	-	-	-	-
4135_S-layer_homology_dom...faa	-	ID:NNG67362.1,	-	-	-	-	-	-	-	-	-	-	-	-	-	-	-	-	-	-	-	-	-	-	-	-	-	-	-	-	-	-	-	-	-	-	-
4136_phage_holin.faa	-	ID:NNG67363.1,	-	-	-	-	-	-	-	-	-	-	-	-	-	-	-	-	-	-	-	-	-	-	-	-	-	-	-	-	-	-	-	-	-	-	-
4137_SPASM_domain-contain...faa	-	ID:NNG67622.1,	-	-	-	-	-	-	-	-	-	-	-	-	-	-	-	-	-	-	-	-	-	-	-	-	-	-	-	-	-	-	-	-	-	-	-
4140_hypothetical_protein.faa	-	ID:NNG67625.1,	-	-	ID:ERM92951.1,	-	-	-	-	-	-	ID:ADD03556.1,	ID:AIS51998.1,	-	-	-	-	-	-	ID:WP_054644856.1,	-	-	ID:SHF02840.1,	-	-	-	-	ID:WP_052410052.1,	-	-	ID:ADL70112.1,	-	-	-	-	-	-
4142_hypothetical_protein.faa	-	ID:NNG67627.1,	-	-	-	-	-	-	-	-	-	-	-	-	-	-	-	-	-	-	-	-	-	-	-	-	-	-	-	-	-	-	-	-	-	-	-
4143_hypothetical_protein.faa	-	ID:NNG67628.1,	-	-	-	-	-	-	-	-	-	ID:ADD03559.1,	-	-	-	-	-	ID:ABY93633.1,	-	-	-	-	-	-	-	-	-	-	-	-	-	-	-	-	-	-	-
4149_hypothetical_protein.faa	-	ID:NNG67634.1,	-	-	ID:ERM92961.1,	-	-	-	-	-	-	-	-	-	-	-	-	-	-	-	-	-	-	-	-	-	-	-	-	-	-	-	-	-	-	-	-
4151_ATP-binding_protein.faa	-	ID:NNG67636.1,	-	-	-	-	-	-	-	-	-	-	-	-	-	-	-	-	-	-	-	-	-	-	-	-	-	-	-	-	-	-	-	-	-	-	-
4153_hypothetical_protein.faa	-	ID:NNG67638.1,	ID:KKC28567.1,	ID:MCS3917305.1,	ID:ERM92472.1,	-	-	-	-	-	-	-	-	-	-	-	-	-	-	-	-	-	-	-	-	-	-	-	-	-	-	-	-	-	-	-	-
4157_FAD-dependent_oxidor...faa	-	ID:NNG67642.1,	-	ID:MCS3917309.1,	ID:ERM92456.1,	-	-	ID:TZE81171.1,	ID:ADV80799.1,	ID:WP_003871187.1,	ID:WP_004399579.1,	-	-	-	ID:ABY95873.1,	ID:EIW00173.1,	ID:UZQ82965.1,	ID:ABY93618.1,	ID:KHO61616.1,	-	ID:SDG75715.1,	ID:EMT39694.1,	ID:SHF31294.1,	ID:AEM79995.1,	-	-	-	ID:WP_231560455.1,	-	-	-	-	-	-	-	ID:AST57676.1,	-
4158_YitT_family_protein.faa	-	ID:NNG67643.1,	-	ID:MCS3917310.1,	ID:ERM92457.1,	-	-	-	-	ID:WP_003871186.1,	-	-	ID:AIS53545.1,	-	-	ID:EIW00172.1,	ID:UZQ82964.1,	-	ID:KHO61617.1,	-	-	-	ID:SHF31265.1,	ID:AEM79994.1,	-	-	-	-	ID:ORX22621.1,	-	ID:ADL70103.1,	-	ID:AGB20265.1,	ID:OXT08872.1,	ID:KAA5806633.1,	-	-
4192_ISLre2_family_transp...faa	-	ID:NNG67309.1,	-	-	-	-	-	-	-	-	-	-	-	-	-	-	-	-	-	-	-	-	-	-	-	-	-	-	-	-	-	-	-	-	-	-	-
4193_transposase.faa	-	ID:NNG68310.1,	-	-	-	-	-	-	-	-	-	-	-	-	-	-	-	-	-	-	-	-	-	-	-	-	-	-	-	-	-	-	-	-	-	-	-
4221_hypothetical_protein.faa	-	ID:NNG65645.1,	-	-	-	-	-	-	-	-	-	-	-	-	-	-	-	-	-	-	-	-	-	-	-	-	-	-	-	-	-	-	-	-	-	-	-
4267_hypothetical_protein.faa	-	ID:NNG65691.1,	-	-	-	-	-	-	ID:ADV80397.1,	-	-	-	-	-	ID:ABY95453.1,	-	-	ID:ABY91728.1,	-	-	-	-	-	-	-	-	-	-	-	-	-	-	ID:AGB19345.1,	-	-	-	-
4268_ROK_family_transcrip...faa	-	ID:NNG65692.1,	ID:KKC28683.1,	ID:MCS3917399.1,	-	-	-	-	ID:ADV80398.1,	-	-	-	-	-	ID:ABY95454.1,	-	-	ID:ABY91727.1,	-	-	-	-	-	-	-	-	-	-	-	-	-	-	ID:AGB19344.1,	-	-	-	-
4269_FAD-dependent_oxidor...faa	-	ID:NNG65693.1,ID:NNG65694.1,	ID:KKC28684.1,ID:KKC28685.1,	-	-	-	-	ID:TZE82882.1,	-	-	-	-	-	-	-	-	-	-	ID:KHO61733.1,ID:KHO61734.1,	-	-	-	-	-	ID:WP_014757282.1,ID:WP_014759231.1,	ID:WP_209453395.1,ID:WP_209453484.1,	ID:AFK85361.1,ID:AFK87395.1,	ID:WP_045413146.1,ID:WP_045410567.1,	-	ID:SNX53574.1,	ID:ADL69468.1,ID:ADL70000.1,	ID:PHO06898.1,	ID:AGB19586.1,ID:AGB20162.1,	-	ID:KAA5808003.1,ID:KAA5805764.1,	ID:AST57233.1,	ID:AEF16897.1,ID:AEF18214.1,
4272_hypothetical_protein.faa	-	ID:NNG65696.1,	ID:KKC28687.1,	-	-	-	-	-	-	-	-	-	-	-	-	-	-	-	-	-	-	-	-	-	-	-	-	-	-	-	-	-	-	-	-	-	-
4283_S8_family_serine_pep...faa	-	ID:NNG65707.1,	ID:KKC28585.1,	ID:MCS3917381.1,	-	-	-	-	ID:ADV78778.1,	ID:WP_129545073.1,	-	-	ID:AIS53462.1,	-	ID:ABY93816.1,	ID:EIW00114.1,	ID:UZQ82896.1,	ID:ABY93571.1,	ID:KHO61723.1,	-	ID:SDG65360.1,	ID:EMT39580.1,	ID:SHF35693.1,	ID:AEM79928.1,	-	-	-	-	-	-	-	-	-	-	-	-	-
4305_copper_amine_oxidase...faa	-	ID:NNG65729.1,	ID:KKC28610.1,	ID:MCS3917355.1,	-	-	-	-	-	-	-	-	-	-	-	-	-	-	-	-	-	-	-	-	-	-	-	-	-	-	-	-	-	-	-	-	-
4306_hypothetical_protein.faa	-	ID:NNG65730.1,	-	-	-	-	-	-	-	-	-	-	-	-	-	-	-	-	-	-	-	-	-	-	-	-	-	-	-	-	-	-	-	-	-	-	-
4307_hypothetical_protein.faa	-	ID:NNG65731.1,	ID:KKC28611.1,	ID:MCS3917354.1,	-	-	-	-	-	-	-	-	-	-	-	-	-	-	-	-	-	-	-	-	-	-	-	-	-	-	-	-	-	-	-	-	-
4311_cas3.faa	-	ID:NNG65735.1,	-	ID:MCS3917349.1,	-	ID:SHF44491.1,	-	-	-	-	-	-	-	-	-	-	-	-	-	-	-	-	-	-	-	-	-	-	-	ID:SNX52881.1,	-	ID:PHO07881.1,	-	ID:OXT09532.1,	-	ID:AST58572.1,	-
4312_cas5.faa	-	ID:NNG65736.1,	-	ID:MCS3917348.1,	ID:ERM92165.1,	-	-	-	-	-	-	-	-	-	-	-	-	-	-	-	-	-	-	-	-	-	-	-	-	-	-	-	-	-	-	-	-
4314_hypothetical_protein.faa	-	ID:NNG65738.1,	-	ID:MCS3917346.1,	ID:ERM92167.1,	-	-	-	-	-	-	-	-	-	-	-	-	-	-	-	-	-	-	-	-	-	-	-	-	-	-	-	-	-	-	-	-
4315_cas6.faa	-	ID:NNG65739.1,	-	ID:MCS3917345.1,	ID:ERM92131.1,	-	-	-	-	-	-	-	-	-	-	-	-	-	-	-	-	-	-	-	-	-	-	-	-	-	-	-	-	-	-	-	-
4327_hypothetical_protein.faa	-	ID:NNG65751.1,	-	-	-	-	-	-	-	-	-	-	-	-	-	-	-	-	-	-	-	-	-	-	-	-	-	-	-	-	-	-	-	-	-	-	-
4348_DUF4160_domain-conta...faa	-	ID:NNG65772.1,	-	-	-	-	ID:WP_026486482.1,	-	ID:ADV78721.1,	ID:WP_003870396.1,ID:WP_003870396.1,	-	-	ID:AIS53298.1,	-	ID:ABY93757.1,	-	-	-	-	-	-	-	-	ID:AEM79723.1,	-	-	-	-	-	-	ID:ADL67883.1,	-	-	-	ID:KAA5806923.1,	-	-
4350_alpha-amylase.faa	-	ID:NNG65774.1,	-	-	ID:ERM92467.1,	-	-	-	-	-	-	-	-	-	-	-	-	-	ID:KHO61665.1,ID:KHO61869.1,	-	-	-	-	-	ID:WP_014758229.1,	-	ID:AFK86353.1,	ID:WP_045409091.1,	ID:ORX23212.1,	-	-	-	-	-	-	-	ID:AEF16669.1,
4351_DUF853_family_protei...faa	-	ID:NNG65775.1,	-	-	ID:ERM92523.1,	-	-	-	ID:ADV78720.1,	-	-	-	-	-	ID:ABY93756.1,	-	-	ID:ABY92045.1,	ID:KHO61664.1,	-	-	-	ID:SHF37596.1,	-	-	-	-	-	-	-	-	-	-	-	-	-	-
4352_hypothetical_protein.faa	-	ID:NNG65776.1,	-	-	ID:ERM92522.1,	-	-	-	ID:ADV78719.1,	-	-	-	-	-	ID:ABY93755.1,	-	-	ID:ABY92044.1,	ID:KHO61663.1,	-	-	-	ID:SHF37621.1,	-	-	-	-	-	-	-	-	-	-	-	-	-	-
4358_hypothetical_protein.faa	-	ID:NNG65782.1,	ID:KKC28519.1,	-	ID:ERM92505.1,	-	-	-	-	-	-	-	-	-	-	-	-	-	ID:KHO61655.1,ID:KHO61876.1,	-	-	-	ID:SHF37786.1,ID:SHF28071.1,	ID:AEM79742.1,	-	-	-	-	-	-	-	-	-	-	-	-	-
4361_DUF4143_domain-conta...faa	-	ID:NNG68285.1,	-	-	-	-	-	-	-	-	-	-	-	-	-	-	-	-	-	-	-	-	-	-	-	-	-	-	-	-	-	-	-	-	-	-	-
4367_DNA-binding_protein.faa	-	ID:NNG67729.1,	ID:KKC28480.1,	-	ID:ERM92461.1,	ID:SHF80334.1,	ID:WP_026486709.1,ID:WP_026487138.1,	-	-	ID:WP_003870343.1,ID:WP_003870343.1,	-	-	-	-	-	ID:EIV99964.1,	-	-	ID:KHO61624.1,	-	-	ID:EMT38188.1,	ID:SHF31065.1,	-	-	ID:WP_209452872.1,	ID:AFK87736.1,	-	-	ID:SNX54041.1,	-	-	-	-	-	-	-
4368_XRE_family_transcrip...faa	-	ID:NNG67730.1,	-	-	-	-	-	-	-	-	-	-	-	-	-	ID:EIV99963.1,	-	-	ID:KHO61625.1,	-	-	-	-	-	-	-	-	-	-	-	-	-	-	-	-	-	-
4371_hypothetical_protein.faa	-	ID:NNG67733.1,	ID:KKC28799.1,	-	-	-	-	-	-	-	-	-	-	-	-	-	-	-	-	-	-	-	-	-	-	-	-	-	-	-	-	-	-	-	-	-	-
4372_hypothetical_protein.faa	-	ID:NNG67734.1,	ID:KKC28800.1,	-	-	-	-	-	-	-	-	-	-	-	-	-	-	-	-	-	-	-	-	-	-	-	-	-	-	-	-	-	-	-	-	-	-
4373_DUF4406_domain-conta...faa	-	ID:NNG67735.1,	-	-	ID:ERM92483.1,	-	-	-	ID:ADV80780.1,	-	-	-	-	-	ID:ABY95857.1,	-	-	ID:ABY92017.1,	ID:KHO61632.1,	-	-	-	ID:SHF30829.1,	-	-	-	-	-	-	-	-	-	-	-	-	-	-
4377_hypothetical_protein.faa	-	ID:NNG67739.1,	-	-	ID:ERM92487.1,	-	-	-	ID:ADV80775.1,	-	-	-	-	-	ID:ABY95852.1,	-	-	ID:ABY92022.1,	ID:KHO61637.1,	-	-	-	ID:SHF30713.1,	-	-	-	-	-	-	-	-	-	-	-	-	-	-
4378_hypothetical_protein.faa	-	ID:NNG67740.1,	-	-	ID:ERM92488.1,	-	-	-	ID:ADV80774.1,	-	-	-	-	-	ID:ABY95851.1,	-	-	ID:ABY92023.1,	ID:KHO61638.1,	-	-	-	ID:SHF30691.1,	-	-	-	-	-	-	-	-	-	-	-	-	-	-
4379_M23_family_metallope...faa	-	ID:NNG67741.1,	-	-	-	-	-	-	-	-	-	-	-	-	-	-	-	-	-	-	-	-	ID:SHF30667.1,	-	-	-	-	-	-	-	-	-	-	-	-	-	-
4380_hypothetical_protein.faa	-	ID:NNG67742.1,	-	-	ID:ERM92490.1,	-	-	-	ID:ADV80772.1,	-	-	-	-	-	ID:ABY95849.1,	-	-	ID:ABY92025.1,	ID:KHO61640.1,	-	-	-	ID:SHF30647.1,	-	-	ID:WP_245301316.1,	ID:AFK85872.1,	-	-	-	ID:ADL67854.1,	-	-	-	-	-	-
4383_AAA_family_ATPase.faa	-	ID:NNG67745.1,	ID:KKC28820.1,ID:KKC28510.1,	-	ID:ERM92493.1,	-	-	-	ID:ADV78699.1,	-	-	-	-	-	ID:ABY93737.1,	-	ID:UZQ81860.1,	ID:ABY92028.1,	ID:KHO61643.1,	-	ID:SDF15748.1,	-	ID:SHE95857.1,	ID:AEM79751.1,	-	ID:WP_209452806.1,	-	-	-	ID:SNX54104.1,	-	-	-	-	-	-	-
4388_hypothetical_protein.faa	-	ID:NNG67750.1,	ID:KKC28825.1,ID:KKC28515.1,	-	ID:ERM92497.1,	-	-	-	ID:ADV78704.1,ID:ADV80764.1,	-	-	-	-	-	ID:ABY93742.1,ID:ABY95841.1,	-	-	ID:ABY92033.1,	ID:KHO61648.1,	-	-	-	ID:SHF27918.1,	ID:AEM79746.1,	-	-	-	-	-	-	-	-	-	-	-	-	-
4389_hypothetical_protein.faa	-	ID:NNG67751.1,	ID:KKC28826.1,ID:KKC28516.1,	-	ID:ERM92498.1,	-	-	-	ID:ADV78705.1,ID:ADV80763.1,	-	-	-	-	-	ID:ABY93743.1,ID:ABY95840.1,	-	-	ID:ABY92034.1,	ID:KHO61649.1,	-	-	-	ID:SHF27945.1,	ID:AEM79745.1,	-	-	-	-	-	-	-	-	-	-	-	-	-
4391_hypothetical_protein.faa	-	ID:NNG67753.1,	-	-	-	-	-	-	-	-	-	-	ID:AIS53310.1,	-	-	-	-	-	-	-	-	-	-	-	-	ID:WP_209453314.1,	-	-	-	-	ID:ADL67868.1,	-	-	-	ID:KAA5806907.1,	-	-
4394_hypothetical_protein.faa	-	ID:NNG67756.1,	-	-	-	-	-	-	-	-	-	-	-	-	-	-	-	-	-	-	-	-	-	-	-	-	-	-	-	-	-	-	-	-	-	-	-
4395_hypothetical_protein.faa	-	ID:NNG67757.1,	-	-	-	-	-	-	-	-	-	-	-	-	-	-	-	-	-	-	-	-	-	-	-	-	-	-	-	-	-	-	-	-	-	-	-
4396_IS1634_family_transp...faa	-	ID:NNG68298.1,	-	-	-	-	-	-	-	-	-	-	-	-	-	-	-	-	-	-	-	-	-	-	-	-	-	-	-	-	-	-	-	-	-	-	-
4401_cobN.faa	-	ID:NNG66457.1,	-	-	-	-	-	-	-	-	-	-	ID:AIS51710.1,ID:AIS52204.1,ID:AIS52811.1,	-	-	-	-	-	-	-	-	-	-	-	-	-	-	-	-	-	-	-	-	-	-	-	-
4402_ABC_transporter_subs...faa	-	ID:NNG66458.1,	-	-	-	-	-	-	-	-	-	-	ID:AIS51711.1,ID:AIS52807.1,ID:AIS52812.1,	-	-	-	-	-	-	-	-	-	-	-	-	-	-	-	-	-	-	-	-	-	-	-	-
4403_hypothetical_protein.faa	-	ID:NNG66459.1,	-	-	-	-	-	-	-	-	-	-	ID:AIS51712.1,ID:AIS52806.1,	-	-	-	-	-	-	-	-	-	-	-	-	-	-	-	-	-	-	-	-	-	-	-	-
4404_MotA-TolQ-ExbB_proto...faa	-	ID:NNG66460.1,	-	-	-	-	-	-	-	-	-	-	ID:AIS51713.1,ID:AIS52805.1,	-	-	-	-	-	-	-	-	-	-	-	-	-	-	-	-	-	-	-	-	-	-	-	-
4405_hypothetical_protein.faa	-	ID:NNG66461.1,	-	-	-	-	-	-	-	-	-	-	-	-	-	-	-	-	-	-	-	-	-	-	-	-	-	-	-	-	-	-	-	-	-	-	-
4406_putative_cobaltochel...faa	-	ID:NNG66462.1,	-	-	-	-	-	-	-	-	-	-	-	-	-	-	-	-	-	-	-	-	-	-	-	-	-	-	-	-	-	-	-	-	-	-	-
4407_iron_ABC_transporter...faa	-	ID:NNG66463.1,	-	-	-	-	-	-	-	-	-	-	ID:AIS51725.1,	-	-	-	-	-	-	-	-	-	-	-	-	-	-	-	-	-	-	-	-	-	-	-	-
4408_ABC_transporter_ATP-...faa	-	ID:NNG66464.1,	-	-	-	-	-	-	-	-	-	-	ID:AIS51726.1,ID:AIS52802.1,	-	-	-	-	-	-	-	-	-	-	-	-	-	-	-	-	-	-	-	-	-	-	-	-
4435_MaoC_family_dehydrat...faa	-	ID:NNG66491.1,	ID:KKC30383.1,	ID:MCS3916673.1,	ID:ERM91726.1,	-	-	-	-	ID:WP_003869334.1,	ID:WP_003869334.1,	-	-	-	-	-	ID:UZQ83544.1,	-	ID:KHO61068.1,	-	ID:SDF81868.1,	ID:EMT39025.1,	ID:SHE48781.1,	ID:AEM78081.1,	-	-	-	-	-	-	-	-	-	-	-	-	-
4441_alpha-beta_hydrolase.faa	-	ID:NNG66497.1,	ID:KKC30389.1,	ID:MCS3916672.1,	ID:ERM91725.1,	-	-	ID:TZE81427.1,	-	ID:WP_003869340.1,	ID:WP_004400757.1,	-	-	-	-	-	ID:UZQ83551.1,	-	ID:KHO61074.1,	-	ID:SDF82159.1,	ID:EMT38980.1,	ID:SHE48809.1,	ID:AEM78087.1,	-	-	-	-	-	-	-	-	-	-	-	-	-
4442_3-oxoacyl-ACP_syntha...faa	-	ID:NNG66498.1,	ID:KKC30390.1,	ID:MCS3916671.1,	ID:ERM91724.1,	-	-	-	-	ID:WP_003869341.1,	ID:WP_003869341.1,	-	-	-	-	-	-	-	ID:KHO61075.1,	-	ID:SDF82206.1,	ID:EMT39009.1,	ID:SHE48842.1,	ID:AEM78088.1,	-	-	-	-	-	-	-	-	-	-	-	-	-
4443_acetyl-CoA_hydrolase...faa	-	ID:NNG66499.1,	ID:KKC30391.1,	ID:MCS3916670.1,	ID:ERM91723.1,	-	-	-	-	ID:WP_003869342.1,	ID:WP_019907412.1,	-	-	-	-	ID:EIW00535.1,	-	-	ID:KHO61076.1,	-	ID:SDF82250.1,	ID:EMT38996.1,	ID:SHE48877.1,	ID:AEM78089.1,	-	-	-	-	-	-	-	-	-	-	-	-	-
4444_acetyltransferase.faa	-	ID:NNG66500.1,	-	ID:MCS3916669.1,	ID:ERM91722.1,	-	-	-	-	ID:WP_003869343.1,	ID:WP_028986088.1,	-	-	-	-	-	ID:UZQ83553.1,	-	ID:KHO61077.1,	-	ID:SDF82299.1,	ID:EMT39026.1,	ID:SHE48916.1,	ID:AEM78090.1,	-	-	-	-	-	-	-	-	-	-	-	-	-
4445_alpha-beta_hydrolase.faa	-	ID:NNG66501.1,	ID:KKC30393.1,	ID:MCS3916668.1,	ID:ERM91721.1,	-	-	-	-	ID:WP_003869344.1,	-	-	-	-	-	-	ID:UZQ83554.1,	-	ID:KHO61078.1,	-	ID:SDF82342.1,	ID:EMT39044.1,	-	ID:AEM78091.1,	-	-	-	-	-	-	-	-	-	-	-	-	-
4446_ketoacyl-ACP_synthas...faa	-	ID:NNG66502.1,	ID:KKC30394.1,	ID:MCS3916667.1,	ID:ERM91720.1,	-	-	-	-	ID:WP_003869345.1,	ID:WP_004400752.1,	-	-	-	-	-	ID:UZQ83555.1,	-	ID:KHO61079.1,	-	ID:SDF82382.1,	ID:EMT39030.1,	-	ID:AEM78092.1,	-	-	-	-	-	-	-	-	-	-	-	-	-
4447_chemotaxis_protein.faa	-	ID:NNG66503.1,	ID:KKC30395.1,	-	ID:ERM91784.1,	-	-	-	-	ID:WP_003869346.1,	ID:WP_019907413.1,	-	-	-	-	-	ID:UZQ83556.1,	-	ID:KHO61080.1,	-	ID:SDF82425.1,	ID:EMT38989.1,	ID:SHE49088.1,	ID:AEM78093.1,	ID:WP_014757824.1,	ID:WP_209453824.1,	ID:AFK85920.1,	ID:WP_045408849.1,	ID:ORX23330.1,	-	ID:ADL67893.1,	ID:PHO07574.1,	ID:AGB18000.1,	ID:OXT07097.1,	ID:KAA5806930.1,	-	-
4456_glutamate_dehydrogen...faa	-	ID:NNG66512.1,	-	ID:MCS3916652.1,	ID:ERM92764.1,	-	-	-	-	-	-	-	-	-	-	-	-	-	-	-	-	-	-	-	-	-	-	-	-	-	-	-	-	-	-	-	-
4463_flagellar_hook-lengt...faa	-	ID:NNG68303.1,	-	-	-	-	-	-	-	-	-	-	-	-	-	-	-	-	-	-	-	-	-	-	-	-	-	-	-	-	-	-	-	-	-	-	-
4464_ISLre2_family_transp...faa	-	ID:NNG68286.1,	-	-	-	-	-	-	-	-	-	-	-	-	-	-	-	-	-	-	-	-	-	-	-	-	-	-	-	-	-	-	-	-	-	-	-
4465_2-oxoacid-ferredoxin...faa	-	ID:NNG68255.1,	-	-	-	-	-	-	-	-	-	-	-	-	-	-	-	-	-	-	-	-	-	-	-	-	-	-	-	-	-	-	-	-	-	-	-
4515_zinc_ribbon_domain-c...faa	-	ID:NNG68116.1,	-	-	ID:ERM90750.1,	-	-	ID:TZE81689.1,	-	-	-	-	-	-	-	-	-	-	-	-	-	-	-	-	-	-	-	-	-	-	-	-	-	-	-	-	-
4516_hypothetical_protein.faa	-	ID:NNG68117.1,	-	-	-	-	-	-	-	-	-	-	-	-	-	-	-	-	-	-	-	-	-	-	-	-	-	-	-	-	-	-	-	-	-	-	-
4524_glucan_1-4-alpha-glu...faa	-	ID:NNG67020.1,	-	-	-	-	-	-	-	-	-	-	-	-	-	-	-	-	-	-	-	-	-	-	-	-	-	-	-	-	-	-	-	-	-	-	-
4547_patatin_family_prote...faa	-	ID:NNG67043.1,	ID:KKC29292.1,	ID:MCS3915387.1,	ID:ERM93149.1,	-	-	ID:TZE81336.1,	ID:ADV79274.1,	ID:WP_003870537.1,	ID:WP_019907865.1,	-	ID:AIS52867.1,	-	ID:ABY94325.1,	ID:EIV99471.1,	ID:UZQ82308.1,	ID:ABY92468.1,	ID:KHO62973.1,	-	ID:SDF85145.1,	ID:EMT38753.1,	-	ID:AEM79198.1,	-	ID:WP_209453240.1,	-	-	-	ID:SNX52980.1,	ID:ADL69552.1,	ID:PHO07384.1,	ID:AGB19691.1,	-	ID:KAA5808078.1,	ID:AST56708.1,	-
4548_TetR-AcrR_family_tra...faa	-	ID:NNG67044.1,	-	ID:MCS3915386.1,	ID:ERM93148.1,	ID:SHF86554.1,ID:SHF61288.1,	ID:WP_026486008.1,	-	ID:ADV79273.1,	ID:WP_003870538.1,	ID:WP_004401599.1,	-	ID:AIS52868.1,	-	ID:ABY94324.1,	ID:EIV99472.1,	ID:UZQ82309.1,	ID:ABY92467.1,	ID:KHO62974.1,	-	ID:SDF85178.1,	ID:EMT38761.1,	-	ID:AEM79199.1,	ID:WP_014758345.1,	ID:WP_209453242.1,ID:WP_209454461.1,	ID:AFK86474.1,	ID:WP_045410793.1,	ID:ORX23079.1,	ID:SNX52982.1,ID:SNX53883.1,	ID:ADL68533.1,ID:ADL69554.1,	ID:PHO07846.1,ID:PHO07386.1,	ID:AGB18621.1,ID:AGB19693.1,	ID:OXT09587.1,	ID:KAA5806428.1,ID:KAA5808080.1,	ID:AST56710.1,ID:AST58614.1,	ID:AEF17749.1,
4551_hypothetical_protein.faa	-	ID:NNG67047.1,	-	-	ID:ERM93293.1,	-	-	-	-	ID:WP_003870541.1,	-	-	ID:AIS53340.1,	-	-	-	-	-	-	-	-	-	ID:SHE93563.1,	-	ID:WP_014757723.1,	ID:WP_209453969.1,ID:WP_209455061.1,	ID:AFK85818.1,	ID:WP_045409517.1,ID:WP_045413819.1,	ID:ORX23583.1,ID:ORX23692.1,	ID:SNX53866.1,ID:SNX53997.1,	ID:ADL67812.1,	ID:PHO07606.1,	ID:AGB17835.1,ID:AGB17965.1,	ID:OXT07129.1,	-	ID:AST57661.1,	-
4552_hypothetical_protein.faa	-	ID:NNG67048.1,	-	-	ID:ERM93292.1,	-	-	-	-	ID:WP_129545181.1,	-	-	-	-	-	ID:EIV99477.1,	-	-	-	-	-	-	-	-	-	ID:WP_245301379.1,	-	ID:WP_231560448.1,	ID:ORX23584.1,	ID:SNX53867.1,ID:SNX53996.1,	-	-	ID:AGB17836.1,	-	-	-	-
4560_HD-GYP_domain-contai...faa	-	ID:NNG67056.1,	-	-	-	-	-	-	-	-	-	ID:ADD02913.1,	-	-	-	-	-	ID:ABY92438.1,	ID:KHO62384.1,	-	-	-	ID:SHE65182.1,	-	-	-	-	-	-	-	-	-	-	-	-	-	-
4561_hypothetical_protein.faa	-	ID:NNG67057.1,	-	-	-	-	-	-	-	-	-	-	-	-	-	-	-	-	-	-	-	-	-	-	-	-	-	-	-	-	-	-	-	-	-	-	-
4588_tnpB.faa	-	ID:NNG68316.1,	-	-	-	-	-	-	-	-	-	-	-	-	-	-	-	-	-	-	-	-	-	-	-	-	-	-	-	-	-	-	-	-	-	-	-
4606_transposase.faa	-	ID:NNG68290.1,	-	-	-	-	-	-	-	-	-	-	-	-	-	-	-	-	-	-	-	-	-	-	-	-	-	-	-	-	-	-	-	-	-	-	-
4612_ATP-dependent_DNA_he...faa	-	ID:NNG67803.1,	-	-	-	-	ID:WP_026485652.1,	-	ID:ADV79529.1,	-	-	-	-	-	ID:ABY94579.1,	-	-	-	-	-	-	-	-	-	ID:WP_014759123.1,	-	ID:AFK87286.1,	-	-	-	-	ID:PHO08510.1,	-	ID:OXT06948.1,	-	-	ID:AEF17006.1,
4613_sigma-70_family_RNA_...faa	-	ID:NNG67804.1,	-	-	-	-	ID:WP_051585752.1,	-	-	-	-	-	-	-	-	-	-	-	-	-	-	-	-	-	ID:WP_014759124.1,	-	ID:AFK87287.1,	-	-	-	-	ID:PHO08511.1,	-	ID:OXT06947.1,	-	-	ID:AEF17005.1,
4615_plasmid_pRiA4b_ORF-3...faa	-	ID:NNG67806.1,	-	ID:MCS3916548.1,	ID:ERM90867.1,	-	-	-	-	ID:WP_003871504.1,	ID:WP_019907478.1,	-	ID:AIS51868.1,	-	-	ID:EIW00683.1,	ID:UZQ83686.1,	ID:ABY93538.1,	-	-	-	ID:EMT40107.1,	ID:SHF32615.1,	ID:AEM78237.1,	-	ID:WP_209454547.1,	-	-	-	ID:SNX52874.1,	-	-	-	ID:OXT09537.1,	ID:KAA5806398.1,	-	-
4617_hypothetical_protein.faa	-	ID:NNG67808.1,	-	ID:MCS3916550.1,	ID:ERM90884.1,	-	-	-	-	-	-	-	-	-	-	-	ID:UZQ83684.1,	-	-	-	-	ID:EMT39971.1,	-	-	-	-	-	-	-	-	-	-	-	-	-	-	-
4618_hypothetical_protein.faa	-	ID:NNG67809.1,	-	-	-	-	-	-	ID:ADV80179.1,	-	ID:WP_019907483.1,	-	ID:AIS51872.1,	-	ID:ABY95228.1,	-	ID:UZQ83694.1,	ID:ABY93532.1,	-	-	-	ID:EMT39986.1,	-	-	-	-	-	-	-	-	-	-	-	-	-	-	-
4620_ATP-binding_protein.faa	-	ID:NNG67811.1,	-	-	ID:ERM92948.1,	-	-	-	-	-	-	-	-	-	-	-	ID:UZQ83412.1,	-	ID:KHO61707.1,ID:KHO62378.1,ID:KHO62421.1,ID:KHO62425.1,ID:KHO62649.1,ID:KHO62713.1,ID:KHO62858.1,	-	-	-	ID:SHF38652.1,	ID:AEM77866.1,ID:AEM79513.1,ID:AEM79725.1,	ID:WP_014757414.1,ID:WP_014757976.1,	-	ID:AFK85494.1,ID:AFK86092.1,	ID:WP_045412830.1,ID:WP_269318764.1,	-	ID:SNX52603.1,ID:SNX52725.1,ID:SNX53662.1,ID:SNX54867.1,ID:SNX55029.1,ID:SNX55609.1,	ID:ADL69211.1,	ID:PHO06710.1,	-	-	ID:KAA5807909.1,	-	-
4621_NERD_domain-containi...faa	-	ID:NNG67812.1,	ID:KKC30247.1,	ID:MCS3916552.1,	ID:ERM90865.1,	ID:SHF52720.1,	ID:WP_026485676.1,	-	-	ID:WP_003871503.1,	-	-	-	-	-	ID:EIW00684.1,	ID:UZQ83683.1,	-	-	-	ID:SDF79434.1,	ID:EMT39980.1,	-	ID:AEM78251.1,	-	-	-	-	-	-	-	-	ID:AGB19500.1,	-	ID:KAA5807906.1,	ID:AST56499.1,	-
4626_alpha-glucosidase-al...faa	-	ID:NNG68247.1,	ID:KKC28764.1,	-	-	ID:SHE62791.1,	ID:WP_026486310.1,	-	-	-	ID:WP_019908020.1,	ID:ADD02978.1,	-	-	-	ID:EIV99556.1,	-	ID:ABY91706.1,	-	-	-	-	ID:SHE71361.1,	-	ID:WP_014757159.1,	ID:WP_209452936.1,	ID:AFK85236.1,	ID:WP_045411706.1,	ID:ORX22878.1,	ID:SNX53397.1,ID:SNX53414.1,	ID:ADL69862.1,ID:ADL69889.1,	ID:PHO08069.1,ID:PHO08096.1,	ID:AGB20015.1,	ID:OXT06748.1,ID:OXT07883.1,	ID:KAA5807408.1,ID:KAA5807434.1,	ID:AST57057.1,	-
4627_ISLre2_family_transp...faa	-	ID:NNG68311.1,	-	-	-	-	-	-	-	-	-	-	-	-	-	-	-	-	-	ID:WP_173571595.1,	ID:SDG47688.1,ID:SDG38171.1,ID:SDG33304.1,	-	ID:SHF38230.1,ID:SHE67082.1,	-	-	-	-	-	-	-	-	-	-	-	-	-	-
4628_yjeM.faa	-	ID:NNG68248.1,	-	ID:MCS3916775.1,	ID:ERM93264.1,	-	-	-	ID:ADV80421.1,	-	ID:WP_004402010.1,	-	-	-	ID:ABY95477.1,	ID:EIV99142.1,	ID:UZQ83443.1,	-	ID:KHO60958.1,	-	ID:SDG79036.1,	ID:EMT38541.1,	ID:SHE45037.1,	-	ID:WP_014757261.1,ID:WP_014759017.1,	-	ID:AFK85339.1,ID:AFK87178.1,	ID:WP_045413188.1,	ID:ORX23532.1,ID:ORX22977.1,	-	ID:ADL69978.1,	ID:PHO07504.1,	ID:AGB20139.1,	-	ID:KAA5807506.1,	-	ID:AEF17656.1,ID:AEF18192.1,
4629_cache_domain-contain...faa	-	ID:NNG68249.1,	-	-	-	-	-	-	-	-	-	-	-	-	-	-	-	-	-	-	ID:SDG79211.1,	-	-	-	-	-	-	-	-	-	-	-	-	-	-	-	-
4642_glycine-sarcosine-be...faa	-	ID:NNG66608.1,	-	-	-	-	-	-	-	-	-	-	-	-	-	-	-	-	-	-	-	-	-	-	-	-	-	-	-	-	-	-	-	-	-	-	-
4661_GTPase.faa	-	ID:NNG66627.1,	-	ID:MCS3915330.1,	ID:ERM91363.1,	-	-	-	-	ID:WP_003870833.1,	-	-	ID:AIS52907.1,	-	-	ID:EIV99509.1,	-	-	ID:KHO63007.1,	-	ID:SDG11311.1,	ID:EMT38226.1,	-	ID:AEM79236.1,	-	-	-	ID:WP_045411684.1,	-	-	-	-	-	-	-	-	ID:AEF16647.1,
4662_universal_stress_pro...faa	-	ID:NNG66628.1,	ID:KKC29147.1,	ID:MCS3915329.1,	ID:ERM91402.1,	-	-	-	-	-	-	-	ID:AIS52908.1,	-	-	-	-	-	ID:KHO63008.1,	-	-	-	-	-	-	-	-	-	-	-	-	-	-	-	-	-	ID:AEF16646.1,
4664_hypothetical_protein.faa	-	ID:NNG66630.1,	ID:KKC29149.1,	ID:MCS3915327.1,	ID:ERM91365.1,	-	-	-	-	ID:WP_003870824.1,	ID:WP_004403523.1,	-	-	-	-	ID:EIV99520.1,	ID:UZQ82356.1,	-	-	-	ID:SDG11779.1,	ID:EMT38231.1,	-	ID:AEM79247.1,	-	-	-	-	-	-	-	-	-	-	-	-	-
4665_DNA_mismatch_repair_...faa	-	ID:NNG66631.1,	ID:KKC29150.1,	-	-	-	-	ID:TZE81683.1,	-	ID:WP_003869705.1,	ID:WP_004398856.1,	-	-	-	-	ID:EIW00007.1,	ID:UZQ82780.1,	-	ID:KHO61834.1,	-	ID:SDF10870.1,	ID:EMT39877.1,	ID:SHE93702.1,	ID:AEM79823.1,	-	ID:WP_209454787.1,	-	ID:WP_045411657.1,	-	ID:SNX54801.1,	ID:ADL68274.1,	ID:PHO08302.1,	-	ID:OXT09126.1,	ID:KAA5808386.1,	-	ID:AEF16644.1,
4666_DNA_mismatch_repair_...faa	-	ID:NNG66632.1,	ID:KKC29151.1,	ID:MCS3915323.1,	ID:ERM91405.1,	-	-	ID:TZE81682.1,	-	ID:WP_003869704.1,	ID:WP_004398859.1,	-	-	-	-	ID:EIW00008.1,	-	-	-	-	ID:SDF10903.1,	ID:EMT39890.1,	ID:SHE93666.1,	ID:AEM79824.1,	-	ID:WP_209454788.1,	-	ID:WP_045411654.1,	-	ID:SNX54799.1,ID:SNX54800.1,	ID:ADL68273.1,	-	-	ID:OXT09125.1,	ID:KAA5808387.1,	-	ID:AEF16643.1,
4680_hypothetical_protein.faa	-	ID:NNG66646.1,	-	ID:MCS3915307.1,	ID:ERM91409.1,	-	-	-	-	-	-	-	-	-	-	-	-	-	-	-	-	-	-	-	-	-	-	-	-	-	-	-	-	-	-	-	-
4681_amino_acid_permease.faa	-	ID:NNG66647.1,	-	ID:MCS3915306.1,	ID:ERM91377.1,	-	-	-	-	-	-	-	-	-	-	-	-	-	-	-	-	-	-	-	-	-	-	-	-	-	-	-	-	-	-	-	-
4682_APC_family_permease.faa	-	ID:NNG66648.1,	ID:KKC29171.1,	ID:MCS3915305.1,	ID:ERM91410.1,	-	ID:WP_026485631.1,	-	-	ID:WP_003869367.1,	-	-	-	-	-	-	-	-	ID:KHO63037.1,	-	-	-	ID:SHF20314.1,	-	ID:WP_014759102.1,	-	ID:AFK87265.1,	ID:WP_034844107.1,	-	-	-	-	-	-	-	-	ID:AEF17025.1,
4685_sugar_ABC_transporte...faa	-	ID:NNG66651.1,	ID:KKC29174.1,	-	ID:ERM91378.1,	ID:SHF40814.1,	ID:WP_026486471.1,	ID:TZE80735.1,	-	-	-	-	-	-	-	-	ID:UZQ82373.1,	-	-	-	ID:SDF93015.1,	-	ID:SHE70785.1,	-	-	-	-	-	-	-	ID:ADL69845.1,	-	-	-	-	ID:AST57039.1,	-
4686_mglB.faa	-	ID:NNG66652.1,	ID:KKC29175.1,	-	ID:ERM91414.1,	ID:SHF40776.1,	ID:WP_051585850.1,	ID:TZE80736.1,	-	ID:WP_003869381.1,	-	-	-	-	-	-	ID:UZQ82374.1,	-	-	-	ID:SDF92977.1,	-	ID:SHE70815.1,	-	-	-	-	-	-	-	ID:ADL69846.1,	-	-	-	-	ID:AST57040.1,	-
4692_hypothetical_protein.faa	-	ID:NNG68274.1,	-	-	-	-	-	-	-	-	-	-	-	-	-	-	-	-	-	-	-	-	-	-	-	-	-	-	-	-	-	-	-	-	-	-	-
4697_N-acetyltransferase.faa	-	ID:NNG67945.1,	-	ID:MCS3916572.1,	-	-	-	ID:TZE83083.1,	-	-	-	-	ID:AIS51850.1,	-	-	ID:EIW00663.1,	-	-	-	-	-	-	-	-	-	-	-	-	-	-	-	-	-	-	-	-	-
4698_hypothetical_protein.faa	-	ID:NNG67946.1,	-	-	-	-	-	-	-	-	-	-	-	-	-	-	-	-	-	-	-	-	-	-	-	-	-	-	-	-	-	-	-	-	-	-	-
4700_glycosyltransferase.faa	-	ID:NNG67948.1,	-	-	-	-	-	-	-	-	-	-	-	-	-	-	-	-	-	-	-	-	-	-	-	-	-	-	-	-	-	-	-	-	-	-	-
4701_glycosyltransferase.faa	-	ID:NNG67949.1,	-	-	-	-	-	-	-	-	-	-	-	-	-	-	-	-	-	-	-	-	-	-	-	-	-	-	-	-	-	-	-	-	-	-	-
4702_hypothetical_protein.faa	-	ID:NNG67950.1,	-	-	-	-	-	-	-	-	-	-	-	-	-	-	-	-	-	-	-	-	-	-	-	-	-	-	-	-	-	-	-	-	-	-	-
4704_TDP-N-acetylfucosami...faa	-	ID:NNG67952.1,	-	-	-	-	-	-	-	-	-	-	-	-	-	-	-	-	-	-	-	-	-	-	-	-	-	-	-	-	-	-	-	-	-	-	-
4706_DegT-DnrJ-EryC1-StrS...faa	-	ID:NNG67954.1,	-	-	-	-	-	-	-	-	-	-	-	-	-	-	-	-	-	-	-	-	-	-	-	-	-	-	-	-	-	-	-	-	-	-	-
4707_acyltransferase.faa	-	ID:NNG67955.1,	-	-	-	-	-	-	-	-	-	-	-	-	-	-	-	-	-	-	-	-	-	-	-	-	-	-	-	-	-	-	-	-	-	-	-
4709_hypothetical_protein.faa	-	ID:NNG67957.1,	-	-	-	-	-	-	-	-	-	-	-	-	-	-	-	-	-	-	-	-	-	-	-	-	-	-	-	-	-	-	-	-	-	-	-
4710_oligosaccharide_flip...faa	-	ID:NNG67958.1,	-	-	-	-	-	-	-	-	-	-	-	-	-	-	-	-	-	-	-	-	-	-	-	-	-	ID:WP_045413596.1,	-	-	-	-	-	-	-	-	-
4711_hypothetical_protein.faa	-	ID:NNG67959.1,	-	-	-	-	-	-	-	-	-	-	-	-	-	-	-	-	-	-	-	-	-	-	-	-	-	-	-	-	-	-	-	-	-	-	-
4712_methylmalonyl-CoA_ep...faa	-	ID:NNG68231.1,	-	-	-	-	-	-	-	-	-	-	-	-	-	-	-	-	-	-	-	-	-	-	-	-	-	-	-	-	-	-	-	-	-	-	-
4714_sodium_pump_decarbox...faa	-	ID:NNG68233.1,	-	-	-	-	-	-	-	-	-	-	-	-	-	-	-	-	-	-	-	-	-	-	-	-	-	-	-	-	-	-	-	-	-	-	-
4716_accB.faa	-	ID:NNG68235.1,	-	-	-	-	-	-	-	-	-	-	-	-	-	-	-	-	ID:KHO62757.1,	-	-	-	-	-	-	-	-	-	-	-	-	-	-	-	-	-	-
4717_acetyl-CoA_carboxyla...faa	-	ID:NNG68236.1,	-	-	-	-	-	-	-	-	-	-	ID:AIS51231.1,	-	-	-	-	-	ID:KHO62756.1,	-	-	-	-	-	-	-	-	-	-	-	-	-	-	-	-	-	-
4718_transposase.faa	-	ID:NNG68301.1,	ID:KKC30648.1,	-	-	-	-	-	-	-	-	-	-	-	-	-	-	-	-	-	-	-	-	-	-	-	-	-	-	-	-	-	-	-	-	-	-
4738_recombinase_family_p...faa	-	ID:NNG66127.1,	-	-	-	-	-	-	-	-	-	-	-	-	-	-	ID:UZQ82209.1,	ID:ABY92565.1,	-	-	-	ID:EMT39255.1,	-	-	-	-	-	ID:WP_045410941.1,	-	-	ID:ADL68362.1,	ID:PHO08214.1,	-	ID:OXT07392.1,	-	ID:AST58409.1,	-
4739_hypothetical_protein.faa	-	ID:NNG66128.1,	-	-	ID:ERM91908.1,	-	-	-	-	-	-	-	-	-	-	-	-	-	-	-	-	-	-	-	-	-	-	-	-	-	-	-	-	-	-	-	-
4741_hypothetical_protein.faa	-	ID:NNG66130.1,	-	-	ID:ERM91910.1,	-	-	-	-	-	-	-	-	-	-	-	-	-	-	-	-	-	-	-	-	-	-	-	-	-	-	-	-	-	-	-	-
4742_hypothetical_protein.faa	-	ID:NNG66131.1,	-	-	ID:ERM91911.1,	-	-	-	-	-	-	-	-	-	-	-	-	-	-	-	-	-	-	-	ID:WP_014759252.1,	-	ID:AFK87416.1,	-	-	-	-	-	-	-	-	-	-
4743_phage_tail_protein.faa	-	ID:NNG66132.1,	-	-	ID:ERM91893.1,	-	ID:WP_026486809.1,	-	-	-	-	-	-	-	-	-	ID:UZQ84355.1,	ID:ABY92554.1,	ID:KHO62673.1,	ID:WP_003516029.1,	-	ID:EMT39315.1,	-	-	ID:WP_014759253.1,	ID:WP_209452698.1,	ID:AFK87417.1,	ID:WP_045411563.1,	-	-	ID:ADL68348.1,	ID:PHO08230.1,	-	ID:OXT07405.1,	-	ID:AST58390.1,	-
4744_hypothetical_protein.faa	-	ID:NNG66133.1,	-	-	ID:ERM91912.1,	-	ID:WP_218915173.1,	-	-	-	-	-	-	-	-	-	-	-	ID:KHO62674.1,	-	-	-	-	-	ID:WP_014759254.1,	-	ID:AFK87418.1,	-	-	-	-	-	-	-	-	-	-
4745_HK97_gp10_family_pha...faa	-	ID:NNG66134.1,	-	-	ID:ERM91894.1,	-	ID:WP_026486811.1,	-	-	-	-	-	-	-	-	-	-	-	ID:KHO62675.1,	-	-	-	-	-	ID:WP_014759255.1,	-	ID:AFK87419.1,	-	ID:ORX22392.1,	-	-	-	-	-	-	-	-
4746_phage_head_closure_p...faa	-	ID:NNG66135.1,	-	-	ID:ERM91895.1,	-	-	-	-	-	-	-	-	-	-	-	-	-	-	-	-	-	-	-	-	-	-	-	-	-	-	-	-	-	-	-	-
4747_phage_gp6-like_head-...faa	-	ID:NNG66136.1,	-	-	ID:ERM91896.1,	-	-	-	-	-	-	-	-	-	-	-	-	-	-	-	-	-	-	-	-	-	-	-	-	-	-	-	-	-	-	-	-
4748_phage_major_capsid_p...faa	-	ID:NNG66137.1,	-	-	ID:ERM91913.1,	-	-	-	-	-	-	-	-	-	-	-	-	-	-	-	-	-	-	-	-	-	-	-	-	-	-	-	-	-	-	-	-
4749_HK97_family_phage_pr...faa	-	ID:NNG66138.1,	-	-	-	-	-	-	-	-	-	-	-	-	-	-	-	-	-	-	-	-	-	-	-	-	-	-	ID:ORX22396.1,	-	-	-	-	-	-	-	-
4750_phage_portal_protein.faa	-	ID:NNG66139.1,	-	-	ID:ERM91898.1,	-	-	-	-	-	-	-	-	-	-	-	-	-	-	-	-	-	-	-	-	-	-	-	-	-	-	-	-	-	-	-	-
4751_hypothetical_protein.faa	-	ID:NNG66140.1,	-	-	ID:ERM91914.1,	-	-	-	-	-	-	-	-	-	-	-	-	-	-	-	-	-	-	-	-	-	-	-	-	-	-	-	-	-	-	-	-
4752_terminase_large_subu...faa	-	ID:NNG66141.1,	-	-	ID:ERM91899.1,	-	-	-	-	-	-	-	-	-	-	-	-	-	-	-	-	-	-	-	-	-	-	-	-	-	-	-	-	-	-	-	-
4753_phage_terminase_smal...faa	-	ID:NNG66142.1,	-	-	ID:ERM91915.1,	-	-	-	-	-	-	-	-	-	-	-	-	-	-	-	-	-	-	-	-	-	-	-	-	-	-	-	-	-	-	-	-
4754_hypothetical_protein.faa	-	ID:NNG66143.1,	-	-	-	-	-	-	-	-	-	-	-	-	-	-	-	-	-	-	-	-	-	-	-	-	-	-	-	-	-	-	-	-	-	-	-
4755_hypothetical_protein.faa	-	ID:NNG66144.1,	-	-	ID:ERM91916.1,	-	-	-	-	-	-	-	-	-	-	-	-	-	-	-	-	-	-	-	-	-	-	-	-	-	-	-	-	-	-	-	-
4756_hypothetical_protein.faa	-	ID:NNG66145.1,	-	-	ID:ERM91917.1,	-	-	-	-	-	-	-	-	-	-	-	-	-	-	-	-	-	-	-	-	-	-	-	-	-	-	-	-	-	-	-	-
4758_hypothetical_protein.faa	-	ID:NNG66147.1,	-	-	ID:ERM91919.1,	-	-	-	-	-	-	-	-	-	-	-	-	-	-	-	-	-	-	-	-	-	-	-	-	-	-	-	-	-	-	-	-
4759_hypothetical_protein.faa	-	ID:NNG66148.1,	-	-	ID:ERM91920.1,	-	-	-	-	-	-	-	-	-	-	-	-	-	-	-	-	-	-	-	-	-	-	-	-	-	-	-	-	-	-	-	-
4760_hypothetical_protein.faa	-	ID:NNG66149.1,	-	-	ID:ERM91921.1,	-	-	-	-	-	-	-	-	-	-	-	-	-	-	-	-	-	-	-	-	-	-	-	-	-	-	-	-	-	-	-	-
4761_hypothetical_protein.faa	-	ID:NNG66150.1,	-	-	-	-	-	-	-	-	-	-	-	-	-	-	-	-	-	-	-	-	-	-	-	-	-	ID:WP_045413740.1,	-	-	-	-	-	-	-	-	-
4762_MarR_family_transcri...faa	-	ID:NNG66151.1,	-	-	-	-	-	-	-	-	-	-	-	-	-	-	-	-	-	-	-	-	-	-	-	-	-	-	-	-	-	-	-	-	-	-	-
4763_hypothetical_protein.faa	-	ID:NNG66152.1,	-	-	ID:ERM91923.1,	-	-	-	-	-	-	-	-	-	-	-	-	-	-	-	-	-	-	-	-	-	-	-	-	-	-	-	-	-	-	-	-
4764_hypothetical_protein.faa	-	ID:NNG66153.1,	-	-	ID:ERM91924.1,	-	-	-	-	-	-	-	-	-	-	-	-	-	-	-	-	-	-	-	-	-	-	-	-	-	-	-	-	-	-	-	-
4765_hypothetical_protein.faa	-	ID:NNG66154.1,	-	-	-	-	-	-	-	-	-	-	-	-	-	-	-	-	-	-	-	-	-	-	-	-	-	-	-	-	-	-	-	-	-	-	-
4766_XRE_family_transcrip...faa	-	ID:NNG66155.1,	-	-	ID:ERM91926.1,	-	-	-	-	-	-	-	-	-	-	-	-	-	-	-	-	-	-	-	-	-	-	-	-	-	-	-	-	-	-	-	-
4767_hypothetical_protein.faa	-	ID:NNG66156.1,	-	-	ID:ERM91928.1,	-	-	-	-	-	-	-	-	-	-	-	-	-	-	-	-	-	-	-	-	-	-	-	-	-	-	-	-	-	-	-	-
4768_hypothetical_protein.faa	-	ID:NNG66157.1,	-	-	ID:ERM91929.1,	-	-	-	-	-	-	-	-	-	-	-	-	-	-	-	-	-	-	-	-	-	-	-	-	-	-	-	-	-	-	-	-
4830_restriction_endonucl...faa	-	ID:NNG67526.1,	-	-	-	-	-	-	-	-	-	-	-	-	-	-	-	-	-	-	-	-	-	-	-	-	-	-	-	-	-	-	-	-	-	-	-
4831_hypothetical_protein.faa	-	ID:NNG67527.1,	-	-	-	-	-	-	-	-	-	-	-	-	-	-	-	ID:ABY93082.1,	-	-	-	-	-	-	-	-	-	-	-	-	-	-	-	-	-	-	-
4832_hypothetical_protein.faa	-	ID:NNG67528.1,	-	-	-	-	-	-	-	-	-	-	-	-	-	-	-	-	-	-	-	-	-	-	-	-	ID:AFK94365.1,	-	-	-	-	-	ID:AGB20401.1,	-	-	-	-
4833_hypothetical_protein.faa	-	ID:NNG67529.1,	-	-	-	-	-	-	-	-	-	-	-	-	-	-	-	-	-	-	-	-	-	-	-	-	ID:AFK94364.1,	-	-	-	-	-	ID:AGB20400.1,	-	-	-	-
4834_hypothetical_protein.faa	-	ID:NNG67530.1,	-	-	-	-	-	-	-	-	-	-	-	-	-	-	-	-	-	-	ID:SDG38797.1,	-	-	-	-	-	-	-	-	-	-	-	-	-	-	-	-
4835_dnaN.faa	-	ID:NNG67531.1,	-	-	-	-	-	-	-	-	-	-	-	-	-	-	-	-	-	-	-	-	-	-	-	-	ID:AFK94362.1,	-	-	-	-	-	ID:AGB20398.1,	-	-	-	-
4836_hypothetical_protein.faa	-	ID:NNG67532.1,	-	-	-	-	-	-	-	-	-	-	-	-	-	-	-	-	-	-	-	-	-	-	-	-	-	-	-	-	-	-	-	-	-	-	-
4837_single-stranded_DNA-...faa	-	ID:NNG67533.1,	-	-	-	-	-	-	-	-	-	-	-	-	-	-	-	-	-	-	-	-	-	-	-	-	-	-	-	-	-	-	-	-	-	-	-
4838_hypothetical_protein.faa	-	ID:NNG67534.1,	-	-	-	-	-	-	-	-	-	-	-	-	-	-	-	-	-	-	-	-	-	-	-	-	-	-	-	-	-	-	-	-	-	-	-
4839_hypothetical_protein.faa	-	ID:NNG67535.1,	-	-	-	-	-	-	-	-	-	-	-	-	-	-	-	-	-	-	-	-	-	-	-	-	-	-	-	-	-	-	-	-	-	-	-
4840_hypothetical_protein.faa	-	ID:NNG67536.1,	-	-	-	ID:SHF76323.1,	-	-	-	-	-	-	-	-	-	-	-	-	-	-	-	-	-	-	-	ID:WP_209452741.1,	ID:AFK94357.1,	-	-	ID:SNX54191.1,	-	-	ID:AGB20393.1,	-	-	-	-
4841_hypothetical_protein.faa	-	ID:NNG67537.1,	-	-	-	-	-	-	-	-	-	-	-	-	-	-	-	-	-	-	-	-	-	-	-	-	ID:AFK94356.1,	-	-	-	-	-	ID:AGB20392.1,	-	-	-	-
4842_ParM-StbA_family_pro...faa	-	ID:NNG67538.1,	-	-	-	ID:SHF78679.1,	ID:WP_026486544.1,	-	-	-	-	-	-	-	-	-	ID:UZQ81810.1,	-	-	-	ID:SDF64164.1,	-	-	-	-	-	ID:AFK94355.1,	-	-	-	-	-	ID:AGB20391.1,	-	-	-	-
4843_hypothetical_protein.faa	-	ID:NNG67539.1,	-	-	-	-	-	-	-	-	-	-	-	-	-	-	-	-	-	-	-	-	-	ID:AEM79502.1,	-	-	ID:AFK94353.1,	-	-	-	-	-	ID:AGB20389.1,	-	-	-	-
4844_hypothetical_protein.faa	-	ID:NNG67540.1,	-	-	-	-	-	-	-	-	-	-	-	-	-	-	-	-	-	-	-	-	-	-	-	ID:WP_209452764.1,	-	-	-	ID:SNX54155.1,	-	-	-	-	-	-	-
4845_TROVE_domain-contain...faa	-	ID:NNG67541.1,	-	-	-	-	-	-	-	-	-	-	-	-	-	-	-	-	-	-	-	-	-	-	-	ID:WP_209452763.1,	-	-	-	ID:SNX54156.1,	-	-	-	-	-	-	-
4846_HU_family_DNA-bindin...faa	-	ID:NNG67542.1,	-	-	-	-	-	-	-	-	-	-	-	-	-	-	-	-	-	-	-	-	-	-	-	-	-	-	-	-	-	-	-	-	-	-	-
4847_stage_III_sporulatio...faa	-	ID:NNG67543.1,	-	-	-	-	-	-	-	-	-	-	-	-	-	-	-	-	-	-	-	-	-	-	-	-	ID:AFK94350.1,	-	-	-	-	-	ID:AGB20386.1,	-	-	-	-
4848_cell_division_protei...faa	-	ID:NNG67544.1,	-	-	-	-	-	-	-	-	-	-	-	-	-	-	-	-	-	-	-	-	-	-	-	-	ID:AFK94347.1,	-	-	-	-	-	ID:AGB20383.1,	-	-	-	-
4849_hypothetical_protein.faa	-	ID:NNG67545.1,	-	-	-	-	-	-	-	-	-	-	-	-	-	-	-	-	-	-	-	-	-	-	-	-	ID:AFK94346.1,	-	-	-	-	-	ID:AGB20382.1,	-	-	-	-
4850_Spo0E_family_sporula...faa	-	ID:NNG67546.1,	-	-	-	-	-	-	-	-	-	-	-	-	-	-	-	-	-	-	-	-	-	-	-	-	-	-	-	-	-	-	-	-	-	-	-
4851_hypothetical_protein.faa	-	ID:NNG67547.1,	-	-	-	-	-	-	-	-	-	-	-	-	-	-	-	-	-	-	-	-	-	-	-	-	-	-	-	-	-	-	-	-	-	-	-
4852_HNH_endonuclease.faa	-	ID:NNG67548.1,	-	-	-	-	-	-	-	-	-	-	-	-	-	-	-	-	-	-	-	-	-	-	-	-	ID:AFK94341.1,	-	-	-	-	-	ID:AGB20377.1,	-	-	-	-
4853_hypothetical_protein.faa	-	ID:NNG67549.1,	-	-	-	-	-	-	-	-	-	-	-	-	-	-	-	-	-	-	-	-	-	-	-	-	-	-	-	-	-	-	-	-	-	-	-
4854_hypothetical_protein.faa	-	ID:NNG67550.1,	-	-	-	-	-	-	-	-	-	-	-	-	-	-	-	-	-	-	-	-	-	-	-	-	-	-	-	-	-	-	-	-	-	-	-
4857_hypothetical_protein.faa	-	ID:NNG67553.1,	-	-	-	-	-	-	-	-	-	-	-	-	-	-	-	-	-	-	-	-	-	-	-	-	-	-	-	-	-	-	-	-	-	-	-
4858_hypothetical_protein.faa	-	ID:NNG67554.1,	-	-	-	-	-	-	-	-	-	-	-	-	-	-	ID:UZQ81893.1,	-	-	-	ID:SDF16762.1,	-	-	-	-	-	-	-	-	-	-	-	-	-	-	-	-
4859_hypothetical_protein.faa	-	ID:NNG67555.1,	-	-	-	-	-	-	-	-	-	-	-	-	-	-	-	-	-	-	-	-	-	-	-	-	ID:AFK94337.1,	-	-	-	-	-	ID:AGB20373.1,	-	-	-	-
4860_hypothetical_protein.faa	-	ID:NNG67556.1,	-	-	-	-	-	-	-	-	-	-	-	-	-	-	-	-	-	-	-	-	-	-	-	-	ID:AFK94336.1,	-	-	-	-	-	ID:AGB20372.1,	-	-	-	-
4861_cpaB.faa	-	ID:NNG67557.1,	-	-	-	-	-	-	-	-	-	-	-	-	-	-	-	-	-	-	-	-	-	-	-	-	ID:AFK94335.1,	-	-	-	-	-	ID:AGB20371.1,	-	-	-	-
4862_AAA_family_ATPase.faa	-	ID:NNG67558.1,	-	-	-	-	-	-	-	-	-	-	-	-	-	-	-	-	-	-	-	-	-	-	-	-	ID:AFK94334.1,	-	-	-	-	-	ID:AGB20370.1,	-	-	-	-
4863_CpaF_family_protein.faa	-	ID:NNG67559.1,	-	-	-	-	-	-	-	-	-	-	-	-	-	-	-	-	-	-	-	-	-	-	-	-	ID:AFK94332.1,	-	-	-	-	-	ID:AGB20368.1,	-	-	-	-
4864_hypothetical_protein.faa	-	ID:NNG67560.1,	-	-	-	-	-	-	-	-	-	-	-	-	-	-	-	-	-	-	-	-	-	-	-	-	ID:AFK94331.1,	-	-	-	-	-	ID:AGB20367.1,	-	-	-	-
4865_hypothetical_protein.faa	-	ID:NNG67561.1,	-	-	-	-	-	-	-	-	-	-	-	-	-	-	-	-	-	-	-	-	-	-	-	-	ID:AFK94330.1,	-	-	-	-	-	ID:AGB20366.1,	-	-	-	-
4866_hypothetical_protein.faa	-	ID:NNG67562.1,	-	-	-	-	-	-	-	-	-	-	-	-	-	-	-	-	-	-	-	-	-	-	-	-	-	-	-	-	-	-	-	-	-	-	-
4867_DUF4320_family_prote...faa	-	ID:NNG67563.1,	-	-	-	-	-	-	-	-	-	-	-	-	-	-	-	-	-	-	-	-	-	-	-	-	ID:AFK94328.1,	-	-	-	-	-	ID:AGB20364.1,	-	-	-	-
4868_HD_domain-containing...faa	-	ID:NNG67564.1,	-	-	-	-	-	-	-	-	-	-	-	-	-	-	-	-	-	-	-	-	-	-	-	-	ID:AFK94327.1,	-	-	-	-	-	-	-	-	-	-
4869_Tad_domain-containin...faa	-	ID:NNG67565.1,	-	-	-	-	-	-	-	-	-	-	-	-	-	-	-	-	-	-	-	-	-	-	-	-	ID:AFK94326.1,	-	-	-	-	-	ID:AGB20363.1,	-	-	-	-
4870_hypothetical_protein.faa	-	ID:NNG67566.1,	-	-	-	-	-	-	-	-	-	-	-	-	-	-	-	-	-	-	-	-	-	-	-	-	ID:AFK94325.1,	-	-	-	-	-	ID:AGB20362.1,	-	-	-	-
4871_hypothetical_protein.faa	-	ID:NNG67567.1,	-	-	-	-	-	-	-	-	-	-	-	-	-	-	-	-	-	-	-	-	-	-	-	-	-	-	-	-	-	-	-	-	-	-	-
4872_hypothetical_protein.faa	-	ID:NNG67568.1,	-	-	-	-	-	-	-	-	-	-	-	-	-	-	-	-	-	-	-	-	-	-	-	-	-	-	-	-	-	-	-	-	-	-	-
4873_copper_amine_oxidase...faa	-	ID:NNG67569.1,	-	-	-	-	-	-	-	-	-	-	-	-	-	-	-	-	-	-	-	-	-	-	-	-	-	-	-	-	-	-	-	-	-	-	-
4875_Na+-H+_antiporter_su...faa	-	ID:NNG68145.1,	-	-	ID:ERM91249.1,	-	-	-	ID:ADV79055.1,	ID:WP_003869965.1,	ID:WP_004399472.1,	-	-	-	ID:ABY94100.1,	ID:EIW00247.1,	-	ID:ABY92212.1,	-	-	ID:SDF45784.1,	ID:EMT39626.1,	-	ID:AEM77548.1,	-	-	-	-	-	-	-	-	-	-	-	-	-
4876_cation-proton_antipo...faa	-	ID:NNG68146.1,	-	-	ID:ERM91250.1,	-	-	-	-	ID:WP_003869964.1,	ID:WP_003869964.1,	-	-	-	-	ID:EIW00248.1,	ID:UZQ83049.1,	-	-	-	ID:SDF45831.1,	ID:EMT39720.1,	-	-	-	-	-	-	-	-	-	-	-	-	-	-	-
4877_monovalent_cation-H-...faa	-	ID:NNG68147.1,	-	-	ID:ERM91251.1,	-	-	-	-	ID:WP_003869963.1,	ID:WP_019907161.1,	-	-	-	-	ID:EIW00249.1,	ID:UZQ83050.1,	-	-	-	ID:SDF45884.1,	ID:EMT39698.1,	-	ID:AEM77550.1,	-	-	-	-	-	-	-	-	-	-	-	-	-
4878_DUF4040_domain-conta...faa	-	ID:NNG68148.1,	-	-	ID:ERM91252.1,	-	-	-	-	ID:WP_003869962.1,	ID:WP_004399469.1,	-	-	-	-	ID:EIW00250.1,	ID:UZQ83051.1,	-	-	-	ID:SDF45928.1,	ID:EMT39678.1,	-	ID:AEM77551.1,	-	-	-	-	-	-	-	-	-	-	-	-	-
4879_sodium-proton_antipo...faa	-	ID:NNG68149.1,	-	-	ID:ERM91253.1,	-	-	-	ID:ADV79059.1,	ID:WP_003869961.1,	ID:WP_019907162.1,	-	-	-	ID:ABY94103.1,	ID:EIW00251.1,	ID:UZQ83052.1,	ID:ABY92216.1,	-	-	ID:SDF45975.1,	ID:EMT39710.1,	-	ID:AEM77552.1,	-	-	-	-	-	-	-	-	-	-	-	-	-
4880_cation-proton_antipo...faa	-	ID:NNG68150.1,	-	-	ID:ERM91254.1,	-	-	-	ID:ADV79060.1,	ID:WP_003869960.1,	ID:WP_004399467.1,	-	-	-	ID:ABY94104.1,	ID:EIW00252.1,	ID:UZQ83053.1,	ID:ABY92217.1,	-	-	ID:SDF46027.1,	ID:EMT39685.1,	-	ID:AEM77553.1,	-	-	-	-	-	-	-	-	-	-	-	-	-
4881_NADH_dehydrogenase_F...faa	-	ID:NNG68151.1,	-	-	ID:ERM91255.1,	-	-	-	ID:ADV79061.1,	ID:WP_003869959.1,	ID:WP_019907163.1,	-	-	-	ID:ABY94105.1,	ID:EIW00253.1,	ID:UZQ83054.1,	ID:ABY92218.1,	-	-	ID:SDF46076.1,	ID:EMT39660.1,	-	ID:AEM77554.1,	-	-	-	-	-	-	-	-	-	-	-	-	-
4882_NADH-quinone_oxidore...faa	-	ID:NNG68152.1,	-	-	ID:ERM91256.1,	-	-	-	-	ID:WP_003869958.1,	ID:WP_019907164.1,	-	-	-	-	ID:EIW00254.1,	ID:UZQ83055.1,	-	-	-	-	ID:EMT39632.1,	-	ID:AEM77555.1,	-	-	-	-	-	-	-	-	-	-	-	-	-
4883_NADH-quinone_oxidore...faa	-	ID:NNG68153.1,	-	-	ID:ERM91257.1,	-	-	-	-	ID:WP_003869957.1,	ID:WP_004399464.1,	-	ID:AIS51329.1,	-	-	ID:EIW00255.1,	ID:UZQ83056.1,	-	-	-	ID:SDG29332.1,	ID:EMT39674.1,	-	ID:AEM77556.1,	-	-	-	-	-	-	-	-	-	-	-	-	-
4884_NADH-quinone_oxidore...faa	-	ID:NNG68154.1,	-	-	ID:ERM91217.1,	-	-	-	-	ID:WP_003869956.1,	ID:WP_003869956.1,	-	-	-	-	ID:EIW00256.1,	ID:UZQ83057.1,	-	-	-	ID:SDG29366.1,	ID:EMT39652.1,	-	ID:AEM77557.1,	-	-	-	-	-	-	-	-	-	-	-	-	-
4885_NADH-quinone_oxidore...faa	-	ID:NNG68155.1,	-	-	ID:ERM91258.1,	-	-	-	-	ID:WP_003869955.1,	ID:WP_003869955.1,	-	-	-	-	ID:EIW00257.1,	ID:UZQ83058.1,	-	-	-	ID:SDG29408.1,	ID:EMT39682.1,	-	ID:AEM77558.1,	-	-	-	-	-	-	-	-	-	-	-	-	-
4886_NADH-quinone_oxidore...faa	-	ID:NNG68156.1,	-	-	ID:ERM91259.1,	-	-	-	-	ID:WP_003869954.1,	ID:WP_003869954.1,	-	-	-	-	ID:EIW00258.1,	ID:UZQ83060.1,	-	-	-	ID:SDG29442.1,	ID:EMT39651.1,	-	ID:AEM77559.1,	-	-	-	-	-	-	-	-	-	-	-	-	-
4887_4Fe-4S_binding_prote...faa	-	ID:NNG68157.1,	-	-	ID:ERM91260.1,	-	-	-	-	ID:WP_003869953.1,	ID:WP_004399462.1,	-	ID:AIS53112.1,	-	-	ID:EIW00259.1,	ID:UZQ83061.1,	-	-	-	ID:SDG29476.1,	ID:EMT39655.1,	-	ID:AEM77560.1,	-	-	-	-	-	-	-	-	-	-	-	-	-
4888_tnpB.faa	-	ID:NNG68289.1,	ID:KKC30649.1,	-	ID:ERM90824.1,	-	-	-	-	-	-	-	ID:AIS51798.1,	-	-	-	-	-	-	-	ID:SDF78929.1,	ID:EMT40000.1,	-	-	-	-	-	-	-	-	-	-	-	-	-	-	-
4925_hypothetical_protein.faa	-	ID:NNG67174.1,	-	-	ID:ERM91635.1,	-	-	-	-	-	-	-	-	-	-	-	-	-	-	-	-	-	-	-	-	-	-	-	-	-	-	-	-	-	-	-	-
4931_hypothetical_protein.faa	-	ID:NNG67180.1,	-	-	-	-	-	-	-	-	-	-	ID:AIS51459.1,	-	-	-	-	-	-	-	-	-	-	-	-	-	-	-	-	-	-	-	-	-	-	-	-
4937_hypothetical_protein.faa	-	ID:NNG66004.1,	-	-	-	-	-	-	-	ID:WP_003869677.1,	ID:WP_019908085.1,	-	-	-	-	ID:EIW00035.1,	ID:UZQ82807.1,	-	-	-	ID:SDF12086.1,	-	-	-	-	ID:WP_209453487.1,	-	ID:WP_045413140.1,	ID:ORX22539.1,	-	-	-	-	-	ID:KAA5805761.1,	-	-
4939_transposase.faa	-	ID:NNG66006.1,	ID:KKC29375.1,	ID:MCS3915502.1,	ID:ERM92245.1,	-	-	-	-	ID:WP_129545133.1,	-	-	-	-	-	ID:EIW01212.1,	-	-	-	-	-	-	ID:SHE33592.1,	-	-	-	-	-	-	-	-	-	-	-	-	-	-
5029_hypothetical_protein.faa	-	ID:NNG66096.1,	-	-	-	-	-	-	-	-	-	-	-	-	-	-	-	-	-	-	-	-	-	-	-	-	-	-	-	-	-	-	-	-	-	-	-
5030_sigma-54-dependent_F...faa	-	ID:NNG66097.1,	-	-	-	-	-	-	-	-	-	-	-	-	-	-	-	-	ID:KHO62770.1,	-	-	-	-	-	-	-	-	ID:WP_045409071.1,	ID:ORX23244.1,	-	ID:ADL68296.1,	ID:PHO08287.1,	ID:AGB18409.1,	-	ID:KAA5808369.1,	ID:AST58323.1,	-
5031_MFS_transporter.faa	-	ID:NNG66098.1,	-	-	-	-	-	-	-	-	-	-	-	-	-	-	-	-	-	-	-	-	-	-	-	-	-	-	-	-	-	-	-	-	-	-	-
5032_carbon-nitrogen_hydr...faa	-	ID:NNG66099.1,	-	-	-	-	-	-	-	-	-	-	-	-	-	-	-	-	ID:KHO62769.1,	-	-	-	-	-	-	-	-	-	-	-	-	-	-	-	-	-	-
5033_DUF2848_family_prote...faa	-	ID:NNG66100.1,	-	-	-	-	-	-	-	-	-	-	-	-	-	-	-	-	ID:KHO62768.1,	-	-	-	-	-	-	-	-	-	-	-	-	-	-	-	-	-	-
5034_HAMP_domain-containi...faa	-	ID:NNG66101.1,	-	-	-	-	-	-	-	-	-	-	-	-	-	-	-	-	-	-	-	-	-	-	-	-	-	-	-	-	-	-	-	-	-	-	-
5035_sodium-solute_sympor...faa	-	ID:NNG66102.1,	-	-	-	ID:SHF29953.1,	-	ID:TZE82765.1,	-	-	-	-	-	-	-	-	-	-	ID:KHO62767.1,	-	-	-	-	-	-	-	-	-	-	-	-	-	-	-	-	-	-
5041_transposase.faa	-	ID:NNG68309.1,	-	-	-	-	-	-	-	-	-	-	-	-	-	-	-	-	-	-	-	-	-	-	-	-	-	-	-	-	-	-	-	-	-	-	-
5043_IS256_family_transpo...faa	-	ID:NNG68282.1,	-	-	-	-	-	-	-	-	-	-	-	-	-	-	-	-	-	-	-	-	-	-	-	-	-	-	-	-	-	-	-	-	-	-	-
5059_hypothetical_protein.faa	-	ID:NNG67773.1,	-	ID:MCS3917042.1,	-	-	-	-	ID:ADV80637.1,	-	-	-	-	-	ID:ABY95709.1,	-	-	-	-	-	-	-	ID:SHE29775.1,	-	-	-	-	-	-	-	-	-	-	-	-	-	-
5072_PQQ-binding-like_bet...faa	-	ID:NNG66378.1,	-	-	-	-	-	-	-	-	-	-	-	-	-	-	-	-	-	-	-	-	-	-	-	-	ID:AFK94320.1,	-	-	-	-	-	ID:AGB20357.1,	-	-	-	-
5073_cpaB.faa	-	ID:NNG66379.1,	-	-	-	-	-	-	-	-	-	-	-	-	-	-	-	-	-	-	-	-	-	-	-	-	ID:AFK94319.1,	-	-	-	-	-	ID:AGB20356.1,	-	-	-	-
5074_AAA_family_ATPase.faa	-	ID:NNG66380.1,	-	-	-	-	-	-	-	-	-	-	-	-	-	-	-	-	-	-	-	-	-	-	-	-	ID:AFK94318.1,	-	-	-	-	-	-	-	-	-	-
5075_type_II_secretion_sy...faa	-	ID:NNG66381.1,	-	-	-	-	-	-	-	-	-	-	-	-	-	-	-	-	-	-	-	-	-	-	-	-	ID:AFK94317.1,	-	-	-	-	-	ID:AGB20355.1,	-	-	-	-
5076_CpaF_family_protein.faa	-	ID:NNG66382.1,	-	-	-	-	-	-	-	-	-	-	-	-	-	-	-	-	-	-	-	-	-	-	-	-	ID:AFK94316.1,	-	-	-	-	-	ID:AGB20354.1,	-	-	-	-
5077_hypothetical_protein.faa	-	ID:NNG66383.1,	-	-	-	-	-	-	-	-	-	-	-	-	-	-	-	-	-	-	-	-	-	-	-	-	ID:AFK94315.1,	-	-	-	-	-	ID:AGB20353.1,	-	-	-	-
5078_hypothetical_protein.faa	-	ID:NNG66384.1,	-	-	-	-	-	-	-	-	-	-	-	-	-	-	-	-	-	-	-	-	-	-	-	-	ID:AFK94314.1,	-	-	-	-	-	ID:AGB20352.1,	-	-	-	-
5079_DUF4320_family_prote...faa	-	ID:NNG66385.1,	-	-	-	-	-	-	-	-	-	-	-	-	-	-	-	-	-	-	-	-	-	-	-	-	ID:AFK94312.1,	-	-	-	-	-	ID:AGB20350.1,	-	-	-	-
5080_hypothetical_protein.faa	-	ID:NNG66386.1,	-	-	-	-	-	-	-	-	-	-	-	-	-	-	-	-	-	-	-	-	-	-	-	-	ID:AFK94311.1,	-	-	-	-	-	ID:AGB20349.1,	-	-	-	-
5082_hypothetical_protein.faa	-	ID:NNG66388.1,	-	-	-	-	-	-	-	-	-	-	-	-	-	-	-	-	-	-	-	-	-	-	-	-	ID:AFK94308.1,	-	-	-	-	-	ID:AGB20346.1,	-	-	-	-
5083_hypothetical_protein.faa	-	ID:NNG66389.1,	-	-	-	-	-	-	-	-	-	-	-	-	-	-	-	-	-	-	-	-	-	-	-	-	ID:AFK94306.1,	-	-	-	-	-	ID:AGB20344.1,	-	-	-	-
5084_hypothetical_protein.faa	-	ID:NNG66390.1,	-	-	-	-	-	-	-	-	-	-	-	-	-	-	-	-	-	-	-	-	-	-	-	-	ID:AFK94305.1,	-	-	-	-	-	ID:AGB20343.1,	-	-	-	-
5085_hypothetical_protein.faa	-	ID:NNG66391.1,	-	-	-	-	-	-	-	-	-	-	-	-	-	-	-	-	-	-	-	-	-	-	-	-	ID:AFK94304.1,	-	-	-	-	-	ID:AGB20342.1,	-	-	-	-
5086_RDD_family_protein.faa	-	ID:NNG66392.1,	-	-	ID:ERM91525.1,	-	-	-	-	-	-	-	ID:AIS51874.1,	-	-	-	-	-	-	ID:WP_081723076.1,	-	-	-	-	-	ID:WP_209452820.1,	-	-	-	-	-	-	-	-	-	-	ID:AEF18308.1,
5087_hypothetical_protein.faa	-	ID:NNG66393.1,	-	-	-	-	-	-	-	-	-	-	-	-	-	-	-	-	-	-	-	-	-	-	-	-	-	-	-	-	-	-	-	-	-	-	-
5088_hypothetical_protein.faa	-	ID:NNG66394.1,	-	-	-	-	-	-	-	-	-	-	-	-	-	-	-	-	-	-	-	-	-	-	-	-	-	-	-	-	-	-	-	-	-	-	-
5089_hypothetical_protein.faa	-	ID:NNG66395.1,	-	-	-	-	-	-	-	-	-	-	-	-	-	-	-	-	-	-	-	-	-	-	-	-	ID:AFK94301.1,	-	-	-	-	-	ID:AGB20339.1,	-	-	-	-
5090_TM2_domain-containin...faa	-	ID:NNG66396.1,	-	-	-	-	-	-	-	-	-	-	ID:AIS51873.1,	-	-	-	-	-	-	-	-	-	-	-	-	-	ID:AFK94299.1,	-	-	-	-	-	ID:AGB20337.1,	-	-	-	-
5091_hypothetical_protein.faa	-	ID:NNG66397.1,	-	-	-	-	-	-	-	-	-	-	-	-	-	-	-	-	-	-	-	-	-	-	-	-	ID:AFK94298.1,	-	-	-	-	-	ID:AGB20336.1,	-	-	-	-
5092_hypothetical_protein.faa	-	ID:NNG66398.1,	-	-	-	-	-	-	-	-	-	-	-	-	-	-	-	-	-	-	-	-	-	-	-	-	-	-	-	-	-	-	-	-	-	-	-
5093_hypothetical_protein.faa	-	ID:NNG66399.1,	-	-	-	-	-	-	-	-	-	-	-	-	-	-	-	-	-	-	-	-	-	-	-	-	ID:AFK94293.1,	-	-	-	-	-	ID:AGB20467.1,	-	-	-	-
5094_hypothetical_protein.faa	-	ID:NNG66400.1,	-	-	-	-	-	-	-	-	-	-	-	-	-	-	-	-	-	-	-	-	-	-	-	-	-	-	-	-	-	-	-	-	-	-	-
5095_hypothetical_protein.faa	-	ID:NNG66401.1,	-	-	-	-	-	-	-	-	-	-	-	-	-	-	-	-	-	-	-	-	-	-	-	-	-	-	-	-	-	-	-	-	-	-	-
5096_hypothetical_protein.faa	-	ID:NNG66402.1,	-	-	-	-	-	-	-	-	-	-	-	-	-	-	-	-	-	-	-	-	-	-	-	-	ID:AFK94287.1,	-	-	-	-	-	ID:AGB20461.1,	-	-	-	-
5097_hfq.faa	-	ID:NNG66403.1,	-	-	-	-	-	-	-	-	-	-	-	-	-	-	-	-	ID:KHO61748.1,	-	-	-	-	-	-	-	-	-	-	-	-	-	-	-	-	-	-
5098_hypothetical_protein.faa	-	ID:NNG66404.1,	-	-	-	ID:SHF89037.1,	-	-	-	-	-	-	-	-	-	-	-	-	-	-	-	-	-	-	-	-	-	-	-	-	-	-	-	-	-	-	-
5099_DUF4160_domain-conta...faa	-	ID:NNG66405.1,	-	-	-	-	-	-	-	-	-	-	-	-	-	-	-	-	-	-	-	-	-	-	-	-	-	-	-	-	-	-	-	-	-	-	-
5102_tyrosine-type_recomb...faa	-	ID:NNG66408.1,	-	-	-	-	-	-	-	-	-	ID:ADD03123.1,	-	-	-	-	-	-	-	-	-	-	-	ID:AEM79505.1,	-	-	ID:AFK94282.1,	-	-	-	-	-	ID:AGB20456.1,	-	-	ID:AST58039.1,	-
5104_prepilin_peptidase.faa	-	ID:NNG66410.1,	-	-	-	-	-	-	-	-	-	-	-	-	-	-	-	-	-	-	-	-	-	-	-	-	-	-	-	-	-	-	-	-	-	-	-
5105_hypothetical_protein.faa	-	ID:NNG66411.1,	-	-	-	-	-	-	-	-	-	-	-	-	-	-	-	-	-	-	-	-	-	-	-	-	ID:AFK94278.1,	-	-	-	-	-	ID:AGB20453.1,	-	-	-	-
5106_hypothetical_protein.faa	-	ID:NNG66412.1,	-	-	-	-	-	-	-	-	-	-	-	-	-	-	-	-	-	-	-	-	-	-	-	-	ID:AFK94277.1,	-	-	-	-	-	ID:AGB20452.1,	-	-	-	-
5107_hypothetical_protein.faa	-	ID:NNG66413.1,	-	-	-	-	-	-	-	-	-	-	-	-	-	-	-	-	-	-	-	-	-	-	-	-	ID:AFK94276.1,	-	-	-	-	-	ID:AGB20451.1,	-	-	-	-
5108_cas6.faa	-	ID:NNG66414.1,	-	-	-	-	-	-	-	-	-	-	-	-	-	-	-	-	-	-	-	-	-	-	-	-	ID:AFK94275.1,	-	-	-	-	-	ID:AGB20450.1,	-	-	-	-
5109_hypothetical_protein.faa	-	ID:NNG66415.1,	-	-	-	-	-	-	-	-	-	-	-	-	-	-	-	-	-	-	-	-	-	-	-	-	-	-	-	-	-	-	-	-	-	-	-
5110_AAA_family_ATPase.faa	-	ID:NNG66416.1,	-	-	-	-	-	-	-	-	-	-	-	-	-	-	-	-	-	-	-	-	-	-	-	-	ID:AFK94274.1,	-	-	-	-	-	ID:AGB20449.1,	-	-	-	-
5111_hypothetical_protein.faa	-	ID:NNG66417.1,	-	-	-	-	-	-	-	-	-	-	-	-	-	-	-	-	-	-	-	-	-	-	-	-	ID:AFK94254.1,	-	-	-	-	-	ID:AGB20430.1,	-	-	-	-
5112_hypothetical_protein.faa	-	ID:NNG66418.1,	-	-	-	-	-	-	-	-	-	-	-	-	-	-	-	-	-	-	-	-	-	-	-	-	ID:AFK94270.1,	-	-	-	-	-	ID:AGB20445.1,	-	-	-	-
5113_hypothetical_protein.faa	-	ID:NNG66419.1,	-	-	-	-	-	-	-	-	-	-	-	-	-	-	-	-	-	-	-	-	-	-	-	-	ID:AFK94267.1,	-	-	-	-	-	ID:AGB20442.1,	-	-	-	-
5114_hypothetical_protein.faa	-	ID:NNG66420.1,	-	-	-	-	-	-	-	-	-	-	-	-	-	-	-	-	-	-	-	-	-	-	-	-	ID:AFK94266.1,	-	-	-	-	-	ID:AGB20441.1,	-	-	-	-
5115_hypothetical_protein.faa	-	ID:NNG66421.1,	-	-	-	-	-	-	-	-	-	-	-	-	-	-	-	-	-	-	-	-	-	-	-	-	ID:AFK94265.1,	-	-	-	-	-	ID:AGB20440.1,	-	-	-	-
5116_hypothetical_protein.faa	-	ID:NNG66422.1,	-	-	-	-	-	-	-	-	-	-	-	-	-	-	-	-	-	-	-	-	-	-	-	-	-	-	-	-	-	-	-	-	-	-	-
5117_hypothetical_protein.faa	-	ID:NNG66423.1,	-	-	-	-	-	-	-	-	-	-	-	-	-	-	-	-	-	-	-	-	-	-	-	-	-	-	-	-	-	-	-	-	-	-	-
5118_thiamine_biosynthesi...faa	-	ID:NNG66424.1,	-	-	-	-	-	-	-	-	-	-	-	-	-	-	-	-	-	-	-	-	-	-	-	-	ID:AFK94263.1,	-	-	-	-	-	ID:AGB20438.1,	-	-	-	-
5119_hypothetical_protein.faa	-	ID:NNG66425.1,	-	-	-	-	-	-	-	-	-	-	-	-	-	-	-	-	-	-	-	-	-	-	-	-	ID:AFK94261.1,	-	-	-	-	-	ID:AGB20436.1,	-	-	-	-
5120_DUF3232_domain-conta...faa	-	ID:NNG66426.1,	-	-	-	ID:SHF91431.1,	-	-	-	-	-	-	-	-	-	-	ID:UZQ81746.1,	-	-	-	ID:SDF52419.1,	-	-	-	-	-	ID:AFK94262.1,	-	-	-	-	-	ID:AGB20437.1,	-	-	-	-
5121_hypothetical_protein.faa	-	ID:NNG66427.1,	-	-	-	-	-	-	-	-	-	-	-	-	-	-	-	-	-	-	-	-	-	-	-	-	ID:AFK94258.1,	-	-	-	-	-	ID:AGB20433.1,	-	-	-	-
5122_ltrA.faa	-	ID:NNG66428.1,	-	-	-	-	-	-	ID:ADV78684.1,ID:ADV78736.1,ID:ADV78773.1,ID:ADV78797.1,ID:ADV79141.1,ID:ADV79493.1,ID:ADV79564.1,ID:ADV80031.1,ID:ADV80346.1,ID:ADV80442.1,	ID:WP_129545071.1,ID:WP_129545074.1,ID:WP_129545075.1,ID:WP_129545076.1,ID:WP_129545079.1,ID:WP_129545080.1,ID:WP_129545071.1,ID:WP_129545087.1,ID:WP_129545103.1,ID:WP_129545104.1,ID:WP_129545112.1,ID:WP_129545121.1,ID:WP_129545087.1,ID:WP_129545130.1,ID:WP_129545087.1,ID:WP_129545144.1,ID:WP_129545145.1,ID:WP_129545075.1,ID:WP_129545150.1,ID:WP_129545104.1,ID:WP_129545087.1,ID:WP_129545087.1,ID:…	-	ID:ADD01408.1,ID:ADD01431.1,ID:ADD01861.1,ID:ADD02032.1,ID:ADD02623.1,ID:ADD02626.1,ID:ADD02803.1,ID:ADD03130.1,ID:ADD03163.1,ID:ADD03462.1,ID:ADD03592.1,	-	-	ID:ABY93722.1,ID:ABY93770.1,ID:ABY93811.1,ID:ABY93822.1,ID:ABY93836.1,ID:ABY94188.1,ID:ABY94543.1,ID:ABY94616.1,ID:ABY95080.1,ID:ABY95403.1,ID:ABY95502.1,ID:ABY95658.1,ID:ABY95662.1,ID:ABY95832.1,	ID:EIV99125.1,ID:EIV99145.1,ID:EIV99404.1,ID:EIW00305.1,ID:EIW00706.1,ID:EIW00771.1,ID:EIW00858.1,ID:EIW01365.1,	ID:UZQ83575.1,ID:UZQ83601.1,ID:UZQ82105.1,ID:UZQ82478.1,ID:UZQ82750.1,ID:UZQ82903.1,	ID:ABY91475.1,ID:ABY91486.1,ID:ABY91797.1,ID:ABY92054.1,ID:ABY92132.1,ID:ABY93299.1,ID:ABY93494.1,	ID:KHO61846.1,ID:KHO61888.1,ID:KHO62008.1,ID:KHO62295.1,ID:KHO62419.1,ID:KHO62894.1,ID:KHO62910.1,	-	-	-	-	ID:AEM77564.1,ID:AEM77848.1,ID:AEM77962.1,ID:AEM78118.1,ID:AEM79027.1,ID:AEM79997.1,	-	ID:WP_209455070.1,	-	-	-	-	-	-	ID:AGB18168.1,ID:AGB18238.1,ID:AGB18638.1,ID:AGB19188.1,ID:AGB19715.1,ID:AGB19856.1,ID:AGB20161.1,	-	-	-	ID:AEF16106.1,ID:AEF16249.1,ID:AEF17074.1,ID:AEF18137.1,
5123_hypothetical_protein.faa	-	ID:NNG66429.1,	-	-	-	-	-	-	-	-	-	-	-	-	-	-	-	-	-	-	-	-	-	-	-	-	ID:AFK94257.1,	-	-	-	-	-	ID:AGB20432.1,	-	-	-	-
5124_hypothetical_protein.faa	-	ID:NNG66430.1,	-	-	-	-	-	-	-	-	-	-	-	-	-	-	-	-	-	-	-	-	-	-	-	-	ID:AFK94256.1,	-	-	-	-	-	ID:AGB20431.1,	-	-	-	-
5125_hypothetical_protein.faa	-	ID:NNG66431.1,	-	-	-	-	-	-	-	-	-	-	-	-	-	-	-	-	-	-	-	-	-	-	-	-	ID:AFK94255.1,	-	-	-	-	-	-	-	-	-	-
5126_class_I_SAM-dependen...faa	-	ID:NNG66432.1,	-	-	-	-	-	-	-	-	-	-	-	-	-	-	ID:UZQ81753.1,	-	-	-	ID:SDF52561.1,	-	-	-	-	ID:WP_209452723.1,	ID:AFK94253.1,	-	-	ID:SNX54209.1,	-	-	ID:AGB20429.1,	-	-	-	-
5127_DEAD-DEAH_box_helica...faa	-	ID:NNG66433.1,	-	-	-	-	-	-	-	-	-	-	-	-	-	-	ID:UZQ81752.1,	-	-	-	ID:SDF52509.1,	-	-	-	-	ID:WP_209452722.1,	ID:AFK94252.1,	-	-	ID:SNX54210.1,	-	-	ID:AGB20428.1,	-	-	-	-
5128_hypothetical_protein.faa	-	ID:NNG66434.1,	-	-	-	-	-	-	-	-	-	-	-	-	-	-	-	-	-	-	-	-	-	-	-	-	ID:AFK94251.1,	-	-	-	-	-	ID:AGB20426.1,	-	-	-	-
5129_hypothetical_protein.faa	-	ID:NNG66435.1,	-	-	-	-	-	-	-	-	-	-	-	-	-	-	-	-	-	-	-	-	-	-	-	-	ID:AFK94250.1,	-	-	-	-	-	ID:AGB20425.1,	-	-	-	-
5130_hypothetical_protein.faa	-	ID:NNG66436.1,	-	-	-	-	-	-	-	-	-	-	-	-	-	-	-	-	-	-	-	-	-	-	-	-	-	-	-	-	-	-	-	-	-	-	-
5131_hypothetical_protein.faa	-	ID:NNG66437.1,	-	-	-	-	-	-	-	-	-	-	-	-	-	-	-	-	-	-	-	-	-	-	-	-	ID:AFK94248.1,	-	-	-	-	-	ID:AGB20423.1,	-	-	-	-
5132_hypothetical_protein.faa	-	ID:NNG66438.1,	-	-	-	-	-	-	-	-	-	-	-	-	-	-	-	-	-	-	-	-	-	-	-	-	ID:AFK94247.1,	-	-	-	-	-	ID:AGB20422.1,	-	-	-	-
5133_hypothetical_protein.faa	-	ID:NNG66439.1,	-	-	-	-	-	-	-	-	-	-	-	-	-	-	-	-	-	-	-	-	-	-	-	-	ID:AFK94246.1,	-	-	-	-	-	ID:AGB20421.1,	-	-	-	-
5135_hypothetical_protein.faa	-	ID:NNG66441.1,	-	-	-	-	-	-	-	-	-	-	-	-	-	-	-	-	-	-	-	-	-	-	-	-	ID:AFK94244.1,	-	-	-	-	-	ID:AGB20419.1,	-	-	-	-
5136_hypothetical_protein.faa	-	ID:NNG66442.1,	-	-	-	-	-	-	-	-	-	-	-	-	-	-	-	-	-	-	-	-	-	-	-	-	ID:AFK94243.1,	-	-	-	-	-	ID:AGB20418.1,	-	-	-	-
5137_lytic_transglycosyla...faa	-	ID:NNG66443.1,	-	-	-	-	-	-	-	-	-	-	-	-	-	-	-	-	-	-	-	-	-	-	-	-	ID:AFK94242.1,	-	-	-	-	-	ID:AGB20417.1,	-	-	-	-
5138_hypothetical_protein.faa	-	ID:NNG66444.1,	-	-	-	-	-	-	-	-	-	-	-	-	-	-	-	-	-	-	-	-	-	-	-	-	-	-	-	-	-	-	-	-	-	-	-
5140_hypothetical_protein.faa	-	ID:NNG66446.1,	-	-	-	-	-	-	-	-	-	-	-	-	-	-	-	-	-	-	-	-	-	-	-	-	-	-	-	-	-	-	-	-	-	-	-
5141_hypothetical_protein.faa	-	ID:NNG66447.1,	-	-	-	-	-	-	-	-	-	-	-	-	-	-	-	-	-	-	-	-	-	-	-	-	ID:AFK94375.1,	-	-	-	-	-	ID:AGB20411.1,	-	-	-	-
5142_DEAD-DEAH_box_helica...faa	-	ID:NNG66448.1,	-	-	-	-	ID:WP_218915170.1,	ID:TZE81989.1,	-	-	-	-	-	-	-	-	ID:UZQ82245.1,	ID:ABY92533.1,	-	-	ID:SDG18642.1,	-	-	-	-	ID:WP_209452568.1,	ID:AFK94374.1,ID:AFK87731.1,	ID:WP_197049942.1,	-	-	-	-	ID:AGB20410.1,	-	-	-	-
5143_ribbon-helix-helix_d...faa	-	ID:NNG66449.1,	-	-	-	-	-	-	-	-	-	-	-	-	-	-	-	-	-	-	-	-	-	-	-	-	ID:AFK94373.1,	-	-	-	-	-	ID:AGB20409.1,	-	-	-	-
5144_TraM_recognition_dom...faa	-	ID:NNG66450.1,	-	-	-	-	-	-	-	-	-	-	-	-	-	-	-	-	-	-	-	-	-	-	-	-	ID:AFK94372.1,	-	-	-	-	-	ID:AGB20408.1,	-	-	-	-
5145_peptidase_S24-S26A-S...faa	-	ID:NNG66451.1,	-	-	-	-	-	-	-	-	-	-	-	-	-	-	-	-	-	-	-	-	-	-	-	-	ID:AFK94371.1,	-	-	-	-	-	ID:AGB20407.1,	-	-	-	-
5146_hypothetical_protein.faa	-	ID:NNG66452.1,	-	-	-	-	-	-	-	-	-	-	-	-	-	-	-	-	-	-	-	-	-	-	-	-	ID:AFK94370.1,	-	-	-	-	-	ID:AGB20406.1,	-	-	-	-
5178_rubredoxin.faa	-	ID:NNG67480.1,	ID:KKC29053.1,	ID:MCS3915082.1,	ID:ERM91976.1,	ID:SHF46264.1,	-	ID:TZE79980.1,	ID:ADV79116.1,	ID:WP_003871221.1,	ID:WP_003871221.1,	-	-	-	ID:ABY94163.1,	ID:EIV99671.1,	ID:UZQ82492.1,	ID:ABY92274.1,	ID:KHO63308.1,	-	ID:SDG60780.1,	ID:EMT38094.1,	ID:SHE75040.1,	ID:AEM79421.1,	ID:WP_013787237.1,	ID:WP_013297086.1,	ID:AFK86166.1,	ID:WP_013787237.1,	ID:ORX22408.1,	ID:SNX54530.1,	ID:ADL68111.1,	ID:PHO06439.1,	ID:AGB18239.1,	ID:OXT09434.1,	ID:KAA5805683.1,	ID:AST58110.1,	ID:AEF16485.1,
5187_transposase.faa	-	ID:NNG67489.1,	-	-	-	-	-	-	-	-	-	-	-	-	-	-	-	-	-	-	-	-	-	-	-	-	-	-	-	-	-	-	-	-	-	-	-
5200_tcmP.faa	-	ID:NNG67879.1,	ID:KKC28497.1,	-	ID:ERM92521.1,	-	-	-	ID:ADV78718.1,	ID:WP_003870378.1,	-	-	-	-	ID:ABY93754.1,	ID:EIV99937.1,	ID:UZQ82709.1,	ID:ABY92043.1,	-	-	-	-	-	-	-	-	-	-	-	-	-	-	-	-	-	-	-
5201_radical_SAM_protein.faa	-	ID:NNG67880.1,	ID:KKC28498.1,	-	ID:ERM92520.1,	-	-	-	ID:ADV78717.1,	ID:WP_003870379.1,	-	-	-	-	ID:ABY93753.1,	ID:EIV99936.1,	ID:UZQ82708.1,	ID:ABY92042.1,	ID:KHO61662.1,	-	-	-	-	-	-	-	ID:AFK85877.1,	-	-	-	-	-	-	-	-	-	-
5219_DUF86_domain-contain...faa	-	ID:NNG67068.1,	-	ID:MCS3916468.1,	ID:ERM91147.1,	-	-	-	-	-	-	-	-	-	-	-	-	-	-	-	-	-	-	-	-	-	-	-	-	-	-	-	-	-	-	-	-
5228_LCP_family_protein.faa	-	ID:NNG67077.1,	-	ID:MCS3916482.1,	ID:ERM91097.1,	-	-	-	ID:ADV80148.1,	-	ID:WP_019907511.1,	-	ID:AIS51906.1,	-	ID:ABY95197.1,	ID:EIW00762.1,	-	ID:ABY93502.1,	-	-	-	-	-	ID:AEM78294.1,	-	-	-	ID:WP_231560553.1,	-	-	ID:ADL68546.1,	-	-	ID:OXT09398.1,	ID:KAA5806441.1,	-	ID:AEF17730.1,
5229_capsular_biosynthesi...faa	-	ID:NNG67078.1,	-	ID:MCS3916483.1,	ID:ERM91307.1,	-	-	-	ID:ADV80149.1,	-	ID:WP_019907510.1,	-	ID:AIS51905.1,	-	ID:ABY95198.1,	ID:EIW00761.1,	-	ID:ABY93503.1,	-	-	-	-	-	ID:AEM78293.1,	-	ID:WP_209454473.1,	-	ID:WP_045410770.1,	-	ID:SNX55046.1,	-	ID:PHO07833.1,	ID:AGB18635.1,	-	-	ID:AST58628.1,	ID:AEF17735.1,
5230_CpsD-CapB_family_tyr...faa	-	ID:NNG67079.1,	-	ID:MCS3916484.1,	ID:ERM91306.1,	-	-	-	ID:ADV80150.1,	-	ID:WP_019907509.1,	-	ID:AIS51904.1,	-	ID:ABY95199.1,	ID:EIW00760.1,	-	ID:ABY93504.1,	-	-	-	-	-	ID:AEM78292.1,	-	ID:WP_209454472.1,	-	ID:WP_045410772.1,	-	ID:SNX55045.1,	-	ID:PHO07834.1,	ID:AGB18634.1,	-	-	ID:AST58627.1,	ID:AEF17736.1,
5231_capsular_biosynthesi...faa	-	ID:NNG67080.1,	-	ID:MCS3916485.1,	ID:ERM91305.1,	-	-	-	ID:ADV80151.1,	-	ID:WP_014062576.1,	-	-	-	ID:ABY95200.1,	ID:EIW00759.1,	-	ID:ABY93505.1,	-	-	-	-	-	ID:AEM78291.1,	-	ID:WP_209454471.1,	-	ID:WP_045410774.1,	-	ID:SNX55044.1,	-	ID:PHO07835.1,	ID:AGB18633.1,	-	-	ID:AST58626.1,	ID:AEF17737.1,
5254_hypothetical_protein.faa	-	ID:NNG67103.1,	-	ID:MCS3916511.1,	-	-	-	-	-	-	-	-	-	-	-	-	-	-	-	-	-	-	-	-	-	-	-	-	-	-	-	-	-	-	-	-	-
5255_IS607_family_transpo...faa	-	ID:NNG67104.1,	-	-	-	-	-	-	-	-	-	-	-	-	-	-	-	-	-	-	-	-	-	-	-	-	-	-	-	-	-	-	-	-	-	-	-
5260_ISLre2_family_transp...faa	-	ID:NNG68295.1,	-	-	-	-	-	-	-	-	-	-	-	-	-	-	-	-	-	ID:WP_173571594.1,	-	-	ID:SHE99017.1,	-	-	-	-	-	-	-	-	-	-	-	-	-	-
5261_DUF1646_family_prote...faa	-	ID:NNG68279.1,	ID:KKC28724.1,	ID:MCS3917456.1,	ID:ERM91218.1,	-	ID:WP_026485761.1,	-	-	ID:WP_003869952.1,	ID:WP_004399460.1,	-	ID:AIS52059.1,	-	-	ID:EIW00263.1,ID:EIW00539.1,	ID:UZQ83062.1,	-	-	-	ID:SDG29513.1,	ID:EMT39667.1,	-	ID:AEM77561.1,ID:AEM77566.1,ID:AEM79114.1,	-	-	-	-	-	-	-	-	-	-	-	-	-
5283_transposase.faa	-	ID:NNG68294.1,	-	-	-	-	-	-	-	-	-	-	-	-	-	-	-	-	-	-	-	-	-	-	-	-	-	-	-	-	-	-	-	-	-	-	-
5288_hypothetical_protein.faa	-	-	ID:KKC29370.1,	-	ID:ERM92262.1,	-	-	-	-	-	-	-	-	-	-	-	-	-	-	-	-	-	-	-	-	-	-	-	-	-	-	-	-	-	-	-	-
5289_hypothetical_protein.faa	-	-	ID:KKC29371.1,	ID:MCS3915506.1,	ID:ERM92263.1,	-	-	-	-	-	-	-	-	-	-	-	-	-	-	-	-	-	-	-	-	-	-	-	-	-	-	-	-	-	-	-	-
5290_response_regulator.faa	-	-	ID:KKC29372.1,	-	-	-	-	-	-	-	-	-	-	-	-	-	-	-	-	-	-	-	-	-	-	-	-	-	-	-	-	-	-	-	-	-	-
5291_response_regulator.faa	-	-	ID:KKC29373.1,	ID:MCS3915505.1,	ID:ERM92264.1,	-	-	-	-	-	-	-	-	-	-	-	-	-	-	-	-	-	-	-	-	-	-	-	-	-	-	-	-	-	-	-	-
5296_proton_-sodium-gluta...faa	-	-	ID:KKC29378.1,	-	-	-	-	-	-	-	-	-	-	-	-	-	-	-	-	-	-	-	-	-	-	-	-	-	-	-	-	-	-	-	-	-	-
5298_integrase_core_subun...faa	-	-	ID:KKC29380.1,	-	-	-	-	-	-	-	-	-	-	-	-	-	-	-	-	-	-	-	-	-	-	-	-	-	-	-	-	-	-	-	-	-	-
5303_hydroxymethylpyrimid...faa	-	-	ID:KKC29385.1,	-	-	-	-	-	-	-	-	-	-	-	-	-	-	-	-	-	-	-	-	-	-	-	-	-	-	-	-	-	-	-	-	-	-
5304_hypothetical_protein.faa	-	-	ID:KKC29386.1,	-	-	-	-	-	-	-	-	-	-	-	-	-	-	-	-	-	-	-	-	-	-	-	-	-	-	-	-	-	-	-	-	-	-
5305_reverse_gyrase.faa	-	-	ID:KKC29363.1,	-	-	-	-	-	-	-	-	-	-	-	-	-	-	-	-	-	-	-	-	-	-	-	-	-	-	-	-	-	-	-	-	-	-
5309_hypothetical_protein.faa	-	-	ID:KKC30455.1,	-	-	-	-	-	-	-	-	-	-	-	-	-	-	-	-	-	-	-	-	-	-	-	-	-	-	-	-	-	-	-	-	-	-
5310_hypothetical_protein.faa	-	-	ID:KKC30456.1,	-	-	-	-	-	-	-	-	-	-	-	-	-	-	-	-	-	-	-	-	-	-	-	-	-	-	-	-	-	-	-	-	-	-
5312_urocanate_hydratase.faa	-	-	ID:KKC30458.1,	-	-	-	-	-	-	-	-	-	-	-	-	-	-	-	-	-	-	-	-	-	-	-	-	-	-	-	-	-	-	-	-	-	-
5313_urocanate_hydratase.faa	-	-	ID:KKC30459.1,	-	-	-	-	-	-	-	-	-	-	-	-	-	-	-	-	-	-	-	-	-	-	-	-	-	-	-	-	-	-	-	-	-	-
5316_hypothetical_protein.faa	-	-	ID:KKC30462.1,	-	-	-	-	-	-	-	-	-	-	-	-	-	-	-	-	-	-	-	-	-	-	-	-	-	-	-	-	-	-	-	-	-	-
5317_hypothetical_protein.faa	-	-	ID:KKC30463.1,	-	-	-	-	-	-	-	-	-	-	-	-	-	-	-	-	-	-	-	-	-	-	-	-	-	-	-	-	-	-	-	-	-	-
5318_hypothetical_protein.faa	-	-	ID:KKC30464.1,	ID:MCS3916767.1,	ID:ERM93309.1,	-	-	-	-	-	-	-	-	-	-	-	-	-	-	-	-	-	-	-	-	-	-	-	-	-	-	-	-	-	-	-	-
5331_hypothetical_protein.faa	-	-	ID:KKC30477.1,	-	-	-	-	-	-	-	-	-	-	-	-	-	-	-	-	-	-	-	-	-	-	-	-	-	-	-	-	-	-	-	-	-	-
5332_hypothetical_protein.faa	-	-	ID:KKC29950.1,	-	-	-	-	-	-	-	-	-	-	-	-	-	-	-	-	-	-	-	-	-	-	-	-	-	-	-	-	-	-	-	-	-	-
5334_hypothetical_protein.faa	-	-	ID:KKC29952.1,	-	-	-	-	-	-	-	-	-	-	-	-	-	-	-	-	-	-	-	-	-	-	-	-	-	-	-	-	-	-	-	-	-	-
5336_putative_intracellul...faa	-	-	ID:KKC29954.1,	-	-	-	-	-	-	-	-	-	-	-	-	-	-	-	-	-	-	-	-	-	-	-	-	-	-	-	-	-	-	-	-	-	-
5337_3-deoxy-7-phosphohep...faa	-	-	ID:KKC29924.1,	-	-	-	-	-	-	-	-	-	-	-	-	-	-	-	-	-	-	-	-	-	-	-	-	-	-	-	-	-	-	-	-	-	-
5342_Na+-driven_multidrug...faa	-	-	ID:KKC29312.1,	-	-	-	-	-	-	-	-	-	-	-	-	-	-	-	-	-	-	-	-	-	-	-	-	-	-	-	-	-	-	-	-	-	-
5347_ABC-type_dipeptide-o...faa	-	-	ID:KKC30317.1,	-	-	-	-	-	-	-	-	-	-	-	-	-	-	-	-	-	-	-	-	-	-	-	-	-	-	-	-	-	-	-	-	-	-
5349_ABC-type_dipeptide-o...faa	-	-	ID:KKC30319.1,	-	-	-	-	-	-	-	-	-	-	-	-	-	-	-	-	-	-	-	-	-	-	-	-	-	-	-	-	-	-	-	-	-	-
5366_ATPase.faa	-	-	ID:KKC29008.1,	-	-	-	-	-	-	-	-	-	-	-	ID:ABY94205.1,	-	-	-	-	ID:WP_054644738.1,	-	-	-	-	-	-	-	-	-	-	-	-	-	-	-	-	-
5381_hypothetical_protein.faa	-	-	ID:KKC29023.1,	-	-	-	-	-	-	-	-	-	-	-	-	-	-	-	-	-	-	-	-	-	-	-	-	-	-	-	-	-	-	-	-	-	-
5382_hypothetical_protein.faa	-	-	ID:KKC29024.1,	ID:MCS3915212.1,	ID:ERM92068.1,	-	-	-	-	-	-	-	ID:AIS52985.1,	-	-	ID:EIV99639.1,	-	-	-	-	-	ID:EMT39153.1,	-	ID:AEM79388.1,	-	-	-	-	-	-	-	-	-	-	-	-	-
5389_transposase.faa	-	-	ID:KKC29031.1,ID:KKC28785.1,ID:KKC29337.1,ID:KKC29905.1,ID:KKC28593.1,ID:KKC29253.1,ID:KKC30918.1,ID:KKC30529.1,	ID:MCS3915138.1,ID:MCS3915518.1,ID:MCS3916095.1,ID:MCS3916827.1,ID:MCS3917392.1,ID:MCS3917421.1,ID:MCS3917480.1,ID:MCS3917586.1,	ID:ERM91823.1,ID:ERM90690.1,	-	-	-	-	-	ID:WP_019907623.1,	-	ID:AIS52692.1,ID:AIS53332.1,	-	-	-	ID:UZQ83938.1,ID:UZQ82889.1,	-	-	-	-	-	-	ID:AEM79418.1,ID:AEM79864.1,	ID:WP_160175233.1,ID:WP_014757141.1,ID:WP_014759057.1,	ID:WP_209452682.1,	ID:AFK85218.1,ID:AFK87020.1,ID:AFK87220.1,	ID:WP_045413625.1,ID:WP_045410623.1,	-	ID:SNX52750.1,ID:SNX52831.1,ID:SNX53659.1,ID:SNX54245.1,ID:SNX55005.1,ID:SNX55063.1,	-	-	-	-	-	-	-
5403_ABC-type_multidrug_t...faa	-	-	ID:KKC29045.1,	-	-	-	-	-	-	-	-	-	-	-	-	-	-	-	-	-	ID:SDF04937.1,	-	-	-	-	-	-	-	-	-	-	-	-	-	-	-	-
5404_ABC-type_multidrug_t...faa	-	-	ID:KKC29046.1,	-	-	-	-	-	-	-	-	-	-	-	-	-	-	-	-	-	-	-	-	-	-	-	-	-	-	-	-	-	-	-	-	-	-
5417_hypothetical_protein.faa	-	-	ID:KKC29059.1,	ID:MCS3915076.1,	-	-	-	-	-	-	-	-	-	-	-	-	-	-	-	-	-	-	-	-	-	-	-	-	-	-	-	-	-	-	-	-	-
5439_hypothetical_protein.faa	-	-	ID:KKC29081.1,	-	-	-	-	-	-	-	-	-	-	-	-	-	-	-	-	-	-	-	-	-	-	-	-	-	-	-	-	-	-	-	-	-	-
5440_hypothetical_protein.faa	-	-	ID:KKC29082.1,	-	-	-	-	-	-	-	-	-	-	-	-	-	-	-	-	-	-	-	-	-	-	-	-	-	-	-	-	-	-	-	-	-	-
5452_2-ketoisovalerate_fe...faa	-	-	ID:KKC29094.1,	-	-	-	-	-	-	-	-	-	-	-	-	-	-	-	-	-	-	-	-	-	-	-	-	-	-	-	-	-	-	-	-	-	-
5489_hypothetical_protein.faa	-	-	ID:KKC29131.1,	ID:MCS3915005.1,	-	-	-	-	-	-	-	-	-	-	-	-	-	-	-	-	-	-	-	-	-	-	-	-	-	-	-	-	-	-	-	-	-
5490_hypothetical_protein.faa	-	-	ID:KKC29132.1,	-	-	-	-	-	-	-	-	-	-	-	-	-	-	-	-	-	-	-	-	-	-	-	-	-	-	-	-	-	-	-	-	-	-
5492_hypothetical_protein.faa	-	-	ID:KKC29134.1,	ID:MCS3915003.1,	-	-	-	-	-	-	-	-	-	-	-	-	-	-	-	-	-	-	-	-	-	-	-	-	-	-	-	-	-	-	-	-	-
5493_hypothetical_protein.faa	-	-	ID:KKC29135.1,	-	-	-	-	-	-	-	-	-	-	-	-	-	-	-	-	-	-	-	-	-	-	-	-	-	-	-	-	-	-	-	-	-	-
5496_hypothetical_protein.faa	-	-	ID:KKC29138.1,	ID:MCS3915000.1,	-	-	-	-	-	-	-	-	-	-	-	-	-	-	-	-	-	-	-	-	-	-	-	-	-	-	-	-	-	-	-	-	-
5497_major_facilitator_su...faa	-	-	ID:KKC29139.1,	ID:MCS3914999.1,	-	-	-	-	-	-	-	-	-	-	-	-	-	-	-	-	-	-	-	-	-	-	-	-	-	-	-	-	-	-	-	-	-
5498_hypothetical_protein.faa	-	-	ID:KKC29140.1,	-	-	-	-	-	-	-	-	-	-	-	-	-	-	-	-	-	-	-	-	-	-	-	-	-	-	-	-	-	-	-	-	-	-
5499_hypothetical_protein.faa	-	-	ID:KKC29141.1,	ID:MCS3914998.1,	-	-	-	-	-	-	-	-	-	-	-	-	-	-	-	-	-	-	-	-	-	-	-	-	-	-	-	-	-	-	-	-	-
5500_major_facilitator_su...faa	-	-	ID:KKC29142.1,	-	-	-	-	-	-	-	-	-	-	-	-	-	-	-	-	-	-	-	-	-	-	-	-	-	-	-	-	-	-	-	-	-	-
5503_50S_ribosomal_protei...faa	-	-	ID:KKC29145.1,	-	-	-	-	-	-	-	-	-	-	-	-	-	-	-	-	-	-	-	-	-	-	-	-	-	-	-	-	-	-	-	-	-	-
5504_transposase.faa	-	-	ID:KKC29926.1,	-	-	-	-	-	-	-	-	-	-	-	-	-	-	-	-	-	-	-	-	-	-	-	-	-	-	-	-	-	-	-	-	-	-
5506_hypothetical_protein.faa	-	-	ID:KKC29928.1,	-	-	-	-	-	-	-	-	-	-	-	-	-	-	-	-	-	-	-	-	-	-	-	-	-	-	-	-	-	-	-	-	-	-
5512_superfamily_I_DNA-RN...faa	-	-	ID:KKC30323.1,	-	-	-	-	-	-	-	-	-	-	-	-	-	-	-	-	-	-	-	-	-	-	-	-	-	-	-	-	-	-	-	-	-	-
5513_NAD-dependent_DNA_li...faa	-	-	ID:KKC30324.1,	-	-	-	-	-	-	-	-	-	-	-	-	-	-	-	-	-	-	-	-	-	-	-	-	-	-	-	-	-	-	-	-	-	-
5514_NAD-dependent_DNA_li...faa	-	-	ID:KKC30325.1,	-	-	-	-	-	-	-	-	-	-	-	-	-	-	-	-	-	-	-	-	-	-	-	-	-	-	-	-	-	-	-	-	-	-
5515_NAD-dependent_DNA_li...faa	-	-	ID:KKC30326.1,	-	-	-	-	-	-	-	-	-	-	-	-	-	-	-	-	-	-	-	-	-	-	-	-	-	-	-	-	-	-	-	-	-	-
5518_hypothetical_protein.faa	-	-	ID:KKC30076.1,	-	-	-	-	-	-	-	-	-	-	-	-	-	-	-	-	-	-	-	-	-	-	-	-	-	-	-	-	-	-	-	-	-	-
5519_hypothetical_protein.faa	-	-	ID:KKC30077.1,	-	-	-	-	-	-	-	-	-	-	-	-	-	-	-	-	-	-	-	-	-	-	-	-	-	-	-	-	-	-	-	-	-	-
5520_hypothetical_protein.faa	-	-	ID:KKC30078.1,	-	-	-	-	-	-	-	-	-	-	-	-	-	-	-	-	-	-	-	-	-	-	-	-	-	-	-	-	-	-	-	-	-	-
5521_hypothetical_protein.faa	-	-	ID:KKC30079.1,	-	-	-	-	-	-	-	-	-	-	-	-	-	-	-	-	-	-	-	-	-	-	-	-	-	-	-	-	-	-	-	-	-	-
5522_transposase.faa	-	-	ID:KKC30080.1,	-	-	-	-	-	-	-	-	-	-	-	-	-	-	-	-	-	-	-	-	-	-	-	-	-	-	-	-	-	-	-	-	-	-
5523_transposase.faa	-	-	ID:KKC30081.1,	-	-	-	-	-	-	-	-	-	-	-	-	-	-	-	-	-	-	-	-	-	-	-	-	-	-	-	-	-	-	-	-	-	-
5526_hypothetical_protein.faa	-	-	ID:KKC30084.1,	-	-	-	-	-	-	-	-	-	-	-	-	-	-	-	-	-	-	-	-	-	-	-	-	-	-	-	-	-	-	-	-	-	-
5529_hypothetical_protein.faa	-	-	ID:KKC30087.1,	-	-	-	-	-	-	-	-	-	-	-	-	-	-	-	-	-	-	-	-	-	-	-	-	-	-	-	-	-	-	-	-	-	-
5545_hypothetical_protein.faa	-	-	ID:KKC30712.1,	-	-	-	-	-	-	-	-	-	-	-	-	-	-	-	-	-	-	-	-	-	-	-	-	-	-	-	-	-	-	-	-	-	-
5567_M42_family_peptidase.faa	-	-	ID:KKC30734.1,	-	-	-	-	-	-	-	-	-	-	-	-	-	-	-	-	-	-	-	-	-	-	-	-	-	-	-	-	-	-	-	-	-	-
5568_Pentose-5-phosphate-...faa	-	-	ID:KKC30735.1,	-	-	-	-	-	-	-	-	-	-	-	-	-	-	-	-	-	-	-	-	-	-	-	-	-	-	-	-	-	-	-	-	-	-
5569_sugar_metabolism_tra...faa	-	-	ID:KKC30736.1,	-	-	-	-	-	-	-	-	-	-	-	-	-	-	-	-	-	-	-	-	-	-	-	-	-	-	-	-	-	-	-	-	-	-
5570_periplasmic_sugar-bi...faa	-	-	ID:KKC30737.1,	-	-	-	-	-	-	-	-	-	-	-	-	-	-	-	-	-	-	-	-	-	-	-	-	-	-	-	-	-	-	-	-	-	-
5571_ABC-type_sugar_-aldo...faa	-	-	ID:KKC30738.1,	-	-	-	-	-	-	-	-	-	-	-	-	-	-	-	-	-	-	-	-	-	-	-	-	-	-	-	-	-	-	-	-	-	-
5572_ribose-xylose-arabin...faa	-	-	ID:KKC30739.1,	-	-	-	-	-	-	-	-	-	-	-	-	-	-	-	-	-	-	-	-	-	-	-	-	-	-	-	-	-	-	-	-	-	-
5573_ribose-xylose-arabin...faa	-	-	ID:KKC30740.1,	-	-	-	-	-	-	-	-	-	-	-	-	-	-	-	-	-	-	-	-	-	-	-	-	-	-	-	-	-	-	-	-	-	-
5574_hypothetical_protein.faa	-	-	ID:KKC30741.1,	-	-	-	-	-	-	-	-	-	-	-	-	-	-	-	ID:KHO63033.1,	-	-	-	ID:SHE86867.1,	ID:AEM79262.1,	-	-	-	-	-	ID:SNX54667.1,	-	-	ID:AGB18161.1,	-	-	-	-
5575_hypothetical_protein.faa	-	-	ID:KKC30742.1,	-	-	-	-	-	-	-	-	-	-	-	-	-	-	-	-	-	-	-	-	-	ID:WP_014759353.1,	ID:WP_209453065.1,	ID:AFK87522.1,	ID:WP_045410703.1,	ID:ORX24396.1,	ID:SNX54887.1,	ID:ADL69532.1,	ID:PHO07359.1,	ID:AGB19671.1,	ID:OXT08399.1,	ID:KAA5808062.1,	ID:AST56685.1,	ID:AEF16820.1,
5577_hypothetical_protein.faa	-	-	ID:KKC30744.1,	-	-	-	-	-	-	-	-	-	-	-	-	-	-	-	-	-	-	-	-	-	-	-	-	-	-	-	-	-	-	-	-	-	-
5596_hypothetical_protein.faa	-	-	ID:KKC30763.1,	-	-	-	-	-	-	-	-	-	-	-	-	-	-	-	-	-	-	-	-	-	-	-	-	-	-	-	-	-	-	-	-	-	-
5604_hypothetical_protein.faa	-	-	ID:KKC30771.1,	-	ID:ERM92666.1,	-	-	-	-	-	-	-	-	-	-	-	-	-	-	-	-	-	-	-	-	-	-	-	-	-	-	-	-	-	-	-	-
5621_electron_transfer_fl...faa	-	-	ID:KKC30788.1,	ID:MCS3916999.1,	-	-	-	-	-	-	-	-	-	-	-	-	-	-	-	-	-	-	-	-	-	-	-	-	-	-	-	-	-	-	-	-	-
5622_electron_transfer_fl...faa	-	-	ID:KKC30789.1,	ID:MCS3916998.1,	-	-	-	-	-	-	-	-	-	-	-	-	-	-	-	-	-	-	-	-	-	-	-	-	-	-	-	-	-	-	-	-	-
5626_ABC-type_dipeptide-o...faa	-	-	ID:KKC30793.1,	ID:MCS3916994.1,	ID:ERM92595.1,	-	-	-	-	-	-	-	-	-	-	-	-	-	-	-	-	-	-	-	-	-	-	-	-	-	-	-	-	-	-	-	-
5627_ABC-type_dipeptide-o...faa	-	-	ID:KKC30794.1,	ID:MCS3916993.1,	ID:ERM92594.1,	ID:SHE97519.1,ID:SHE97811.1,ID:SHE80851.1,	-	-	-	-	-	-	-	-	-	-	-	-	-	-	-	-	-	-	-	-	-	-	-	-	-	-	-	-	-	-	-
5628_hypothetical_protein.faa	-	-	ID:KKC30795.1,	ID:MCS3916992.1,	ID:ERM92663.1,	-	-	-	-	-	-	-	-	-	-	-	-	-	-	-	-	-	-	-	-	-	-	-	-	-	-	-	-	-	-	-	-
5629_ABC-type_dipeptide-o...faa	-	-	ID:KKC30796.1,	ID:MCS3916991.1,	ID:ERM92662.1,	-	-	-	-	-	-	-	-	-	-	-	-	-	-	-	-	-	-	-	-	-	-	-	-	-	-	-	-	-	-	-	-
5631_hypothetical_protein.faa	-	-	ID:KKC30798.1,	-	-	-	-	-	-	-	-	-	-	-	-	-	-	-	-	-	-	-	-	-	-	-	-	-	-	-	-	-	-	-	-	-	-
5632_Beta-lactamase_class...faa	-	-	ID:KKC30799.1,	ID:MCS3916988.1,	-	-	-	-	-	-	-	-	-	-	-	-	-	-	-	-	-	-	-	-	-	-	-	-	-	-	-	-	-	-	-	-	-
5634_hypothetical_protein.faa	-	-	ID:KKC30801.1,	ID:MCS3916982.1,	ID:ERM92660.1,	-	-	-	-	-	-	-	-	-	-	-	-	-	-	-	-	-	-	-	-	-	-	-	-	-	-	-	-	-	-	-	-
5635_Beta-glucosidase-rel...faa	-	-	ID:KKC30802.1,	ID:MCS3916981.1,	ID:ERM92659.1,	ID:SHE70538.1,	-	-	-	-	-	-	-	-	-	-	-	-	-	-	-	-	-	-	-	-	-	-	-	-	-	-	-	-	-	-	-
5637_ferrous_ion_uptake_s...faa	-	-	ID:KKC30804.1,	-	-	-	-	-	-	-	-	-	-	-	-	-	-	-	-	-	-	-	-	-	-	-	-	-	-	-	-	-	-	-	-	-	-
5638_ferrous_ion_uptake_s...faa	-	-	ID:KKC30805.1,	-	-	-	-	-	-	-	-	-	-	-	-	-	-	-	-	-	-	-	-	-	-	-	-	-	-	-	-	-	-	-	-	-	-
5642_prephenate_dehydroge...faa	-	-	ID:KKC29923.1,	-	-	-	-	-	-	-	-	-	-	-	-	-	-	-	-	-	-	-	-	-	-	-	-	-	-	-	-	-	-	-	-	-	-
5643_periplasmic_protein_...faa	-	-	ID:KKC28925.1,	-	-	-	-	-	-	-	-	-	-	-	-	-	-	-	-	-	-	-	-	-	-	-	-	-	-	-	-	-	-	-	-	-	-
5644_lactoylglutathione_l...faa	-	-	ID:KKC28926.1,	-	-	-	-	-	-	-	-	-	-	-	-	-	-	-	-	-	-	-	-	-	-	-	-	-	-	-	-	-	-	-	-	-	-
5645_periplasmic_protein_...faa	-	-	ID:KKC28927.1,	-	-	-	-	-	-	-	-	-	-	-	-	-	-	-	-	-	-	-	-	-	-	-	-	-	-	-	-	-	-	-	-	-	-
5646_methylmalonyl-CoA_mu...faa	-	-	ID:KKC28928.1,	-	-	-	-	-	-	-	-	-	-	-	-	-	-	-	-	-	-	-	-	-	-	-	-	-	-	-	-	-	-	-	-	-	-
5647_methylmalonyl-CoA_mu...faa	-	-	ID:KKC28929.1,	-	-	-	-	-	-	-	-	-	-	-	-	-	-	-	-	-	-	-	-	-	-	-	-	-	-	-	-	-	-	-	-	-	-
5654_ATPase.faa	-	-	ID:KKC28936.1,	-	-	-	-	-	-	-	-	-	-	-	-	-	-	-	-	-	-	-	-	-	-	-	-	-	-	-	-	-	-	-	-	-	-
5655_hypothetical_protein.faa	-	-	ID:KKC28937.1,	-	-	-	-	-	-	-	-	-	-	-	-	-	-	-	-	-	-	-	-	-	-	-	-	-	-	-	-	-	-	-	-	-	-
5656_putative_flavoprotei...faa	-	-	ID:KKC29939.1,	-	-	-	-	-	-	-	-	-	-	-	-	-	-	-	-	-	-	-	-	-	-	-	-	-	-	-	-	-	-	-	-	-	-
5657_hypothetical_protein.faa	-	-	ID:KKC29940.1,	-	-	-	-	-	-	-	-	-	-	-	-	-	-	-	-	-	-	-	-	-	-	-	-	-	-	-	-	-	-	-	-	-	-
5658_hypothetical_protein.faa	-	-	ID:KKC29941.1,	-	-	-	-	-	-	-	-	-	-	-	-	-	-	-	-	-	-	-	-	-	-	-	-	-	-	-	-	-	-	-	-	-	-
5663_polynucleotide_phosp...faa	-	-	ID:KKC29586.1,	-	-	-	-	-	-	-	-	-	-	-	-	-	-	-	-	-	-	-	-	-	-	-	-	-	-	-	-	-	-	-	-	-	-
5664_polynucleotide_phosp...faa	-	-	ID:KKC29587.1,	-	-	-	-	-	-	-	-	-	-	-	-	-	-	-	-	-	-	-	-	-	-	-	-	-	-	-	-	-	-	-	-	-	-
5665_polynucleotide_phosp...faa	-	-	ID:KKC29588.1,	-	-	-	-	-	-	-	-	-	-	-	-	-	-	-	-	-	-	-	-	-	-	-	-	-	-	-	-	-	-	-	-	-	-
5699_flagellar_biosynthes...faa	-	-	ID:KKC29622.1,	-	-	-	-	-	-	-	-	-	-	-	-	-	-	-	-	-	-	-	-	-	-	-	-	-	-	-	-	-	-	-	-	-	-
5700_flagellar_biosynthes...faa	-	-	ID:KKC29623.1,	-	-	-	-	-	-	-	-	-	-	-	-	-	-	-	-	-	-	-	-	-	-	-	-	-	-	-	-	-	-	-	-	-	-
5740_Signal_recognition_p...faa	-	-	ID:KKC29663.1,	-	-	-	-	-	-	-	-	-	-	-	-	-	-	-	-	-	-	-	-	-	-	-	-	-	-	-	-	-	-	-	-	-	-
5741_Signal_recognition_p...faa	-	-	ID:KKC29664.1,	-	-	-	-	-	-	-	-	-	-	-	-	-	-	-	-	-	-	-	-	-	-	-	-	-	-	-	-	-	-	-	-	-	-
5744_chromosome_segregati...faa	-	-	ID:KKC29667.1,	-	-	-	-	-	-	-	-	-	-	-	-	-	ID:UZQ81922.1,	-	-	-	-	-	-	-	-	-	-	-	-	-	-	-	-	-	-	-	-
5745_valyl-tRNA_synthetas...faa	-	-	ID:KKC30154.1,	-	-	-	-	-	-	-	-	-	-	-	-	-	-	-	-	-	-	-	-	-	-	-	-	-	-	-	-	-	-	-	-	-	-
5746_hypothetical_protein.faa	-	-	ID:KKC30155.1,ID:KKC28650.1,	-	-	-	-	-	-	-	-	-	-	-	-	-	-	-	-	-	-	-	-	-	-	-	-	-	-	-	-	-	-	-	-	-	-
5749_NADH-ubiquinone_oxid...faa	-	-	ID:KKC30838.1,	-	-	-	-	-	-	-	-	-	-	-	-	-	-	-	-	-	-	-	-	-	-	-	-	-	-	-	-	-	-	-	-	-	-
5757_hypothetical_protein.faa	-	-	ID:KKC30905.1,	-	-	-	-	-	-	-	-	-	-	-	-	-	-	-	-	-	-	-	-	-	-	-	-	-	-	-	-	-	-	-	-	-	-
5761_ABC-type_transport_s...faa	-	-	ID:KKC28531.1,	ID:MCS3917297.1,	-	-	-	-	-	-	-	-	ID:AIS51614.1,	-	-	-	-	-	-	-	-	-	-	-	-	-	-	-	-	-	-	-	-	-	-	-	-
5762_hypothetical_protein.faa	-	-	ID:KKC28532.1,	ID:MCS3917295.1,	-	-	-	-	-	-	-	-	-	-	-	-	-	-	-	-	-	-	-	-	-	-	-	-	-	-	-	-	-	-	-	-	-
5768_hypothetical_protein.faa	-	-	ID:KKC28538.1,	-	-	-	-	-	-	-	-	-	-	-	-	-	-	-	-	-	-	-	-	-	-	-	-	-	-	-	-	-	-	-	-	-	-
5772_hypothetical_protein.faa	-	-	ID:KKC28542.1,	-	-	-	-	-	-	-	-	-	-	-	-	-	-	-	-	-	-	-	-	-	-	-	-	-	-	-	-	-	-	-	-	-	-
5773_hypothetical_protein.faa	-	-	ID:KKC28543.1,	-	-	-	-	-	-	-	-	-	-	-	-	-	-	-	-	-	-	-	-	-	-	-	-	-	-	-	-	-	-	-	-	-	-
5776_hypothetical_protein.faa	-	-	ID:KKC28546.1,	ID:MCS3917246.1,	-	-	-	-	-	-	-	-	-	-	-	-	-	-	-	-	-	-	-	-	-	-	-	-	-	-	-	-	-	-	-	-	-
5777_hypothetical_protein.faa	-	-	ID:KKC28547.1,	-	-	-	-	-	-	-	-	-	-	-	-	-	-	-	-	-	-	-	-	-	-	-	-	-	-	-	-	-	-	-	-	-	-
5778_hypothetical_protein.faa	-	-	ID:KKC28548.1,ID:KKC29908.1,	-	-	-	-	-	-	-	-	-	-	-	-	-	-	-	-	-	-	-	-	-	-	-	-	-	-	-	-	-	-	-	-	-	-
5782_hypothetical_protein.faa	-	-	ID:KKC28552.1,	-	-	-	-	-	-	-	-	-	-	-	-	-	-	-	-	-	-	-	-	-	-	-	-	-	-	-	-	-	-	-	-	-	-
5783_helix-turn-helix_pro...faa	-	-	ID:KKC28553.1,	-	-	-	-	-	-	-	-	-	-	-	-	-	-	-	-	-	-	-	-	-	-	-	-	-	-	-	-	-	-	-	-	-	-
5784_hypothetical_protein.faa	-	-	ID:KKC28554.1,	-	-	-	-	-	-	-	-	-	-	-	-	-	-	-	-	-	-	-	-	-	-	-	-	-	-	-	-	-	-	-	-	-	-
5791_replicative_DNA_heli...faa	-	-	ID:KKC28561.1,	-	-	-	-	-	-	-	-	-	-	-	-	-	-	-	-	-	-	-	-	-	-	-	-	-	-	-	-	-	-	-	-	-	-
5794_nicotinamidase-like_...faa	-	-	ID:KKC29281.1,	-	-	-	-	-	-	-	-	-	-	-	-	-	-	-	-	-	-	-	-	-	-	-	-	-	-	-	-	-	-	-	-	-	-
5795_hypothetical_protein.faa	-	-	ID:KKC28421.1,	-	-	-	-	-	-	-	-	-	-	-	-	-	-	-	-	-	-	-	-	-	-	-	-	-	-	-	-	-	-	-	-	-	-
5796_hypothetical_protein.faa	-	-	ID:KKC28422.1,	-	-	-	-	-	-	-	-	-	-	-	-	-	-	-	-	-	-	-	-	-	-	-	-	-	-	-	-	-	-	-	-	-	-
5797_hypothetical_protein.faa	-	-	ID:KKC28702.1,	-	-	-	-	-	-	-	-	-	-	-	-	-	-	-	-	-	-	-	-	-	-	-	-	-	-	-	-	-	-	-	-	-	-
5799_oxidoreductase_of_th...faa	-	-	ID:KKC28704.1,	-	-	-	-	-	-	-	-	-	-	-	-	-	-	-	-	-	-	-	-	-	-	-	-	-	-	-	-	-	-	-	-	-	-
5811_ABC-type_multidrug_t...faa	-	-	ID:KKC28716.1,	-	-	-	-	-	-	-	-	-	-	-	-	-	-	-	-	-	-	-	-	-	-	-	-	-	-	-	-	-	-	-	-	-	-
5812_hypothetical_protein.faa	-	-	ID:KKC28717.1,	-	-	-	-	-	-	-	-	-	-	-	-	-	-	-	-	-	-	-	-	-	-	-	-	-	-	-	-	-	-	-	-	-	-
5818_hypothetical_protein.faa	-	-	ID:KKC28723.1,	-	-	-	-	-	-	-	-	-	-	-	-	-	-	-	-	-	-	-	-	-	-	-	-	-	-	-	-	-	-	-	-	-	-
5820_hypothetical_protein.faa	-	-	ID:KKC28725.1,	-	-	-	-	-	-	-	-	-	-	-	-	-	-	-	-	-	-	-	-	-	-	-	-	-	-	-	-	-	-	-	-	-	-
5821_hypothetical_protein.faa	-	-	ID:KKC28726.1,	ID:MCS3917454.1,	-	-	-	-	-	-	-	-	-	-	-	-	-	-	-	-	-	-	-	-	-	-	-	-	-	-	-	-	-	-	-	-	-
5822_hypothetical_protein.faa	-	-	ID:KKC28727.1,	-	-	-	-	-	-	-	-	-	-	-	-	-	-	-	-	-	-	-	-	-	-	-	-	-	-	-	-	-	-	-	-	-	-
5843_hypothetical_protein.faa	-	-	ID:KKC30482.1,	-	-	-	-	-	-	-	-	-	-	-	-	-	-	-	-	-	-	-	-	-	-	-	-	-	-	-	-	-	-	-	-	-	-
5844_hypothetical_protein.faa	-	-	ID:KKC30483.1,	ID:MCS3916807.1,	ID:ERM90857.1,	-	-	-	-	-	ID:WP_019907358.1,	-	-	-	-	-	ID:UZQ83407.1,	-	ID:KHO60923.1,ID:KHO60931.1,	-	ID:SDG12587.1,	-	ID:SHE43290.1,ID:SHE43445.1,	-	-	ID:WP_209455063.1,	-	ID:WP_045409536.1,	ID:ORX23582.1,	ID:SNX53995.1,	-	-	-	-	-	-	-
5845_hypothetical_protein.faa	-	-	ID:KKC30484.1,	-	-	-	-	-	-	-	-	-	ID:AIS51608.1,	-	-	-	-	-	-	-	-	-	-	-	-	-	-	-	-	-	-	-	-	-	-	-	-
5846_hypothetical_protein.faa	-	-	ID:KKC30485.1,	-	-	-	-	-	-	-	-	-	-	-	-	-	-	-	-	-	-	-	-	-	-	-	-	-	-	-	-	-	-	-	-	-	-
5847_hypothetical_protein.faa	-	-	ID:KKC30486.1,	-	-	-	-	-	-	-	-	-	-	-	-	-	-	-	-	-	-	-	-	-	-	-	-	-	-	-	-	-	-	-	-	-	-
5848_hypothetical_protein.faa	-	-	ID:KKC30487.1,	-	-	-	-	-	-	-	-	-	-	-	-	-	-	-	-	-	-	-	-	-	-	-	-	-	-	-	-	-	-	-	-	-	-
5849_hypothetical_protein.faa	-	-	ID:KKC30488.1,	-	-	-	-	-	-	-	-	-	-	-	-	-	-	-	-	-	-	-	-	-	-	-	-	-	-	-	-	-	-	-	-	-	-
5850_hypothetical_protein.faa	-	-	ID:KKC30489.1,	-	-	-	-	-	-	-	-	-	-	-	-	-	-	ID:ABY93642.1,	-	-	-	-	-	-	-	-	-	-	-	-	-	-	-	-	-	-	-
5851_hypothetical_protein.faa	-	-	ID:KKC30490.1,	-	-	-	-	-	-	-	-	-	-	-	-	-	-	-	-	-	-	-	-	-	-	-	-	-	-	-	-	-	-	-	-	-	-
5853_hypothetical_protein.faa	-	-	ID:KKC30492.1,	-	-	-	-	-	-	-	-	-	-	-	-	-	-	-	-	-	-	-	-	-	-	-	-	-	-	-	-	-	-	-	-	-	-
5860_hypothetical_protein.faa	-	-	ID:KKC30499.1,	ID:MCS3916795.1,	ID:ERM93322.1,	-	-	-	-	-	-	-	ID:AIS51616.1,	-	-	-	ID:UZQ83426.1,	-	-	-	ID:SDF95696.1,	ID:EMT38552.1,	ID:SHE43927.1,	-	ID:WP_014759342.1,	ID:WP_209453057.1,	ID:AFK87511.1,	ID:WP_045410682.1,	ID:ORX24381.1,	-	-	ID:PHO07345.1,	ID:AGB19655.1,	ID:OXT08387.1,	-	ID:AST56661.1,	-
5861_hypothetical_protein.faa	-	-	ID:KKC30500.1,	ID:MCS3916797.1,	ID:ERM93274.1,	-	-	-	ID:ADV80437.1,	ID:WP_033426650.1,	ID:WP_033426650.1,	-	-	-	ID:ABY95495.1,	-	ID:UZQ83421.1,	-	-	-	ID:SDF95903.1,	-	ID:SHE44042.1,	-	-	-	-	-	-	-	-	-	-	-	-	-	-
5862_hypothetical_protein.faa	-	-	ID:KKC30501.1,	-	-	-	-	-	-	-	-	-	-	-	-	-	-	-	-	-	-	-	-	-	ID:WP_014759341.1,	ID:WP_209453056.1,	ID:AFK87510.1,	ID:WP_231560547.1,	ID:ORX24380.1,	ID:SNX55183.1,	ID:ADL69523.1,	ID:PHO07344.1,	ID:AGB19654.1,	ID:OXT08386.1,	ID:KAA5808054.1,	ID:AST56660.1,	ID:AEF16830.1,
5863_hypothetical_protein.faa	-	-	ID:KKC30502.1,	-	-	-	-	-	-	-	-	-	-	-	-	-	-	-	-	-	-	-	-	-	-	-	-	-	-	-	-	-	-	-	-	-	-
5864_hypothetical_protein.faa	-	-	ID:KKC30503.1,	ID:MCS3914898.1,ID:MCS3916815.1,	-	-	-	-	-	-	-	-	-	-	-	-	-	-	ID:KHO60906.1,	-	-	-	-	-	-	-	-	-	-	ID:SNX53229.1,	-	-	-	-	-	-	-
5869_hypothetical_protein.faa	-	-	ID:KKC30508.1,	-	-	-	-	-	-	-	-	-	-	-	-	-	-	-	-	-	-	-	-	-	-	-	-	-	-	-	-	-	-	-	-	-	-
5873_hypothetical_protein.faa	-	-	ID:KKC30512.1,	ID:MCS3916778.1,	ID:ERM93312.1,	-	-	-	-	-	-	-	ID:AIS51628.1,	-	-	-	-	-	-	-	ID:SDF95201.1,	ID:EMT38529.1,	-	-	-	-	-	-	-	-	-	-	-	-	-	-	-
5876_queuine_tRNA-ribosyl...faa	-	-	ID:KKC29778.1,	-	-	-	-	-	-	-	-	-	-	-	-	-	-	-	-	-	-	-	-	-	-	-	-	-	-	-	-	-	-	-	-	-	-
5881_preprotein_transloca...faa	-	-	ID:KKC29783.1,	-	-	-	-	-	-	-	-	-	-	-	-	-	-	-	-	-	-	-	-	-	-	-	-	-	-	-	-	-	-	-	-	-	-
5886_site-specific_integr...faa	-	-	ID:KKC29788.1,	ID:MCS3916022.1,	-	-	-	-	-	-	-	-	-	-	-	-	-	-	-	-	-	-	-	-	-	-	-	-	-	-	-	-	-	-	-	-	-
5911_Signal_peptidase.faa	-	-	ID:KKC29813.1,	-	-	-	-	-	-	-	-	-	-	-	-	-	-	-	-	-	-	-	-	-	-	-	-	-	-	-	-	-	-	-	-	-	-
5912_Signal_peptidase.faa	-	-	ID:KKC29814.1,	-	-	-	-	-	-	-	-	-	-	-	-	-	-	-	-	-	-	-	-	-	-	-	-	ID:WP_231560702.1,	-	-	-	-	-	-	-	-	-
5916_hypothetical_protein.faa	-	-	ID:KKC29943.1,	-	-	-	-	-	-	-	-	-	-	-	-	-	-	-	-	-	-	-	-	-	-	-	-	-	-	-	-	-	-	-	-	-	-
5922_hypothetical_protein.faa	-	-	ID:KKC29949.1,	-	-	-	-	-	-	-	-	-	-	-	-	-	-	-	-	-	-	-	-	-	-	-	-	-	-	-	-	-	-	-	-	-	-
5937_integrase_core_subun...faa	-	-	ID:KKC30139.1,	-	-	-	-	-	-	-	-	-	-	-	-	-	-	-	-	-	-	-	-	-	-	-	-	-	-	-	-	-	-	-	-	-	-
5938_helix-turn-helix_pro...faa	-	-	ID:KKC30140.1,	-	ID:ERM91152.1,	-	-	-	-	-	-	-	-	-	-	-	-	-	-	-	-	-	-	-	-	-	-	-	-	-	-	-	-	-	-	-	-
5939_hypothetical_protein.faa	-	-	ID:KKC30141.1,	-	-	-	-	-	-	-	-	-	-	-	-	-	-	-	-	-	-	-	-	-	-	-	-	-	-	-	-	-	-	-	-	-	-
5940_hypothetical_protein.faa	-	-	ID:KKC30142.1,	-	-	-	-	-	-	-	-	-	-	-	-	-	-	-	-	-	-	-	-	-	-	-	-	-	-	-	-	-	-	-	-	-	-
5941_hypothetical_protein.faa	-	-	ID:KKC30143.1,	-	-	-	-	-	-	-	-	-	-	-	-	-	-	-	-	-	-	-	-	-	-	-	-	-	-	-	-	-	-	-	-	-	-
5946_hypothetical_protein.faa	-	-	ID:KKC30148.1,	-	-	-	-	-	-	-	-	-	-	-	-	-	-	-	-	-	-	-	-	-	-	-	-	-	-	-	-	-	-	-	-	-	-
5948_hypothetical_protein.faa	-	-	ID:KKC30150.1,	-	-	-	-	-	-	-	-	-	-	-	-	-	-	-	-	-	-	-	-	-	-	-	-	-	-	-	-	-	-	-	-	-	-
5951_hypothetical_protein.faa	-	-	ID:KKC30153.1,	-	-	-	-	-	-	-	-	-	-	-	-	-	-	-	-	-	-	-	-	-	-	-	-	-	-	-	-	-	-	-	-	-	-
5953_hypothetical_protein.faa	-	-	ID:KKC29580.1,	-	-	-	-	-	-	-	-	-	-	-	-	-	-	-	-	-	-	-	-	-	-	-	-	-	-	-	-	-	-	-	-	-	-
5954_hypothetical_protein.faa	-	-	ID:KKC29581.1,	-	-	-	-	-	-	-	-	-	-	-	-	-	-	-	-	-	-	-	-	-	-	-	-	-	-	-	-	-	-	-	-	-	-
5955_Mg-dependent_DNase.faa	-	-	ID:KKC30854.1,	-	-	-	-	-	-	-	-	-	-	-	-	-	-	-	-	-	-	-	-	-	-	-	-	-	-	-	-	-	-	-	-	-	-
5959_hypothetical_protein.faa	-	-	ID:KKC30032.1,	-	-	-	-	-	-	-	-	-	-	-	-	-	-	-	-	-	-	-	-	-	-	-	-	-	-	-	-	-	-	-	-	-	-
6002_hypothetical_protein.faa	-	-	ID:KKC30075.1,	-	-	-	-	-	-	-	-	-	-	-	-	-	-	-	-	-	-	-	-	-	-	-	-	-	-	-	-	-	-	-	-	-	-
6003_Serine-pyruvate_amin...faa	-	-	ID:KKC28662.1,	-	-	-	-	-	-	-	-	-	-	-	-	-	-	-	-	-	-	-	-	-	-	-	-	-	-	-	-	-	-	-	-	-	-
6012_transcriptional_regu...faa	-	-	ID:KKC30409.1,	-	-	-	-	-	-	-	-	-	-	-	-	-	-	-	-	-	-	-	-	-	-	-	-	-	-	-	-	-	-	-	-	-	-
6013_response_regulator.faa	-	-	ID:KKC30410.1,	-	-	-	-	-	-	-	-	-	-	-	-	-	-	-	-	-	-	-	-	-	-	-	-	-	-	-	-	-	-	-	-	-	-
6014_response_regulator.faa	-	-	ID:KKC30411.1,	-	-	-	-	-	-	-	-	-	-	-	-	-	-	-	-	-	-	-	-	-	-	-	-	-	-	-	-	-	-	-	-	-	-
6032_carbon_storage_regul...faa	-	-	ID:KKC30429.1,	-	-	-	-	-	-	-	-	-	-	-	-	-	-	-	-	-	-	-	-	-	-	-	-	-	-	-	-	-	-	-	-	-	-
6033_hypothetical_protein.faa	-	-	ID:KKC30430.1,	-	-	-	-	-	-	-	-	-	-	-	-	-	-	-	-	-	-	-	-	-	-	-	-	-	-	-	-	-	-	-	-	-	-
6036_hypothetical_protein.faa	-	-	ID:KKC30433.1,	-	-	ID:SHE62957.1,	-	ID:TZE82173.1,	-	-	-	ID:ADD01783.1,	-	-	-	-	-	-	-	-	-	-	ID:SHE47150.1,	-	ID:WP_014759493.1,	ID:WP_209453749.1,	ID:AFK87669.1,	ID:WP_045411310.1,	ID:ORX24530.1,	-	-	-	-	ID:OXT08742.1,	-	ID:AST56854.1,	ID:AEF17902.1,
6037_hypothetical_protein.faa	-	-	ID:KKC30434.1,	-	-	ID:SHE63011.1,	-	ID:TZE82174.1,	-	-	-	ID:ADD01784.1,	-	-	-	-	-	-	-	-	-	-	ID:SHE47177.1,	-	ID:WP_014759492.1,	ID:WP_209453748.1,	ID:AFK87668.1,	ID:WP_231560595.1,	ID:ORX24529.1,	-	-	-	-	ID:OXT08743.1,	-	ID:AST56853.1,	ID:AEF17901.1,
6040_hypothetical_protein.faa	-	-	ID:KKC30437.1,	-	-	ID:SHE63175.1,	-	ID:TZE82180.1,	-	-	-	ID:ADD01787.1,	-	-	-	-	-	-	-	-	-	-	ID:SHE47260.1,	-	ID:WP_014759489.1,	ID:WP_085111714.1,	ID:AFK87665.1,	ID:WP_045411295.1,	ID:ORX24526.1,	-	-	-	-	-	-	ID:AST56847.1,	ID:AEF17898.1,
6042_acetyltransferase.faa	-	-	ID:KKC30439.1,	ID:MCS3916560.1,	ID:ERM92682.1,	ID:SHE63283.1,ID:SHF51951.1,	ID:WP_035171829.1,	ID:TZE82177.1,	-	-	-	ID:ADD01789.1,	ID:AIS51857.1,	-	-	ID:EIW00674.1,	ID:UZQ83669.1,	-	-	-	-	-	ID:SHE47332.1,	-	ID:WP_014759487.1,	ID:WP_209452665.1,ID:WP_085111710.1,	ID:AFK87663.1,	ID:WP_045411299.1,	ID:ORX24523.1,	-	-	-	-	-	-	ID:AST58542.1,	ID:AEF17894.1,
6043_nucleoside-diphospha...faa	-	-	ID:KKC30440.1,	-	-	ID:SHE63326.1,	-	ID:TZE82176.1,	-	-	-	ID:ADD01790.1,	-	-	-	-	-	-	-	-	-	-	ID:SHE47365.1,	-	ID:WP_014759486.1,	ID:WP_209453745.1,	ID:AFK87662.1,	ID:WP_197049938.1,	ID:ORX24522.1,	-	-	-	-	-	-	ID:AST56850.1,	ID:AEF17893.1,
6044_hypothetical_protein.faa	-	-	ID:KKC30441.1,	-	-	ID:SHE63383.1,	-	ID:TZE82175.1,	-	-	-	ID:ADD01791.1,	-	-	-	-	-	-	-	-	-	-	ID:SHE47394.1,	-	ID:WP_014759485.1,	ID:WP_209453744.1,	ID:AFK87661.1,	ID:WP_045411292.1,	ID:ORX24521.1,	-	-	-	-	-	-	ID:AST56846.1,	ID:AEF17892.1,
6045_hypothetical_protein.faa	-	-	ID:KKC30442.1,	-	-	-	-	-	-	-	-	-	-	-	-	-	-	-	-	-	-	-	-	-	-	-	-	-	-	-	-	-	-	-	-	-	-
6046_hypothetical_protein.faa	-	-	ID:KKC30443.1,	-	-	-	-	-	-	-	-	-	-	-	-	-	-	-	-	-	-	-	-	-	-	-	-	-	-	-	-	-	-	-	-	-	-
6047_hypothetical_protein.faa	-	-	ID:KKC30444.1,	-	-	-	-	-	-	-	-	-	-	-	-	-	-	-	-	-	-	-	-	-	-	-	-	-	-	-	-	-	-	-	-	-	-
6049_asparagine_synthase_...faa	-	-	ID:KKC30446.1,	-	-	-	-	-	-	-	-	-	-	-	-	-	-	-	-	-	-	-	-	-	-	-	-	-	-	-	-	-	-	-	-	-	-
6055_endonuclease_IV.faa	-	-	ID:KKC29755.1,	-	-	-	-	-	-	-	-	-	-	-	-	-	-	-	-	-	-	-	-	-	-	-	-	-	-	-	-	-	-	-	-	-	-
6065_hypothetical_protein.faa	-	-	ID:KKC29765.1,	-	-	-	-	-	-	-	-	-	-	-	-	-	-	-	-	-	-	-	-	-	-	-	-	-	-	-	-	-	-	-	-	-	-
6066_mutants_block_sporul...faa	-	-	ID:KKC29766.1,	-	-	-	-	-	-	-	-	-	-	-	-	-	-	-	-	-	-	-	-	-	-	-	-	-	-	-	-	-	-	-	-	-	-
6071_hypothetical_protein.faa	-	-	ID:KKC29771.1,	-	-	-	-	-	-	-	-	-	-	-	-	-	-	-	-	-	-	-	-	-	-	-	-	-	-	-	-	-	-	-	-	-	-
6072_hypothetical_protein.faa	-	-	ID:KKC29772.1,	-	-	-	-	-	-	-	-	-	-	-	-	-	-	-	-	-	-	-	-	-	-	-	-	-	-	-	-	-	-	-	-	-	-
6073_hypothetical_protein.faa	-	-	ID:KKC30305.1,	-	-	-	-	-	-	-	-	-	-	-	-	-	-	-	-	-	-	-	-	-	-	-	-	-	-	-	-	-	-	-	-	-	-
6074_hypothetical_protein.faa	-	-	ID:KKC30306.1,	-	-	-	-	-	-	-	-	-	-	-	-	-	-	-	-	-	-	-	-	-	-	-	-	-	-	-	-	-	-	-	-	-	-
6075_ABC-type_dipeptide-o...faa	-	-	ID:KKC30307.1,	-	-	-	-	-	-	-	-	-	-	-	-	-	-	-	-	-	-	-	-	-	-	-	-	-	-	-	-	-	-	-	-	-	-
6078_hypothetical_protein.faa	-	-	ID:KKC30310.1,	-	-	-	-	-	-	-	-	-	-	-	-	-	-	-	-	-	-	-	-	-	-	-	-	-	-	-	-	-	-	-	-	-	-
6079_hypothetical_protein.faa	-	-	ID:KKC30311.1,	-	-	-	-	-	-	-	-	-	-	-	-	-	-	-	-	-	-	-	-	-	-	-	-	-	-	-	-	-	-	-	-	-	-
6084_hypothetical_protein.faa	-	-	ID:KKC30316.1,	-	-	-	-	-	-	-	-	-	-	-	-	-	-	-	-	-	-	-	-	-	-	-	-	-	-	-	-	-	-	-	-	-	-
6096_hypothetical_protein.faa	-	-	ID:KKC28751.1,ID:KKC30819.1,ID:KKC30609.1,ID:KKC30636.1,	-	-	-	-	-	-	-	-	-	-	-	-	-	-	-	-	-	-	-	-	-	-	-	-	-	-	-	-	-	-	-	-	-	-
6101_dehydrogenase.faa	-	-	ID:KKC28756.1,	-	-	ID:SHF35019.1,ID:SHE69856.1,	ID:WP_026486118.1,	ID:TZE80666.1,	-	-	ID:WP_019908009.1,	-	-	-	-	-	-	-	-	-	-	-	-	-	-	-	-	-	-	-	-	-	-	-	-	-	-
6103_transcriptional_regu...faa	-	-	ID:KKC28758.1,	ID:MCS3917576.1,	-	ID:SHE46685.1,	-	-	-	-	ID:WP_019908013.1,	-	-	-	-	-	-	-	-	-	-	-	-	-	ID:WP_014759138.1,	ID:WP_209453330.1,	ID:AFK87301.1,	ID:WP_045410482.1,	ID:ORX22686.1,	ID:SNX54585.1,	-	ID:PHO08527.1,	ID:AGB19517.1,	-	ID:KAA5807925.1,	ID:AST56517.1,	-
6105_hypothetical_protein.faa	-	-	ID:KKC28760.1,	-	-	-	-	-	-	-	ID:WP_019908015.1,	-	-	-	-	-	-	-	-	-	-	-	-	-	-	-	-	-	-	-	-	-	-	-	-	-	-
6106_hypothetical_protein.faa	-	-	ID:KKC28761.1,	-	-	-	-	-	-	-	ID:WP_019908017.1,	-	-	-	-	-	-	-	-	-	-	-	-	-	-	-	-	-	-	-	-	-	-	-	-	-	-
6107_hypothetical_protein.faa	-	-	ID:KKC28762.1,	-	-	-	-	-	-	-	ID:WP_019908018.1,	-	-	-	-	-	-	-	-	-	-	-	-	-	-	-	-	-	-	-	-	-	-	-	-	-	-
6108_hypothetical_protein.faa	-	-	ID:KKC28763.1,	-	-	-	-	-	-	-	-	-	-	-	-	-	-	-	-	-	-	-	-	-	-	-	-	-	-	-	-	-	-	-	-	-	-
6110_hypothetical_protein.faa	-	-	ID:KKC28765.1,	-	-	-	-	-	-	-	ID:WP_019908021.1,	-	-	-	-	-	-	-	-	-	-	-	-	-	-	-	-	-	-	-	-	-	-	-	-	-	-
6111_hypothetical_protein.faa	-	-	ID:KKC28766.1,	-	-	-	-	ID:TZE83597.1,	-	-	ID:WP_019908023.1,	-	-	-	-	-	-	-	-	-	-	-	-	-	-	-	-	-	-	-	-	-	-	-	-	-	-
6112_hypothetical_protein.faa	-	-	ID:KKC28767.1,	-	-	-	-	-	-	-	ID:WP_019908024.1,	-	-	-	-	-	-	-	-	-	-	-	-	-	-	-	-	-	-	-	-	-	-	-	-	-	-
6113_sugar_phosphate_isom...faa	-	-	ID:KKC28768.1,	-	-	ID:SHE46511.1,	-	-	-	-	ID:WP_019908025.1,	-	-	-	-	-	-	-	-	-	-	-	-	-	-	-	-	-	-	-	-	-	-	-	-	-	-
6114_sugar_phosphate_isom...faa	-	-	ID:KKC28769.1,	-	-	ID:SHE46466.1,	-	-	-	-	ID:WP_019908026.1,	-	-	-	-	-	-	-	-	-	-	-	-	-	-	-	-	-	-	-	-	-	-	-	-	-	-
6115_dehydrogenase.faa	-	-	ID:KKC28770.1,	-	-	ID:SHE46423.1,ID:SHF35097.1,	ID:WP_035172451.1,	-	-	-	ID:WP_019908027.1,	-	-	-	-	-	-	-	-	-	-	-	-	-	-	-	-	-	-	-	-	-	-	-	-	-	-
6116_dehydrogenase.faa	-	-	ID:KKC28771.1,	-	-	-	-	-	-	-	ID:WP_019908028.1,	-	-	-	-	-	-	-	-	-	-	-	-	-	-	-	-	-	-	-	-	-	-	-	-	-	-
6117_N-acetylmannosamine-...faa	-	-	ID:KKC28772.1,	ID:MCS3917574.1,	ID:ERM93327.1,	ID:SHE46558.1,	-	-	-	-	ID:WP_019908029.1,	-	-	-	-	-	-	-	ID:KHO61884.1,	-	-	-	-	-	ID:WP_233432482.1,	ID:WP_209453332.1,	ID:AFK87303.1,	-	ID:ORX22688.1,	ID:SNX54583.1,	-	ID:PHO08529.1,	ID:AGB19519.1,	-	ID:KAA5807927.1,	ID:AST56519.1,	-
6118_hypothetical_protein.faa	-	-	ID:KKC28773.1,	-	-	-	-	-	-	-	ID:WP_019908030.1,	-	-	-	-	-	-	-	-	-	-	-	-	-	-	-	-	-	-	-	-	-	-	-	-	-	-
6119_ABC-type_dipeptide-o...faa	-	-	ID:KKC28774.1,	-	-	-	-	-	-	-	ID:WP_019908031.1,	-	-	-	-	-	-	-	-	-	-	-	-	-	-	-	-	-	-	-	-	-	-	-	-	-	-
6120_ABC-type_dipeptide-o...faa	-	-	ID:KKC28775.1,	-	-	-	-	-	-	-	ID:WP_231368353.1,	-	-	-	-	-	-	-	-	-	-	-	-	-	-	-	-	-	-	-	-	-	-	-	-	-	-
6123_ABC-type_dipeptide-o...faa	-	-	ID:KKC28778.1,	-	-	-	-	-	-	-	ID:WP_231368354.1,	-	-	-	-	-	-	-	-	-	-	-	-	-	-	-	-	-	-	-	-	-	-	-	-	-	-
6126_N-acetylmuramoyl-L-a...faa	-	-	ID:KKC28781.1,	-	-	-	-	-	-	-	-	-	-	-	-	-	-	-	-	-	-	-	-	-	-	-	-	-	-	-	-	-	-	-	-	-	-
6127_hypothetical_protein.faa	-	-	ID:KKC28782.1,	-	-	-	-	-	-	-	-	-	-	-	-	-	-	-	-	-	-	-	-	-	-	-	-	-	-	-	-	-	-	-	-	-	-
6131_dehydrogenase.faa	-	-	ID:KKC28786.1,	-	-	-	-	-	-	-	-	-	-	-	-	-	-	-	-	-	-	-	-	-	-	-	-	-	-	-	-	-	-	-	-	-	-
6137_hypothetical_protein.faa	-	-	ID:KKC28792.1,	-	-	-	-	-	-	-	-	-	-	-	-	-	-	-	-	-	-	-	-	-	-	-	-	-	-	-	-	-	-	-	-	-	-
6139_transcriptional_regu...faa	-	-	ID:KKC28794.1,	-	-	-	-	-	-	-	-	-	-	-	-	-	-	-	-	-	-	-	-	-	-	-	-	-	-	-	-	-	-	-	-	-	-
6140_hypothetical_protein.faa	-	-	ID:KKC28795.1,	-	-	-	-	-	-	-	-	-	-	-	-	-	-	-	-	-	-	-	-	-	-	-	-	-	-	-	-	-	-	-	-	-	-
6153_hypothetical_protein.faa	-	-	ID:KKC28808.1,	-	-	-	-	-	-	-	-	-	-	-	-	-	-	-	-	-	-	-	-	-	-	-	-	-	-	-	-	-	-	-	-	-	-
6154_hypothetical_protein.faa	-	-	ID:KKC28809.1,	-	-	-	-	-	-	-	-	-	-	-	-	ID:EIV99938.1,	-	-	-	-	-	-	-	-	-	-	-	-	-	-	-	-	-	-	-	-	-
6163_hypothetical_protein.faa	-	-	ID:KKC28818.1,ID:KKC28508.1,	-	-	-	-	-	ID:ADV78697.1,	-	-	-	-	-	ID:ABY93735.1,	-	-	-	-	-	-	-	ID:SHE95781.1,	ID:AEM79753.1,	-	-	ID:AFK85893.1,	-	-	-	-	-	-	-	-	-	-
6173_hypothetical_protein.faa	-	-	ID:KKC28828.1,	ID:MCS3915173.1,	ID:ERM92500.1,	-	-	-	-	-	-	-	-	-	-	-	-	-	-	-	-	-	ID:SHF37842.1,ID:SHF28015.1,	-	-	ID:WP_209452769.1,	-	-	-	ID:SNX54150.1,	-	-	-	-	-	-	-
6175_hypothetical_protein.faa	-	-	ID:KKC28830.1,	-	-	-	-	-	-	-	-	-	-	-	-	-	-	-	-	-	-	-	-	-	-	-	-	-	-	-	-	-	-	-	-	-	-
6179_hypothetical_protein.faa	-	-	ID:KKC28834.1,ID:KKC28523.1,	-	ID:ERM92508.1,	-	-	-	-	-	-	-	-	-	-	-	-	-	-	-	-	-	-	-	-	-	-	-	-	-	-	-	-	-	-	-	-
6182_transcriptional_regu...faa	-	-	ID:KKC28837.1,	ID:MCS3917556.1,	-	-	-	-	-	-	-	-	-	-	-	-	-	-	-	-	-	-	-	-	-	-	-	-	-	-	-	-	-	-	-	-	-
6191_sporulation_protein.faa	-	-	ID:KKC28846.1,	-	-	-	-	-	-	-	-	-	-	-	-	-	-	-	-	-	-	-	-	-	-	-	-	-	-	-	-	-	-	-	-	-	-
6192_sporulation_protein.faa	-	-	ID:KKC28847.1,	-	-	-	-	-	-	-	-	-	-	-	-	-	-	-	-	-	-	-	-	-	-	-	-	ID:WP_269318701.1,	-	-	-	-	-	-	-	-	-
6204_hypothetical_protein.faa	-	-	ID:KKC28859.1,	-	-	-	-	-	-	-	-	-	-	-	-	-	-	-	-	-	-	-	-	-	-	-	-	-	-	-	-	-	-	-	-	-	-
6205_transposase.faa	-	-	ID:KKC28860.1,ID:KKC28463.1,ID:KKC29450.1,ID:KKC29878.1,ID:KKC30274.1,ID:KKC30914.1,	ID:MCS3916556.1,	-	-	-	-	-	-	-	-	-	-	-	-	-	-	-	-	-	-	-	-	-	-	-	-	-	-	-	-	-	-	-	-	-
6206_hypothetical_protein.faa	-	-	ID:KKC28861.1,	-	-	-	-	-	-	-	-	-	-	-	-	-	-	-	-	-	-	-	-	-	-	-	-	-	-	-	-	-	-	-	-	-	-
6211_copper_chaperone.faa	-	-	ID:KKC28866.1,	-	-	-	-	-	-	-	-	-	-	-	-	-	-	-	-	-	-	-	-	-	-	-	-	-	-	-	-	-	-	-	-	-	-
6224_ABC-type_dipeptide-o...faa	-	-	ID:KKC30893.1,	-	-	-	-	-	-	-	-	-	-	-	-	-	-	-	-	-	-	-	-	-	-	-	-	-	-	-	-	-	-	-	-	-	-
6229_hypothetical_protein.faa	-	-	ID:KKC28424.1,	-	-	-	-	-	-	-	-	-	-	-	-	-	-	-	-	-	-	-	-	-	-	-	-	-	-	-	-	-	-	-	-	-	-
6233_30S_ribosomal_protei...faa	-	-	ID:KKC28428.1,	-	-	-	-	-	-	-	-	-	-	-	-	-	-	-	-	-	-	-	-	-	-	-	-	-	-	-	-	-	-	-	-	-	-
6234_hypothetical_protein.faa	-	-	ID:KKC28429.1,	-	-	-	-	-	-	-	-	-	-	-	-	-	-	-	-	-	-	-	-	-	-	-	-	-	-	-	-	-	-	-	-	-	-
6235_hypothetical_protein.faa	-	-	ID:KKC28430.1,	-	-	-	-	-	-	-	-	-	-	-	-	-	-	-	-	-	-	-	-	-	-	-	-	-	-	-	-	-	-	-	-	-	-
6243_hypothetical_protein.faa	-	-	ID:KKC28438.1,	-	ID:ERM91634.1,	-	-	-	-	-	-	-	-	-	-	-	-	-	-	-	-	-	-	-	-	-	-	-	-	-	-	-	-	-	-	-	-
6253_hypothetical_protein.faa	-	-	ID:KKC28448.1,	-	-	-	-	-	-	-	-	-	-	-	-	-	-	-	-	-	-	-	-	-	-	-	-	-	-	-	-	-	-	-	-	-	-
6269_hypothetical_protein.faa	-	-	ID:KKC28464.1,	ID:MCS3917196.1,	ID:ERM91283.1,	-	-	-	-	-	-	-	-	-	-	-	-	-	-	-	-	-	-	-	-	-	-	-	-	-	-	-	-	-	-	-	-
6286_hypothetical_protein.faa	-	-	ID:KKC28481.1,	-	ID:ERM92462.1,	-	-	-	-	-	-	-	-	-	-	-	-	-	-	-	-	-	ID:SHF31040.1,	-	-	-	-	-	-	-	-	-	-	-	-	-	-
6291_hypothetical_protein.faa	-	-	ID:KKC28486.1,	-	-	-	-	-	-	ID:WP_003870362.1,	-	-	-	-	-	-	-	-	-	-	-	-	-	ID:AEM79771.1,	-	-	-	-	-	-	-	-	-	-	-	-	-
6297_hypothetical_protein.faa	-	-	ID:KKC28492.1,	-	-	-	-	-	-	-	-	-	-	-	-	-	-	-	-	-	-	-	-	-	-	-	-	-	-	-	-	-	-	-	-	-	-
6301_hypothetical_protein.faa	-	-	ID:KKC28496.1,	-	-	-	-	-	-	-	-	-	-	-	-	-	-	-	-	-	-	-	-	-	-	-	-	-	-	-	-	-	-	-	-	-	-
6304_hypothetical_protein.faa	-	-	ID:KKC28499.1,	-	-	-	-	-	-	-	-	-	-	-	-	-	-	-	-	-	-	-	-	-	-	-	-	-	-	-	-	-	-	-	-	-	-
6318_hypothetical_protein.faa	-	-	ID:KKC28513.1,	-	-	-	-	-	-	-	-	-	-	-	-	-	-	-	-	-	-	-	-	-	-	-	-	-	-	-	-	-	-	-	-	-	-
6319_hypothetical_protein.faa	-	-	ID:KKC28514.1,	-	-	-	-	-	-	-	-	-	-	-	-	-	-	-	-	-	-	-	-	-	-	-	-	-	-	-	-	-	-	-	-	-	-
6323_hypothetical_protein.faa	-	-	ID:KKC28518.1,	ID:MCS3915167.1,	ID:ERM91476.1,	ID:SHF42062.1,	-	-	-	-	-	-	-	-	-	-	-	-	ID:KHO63219.1,	ID:WP_028991408.1,	ID:SDF02080.1,	-	-	-	-	-	ID:AFK85910.1,	-	-	-	-	-	-	-	-	-	-
6334_small-_acid-soluble_...faa	-	-	ID:KKC29318.1,	-	-	-	-	-	-	-	-	-	-	-	-	-	-	-	-	-	-	-	-	-	-	-	-	-	-	-	-	-	-	-	-	-	-
6344_hypothetical_protein.faa	-	-	ID:KKC29328.1,	-	-	-	-	-	-	-	-	-	-	-	-	-	-	-	-	-	-	-	-	-	-	-	-	-	-	-	-	-	-	-	-	-	-
6350_hypothetical_protein.faa	-	-	ID:KKC29334.1,	-	ID:ERM93297.1,	-	-	-	-	-	-	-	-	-	-	-	-	-	-	-	-	-	-	-	-	-	-	-	-	-	-	-	-	-	-	-	-
6354_hypothetical_protein.faa	-	-	ID:KKC29338.1,	-	-	-	-	-	-	-	-	-	-	-	-	-	-	-	-	-	-	-	-	-	-	-	-	-	-	-	-	-	-	-	-	-	-
6367_glucose-6-phosphate_...faa	-	-	ID:KKC29351.1,	-	-	-	-	-	-	-	-	-	-	-	-	-	-	-	-	-	-	-	-	-	-	-	-	-	-	-	-	-	-	-	-	-	-
6368_aspartyl-glutamyl-tR...faa	-	-	ID:KKC30320.1,	-	-	-	-	-	-	-	-	-	-	-	-	-	-	-	-	-	-	-	-	-	-	-	-	-	-	-	-	-	-	-	-	-	-
6371_glutamine_synthase.faa	-	-	ID:KKC30101.1,	-	-	-	-	-	-	-	-	-	-	-	-	-	-	-	-	-	-	-	-	-	-	-	-	-	-	-	-	-	-	-	-	-	-
6374_oligoendopeptidase_F.faa	-	-	ID:KKC29925.1,	-	-	-	-	-	-	-	-	-	-	-	-	-	-	-	-	-	-	-	-	-	-	-	-	-	-	-	-	-	-	-	-	-	-
6378_DNA_repair_protein_R...faa	-	-	ID:KKC30010.1,	-	-	-	-	-	-	-	-	-	-	-	-	-	-	-	-	-	-	-	-	-	-	-	-	-	-	-	-	-	-	-	-	-	-
6379_DNA_repair_protein_R...faa	-	-	ID:KKC30011.1,	-	-	-	-	-	-	-	-	-	-	-	-	-	-	-	-	-	-	-	-	-	-	-	-	-	-	-	-	-	-	-	-	-	-
6393_ribonuclease_G_and_E.faa	-	-	ID:KKC30025.1,	-	-	-	-	-	-	-	-	-	-	-	-	-	-	-	-	-	-	-	-	-	-	-	-	-	-	-	-	-	-	-	-	-	-
6395_hypothetical_protein.faa	-	-	ID:KKC30027.1,	-	-	-	-	-	-	-	-	-	-	-	-	-	-	-	-	-	-	-	-	-	-	-	-	-	-	-	-	-	-	-	-	-	-
6396_hypothetical_protein.faa	-	-	ID:KKC30028.1,	-	-	-	-	-	-	-	-	-	-	-	-	-	-	-	-	-	-	-	-	-	-	-	-	-	-	-	-	-	-	-	-	-	-
6402_trans-homoaconitate_...faa	-	-	ID:KKC30452.1,	-	-	-	-	-	-	-	-	-	-	-	-	-	-	-	-	-	-	-	-	-	-	-	-	-	-	-	-	-	-	-	-	-	-
6409_transposase.faa	-	-	ID:KKC29938.1,	-	-	-	-	-	-	-	-	ID:ADD01941.1,	-	-	-	-	-	-	-	-	ID:SDG58552.1,ID:SDG01726.1,	-	-	-	-	-	-	-	-	-	-	-	-	-	-	-	-
6412_hypothetical_protein.faa	-	-	ID:KKC28881.1,	-	-	-	-	-	-	-	-	-	-	-	-	-	-	-	-	-	-	-	-	-	-	-	-	-	-	-	-	-	-	-	-	-	-
6415_hypothetical_protein.faa	-	-	ID:KKC28884.1,	ID:MCS3917494.1,	-	-	-	-	-	-	-	-	-	-	-	-	-	-	-	-	-	-	-	-	-	-	-	-	-	-	-	-	-	-	-	-	-
6418_hypothetical_protein.faa	-	-	ID:KKC28887.1,	-	-	-	-	-	ID:ADV80434.1,	ID:WP_003871101.1,	ID:WP_019907367.1,	-	ID:AIS51619.1,ID:AIS53379.1,	-	ID:ABY95492.1,	ID:EIV99155.1,	ID:UZQ83429.1,	-	-	-	ID:SDF95568.1,	ID:EMT38525.1,	ID:SHE43170.1,	ID:AEM77954.1,	-	-	-	-	-	-	-	-	-	-	-	-	-
6419_hypothetical_protein.faa	-	-	ID:KKC28888.1,	-	-	-	-	-	-	-	-	-	-	-	-	-	-	-	-	-	-	-	-	-	-	-	-	-	-	-	-	-	-	-	-	-	-
6420_hypothetical_protein.faa	-	-	ID:KKC28889.1,	-	-	-	-	-	-	-	-	-	-	-	-	-	-	-	-	-	-	-	-	-	-	-	-	-	-	-	-	-	-	-	-	-	-
6422_hypothetical_protein.faa	-	-	ID:KKC28891.1,	-	-	-	-	-	-	-	-	-	-	-	-	-	-	-	-	-	-	-	-	-	-	-	-	-	-	-	-	-	-	-	-	-	-
6424_hypothetical_protein.faa	-	-	ID:KKC28893.1,	-	-	-	-	-	-	-	-	-	-	-	-	-	-	-	-	-	-	-	-	-	-	-	-	-	-	-	-	-	-	-	-	-	-
6426_hypothetical_protein.faa	-	-	ID:KKC28895.1,	-	ID:ERM90953.1,	-	-	-	-	-	-	-	-	-	-	-	-	-	-	-	-	-	-	-	-	-	-	-	-	-	-	-	-	-	-	-	-
6429_ABC-type_multidrug-p...faa	-	-	ID:KKC28898.1,	-	-	-	-	-	-	-	-	-	-	-	-	-	-	-	-	-	-	-	-	-	-	-	-	-	-	-	-	-	-	-	-	-	-
6449_hypothetical_protein.faa	-	-	ID:KKC29406.1,	-	-	-	-	-	-	-	-	-	-	-	-	-	-	-	-	-	-	-	-	-	-	-	-	-	-	-	-	-	-	-	-	-	-
6450_hypothetical_protein.faa	-	-	ID:KKC29407.1,	-	-	-	-	-	-	-	-	-	-	-	-	-	-	-	-	-	-	-	-	-	-	-	-	-	-	-	-	-	-	-	-	-	-
6454_hypothetical_protein.faa	-	-	ID:KKC29411.1,	-	-	-	-	-	-	-	-	-	-	-	-	-	-	-	-	-	-	-	-	-	-	-	-	-	-	-	-	-	-	-	-	-	-
6455_hypothetical_protein.faa	-	-	ID:KKC29412.1,	-	-	-	-	-	-	-	-	-	-	-	-	-	-	-	-	-	-	-	-	-	-	-	-	-	-	-	-	-	-	-	-	-	-
6457_cysteine_sulfinate_d...faa	-	-	ID:KKC29414.1,	-	-	-	-	-	-	-	-	-	-	-	-	-	-	-	-	-	-	-	-	-	-	-	-	-	-	-	-	-	-	-	-	-	-
6458_cysteine_sulfinate_d...faa	-	-	ID:KKC29415.1,	-	-	-	-	-	-	-	-	-	-	-	-	-	-	-	-	-	-	-	-	-	-	-	-	-	-	-	-	-	-	-	-	-	-
6468_hypothetical_protein.faa	-	-	ID:KKC29425.1,	-	-	-	-	-	-	-	-	-	-	-	-	-	-	-	-	-	-	-	-	-	-	-	-	-	-	-	-	-	-	-	-	-	-
6482_hypothetical_protein.faa	-	-	ID:KKC29439.1,	-	-	-	-	-	-	-	-	-	-	-	-	-	-	-	-	-	-	-	-	-	-	-	-	-	-	-	-	-	-	-	-	-	-
6489_hypothetical_protein.faa	-	-	ID:KKC29446.1,	-	-	-	-	-	-	-	-	-	-	-	-	-	-	-	-	-	-	-	-	-	-	-	-	-	-	-	-	-	-	-	-	-	-
6494_hydrogenase_maturati...faa	-	-	ID:KKC29451.1,	ID:MCS3915531.1,	ID:ERM92226.1,	-	-	-	-	-	-	-	-	-	-	-	-	-	ID:KHO62852.1,	-	-	-	-	-	-	-	-	-	-	-	-	-	-	-	-	-	-
6495_hydrogenase_maturati...faa	-	-	ID:KKC29452.1,	ID:MCS3915530.1,	ID:ERM92227.1,	-	-	-	-	-	-	-	-	-	-	-	-	-	ID:KHO62853.1,	-	-	-	-	-	-	-	-	-	-	-	-	-	-	-	-	-	-
6496_hydrogenase_subunit_...faa	-	-	ID:KKC29453.1,	ID:MCS3915529.1,	ID:ERM92228.1,	-	-	-	-	-	-	-	-	-	-	-	-	-	ID:KHO62854.1,	-	-	-	-	-	-	-	-	-	-	-	-	-	-	-	-	-	-
6497_hydrogenase_subunit_...faa	-	-	ID:KKC29454.1,	ID:MCS3915528.1,	-	-	-	-	-	-	-	-	ID:AIS51331.1,	-	-	-	-	-	ID:KHO62855.1,	-	-	-	-	-	-	-	-	-	-	-	-	-	-	-	-	-	-
6498_hydrogenase_subunit_...faa	-	-	ID:KKC29455.1,	ID:MCS3915527.1,	ID:ERM92229.1,	-	-	-	-	-	-	-	-	-	-	-	-	-	ID:KHO62856.1,	-	-	-	-	-	-	-	-	-	-	-	-	-	-	-	-	-	-
6499_hydrogenase_subunit_...faa	-	-	ID:KKC29456.1,	ID:MCS3915526.1,	ID:ERM92230.1,	-	-	-	-	-	-	-	-	-	-	-	-	-	ID:KHO62857.1,	-	-	-	-	-	-	-	-	-	-	-	-	-	-	-	-	-	-
6500_hydrogenase_subunit_...faa	-	-	ID:KKC29457.1,	ID:MCS3915525.1,	ID:ERM92231.1,	-	-	-	-	-	-	-	-	-	-	-	-	-	-	-	-	-	-	-	-	-	-	-	-	-	-	-	-	-	-	-	-
6501_hydrogenase_subunit_...faa	-	-	ID:KKC29458.1,	ID:MCS3915524.1,	ID:ERM92232.1,	-	-	-	-	-	-	-	-	-	-	-	-	-	ID:KHO62861.1,	-	-	-	-	-	-	-	-	-	-	-	-	-	-	-	-	-	-
6502_hydrogenase_subunit_...faa	-	-	ID:KKC29459.1,	-	-	-	-	-	-	-	-	-	-	-	-	-	-	-	-	-	-	-	-	-	-	-	-	-	-	-	-	-	-	-	-	-	-
6503_hydrogenase_subunit_...faa	-	-	ID:KKC29460.1,	ID:MCS3915522.1,	ID:ERM92234.1,	-	-	-	-	-	-	-	-	-	-	-	-	-	ID:KHO62863.1,	-	-	-	-	-	-	-	-	-	-	-	-	-	-	-	-	-	-
6505_carbon_monoxide_dehy...faa	-	-	ID:KKC29462.1,	ID:MCS3915520.1,	ID:ERM92236.1,	ID:SHF19040.1,	ID:WP_026486753.1,	ID:TZE80890.1,	-	-	-	-	ID:AIS51991.1,ID:AIS53154.1,	-	-	-	-	-	ID:KHO62865.1,	-	-	-	-	-	-	-	-	-	-	-	-	-	-	-	-	-	-
6506_Serine_phosphatase_R...faa	-	-	ID:KKC28920.1,	-	-	-	-	-	-	-	-	-	-	-	-	-	-	-	-	-	-	-	-	-	-	-	-	-	-	-	-	-	-	-	-	-	-
6508_hypothetical_protein.faa	-	-	ID:KKC28922.1,	-	-	-	-	-	-	-	-	-	-	-	-	-	-	-	-	-	-	-	-	-	-	-	-	-	-	-	-	-	-	-	-	-	-
6510_PilT_family_ATPase.faa	-	-	ID:KKC28924.1,	-	-	-	-	-	-	-	-	-	-	-	-	-	-	-	-	-	-	-	-	-	-	-	-	-	-	-	-	-	-	-	-	-	-
6511_formate-nitrate_tran...faa	-	-	ID:KKC30892.1,	-	-	-	-	-	-	-	-	-	-	-	-	-	-	-	-	-	-	-	-	-	-	-	-	-	-	-	-	-	-	-	-	-	-
6521_hypothetical_protein.faa	-	-	ID:KKC30833.1,	-	-	-	-	-	-	-	-	-	-	-	-	-	-	-	-	-	-	-	-	-	-	-	-	-	-	-	-	-	-	-	-	-	-
6526_glyceraldehyde-3-pho...faa	-	-	ID:KKC29353.1,	-	-	-	-	-	-	-	-	-	-	-	-	-	-	-	-	-	-	-	-	-	-	-	-	-	-	-	-	-	-	-	-	-	-
6531_LysM_repeat-containi...faa	-	-	ID:KKC29817.1,	-	-	-	-	-	-	-	-	-	-	-	-	-	-	-	-	-	-	-	-	-	-	-	-	-	-	-	-	-	-	-	-	-	-
6542_hypothetical_protein.faa	-	-	ID:KKC29828.1,	-	-	-	-	-	-	-	-	-	-	-	-	-	-	-	-	-	-	-	-	-	-	-	-	-	-	-	-	-	-	-	-	-	-
6545_hypothetical_protein.faa	-	-	ID:KKC29831.1,	-	-	-	-	-	-	-	-	-	-	-	-	-	-	-	-	-	-	-	-	-	-	-	-	-	-	-	-	-	-	-	-	-	-
6546_hypothetical_protein.faa	-	-	ID:KKC29832.1,	-	-	-	-	-	-	-	-	-	-	-	-	-	-	-	-	-	-	-	-	-	-	-	-	-	-	-	-	-	-	-	-	-	-
6547_hypothetical_protein.faa	-	-	ID:KKC29833.1,	-	ID:ERM91261.1,	-	-	-	-	-	-	-	-	-	-	-	-	-	-	-	-	-	-	-	-	-	-	-	-	-	-	-	-	-	-	-	-
6548_hypothetical_protein.faa	-	-	ID:KKC29834.1,	-	-	-	-	-	-	-	-	-	-	-	-	-	-	-	-	-	-	-	-	-	-	-	-	-	-	-	-	-	-	-	-	-	-
6549_hypothetical_protein.faa	-	-	ID:KKC29835.1,	-	-	-	ID:WP_026486464.1,	ID:TZE82391.1,	ID:ADV79530.1,	ID:WP_003869593.1,	ID:WP_003868387.1,	ID:ADD02611.1,	-	-	ID:ABY94580.1,	-	ID:UZQ81992.1,	-	ID:KHO62647.1,	ID:WP_028992366.1,	ID:SDF83512.1,	-	-	-	ID:WP_014759121.1,	-	ID:AFK87284.1,	ID:WP_045410882.1,	-	-	-	-	ID:AGB19498.1,	ID:OXT06950.1,	ID:KAA5807904.1,	-	ID:AEF17007.1,
6550_hypothetical_protein.faa	-	-	ID:KKC29836.1,	-	-	-	ID:WP_026486463.1,	ID:TZE82392.1,ID:TZE82394.1,	ID:ADV79531.1,	-	ID:WP_269207978.1,	ID:ADD02610.1,	-	-	ID:ABY94581.1,	-	ID:UZQ81991.1,	-	ID:KHO62646.1,	-	ID:SDF83554.1,	-	-	-	ID:WP_014759120.1,	-	ID:AFK87283.1,	ID:WP_231560571.1,	-	-	-	-	ID:AGB19497.1,	ID:OXT06951.1,	ID:KAA5807903.1,	-	ID:AEF17008.1,
6551_hypothetical_protein.faa	-	-	ID:KKC29837.1,	-	-	-	ID:WP_026486460.1,	ID:TZE82393.1,	ID:ADV79532.1,	ID:WP_003869590.1,	-	ID:ADD02609.1,	-	-	ID:ABY94582.1,	-	ID:UZQ81990.1,	-	ID:KHO62645.1,	-	ID:SDF83613.1,	-	-	-	ID:WP_014759119.1,	-	ID:AFK87282.1,	ID:WP_045410879.1,	-	-	-	-	ID:AGB19496.1,	ID:OXT06952.1,	ID:KAA5807902.1,	-	ID:AEF17009.1,
6552_hypothetical_protein.faa	-	-	ID:KKC29838.1,	-	-	-	ID:WP_026486459.1,	ID:TZE82395.1,	ID:ADV79533.1,	ID:WP_003869589.1,	ID:WP_019907726.1,	-	-	-	ID:ABY94583.1,	-	ID:UZQ81989.1,	-	ID:KHO62644.1,	-	-	-	-	-	ID:WP_233432481.1,	-	ID:AFK87281.1,	ID:WP_231560567.1,	-	-	-	-	ID:AGB19495.1,	ID:OXT06953.1,	ID:KAA5807901.1,	-	ID:AEF17010.1,
6553_hypothetical_protein.faa	-	-	ID:KKC29839.1,	-	-	-	ID:WP_026486458.1,	ID:TZE82396.1,	ID:ADV79534.1,	ID:WP_003869588.1,	ID:WP_012269236.1,	ID:ADD02607.1,	-	-	ID:ABY94584.1,	-	ID:UZQ81988.1,	-	-	-	ID:SDF83687.1,	-	-	-	ID:WP_014759117.1,	-	ID:AFK87280.1,	ID:WP_045410873.1,	-	-	-	-	ID:AGB19494.1,	ID:OXT06954.1,	ID:KAA5807900.1,	-	ID:AEF17011.1,
6554_hypothetical_protein.faa	-	-	ID:KKC29840.1,	-	-	-	ID:WP_026486457.1,	ID:TZE82397.1,	ID:ADV79535.1,	ID:WP_003869587.1,	ID:WP_019907724.1,	ID:ADD02606.1,	-	-	ID:ABY94585.1,	-	-	-	-	ID:WP_028992370.1,	ID:SDF83734.1,	-	-	-	ID:WP_014759116.1,	-	ID:AFK87279.1,	ID:WP_045410869.1,	-	-	-	-	ID:AGB19493.1,	ID:OXT06955.1,	ID:KAA5807899.1,	-	ID:AEF17012.1,
6555_hypothetical_protein.faa	-	-	ID:KKC29841.1,	-	-	-	-	-	-	-	-	-	-	-	-	-	-	-	-	-	-	-	-	-	-	-	-	-	-	ID:SNX52833.1,	-	-	ID:AGB18560.1,	-	-	-	-
6556_hypothetical_protein.faa	-	-	ID:KKC29842.1,	-	-	-	-	-	-	-	-	-	-	-	-	-	-	-	-	-	-	-	-	-	-	-	-	ID:WP_045413729.1,	-	-	-	-	-	ID:OXT07424.1,	-	-	-
6558_hypothetical_protein.faa	-	-	ID:KKC29844.1,	-	-	-	-	-	-	-	-	-	-	-	-	-	-	-	-	-	-	-	-	-	-	-	-	-	-	-	-	-	-	-	-	-	-
6562_hypothetical_protein.faa	-	-	ID:KKC29848.1,	-	ID:ERM90749.1,	-	-	-	-	-	-	-	-	-	-	-	-	-	-	-	-	-	-	-	-	-	-	-	-	-	-	-	-	-	-	-	-
6563_dihydrodipicolinate_...faa	-	-	ID:KKC29849.1,	-	-	-	-	-	-	-	-	-	-	-	-	-	-	-	-	-	-	-	-	-	-	-	-	-	-	-	-	-	-	-	-	-	-
6564_hypothetical_protein.faa	-	-	ID:KKC29850.1,	-	-	-	-	-	-	-	-	-	-	-	-	-	-	-	-	-	-	-	-	-	-	-	-	-	-	-	-	-	-	-	-	-	-
6566_hypothetical_protein.faa	-	-	ID:KKC29852.1,	-	-	-	-	-	-	-	-	-	-	-	-	-	-	-	-	-	-	-	-	-	-	-	-	-	-	-	-	-	-	-	-	-	-
6569_hypothetical_protein.faa	-	-	ID:KKC29855.1,	-	-	-	-	-	-	-	-	-	-	-	-	-	-	-	-	-	-	-	-	-	-	-	-	-	-	-	-	-	-	-	-	-	-
6570_hypothetical_protein.faa	-	-	ID:KKC29856.1,	-	-	-	-	-	-	-	-	-	-	-	-	-	-	-	-	-	-	-	-	-	-	-	-	-	-	-	-	-	-	-	-	-	-
6571_hypothetical_protein.faa	-	-	ID:KKC29857.1,	-	-	-	-	-	-	-	-	-	-	-	-	-	-	-	-	-	-	-	-	-	-	-	-	-	-	-	-	-	-	-	-	-	-
6575_hypothetical_protein.faa	-	-	ID:KKC29861.1,	-	ID:ERM90721.1,	-	-	-	-	-	-	-	-	-	-	-	-	-	-	-	-	-	-	-	-	-	-	-	-	-	-	-	-	-	-	-	-
6577_hypothetical_protein.faa	-	-	ID:KKC29863.1,	ID:MCS3916120.1,	-	-	-	-	-	-	-	-	-	-	-	-	-	-	-	-	-	-	-	-	-	-	-	-	-	-	-	-	-	-	-	-	-
6580_hypothetical_protein.faa	-	-	ID:KKC29866.1,	-	-	-	-	-	-	-	-	-	-	-	-	-	-	-	-	-	-	-	-	-	-	-	-	-	-	-	-	-	-	-	-	-	-
6581_hypothetical_protein.faa	-	-	ID:KKC29867.1,	ID:MCS3916117.1,	-	-	-	-	-	-	-	-	-	-	-	-	-	-	-	-	-	-	-	-	-	-	-	-	-	-	-	-	-	-	-	-	-
6582_hypothetical_protein.faa	-	-	ID:KKC29868.1,ID:KKC30563.1,	-	-	-	-	-	-	-	-	-	-	-	-	-	-	-	-	-	-	-	-	-	-	-	-	-	-	-	-	-	-	-	-	-	-
6583_hypothetical_protein.faa	-	-	ID:KKC29869.1,	-	-	-	-	-	-	-	-	-	-	-	-	-	-	-	-	-	-	-	-	-	-	-	-	-	-	-	-	-	-	-	-	-	-
6584_transposase.faa	-	-	ID:KKC29870.1,	-	-	-	-	-	-	-	-	-	-	-	-	-	-	-	-	-	-	-	-	-	-	-	-	-	-	-	-	-	-	-	-	-	-
6585_transposase.faa	-	-	ID:KKC29871.1,	-	-	-	-	-	-	-	-	-	-	-	-	-	-	-	-	-	-	-	-	-	-	-	-	-	-	-	-	-	-	-	-	ID:AST58278.1,	-
6588_16S_rRNA_methyltrans...faa	-	-	ID:KKC29874.1,	-	-	-	-	-	-	-	-	-	-	-	-	-	-	-	-	-	-	-	-	-	-	-	-	-	-	-	-	-	-	-	-	-	-
6595_hypothetical_protein.faa	-	-	ID:KKC29881.1,	-	-	-	-	-	-	-	-	-	-	-	-	-	-	-	-	-	-	-	-	-	-	-	-	-	-	-	-	-	-	-	-	-	-
6596_hypothetical_protein.faa	-	-	ID:KKC29882.1,	-	-	-	-	-	-	-	-	-	-	-	-	-	-	-	-	-	-	-	-	-	-	-	-	-	-	-	-	-	-	-	-	-	-
6597_arylsulfatase_regula...faa	-	-	ID:KKC29883.1,	-	-	-	-	-	-	-	-	-	-	-	-	-	-	-	-	ID:WP_028992503.1,	-	-	-	-	-	-	-	-	-	-	-	-	-	-	-	-	-
6598_aspartyl-tRNA_synthe...faa	-	-	ID:KKC29884.1,	-	-	-	-	-	-	-	-	-	-	-	-	-	-	-	-	ID:WP_256201400.1,	-	-	-	-	-	-	-	-	-	-	-	-	-	-	-	-	-
6599_hypothetical_protein.faa	-	-	ID:KKC29885.1,	-	-	-	-	-	-	-	-	-	-	-	-	-	-	-	-	ID:WP_028992501.1,	-	-	-	-	-	-	-	-	-	-	-	-	-	-	-	-	-
6601_hypothetical_protein.faa	-	-	ID:KKC29887.1,	-	-	-	-	-	-	-	-	-	-	-	-	-	-	-	-	ID:WP_028992499.1,	-	-	-	-	-	-	-	-	-	-	-	-	-	-	-	-	-
6602_hypothetical_protein.faa	-	-	ID:KKC29888.1,	-	-	-	-	-	-	-	-	-	-	-	-	-	-	-	-	ID:WP_054644865.1,	-	-	-	-	-	-	-	-	-	-	-	-	-	-	-	-	-
6603_hypothetical_protein.faa	-	-	ID:KKC29889.1,	-	-	-	-	-	-	-	-	-	-	-	-	-	-	-	-	ID:WP_028992497.1,	-	-	-	-	-	-	-	-	-	-	-	-	-	-	-	-	-
6604_hypothetical_protein.faa	-	-	ID:KKC29890.1,	-	-	-	-	-	-	-	-	-	-	-	-	-	-	-	-	-	-	-	-	-	-	-	-	-	-	-	-	-	-	-	-	-	-
6606_transposase.faa	-	-	ID:KKC29892.1,	-	-	-	-	-	-	-	-	-	-	-	-	-	-	-	-	-	-	-	-	-	-	-	-	-	-	-	-	-	-	-	-	-	-
6610_acetyltransferase.faa	-	-	ID:KKC29896.1,	-	-	-	-	-	-	-	-	-	-	-	-	-	-	-	-	-	-	-	-	-	-	-	-	-	-	-	-	-	-	-	-	-	-
6613_hydrogenase_maturati...faa	-	-	ID:KKC29899.1,	-	-	-	-	-	-	-	-	-	-	-	-	-	-	-	-	-	-	-	-	-	-	-	-	-	-	-	-	-	-	-	-	-	-
6614_Fe-S_oxidoreductase.faa	-	-	ID:KKC29900.1,	-	-	-	-	-	-	-	-	-	-	-	-	-	-	-	-	-	-	-	-	-	-	-	-	-	-	-	-	-	-	-	-	-	-
6615_hypothetical_protein.faa	-	-	ID:KKC29901.1,	ID:MCS3916064.1,	-	-	-	-	-	-	-	-	-	-	-	-	ID:UZQ83934.1,	-	-	-	-	-	-	-	-	-	-	-	-	-	-	-	-	-	-	-	-
6618_ABC-type_multidrug-p...faa	-	-	ID:KKC29904.1,	-	-	-	-	-	-	-	ID:WP_231368267.1,	-	-	-	-	-	ID:UZQ82980.1,	-	-	-	-	-	-	-	-	-	-	-	-	-	-	-	-	-	-	-	-
6620_ABC-type_multidrug-p...faa	-	-	ID:KKC29906.1,	-	-	-	-	-	-	-	ID:WP_231368266.1,	-	-	-	-	-	ID:UZQ82979.1,	-	-	-	-	-	-	-	-	-	-	-	-	-	-	ID:PHO06255.1,	ID:AGB19240.1,	-	-	-	-
6621_ABC-type_multidrug-p...faa	-	-	ID:KKC29907.1,	-	-	-	-	-	-	ID:WP_003871071.1,	-	-	-	-	-	-	-	-	-	-	-	-	-	-	-	-	-	-	-	-	-	-	-	-	-	-	-
6625_TPR_repeat-containin...faa	-	-	ID:KKC29911.1,	-	-	-	-	-	-	-	-	-	-	-	-	-	-	-	-	-	-	-	-	-	-	-	-	-	-	-	-	-	-	-	-	-	-
6626_hypothetical_protein.faa	-	-	ID:KKC29912.1,	ID:MCS3916072.1,ID:MCS3916080.1,ID:MCS3916434.1,	ID:ERM91160.1,	-	-	-	-	-	-	-	-	-	-	-	-	-	-	-	-	-	-	-	-	-	-	-	-	-	-	-	-	-	-	-	-
6627_hypothetical_protein.faa	-	-	ID:KKC29913.1,	-	-	-	-	-	-	-	-	-	-	-	-	-	-	-	-	-	-	-	-	-	-	-	-	-	-	-	-	-	-	-	-	-	-
6628_hypothetical_protein.faa	-	-	ID:KKC29914.1,	-	-	-	-	-	-	-	-	-	-	-	-	-	-	-	-	-	-	-	-	-	-	-	-	-	-	-	-	-	-	-	-	-	-
6631_ABC-type_multidrug_t...faa	-	-	ID:KKC29917.1,	ID:MCS3916039.1,ID:MCS3916075.1,	ID:ERM92255.1,	-	-	-	-	-	-	-	-	-	-	-	-	-	-	ID:WP_256201249.1,	-	-	-	-	-	-	-	-	-	-	-	-	-	-	-	-	-
6632_ABC-type_multidrug_t...faa	-	-	ID:KKC29918.1,	ID:MCS3916038.1,ID:MCS3916074.1,	ID:ERM92256.1,	-	-	-	-	-	-	-	-	-	-	-	-	-	-	ID:WP_028992576.1,	-	-	-	-	-	-	-	-	-	-	-	-	-	-	-	-	-
6633_hypothetical_protein.faa	-	-	ID:KKC29919.1,	-	-	-	-	-	-	-	-	-	-	-	-	-	-	-	-	-	-	-	-	-	-	-	-	-	-	-	-	-	-	-	-	-	-
6640_hypothetical_protein.faa	-	-	ID:KKC29260.1,	-	ID:ERM93291.1,	-	-	-	-	-	-	-	-	-	-	-	-	-	-	-	-	-	-	-	-	-	-	-	-	-	-	-	-	-	-	-	-
6642_anaerobic_ribonucleo...faa	-	-	ID:KKC29262.1,	-	-	-	-	-	-	-	-	-	-	-	-	-	-	-	-	-	-	-	-	-	-	-	-	-	-	-	-	-	-	-	-	-	-
6643_anaerobic_ribonucleo...faa	-	-	ID:KKC29263.1,	-	-	-	-	-	-	-	-	-	-	-	-	-	-	-	-	-	-	-	-	-	-	-	-	-	-	-	-	-	-	-	-	-	-
6645_hypothetical_protein.faa	-	-	ID:KKC29265.1,	-	-	-	-	-	-	-	-	-	-	-	-	-	-	-	-	-	-	-	-	-	-	-	-	-	-	-	-	-	-	-	-	-	-
6655_ABC-type_multidrug_t...faa	-	-	ID:KKC29275.1,	-	-	-	ID:WP_245589904.1,	-	-	-	-	-	-	-	-	-	-	-	-	-	-	-	-	-	-	-	-	-	-	-	-	-	-	-	-	-	-
6656_ABC-type_multidrug_t...faa	-	-	ID:KKC29276.1,	-	-	-	-	-	-	-	-	-	-	-	-	-	-	-	-	-	-	-	-	-	-	-	-	-	-	-	-	-	-	-	-	-	-
6660_hypothetical_protein.faa	-	-	ID:KKC30839.1,	-	-	-	-	-	-	-	-	-	-	-	-	-	-	-	-	-	-	-	-	-	-	-	-	-	-	-	-	-	-	-	-	-	-
6661_hypothetical_protein.faa	-	-	ID:KKC30840.1,	-	-	-	-	-	-	-	-	-	-	-	-	-	-	-	-	-	-	-	-	-	-	-	-	-	-	-	-	-	-	-	-	-	-
6662_dimethyladenosine_tr...faa	-	-	ID:KKC30841.1,	-	-	-	-	-	-	-	-	-	-	-	-	-	-	-	-	-	-	-	-	-	-	-	-	-	-	-	-	-	-	-	-	-	-
6663_dimethyladenosine_tr...faa	-	-	ID:KKC30842.1,	-	-	-	-	-	-	-	-	-	-	-	-	-	-	-	-	-	-	-	-	-	-	-	-	-	-	-	-	-	-	-	-	-	-
6672_ATP-dependent_Zn_pro...faa	-	-	ID:KKC30851.1,	-	-	-	-	-	-	-	-	-	-	-	-	-	-	-	-	-	-	-	-	-	-	-	-	-	-	-	-	-	-	-	-	-	-
6673_ATP-dependent_Zn_pro...faa	-	-	ID:KKC30852.1,	-	-	-	-	-	-	-	-	-	-	-	-	-	-	-	-	-	-	-	-	-	-	-	-	-	-	-	-	-	-	-	-	-	-
6674_hypothetical_protein.faa	-	-	ID:KKC30853.1,	-	-	-	-	-	-	-	-	-	-	-	-	-	-	-	-	-	-	-	-	-	-	-	-	-	-	-	-	-	-	-	-	-	-
6675_trehalose_and_maltos...faa	-	-	ID:KKC30124.1,	-	-	-	-	-	-	-	-	-	-	-	-	-	-	-	-	-	-	-	-	-	-	-	-	-	-	-	-	-	-	-	-	-	-
6676_hypothetical_protein.faa	-	-	ID:KKC29576.1,	-	-	-	-	-	-	-	-	-	-	-	-	-	-	-	-	-	-	-	-	-	-	-	-	-	-	-	-	-	-	-	-	-	-
6688_hypothetical_protein.faa	-	-	ID:KKC29156.1,	-	-	-	-	-	-	-	-	-	-	-	-	-	-	-	-	-	-	-	-	-	-	-	-	-	-	-	-	-	-	-	-	-	-
6698_ABC-type_multidrug_t...faa	-	-	ID:KKC29166.1,	ID:MCS3915308.1,	-	-	-	-	-	-	-	-	-	-	-	-	-	-	-	-	-	-	-	-	-	-	-	-	-	-	-	-	-	-	-	-	-
6699_hypothetical_protein.faa	-	-	ID:KKC29167.1,	-	-	-	-	-	-	-	-	-	-	-	-	-	-	-	-	-	-	-	-	-	-	-	-	-	-	-	-	-	-	-	-	-	-
6700_hypothetical_protein.faa	-	-	ID:KKC29168.1,	-	-	-	-	-	-	-	-	-	-	-	-	-	-	-	-	-	-	-	-	-	-	-	-	-	-	-	-	-	-	-	-	-	-
6701_amino_acid_transport...faa	-	-	ID:KKC29169.1,	-	-	-	-	-	-	-	-	-	-	-	-	-	-	-	-	-	-	-	-	-	-	-	-	-	-	-	-	-	-	-	-	-	-
6702_amino_acid_transport...faa	-	-	ID:KKC29170.1,	-	-	-	-	-	-	-	-	-	-	-	-	-	-	-	-	-	-	-	-	-	-	-	-	-	-	-	-	-	-	-	-	-	-
6714_hypothetical_protein.faa	-	-	ID:KKC29182.1,	-	-	-	-	-	-	-	-	-	-	-	-	-	-	-	-	-	-	-	-	-	-	-	-	-	-	-	-	-	-	-	-	-	-
6715_hypothetical_protein.faa	-	-	ID:KKC29183.1,	ID:MCS3915298.1,	-	-	-	-	-	-	-	-	-	-	-	-	-	-	-	-	-	-	-	-	-	-	-	-	-	-	-	-	-	-	-	-	-
6717_hypothetical_protein.faa	-	-	ID:KKC29185.1,	ID:MCS3915296.1,	-	-	-	-	-	-	-	-	-	-	-	-	-	-	ID:KHO63055.1,	-	-	-	-	-	-	-	-	-	-	-	-	-	-	-	-	-	-
6719_hypothetical_protein.faa	-	-	ID:KKC29187.1,	ID:MCS3915294.1,	-	-	-	-	-	-	-	-	-	-	-	-	-	-	ID:KHO63056.1,	-	-	-	-	-	-	-	-	-	-	-	-	-	-	-	-	-	-
6720_sugar_permease.faa	-	-	ID:KKC29188.1,	-	-	-	-	-	-	-	-	-	-	-	-	-	-	-	-	-	-	-	-	-	-	-	-	-	-	-	-	-	-	-	-	-	-
6733_hypothetical_protein.faa	-	-	ID:KKC29201.1,	-	-	-	-	-	-	-	-	-	-	-	-	-	-	-	-	-	-	-	-	-	-	-	-	-	-	-	-	-	-	-	-	-	-
6743_transposase.faa	-	-	ID:KKC29211.1,ID:KKC30608.1,ID:KKC30635.1,	ID:MCS3915438.1,ID:MCS3916168.1,ID:MCS3916911.1,ID:MCS3917068.1,	ID:ERM90681.1,	-	-	-	-	-	-	-	-	-	-	-	-	-	-	-	-	-	-	-	-	-	-	-	-	-	-	-	-	-	-	-	-
6746_hypothetical_protein.faa	-	-	ID:KKC29214.1,	-	-	-	-	-	-	-	-	-	-	-	-	-	-	-	-	-	-	-	-	-	-	-	-	-	-	-	-	-	-	-	-	-	-
6753_biotin--acetyl-CoA_c...faa	-	-	ID:KKC29221.1,	-	-	-	-	-	-	-	-	-	-	-	-	-	-	-	-	-	-	-	-	-	-	-	-	-	-	-	-	-	-	-	-	-	-
6754_biotin--acetyl-CoA_c...faa	-	-	ID:KKC29222.1,	-	-	-	-	-	-	-	-	-	-	-	-	-	-	-	-	-	-	-	-	-	-	-	-	-	-	-	-	-	-	-	-	-	-
6756_cell_division_protei...faa	-	-	ID:KKC29224.1,	-	-	-	-	-	-	-	-	-	-	-	-	-	-	-	-	-	-	-	-	-	-	-	-	-	-	-	-	-	-	-	-	-	-
6757_divalent_heavy-metal...faa	-	-	ID:KKC30812.1,	-	-	-	-	-	-	-	-	-	-	-	-	-	-	-	-	-	-	-	-	-	-	-	-	-	-	-	-	-	-	-	-	-	-
6762_hypothetical_protein.faa	-	-	ID:KKC30817.1,	-	-	-	-	-	-	-	-	-	-	-	-	-	-	-	-	-	-	-	-	-	-	-	-	-	-	-	-	-	-	-	-	-	-
6767_transposase.faa	-	-	ID:KKC30822.1,	-	-	-	-	-	-	-	-	-	-	-	-	-	-	-	-	-	-	-	-	-	-	-	-	-	-	-	-	-	-	-	-	-	-
6768_CBS_domain-containin...faa	-	-	ID:KKC29293.1,	-	-	-	-	-	-	-	-	-	-	-	-	-	-	-	-	-	-	-	-	-	-	-	-	-	-	-	-	-	-	-	-	-	-
6769_CBS_domain-containin...faa	-	-	ID:KKC29294.1,	-	-	-	-	-	-	-	-	-	-	-	-	-	-	-	-	-	-	-	-	-	-	-	-	-	-	-	-	-	-	-	-	-	-
6777_transposase.faa	-	-	ID:KKC29302.1,	-	-	-	-	-	-	-	-	-	-	-	-	-	-	-	-	-	-	-	-	-	-	-	-	-	-	-	-	-	-	-	-	-	-
6778_ATPase_or_kinase.faa	-	-	ID:KKC30365.1,	-	-	-	-	-	-	-	-	-	-	-	-	-	-	-	-	-	-	-	-	-	-	-	-	-	-	-	-	-	-	-	-	-	-
6791_electron_transfer_fl...faa	-	-	ID:KKC30378.1,	-	-	-	-	-	-	-	-	-	-	-	-	-	-	-	-	-	-	-	-	-	-	-	-	-	-	-	-	-	-	-	-	-	-
6792_hypothetical_protein.faa	-	-	ID:KKC30379.1,	-	ID:ERM91790.1,	-	-	-	-	-	-	-	-	-	-	ID:EIW00527.1,	-	-	-	-	-	ID:EMT39003.1,	-	ID:AEM78076.1,	-	-	-	-	-	-	-	-	-	-	-	-	-
6795_transcriptional_regu...faa	-	-	ID:KKC30382.1,	ID:MCS3916674.1,	ID:ERM91727.1,	-	-	-	-	ID:WP_003869333.1,	ID:WP_019907411.1,	-	-	-	-	-	ID:UZQ83543.1,	-	ID:KHO61067.1,	-	ID:SDF81822.1,	ID:EMT39053.1,	ID:SHE48749.1,	ID:AEM78080.1,	-	-	-	-	-	-	-	-	-	-	-	-	-
6805_alpha-beta_superfami...faa	-	-	ID:KKC30392.1,	-	-	-	-	-	-	-	-	-	-	-	-	-	-	-	-	-	-	-	-	-	-	-	-	-	-	-	-	-	-	-	-	-	-
6809_hypothetical_protein.faa	-	-	ID:KKC30396.1,	-	-	-	-	-	-	-	-	-	-	-	-	-	-	-	-	-	-	-	-	-	-	-	-	-	-	-	-	-	-	-	-	-	-
6815_hypothetical_protein.faa	-	-	ID:KKC30402.1,	-	-	-	-	-	-	-	-	-	-	-	-	-	-	-	-	-	-	-	-	-	-	-	-	-	-	-	-	-	-	-	-	-	-
6817_ferredoxin-NADP-+-_r...faa	-	-	ID:KKC30404.1,	-	-	-	-	-	-	-	-	-	-	-	-	-	-	-	-	-	-	-	-	-	-	-	-	-	-	-	-	-	-	-	-	-	-
6818_ribose-xylose-arabin...faa	-	-	ID:KKC30593.1,	-	-	-	-	-	-	-	-	-	-	-	-	-	-	-	-	-	-	-	-	-	-	-	-	-	-	-	-	-	-	-	-	-	-
6840_hypothetical_protein.faa	-	-	ID:KKC30615.1,	-	-	-	-	-	-	-	-	-	-	-	-	-	-	-	-	-	-	-	-	-	-	-	-	-	-	-	-	-	-	-	-	-	-
6847_periplasmic_componen...faa	-	-	ID:KKC30622.1,	-	-	-	-	-	-	-	-	-	-	-	-	-	-	-	-	-	-	-	-	-	-	-	-	-	-	-	-	-	-	-	-	-	-
6848_periplasmic_componen...faa	-	-	ID:KKC30623.1,	-	-	-	-	-	-	-	-	-	-	-	-	-	-	-	-	-	-	-	-	-	-	-	-	-	-	-	-	-	-	-	-	-	-
6852_hypothetical_protein.faa	-	-	ID:KKC30627.1,	-	ID:ERM92530.1,	-	-	-	ID:ADV79129.1,	ID:WP_003870404.1,ID:WP_003870620.1,ID:WP_003870404.1,	-	ID:ADD01607.1,ID:ADD03337.1,	-	-	ID:ABY94176.1,	ID:EIV99658.1,	-	-	ID:KHO61283.1,ID:KHO63295.1,	ID:WP_028992212.1,	-	ID:EMT39090.1,	ID:SHF28266.1,	-	ID:WP_014757319.1,	-	ID:AFK85398.1,	ID:WP_045413694.1,	ID:ORX22565.1,	-	-	-	ID:AGB20195.1,	-	ID:KAA5805983.1,	-	ID:AEF18254.1,
6867_hypothetical_protein.faa	-	-	ID:KKC30642.1,	-	-	-	-	-	-	-	-	-	-	-	-	-	-	-	-	-	-	-	-	-	-	-	-	-	-	-	-	-	-	-	-	-	-
6871_mannitol-1-phosphate...faa	-	-	ID:KKC30646.1,	-	-	-	-	-	-	-	-	-	-	-	-	-	-	-	-	-	-	-	-	-	-	-	-	-	-	-	-	-	-	-	-	-	-
6875_mannitol-1-phosphate...faa	-	-	ID:KKC30650.1,	-	-	-	-	-	-	-	-	-	-	-	-	-	-	-	-	-	-	-	-	-	-	-	-	-	-	-	-	-	-	-	-	-	-
6876_hypothetical_protein.faa	-	-	ID:KKC30651.1,	-	ID:ERM91584.1,	-	-	-	-	-	-	-	-	-	-	-	-	-	-	-	-	-	-	-	-	-	-	-	-	-	-	-	-	-	-	-	-
6877_hypothetical_protein.faa	-	-	ID:KKC30652.1,	-	-	-	-	-	-	-	-	-	-	-	-	-	-	-	-	-	-	-	-	-	-	-	-	-	-	-	-	-	-	-	-	-	-
6889_EndoIII-related_endo...faa	-	-	ID:KKC29352.1,	-	-	-	-	-	-	-	-	-	-	-	-	-	-	-	-	ID:WP_054644758.1,	-	-	-	-	-	-	-	-	-	-	-	-	-	-	-	-	-
6890_trigger_factor.faa	-	-	ID:KKC30178.1,	-	-	-	-	-	-	-	-	-	-	-	-	-	-	-	-	-	-	-	-	-	-	-	-	-	-	-	-	-	-	-	-	-	-
6910_hypothetical_protein.faa	-	-	ID:KKC30198.1,	-	-	-	-	-	-	-	-	-	-	-	-	-	-	-	-	-	-	-	-	-	-	-	-	-	-	-	-	-	-	-	-	-	-
6911_hypothetical_protein.faa	-	-	ID:KKC30199.1,	-	-	-	-	-	-	-	-	-	-	-	-	-	-	-	-	-	-	-	-	-	-	-	-	-	-	-	-	-	-	-	-	-	-
6915_UDP-glucose_4-epimer...faa	-	-	ID:KKC30203.1,	-	-	-	-	-	-	-	-	-	-	-	-	-	-	-	-	-	-	-	-	-	-	-	-	-	-	-	-	-	-	-	-	-	-
6916_hypothetical_protein.faa	-	-	ID:KKC30204.1,	-	-	-	-	-	-	-	-	-	-	-	-	-	-	-	-	-	-	-	-	-	ID:WP_014757533.1,	-	ID:AFK85619.1,	-	-	-	-	ID:PHO07907.1,	-	-	-	-	ID:AEF17822.1,
6917_glycosyltransferase.faa	-	-	ID:KKC30205.1,	-	-	ID:SHF72161.1,	-	-	-	-	ID:WP_019907470.1,	-	-	-	-	-	ID:UZQ83661.1,	ID:ABY93547.1,	-	-	-	-	-	-	-	-	-	-	-	-	-	-	-	-	-	-	-
6918_hypothetical_protein.faa	-	-	ID:KKC30206.1,	-	-	-	-	-	-	-	-	-	-	-	-	-	-	-	-	-	-	-	-	-	-	-	-	-	-	-	-	-	-	-	-	-	-
6920_hypothetical_protein.faa	-	-	ID:KKC30208.1,	-	-	-	-	-	-	-	-	-	-	-	-	-	-	-	-	-	-	-	-	-	-	-	-	-	-	-	-	-	-	-	-	-	-
6921_hypothetical_protein.faa	-	-	ID:KKC30209.1,	-	-	-	-	-	-	-	-	-	-	-	-	-	-	-	-	-	-	-	-	-	-	-	-	-	-	-	-	-	-	-	-	-	-
6923_hypothetical_protein.faa	-	-	ID:KKC30211.1,	-	-	-	-	-	-	-	-	-	-	-	-	-	-	-	-	-	-	-	-	-	-	-	-	-	-	-	-	-	-	-	-	-	-
6924_hypothetical_protein.faa	-	-	ID:KKC30212.1,	-	-	-	-	-	-	-	-	-	-	-	-	-	-	-	-	-	-	-	-	-	-	-	-	-	-	-	-	-	-	-	-	-	-
6925_sugar_transferase_in...faa	-	-	ID:KKC30213.1,	-	-	-	-	-	-	-	-	-	-	-	-	-	-	-	-	-	-	-	-	-	-	-	-	-	-	-	-	-	-	-	-	-	-
6932_UDP-glucose_4-epimer...faa	-	-	ID:KKC30220.1,	ID:MCS3916557.1,	-	-	-	-	-	-	-	-	-	-	-	-	-	-	-	-	-	-	-	-	-	-	-	-	-	-	-	-	-	-	-	-	-
6933_hypothetical_protein.faa	-	-	ID:KKC30221.1,	-	-	-	-	-	-	-	-	-	-	-	-	-	-	-	-	-	-	-	-	-	-	-	-	-	-	-	-	-	-	-	-	-	-
6934_hypothetical_protein.faa	-	-	ID:KKC30222.1,	-	ID:ERM92704.1,	ID:SHF52045.1,	ID:WP_051585748.1,	-	-	-	-	-	-	-	-	-	ID:UZQ83673.1,	-	-	-	-	-	-	-	-	ID:WP_209452691.1,	-	-	-	-	-	ID:PHO07886.1,	-	-	ID:KAA5806389.1,	ID:AST58566.1,	ID:AEF17799.1,
6935_hypothetical_protein.faa	-	-	ID:KKC30223.1,	-	ID:ERM92703.1,	ID:SHF52079.1,	ID:WP_051585749.1,	-	-	-	-	-	-	-	-	-	ID:UZQ83674.1,	-	-	-	-	-	-	-	-	ID:WP_209452692.1,	-	-	-	-	-	ID:PHO07885.1,	-	ID:OXT09552.1,	ID:KAA5806390.1,	ID:AST58567.1,	ID:AEF17798.1,
6936_hypothetical_protein.faa	-	-	ID:KKC30224.1,	-	ID:ERM90872.1,	-	-	-	-	-	-	-	ID:AIS51861.1,	-	-	-	ID:UZQ83675.1,	-	-	-	-	-	-	-	-	-	-	-	-	ID:SNX52893.1,	ID:ADL68482.1,	-	-	-	-	-	ID:AEF17793.1,
6937_hypothetical_protein.faa	-	-	ID:KKC30225.1,	-	ID:ERM90873.1,	-	-	-	-	-	-	-	ID:AIS51862.1,	-	-	-	-	-	-	-	-	-	-	-	-	-	-	-	-	ID:SNX52892.1,	ID:ADL68483.1,	-	-	-	-	ID:AST58025.1,	ID:AEF17792.1,
6938_hypothetical_protein.faa	-	-	ID:KKC30226.1,	-	ID:ERM90874.1,	-	-	-	-	-	-	-	ID:AIS51863.1,	-	-	-	-	-	-	-	-	-	-	-	-	ID:WP_209454544.1,	-	-	-	ID:SNX52891.1,	ID:ADL68484.1,	-	-	-	-	ID:AST58026.1,	ID:AEF17791.1,
6939_hypothetical_protein.faa	-	-	ID:KKC30227.1,	-	-	-	-	-	-	-	-	-	-	-	-	-	-	-	-	-	-	-	-	-	-	-	-	-	-	-	-	-	-	-	-	-	-
6940_hypothetical_protein.faa	-	-	ID:KKC30228.1,	-	ID:ERM90876.1,	-	-	-	-	-	-	-	-	-	-	-	ID:UZQ83677.1,	-	-	-	-	-	-	-	-	-	-	-	-	-	-	-	-	-	-	-	-
6942_hypothetical_protein.faa	-	-	ID:KKC30230.1,	-	ID:ERM90877.1,	-	-	-	-	-	-	-	-	-	-	-	ID:UZQ83678.1,	-	-	-	-	-	-	-	-	-	-	-	-	-	-	-	-	-	-	-	-
6943_hypothetical_protein.faa	-	-	ID:KKC30231.1,	-	-	-	-	-	-	-	-	-	-	-	-	-	-	-	-	-	-	-	-	-	-	-	-	-	-	-	-	-	-	-	-	-	-
6945_hypothetical_protein.faa	-	-	ID:KKC30233.1,	-	-	-	-	-	-	-	-	-	-	-	-	-	-	-	-	-	-	-	-	-	-	-	-	-	-	-	-	-	-	-	-	-	-
6946_hypothetical_protein.faa	-	-	ID:KKC30234.1,	-	-	-	-	-	-	-	-	-	-	-	-	-	-	-	-	-	-	-	-	-	-	-	-	-	-	-	-	-	-	-	-	-	-
6947_hypothetical_protein.faa	-	-	ID:KKC30235.1,	-	-	-	-	-	-	-	-	-	-	-	-	-	-	-	-	-	-	-	-	-	-	-	-	-	-	-	-	-	-	-	-	-	-
6948_superfamily_I_DNA-RN...faa	-	-	ID:KKC30236.1,	-	-	-	-	-	-	-	-	-	-	-	-	-	-	-	-	-	-	-	-	-	-	-	-	-	-	-	-	-	-	-	-	-	-
6949_hypothetical_protein.faa	-	-	ID:KKC30237.1,	-	-	-	-	-	-	-	-	-	-	-	-	-	-	-	-	-	-	-	-	-	-	-	-	-	-	-	-	-	-	-	-	-	-
6950_hypothetical_protein.faa	-	-	ID:KKC30238.1,	-	-	-	-	-	-	-	-	-	-	-	-	-	-	-	-	-	-	-	-	-	-	-	-	-	-	-	-	-	-	-	-	-	-
6953_hypothetical_protein.faa	-	-	ID:KKC30241.1,	-	-	-	-	-	-	-	-	-	-	-	-	-	-	-	-	-	-	-	-	-	-	-	-	-	-	-	-	-	-	-	-	-	-
6954_hypothetical_protein.faa	-	-	ID:KKC30242.1,	-	-	-	-	-	-	-	-	-	-	-	-	-	-	-	-	-	-	-	-	-	-	-	-	-	-	-	-	-	-	-	-	-	-
6955_hypothetical_protein.faa	-	-	ID:KKC30243.1,	-	-	-	-	-	-	-	-	-	-	-	-	-	-	-	-	-	-	-	-	-	-	-	-	-	-	-	-	-	-	-	-	-	-
6958_hypothetical_protein.faa	-	-	ID:KKC30246.1,	-	-	-	-	-	-	-	-	-	-	-	-	-	-	-	-	-	-	-	-	-	-	-	-	-	-	-	-	-	-	-	-	-	-
6962_hypothetical_protein.faa	-	-	ID:KKC30250.1,	-	-	-	-	-	-	-	-	-	-	-	-	-	-	-	-	-	-	-	-	-	-	-	-	-	-	-	-	-	-	-	-	-	-
6978_hypothetical_protein.faa	-	-	ID:KKC30266.1,	-	-	-	-	-	-	-	-	-	-	-	-	-	-	-	-	-	-	-	-	-	-	-	-	-	-	-	-	-	-	-	-	-	-
6983_hypothetical_protein.faa	-	-	ID:KKC30271.1,	ID:MCS3916513.1,	-	-	-	-	-	-	-	-	-	-	-	-	-	-	-	-	-	-	-	-	-	-	-	-	-	-	-	-	-	-	-	-	-
6985_hypothetical_protein.faa	-	-	ID:KKC30273.1,	-	-	-	-	-	-	-	-	-	-	-	-	-	-	-	-	-	-	-	-	-	-	-	-	-	-	-	-	-	-	-	-	-	-
6989_hypothetical_protein.faa	-	-	ID:KKC30277.1,	-	-	-	-	-	-	-	-	-	-	-	-	-	-	-	-	-	-	-	-	-	-	-	-	-	-	-	-	-	-	-	-	-	-
6993_hypothetical_protein.faa	-	-	ID:KKC30281.1,	ID:MCS3916502.1,	ID:ERM91316.1,	-	-	-	-	-	-	-	-	-	-	-	-	-	-	-	-	-	-	-	-	-	-	-	-	-	-	-	-	-	-	-	-
6995_hypothetical_protein.faa	-	-	ID:KKC30283.1,	-	-	-	-	-	-	-	-	-	-	-	-	-	-	-	-	-	-	-	-	-	-	-	-	-	-	-	-	-	-	-	-	-	-
7014_hypothetical_protein.faa	-	-	ID:KKC30302.1,	-	-	-	-	-	-	-	-	-	-	-	-	-	-	-	-	-	-	-	-	-	-	-	-	-	-	-	-	-	-	-	-	-	-
7015_hypothetical_protein.faa	-	-	ID:KKC30303.1,	-	-	-	-	-	-	-	-	-	-	-	-	-	-	-	-	-	-	-	-	-	-	-	-	-	-	-	-	-	-	-	-	-	-
7028_arginase.faa	-	-	ID:KKC29728.1,	-	-	-	-	-	-	-	-	-	-	-	-	-	-	-	-	-	-	-	-	-	-	-	-	-	-	-	-	-	-	-	-	-	-
7041_2-C-methyl-D-erythri...faa	-	-	ID:KKC28984.1,	-	-	-	-	-	-	-	-	-	-	-	-	-	-	-	-	-	-	-	-	-	-	-	-	-	-	-	-	-	-	-	-	-	-
7042_methionine_synthase_...faa	-	-	ID:KKC30001.1,	-	-	-	-	-	-	-	-	-	-	-	-	-	-	-	-	-	-	-	-	-	-	-	-	-	-	-	-	-	-	-	-	-	-
7043_hypothetical_protein.faa	-	-	ID:KKC30002.1,	-	-	-	-	-	-	-	-	-	-	-	-	-	-	-	-	-	-	-	-	-	-	-	-	-	-	-	-	-	-	-	-	-	-
7049_hypothetical_protein.faa	-	-	ID:KKC29226.1,	-	-	-	-	-	-	-	-	-	-	-	-	-	-	-	-	-	-	-	-	-	-	-	-	-	-	-	-	-	-	-	-	-	-
7050_hypothetical_protein.faa	-	-	ID:KKC29227.1,	-	-	-	-	-	-	-	-	-	-	-	-	-	-	-	-	-	-	-	-	-	-	-	-	-	-	-	-	-	-	-	-	-	-
7056_rRNA_or_tRNA_methyla...faa	-	-	ID:KKC30823.1,	-	-	-	-	-	-	-	-	-	-	-	-	-	-	-	-	-	-	-	-	-	-	-	-	ID:WP_231560708.1,	-	-	-	-	-	-	ID:KAA5805547.1,	-	-
7058_purine_nucleoside_ph...faa	-	-	ID:KKC29362.1,	-	-	-	-	-	-	-	-	-	-	-	-	-	-	-	-	-	-	-	-	-	-	-	-	-	-	-	-	-	-	-	-	-	-
7059_diaminopimelate_epim...faa	-	-	ID:KKC29470.1,	-	-	-	-	-	-	-	-	-	-	-	-	-	-	-	-	-	-	-	-	-	-	-	-	-	-	-	-	-	-	-	-	-	-
7063_RNA-binding_protein_...faa	-	-	ID:KKC29474.1,	-	-	-	-	-	-	-	-	-	-	-	-	-	-	-	-	-	-	-	-	-	-	-	-	-	-	-	-	-	-	-	-	-	-
7065_hypothetical_protein.faa	-	-	ID:KKC29476.1,	-	-	-	-	-	-	-	-	-	-	-	-	-	-	-	-	-	-	-	-	-	-	-	-	-	-	-	-	-	-	-	-	-	-
7071_dihydroorotate_dehyd...faa	-	-	ID:KKC29482.1,	-	-	-	-	-	-	-	-	-	-	-	-	-	-	-	-	-	-	-	-	-	-	-	-	-	-	-	-	-	-	-	-	-	-
7076_hypothetical_protein.faa	-	-	ID:KKC29487.1,	-	ID:ERM90988.1,	-	-	-	-	-	-	-	-	-	ID:ABY95000.1,	-	-	-	-	-	-	-	-	-	-	-	-	-	-	-	-	-	-	-	-	-	-
7077_bifunctional_pyrimid...faa	-	-	ID:KKC29488.1,	-	-	-	-	-	-	-	-	-	-	-	-	-	-	-	-	-	-	-	-	-	-	-	-	-	-	-	-	-	-	-	-	-	-
7078_bifunctional_pyrimid...faa	-	-	ID:KKC29489.1,	-	-	-	-	-	-	-	-	-	-	-	-	-	-	-	-	-	-	-	-	-	-	-	-	-	-	-	-	-	-	-	-	-	-
7079_hypothetical_protein.faa	-	-	ID:KKC29490.1,	-	-	-	-	-	-	-	-	-	-	-	-	-	-	-	-	-	-	-	-	-	-	-	-	-	-	-	-	-	-	-	-	-	-
7085_acetyltransferase.faa	-	-	ID:KKC29496.1,	ID:MCS3915683.1,	-	-	-	-	-	-	-	-	-	-	-	-	-	-	-	-	-	-	-	-	-	-	-	-	-	-	-	-	-	-	-	-	-
7086_transposase.faa	-	-	ID:KKC29497.1,	ID:MCS3915682.1,	-	-	-	-	-	-	-	-	-	-	-	-	-	-	-	-	-	-	-	-	-	-	-	-	-	-	-	-	-	-	-	-	-
7087_hypothetical_protein.faa	-	-	ID:KKC29498.1,	-	-	-	-	-	-	-	-	-	-	-	-	-	-	-	-	-	-	-	-	-	-	-	-	-	-	-	-	-	-	-	-	-	-
7088_transposase.faa	-	-	ID:KKC29499.1,	ID:MCS3915681.1,	-	-	-	-	-	-	-	-	-	-	-	-	-	-	-	-	-	-	-	-	-	-	-	-	-	-	-	-	-	-	-	-	-
7090_hypothetical_protein.faa	-	-	ID:KKC29501.1,	-	-	-	-	-	-	-	-	-	-	-	-	-	-	-	-	-	-	-	-	-	-	-	-	-	-	-	-	-	-	-	-	-	-
7091_hypothetical_protein.faa	-	-	ID:KKC29502.1,	-	-	-	-	-	-	-	-	-	-	-	-	-	-	-	-	-	-	-	-	-	-	-	-	-	-	-	-	-	-	-	-	-	-
7092_hypothetical_protein.faa	-	-	ID:KKC29503.1,	-	-	-	-	-	-	-	-	-	-	-	-	-	-	-	-	-	-	-	-	-	-	-	-	-	-	-	-	-	-	-	-	-	-
7093_Type_I_restriction-m...faa	-	-	ID:KKC29504.1,	ID:MCS3915678.1,	ID:ERM91961.1,	-	-	-	-	-	-	-	-	-	-	-	-	-	-	-	-	-	-	-	-	-	-	-	-	-	-	-	-	-	-	ID:AST57394.1,	-
7132_sugar_permease.faa	-	-	ID:KKC30121.1,	-	-	-	-	-	-	-	-	-	-	-	-	-	-	-	-	-	-	-	-	-	-	-	-	-	-	-	-	-	-	-	-	-	-
7134_transcriptional_regu...faa	-	-	ID:KKC30879.1,	-	-	-	-	-	-	-	-	-	-	-	-	-	-	-	-	-	-	-	-	-	-	-	-	ID:WP_269318729.1,	-	-	-	-	-	-	-	-	-
7137_hypothetical_protein.faa	-	-	ID:KKC30882.1,	-	-	-	-	-	-	-	-	-	-	-	-	-	-	-	-	-	-	-	-	-	-	-	-	-	-	-	-	-	-	-	-	-	-
7140_Uracil-DNA_glycosyla...faa	-	-	ID:KKC30885.1,	-	-	-	-	-	-	-	-	-	-	-	-	-	-	-	-	-	-	-	-	-	-	-	-	-	-	-	-	-	-	-	-	-	-
7141_Uracil-DNA_glycosyla...faa	-	-	ID:KKC30886.1,	-	-	-	-	-	-	-	-	-	-	-	-	-	-	-	-	-	-	-	-	-	-	-	-	-	-	-	-	-	-	-	-	-	-
7155_hypothetical_protein.faa	-	-	ID:KKC28423.1,	-	-	-	-	-	-	-	-	-	-	-	-	-	-	-	-	-	-	-	-	-	-	-	-	-	-	-	-	-	-	-	-	-	-
7156_hypothetical_protein.faa	-	-	ID:KKC28696.1,	-	-	-	-	-	-	-	-	-	-	-	-	-	-	-	-	-	-	-	-	-	-	-	-	-	-	-	-	-	-	-	-	-	-
7157_uncharacterized_prot...faa	-	-	ID:KKC28697.1,	-	-	-	-	-	-	-	-	-	-	-	-	-	-	-	-	-	-	-	-	-	-	-	-	-	-	-	-	-	-	-	-	-	-
7159_major_membrane_immun...faa	-	-	ID:KKC28583.1,	-	-	-	-	-	-	-	-	-	-	-	-	-	-	-	-	-	-	-	-	-	-	-	-	-	-	-	-	-	-	-	-	-	-
7160_transposase.faa	-	-	ID:KKC28584.1,	-	-	-	-	ID:TZE79731.1,	-	-	-	-	-	-	-	-	-	-	-	-	-	-	-	-	-	ID:WP_209455069.1,	-	-	-	ID:SNX52642.1,ID:SNX53657.1,ID:SNX54256.1,ID:SNX54414.1,	-	-	-	-	-	-	-
7168_hypothetical_protein.faa	-	-	ID:KKC28592.1,	-	-	-	-	-	-	-	-	-	-	-	-	-	-	-	-	-	-	-	-	-	-	-	-	-	-	-	-	-	-	-	-	-	-
7185_hypothetical_protein.faa	-	-	ID:KKC28609.1,	-	-	-	-	-	-	-	-	-	-	-	-	-	-	-	-	-	-	-	-	-	-	-	-	-	-	-	-	-	-	-	-	-	-
7188_hypothetical_protein.faa	-	-	ID:KKC28612.1,	-	-	-	-	-	-	-	-	-	-	-	-	-	-	-	-	-	-	-	-	-	-	-	-	-	-	-	-	-	-	-	-	-	-
7189_hypothetical_protein.faa	-	-	ID:KKC28613.1,	-	-	-	-	-	-	-	-	-	-	-	-	-	-	-	-	-	-	-	-	-	-	-	-	-	-	-	-	-	-	-	-	-	-
7190_hypothetical_protein.faa	-	-	ID:KKC28614.1,ID:KKC28615.1,ID:KKC28616.1,ID:KKC28617.1,ID:KKC28618.1,ID:KKC28630.1,	-	-	-	-	-	-	-	-	-	-	-	-	-	-	-	-	-	-	-	-	-	-	-	-	-	-	-	-	-	-	-	-	-	-
7195_hypothetical_protein.faa	-	-	ID:KKC28619.1,ID:KKC28620.1,	-	-	-	-	-	-	-	-	-	-	-	-	-	-	-	-	-	-	-	-	-	-	-	-	-	-	-	-	-	-	-	-	-	-
7197_hypothetical_protein.faa	-	-	ID:KKC28621.1,ID:KKC28628.1,	-	-	-	-	-	-	-	-	-	-	-	-	-	-	-	-	-	-	-	-	-	-	-	-	-	-	-	-	-	-	-	-	-	-
7198_hypothetical_protein.faa	-	-	ID:KKC28622.1,ID:KKC28626.1,	-	-	-	-	-	-	-	-	-	-	-	-	-	-	-	-	-	-	-	-	-	-	-	-	-	-	-	-	-	-	-	-	-	-
7199_hypothetical_protein.faa	-	-	ID:KKC28623.1,ID:KKC28627.1,ID:KKC28633.1,ID:KKC28659.1,	-	-	-	-	-	-	-	-	-	-	-	-	-	-	-	-	-	-	-	-	-	-	-	-	-	-	-	-	-	-	-	-	-	-
7200_hypothetical_protein.faa	-	-	ID:KKC28624.1,	-	-	-	-	-	-	-	-	-	-	-	-	-	-	-	-	-	-	-	-	-	-	-	-	-	-	-	-	-	-	-	-	-	-
7201_hypothetical_protein.faa	-	-	ID:KKC28625.1,ID:KKC28661.1,	-	-	-	-	-	-	-	-	-	-	-	-	-	-	-	-	-	-	-	-	-	-	-	-	-	-	-	-	-	-	-	-	-	-
7205_hypothetical_protein.faa	-	-	ID:KKC28629.1,	-	-	-	-	-	-	-	-	-	-	-	-	-	-	-	-	-	-	-	-	-	-	-	-	-	-	-	-	-	-	-	-	-	-
7207_hypothetical_protein.faa	-	-	ID:KKC28631.1,	-	-	-	-	-	-	-	-	-	-	-	-	-	-	-	-	-	-	-	-	-	-	-	-	-	-	-	-	-	-	-	-	-	-
7208_hypothetical_protein.faa	-	-	ID:KKC28632.1,	-	-	-	-	-	-	-	-	-	-	-	-	-	-	-	-	-	-	-	-	-	-	-	-	-	-	-	-	-	-	-	-	-	-
7210_hypothetical_protein.faa	-	-	ID:KKC28634.1,ID:KKC28660.1,	-	-	-	-	-	-	-	-	-	-	-	-	-	-	-	-	-	-	-	-	-	-	-	-	-	-	-	-	-	-	-	-	-	-
7211_hypothetical_protein.faa	-	-	ID:KKC28635.1,	-	-	-	-	-	-	-	-	-	-	-	-	-	-	-	-	-	-	-	-	-	-	-	-	-	-	-	-	-	-	-	-	-	-
7214_endonuclease.faa	-	-	ID:KKC28638.1,	-	-	-	-	-	-	-	-	-	-	-	-	-	-	-	-	-	-	-	-	-	-	-	-	-	-	-	-	-	-	-	-	-	-
7225_hypothetical_protein.faa	-	-	ID:KKC28649.1,	-	-	-	-	-	-	-	-	-	-	-	-	-	-	-	-	-	-	-	-	-	-	-	-	-	-	-	-	-	-	-	-	-	-
7234_membrane_components_...faa	-	-	ID:KKC28658.1,	-	-	-	-	-	-	-	-	-	-	-	-	-	-	-	-	-	-	-	-	-	-	-	-	-	-	-	-	-	-	-	-	-	-
7239_acetate_kinase.faa	-	-	ID:KKC29546.1,	-	-	-	-	-	-	-	-	-	-	-	-	-	-	-	-	-	-	-	-	-	-	-	-	-	-	-	-	-	-	-	-	-	-
7240_acetate_kinase.faa	-	-	ID:KKC29547.1,	-	-	-	-	-	-	-	-	-	-	-	-	-	-	-	-	-	-	-	-	-	-	-	-	-	-	-	-	-	-	-	-	-	-
7252_putative_dihydroxyac...faa	-	-	ID:KKC29559.1,	-	-	-	-	-	-	-	-	-	-	-	-	-	-	-	-	-	-	-	-	-	-	-	-	-	-	-	-	-	-	-	-	-	-
7257_Pentose-5-phosphate-...faa	-	-	ID:KKC29564.1,	-	-	-	-	-	-	-	-	-	-	-	-	-	-	-	-	-	-	-	-	-	-	-	-	-	-	-	-	-	-	-	-	-	-
7258_Pentose-5-phosphate-...faa	-	-	ID:KKC29565.1,	-	-	-	-	-	-	-	-	-	-	-	-	-	-	-	-	-	-	-	-	-	-	-	-	-	-	-	-	-	-	-	-	-	-
7269_glutamyl-tRNA_synthe...faa	-	-	ID:KKC29955.1,	-	-	-	-	-	-	-	-	-	-	-	-	-	-	-	-	-	-	-	-	-	-	-	-	-	-	-	-	-	-	-	-	-	-
7273_branched-chain_amino...faa	-	-	ID:KKC29959.1,	-	-	-	-	-	-	-	-	-	-	-	-	-	-	-	-	-	-	-	-	-	-	-	-	-	-	-	-	-	-	-	-	-	-
7275_hypothetical_protein.faa	-	-	ID:KKC29961.1,	-	-	-	-	-	-	-	-	-	-	-	-	-	-	-	-	-	-	-	-	-	-	-	-	-	-	-	-	-	-	-	-	-	-
7278_hypothetical_protein.faa	-	-	ID:KKC29964.1,	-	-	-	-	-	-	-	-	-	-	-	-	-	-	-	-	-	-	-	-	-	-	-	-	-	-	-	-	-	-	-	-	-	-
7281_hydrolase_of_metallo...faa	-	-	ID:KKC29967.1,	-	-	-	-	-	-	-	-	-	-	-	-	-	-	-	-	ID:WP_256201463.1,	-	-	-	-	-	-	-	-	-	-	-	-	-	-	-	-	-
7282_hydrolase_of_metallo...faa	-	-	ID:KKC29968.1,	-	-	-	-	-	-	-	-	-	-	-	-	-	-	-	-	-	-	-	-	-	-	-	-	-	-	-	-	-	-	-	-	-	-
7300_2-oxoglutarate_ferre...faa	-	-	ID:KKC29986.1,	ID:MCS3916256.1,	-	-	-	ID:TZE83129.1,	-	-	-	-	-	-	-	-	-	-	-	-	ID:SDF61119.1,	-	ID:SHE77025.1,	-	ID:WP_014757332.1,	ID:WP_209453524.1,	ID:AFK85411.1,	ID:WP_014757332.1,	ID:ORX22321.1,	-	ID:ADL70056.1,	ID:PHO06195.1,	ID:AGB20210.1,	ID:OXT08482.1,	ID:KAA5805780.1,	ID:AST57280.1,	ID:AEF18270.1,
7301_pyruvate-ferredoxin_...faa	-	-	ID:KKC29987.1,	ID:MCS3916255.1,	-	-	-	ID:TZE83130.1,	-	-	-	-	-	-	-	-	-	-	-	-	ID:SDF61080.1,	-	ID:SHE76992.1,	-	ID:WP_014757331.1,	ID:WP_209453523.1,	ID:AFK85410.1,	ID:WP_045410603.1,	ID:ORX22320.1,	-	ID:ADL70055.1,	-	ID:AGB20209.1,	ID:OXT08483.1,	ID:KAA5805781.1,	ID:AST57279.1,	ID:AEF18269.1,
7305_L-asparaginase-_Glu-...faa	-	-	ID:KKC29991.1,	-	-	-	-	-	-	-	-	-	-	-	-	-	-	-	-	-	-	-	-	-	-	-	-	-	-	-	-	-	-	-	-	-	-
7306_L-asparaginase-_Glu-...faa	-	-	ID:KKC29992.1,	-	-	-	-	-	-	-	-	-	-	-	-	-	-	-	-	-	-	-	-	-	-	-	-	-	-	-	-	-	-	-	-	-	-
7307_hypothetical_protein.faa	-	-	ID:KKC29993.1,	-	-	-	-	-	-	-	-	-	-	-	-	-	-	-	-	-	-	-	-	-	-	-	-	-	-	-	-	-	-	-	-	-	-
7331_GrdX_protein.faa	-	-	ID:KKC29249.1,	-	-	-	-	-	-	-	-	-	-	-	-	-	-	-	-	-	-	-	-	-	-	-	-	-	-	-	-	-	-	-	-	-	-
7355_hypothetical_protein.faa	-	-	ID:KKC28954.1,	-	-	-	-	-	-	-	-	-	-	-	-	-	-	-	-	-	-	-	-	-	-	-	-	-	-	-	-	-	-	-	-	-	-
7359_helix-turn-helix_pro...faa	-	-	ID:KKC28958.1,	-	-	-	-	-	-	-	-	-	-	-	-	-	-	-	-	-	-	-	-	-	-	-	-	-	-	-	-	-	-	-	-	-	-
7384_periplasmic_protein_...faa	-	-	ID:KKC28983.1,	-	-	-	-	-	-	-	-	-	-	-	-	-	-	-	-	-	-	-	-	-	-	-	-	-	-	-	-	-	-	-	-	-	-
7388_DNA_polymerase_III_D...faa	-	-	ID:KKC29306.1,	-	-	-	-	-	-	-	-	-	-	-	-	-	-	-	-	-	-	-	-	-	-	-	-	-	-	-	-	-	-	-	-	-	-
7389_DNA_polymerase_III_D...faa	-	-	ID:KKC29307.1,	-	-	-	-	-	-	-	-	-	-	-	-	-	-	-	-	-	-	-	-	-	-	-	-	-	-	-	-	-	-	-	-	-	-
[truncated: 10,368 more rows]
