# Supplementary material for: Whither the genus Caldicellulosiruptor and the order Thermoanaerobacterales: phylogeny, taxonomy, ecology, and phenotype
Source: Front Microbiol. 2023 Aug 3;14:1212538. doi: 10.3389/fmicb.2023.1212538 (PMC10434631; doi:10.3389/fmicb.2023.1212538)
Supplement: Supplementary file 2 [file Data_Sheet_2.ZIP › File_S2/Thermoanaerobacterium_pangenome_matrix_genes_t0.tr.tab]

source:/home/rooter/Genome_Projects/Caldi_Phylo/ThermGetHom/Thermoanaerobacterium_homologues/Thermoaerobacterium_intersection	Thermoanaerobacterium_aotearoense_SCUT27.gbff	Thermoanaerobacterium_butyriciformans_USBA-019_16S.gbff	Thermoanaerobacterium_saccharolyticum_JW-SL-YS485.gbff	Thermoanaerobacterium_saccharolyticum_NTOU1.gbff	Thermoanaerobacterium_sp._PSU-2.gbff	Thermoanaerobacterium_sp._RBIITD.gbff	Thermoanaerobacterium_thermosaccharolyticum_DSM_571.gbff	Thermoanaerobacterium_thermosaccharolyticum_GSU5.gbff	Thermoanaerobacterium_thermosaccharolyticum_M0795.gbff	Thermoanaerobacterium_thermosaccharolyticum_M5.gbff	Thermoanaerobacterium_thermosaccharolyticum_SP-H2.gbff	Thermoanaerobacterium_thermosaccharolyticum_TG57.gbff	Thermoanaerobacterium_xylanolyticum_LX-11.gbff
43_AsnC_family_protein.faa	ID:WP_233432510.1,	ID:WP_209454087.1,	ID:AFK85536.1,	-	ID:ORX23588.1,	-	-	-	ID:AGB17958.1,	ID:OXT07136.1,	-	ID:AST57654.1,	-
44_glucosaminidase_doma...faa	ID:WP_014757454.1,	-	ID:AFK85535.1,	-	-	-	-	-	-	-	-	-	-
45_hypothetical_protein.faa	ID:WP_014757453.1,	-	ID:AFK85534.1,	-	-	-	-	-	-	-	-	-	-
46_2-phosphosulfolactat...faa	ID:WP_014757452.1,	-	ID:AFK85533.1,	-	-	-	-	-	-	-	-	-	-
47_hypothetical_protein.faa	ID:WP_014757451.1,	-	ID:AFK85532.1,	-	-	-	-	-	-	-	-	-	-
48_transposase.faa	ID:WP_014757450.1,	-	ID:AFK85531.1,	-	-	-	-	-	-	-	-	ID:AST57705.1,	-
49_response_regulator_t...faa	ID:WP_014757449.1,	-	ID:AFK85530.1,	-	-	-	-	-	-	-	-	-	-
51_helix-turn-helix_dom...faa	ID:WP_014757447.1,	ID:WP_209453032.1,	ID:AFK85528.1,	-	-	ID:SNX53415.1,	ID:ADL68248.1,	-	-	-	-	-	-
53_sugar_phosphate_isom...faa	ID:WP_014757444.1,	-	ID:AFK85525.1,	-	-	-	-	-	-	-	-	-	-
54_Gfo-Idh-MocA_family_...faa	ID:WP_014757443.1,	-	ID:AFK85524.1,	-	-	-	-	-	-	-	-	-	-
55_hypothetical_protein.faa	ID:WP_267889029.1,	-	-	-	-	-	-	-	-	-	-	-	-
56_sugar_ABC_transporte...faa	ID:WP_014757442.1,	-	ID:AFK85523.1,	-	-	-	-	-	ID:AGB19352.1,	-	-	-	-
57_sugar_ABC_transporte...faa	ID:WP_014757441.1,	-	ID:AFK85522.1,	-	-	-	-	-	-	-	-	-	-
58_carbohydrate_ABC_tra...faa	ID:WP_014757440.1,	-	ID:AFK85521.1,	-	-	-	-	-	-	-	-	-	-
65_2-keto-3-deoxyglucon...faa	ID:WP_200866678.1,	-	ID:AFK85513.1,	-	-	-	-	-	-	-	-	-	-
67_2-keto-3-deoxyglucon...faa	ID:WP_084214996.1,	-	-	-	-	-	-	-	-	-	-	-	-
68_sensor_histidine_kin...faa	ID:WP_014757430.1,	-	ID:AFK85510.1,	-	-	-	-	-	-	-	-	-	-
69_response_regulator.faa	ID:WP_014757429.1,	-	ID:AFK85509.1,	-	-	-	-	-	-	-	-	-	-
71_hypothetical_protein.faa	ID:WP_014757426.1,	-	ID:AFK85506.1,	-	ID:ORX23331.1,	-	-	-	-	-	-	-	-
72_transposase.faa	ID:WP_267889037.1,	-	-	-	-	-	-	-	-	-	-	-	-
73_IS1182_family_transp...faa	ID:WP_051408285.1,	-	-	-	-	ID:SNX53977.1,	-	-	-	-	-	-	-
74_istB.faa	ID:WP_236640050.1,	-	ID:AFK85864.1,	ID:WP_045412824.1,ID:WP_045412732.1,	ID:ORX22197.1,	-	ID:ADL68247.1,ID:ADL69549.1,ID:ADL69614.1,ID:ADL69754.1,ID:ADL69808.1,	ID:PHO06093.1,	ID:AGB19974.1,	ID:OXT08797.1,	ID:KAA5806827.1,ID:KAA5806623.1,	-	-
75_hypothetical_protein.faa	ID:WP_014757424.1,	-	ID:AFK85504.1,	-	-	-	-	-	-	-	-	-	-
76_hypothetical_protein.faa	ID:WP_233432547.1,ID:WP_231292739.1,	-	-	-	ID:ORX22532.1,	-	-	-	-	-	-	-	-
77_hypothetical_protein.faa	ID:WP_014757423.1,	-	ID:AFK85503.1,	-	-	-	-	-	-	-	-	-	-
78_transposase.faa	ID:WP_267889036.1,	-	-	-	-	-	-	-	-	-	-	-	-
79_hypothetical_protein.faa	ID:WP_014757421.1,	-	ID:AFK85501.1,	-	-	-	-	-	-	-	-	-	-
80_hypothetical_protein.faa	ID:WP_014757417.1,	-	ID:AFK85497.1,	-	-	-	-	-	-	-	-	-	-
82_IS3_family_transposa...faa	ID:WP_014757415.1,ID:WP_014758251.1,	ID:WP_209454540.1,	ID:AFK85495.1,ID:AFK86377.1,	-	-	-	-	-	-	-	-	ID:AST58034.1,	-
83_istB.faa	ID:WP_014757414.1,	-	ID:AFK85494.1,	ID:WP_045412830.1,	-	ID:SNX54867.1,	-	-	-	-	-	-	-
84_site-specific_integr...faa	ID:WP_014757412.1,	-	ID:AFK85492.1,	-	-	-	-	-	ID:AGB18154.1,	-	-	-	-
85_hypothetical_protein.faa	ID:WP_014757411.1,	-	ID:AFK85491.1,	-	-	-	-	-	-	-	-	-	-
86_tyrosine-type_recomb...faa	ID:WP_233432545.1,	-	-	-	-	-	-	-	-	-	-	-	-
87_tyrosine-type_recomb...faa	ID:WP_200866690.1,	-	-	-	-	ID:SNX52727.1,	-	-	ID:AGB18156.1,	-	-	-	-
88_AzlD_domain-containi...faa	ID:WP_014757409.1,	-	ID:AFK85489.1,	ID:WP_045413519.1,	-	ID:SNX53339.1,	-	ID:PHO08041.1,	ID:AGB19986.1,	ID:OXT06707.1,	-	ID:AST57020.1,	-
89_hypothetical_protein.faa	ID:WP_014757408.1,	-	ID:AFK85488.1,	ID:WP_045413521.1,	-	-	-	-	-	-	-	-	-
93_cas8a1.faa	ID:WP_233432544.1,	-	ID:AFK85484.1,	-	-	-	-	-	-	-	-	-	-
95_hypothetical_protein.faa	ID:WP_014757401.1,	-	ID:AFK85481.1,	-	ID:ORX22644.1,	-	-	-	-	-	-	-	-
96_fibronectin_type_III...faa	ID:WP_014757400.1,	ID:WP_209454696.1,	ID:AFK85480.1,	ID:WP_045412681.1,	ID:ORX22642.1,	ID:SNX53726.1,	-	ID:PHO07321.1,	ID:AGB20286.1,	ID:OXT08841.1,	ID:KAA5806583.1,	ID:AST57361.1,	-
114_type_II_toxin-antito...faa	ID:WP_014757383.1,	-	ID:AFK85462.1,	ID:WP_082243688.1,	-	-	-	-	ID:AGB20267.1,	-	-	-	-
116_VanZ_family_protein.faa	ID:WP_233432543.1,	-	ID:AFK85460.1,	ID:WP_231560686.1,	ID:ORX22625.1,	ID:SNX53696.1,	ID:ADL70116.1,	-	-	ID:OXT08864.1,	ID:KAA5806607.1,	-	-
117_helix-turn-helix_tra...faa	ID:WP_014757380.1,	ID:WP_209454716.1,	ID:AFK85459.1,	-	ID:ORX22624.1,	-	-	-	ID:AGB20263.1,	ID:OXT08866.1,	-	ID:AST57331.1,	-
118_hypothetical_protein.faa	ID:WP_014757379.1,	-	ID:AFK85458.1,	ID:WP_045412735.1,	-	-	-	-	ID:AGB20262.1,	-	-	-	-
119_hypothetical_protein.faa	ID:WP_014757378.1,	ID:WP_245301332.1,	ID:AFK85457.1,	ID:WP_045413649.1,	-	ID:SNX53690.1,	ID:ADL70114.1,	-	ID:AGB20261.1,	ID:OXT08868.1,	-	-	-
120_hypothetical_protein.faa	ID:WP_014757377.1,	ID:WP_209454718.1,	ID:AFK85456.1,	ID:WP_045413650.1,	-	ID:SNX53694.1,	ID:ADL70111.1,	ID:PHO07295.1,	ID:AGB20260.1,	-	ID:KAA5806625.1,	ID:AST57330.1,	-
121_hypothetical_protein.faa	ID:WP_038068639.1,	ID:WP_209454719.1,	ID:AFK85455.1,	ID:WP_045413651.1,	ID:ORX22623.1,	-	ID:ADL70110.1,	ID:PHO07294.1,	ID:AGB20259.1,	ID:OXT08869.1,	ID:KAA5806626.1,	ID:AST57329.1,	-
132_DUF438_domain-contai...faa	ID:WP_014757364.1,	-	ID:AFK85443.1,	ID:WP_045413846.1,	ID:ORX22611.1,	-	-	-	ID:AGB20247.1,	-	-	-	-
137_hypothetical_protein.faa	ID:WP_014757358.1,	-	ID:AFK85437.1,	ID:WP_156097249.1,	-	-	-	-	-	-	-	-	-
139_hypothetical_protein.faa	ID:WP_233432506.1,	-	-	-	-	-	-	-	-	-	-	-	-
140_hypothetical_protein.faa	ID:WP_014757355.1,	-	ID:AFK85434.1,	-	-	-	-	-	-	-	-	-	-
141_TNT_domain-containin...faa	ID:WP_014757354.1,	-	ID:AFK85433.1,	-	-	-	-	-	-	-	-	-	-
153_copper_amine_oxidase...faa	ID:WP_233432505.1,	-	ID:AFK85419.1,	-	-	-	ID:ADL70142.1,	-	-	-	-	-	-
157_TrkA_C-terminal_doma...faa	ID:WP_014757336.1,	-	ID:AFK85415.1,	ID:WP_045410606.1,	-	-	-	-	-	-	-	-	-
178_acyltransferase.faa	ID:WP_014757315.1,	ID:WP_209453507.1,	ID:AFK85394.1,	-	ID:ORX22560.1,	ID:SNX53595.1,	ID:ADL70037.1,	ID:PHO07546.1,	ID:AGB20190.1,	ID:OXT08499.1,	ID:KAA5805988.1,	ID:AST57261.1,	-
197_hypothetical_protein.faa	ID:WP_014757296.1,	-	ID:AFK85375.1,	-	-	-	-	-	-	-	-	-	-
198_pectinesterase_famil...faa	ID:WP_014757295.1,	-	ID:AFK85374.1,	-	-	-	-	-	-	-	ID:KAA5805756.1,	-	-
204_glycoside_hydrolase_...faa	ID:WP_014757289.1,	-	ID:AFK85368.1,	-	-	-	-	-	-	-	-	-	-
207_RNA_polymerase_sigma...faa	ID:WP_014757286.1,	ID:WP_209452830.1,	ID:AFK85365.1,	-	ID:ORX22536.1,	ID:SNX54076.1,	-	-	-	-	-	-	-
232_IS1634_family_transp...faa	ID:WP_160175233.1,ID:WP_014757141.1,ID:WP_014759057.1,	ID:WP_209452682.1,	ID:AFK85218.1,ID:AFK87020.1,ID:AFK87220.1,	ID:WP_045413625.1,ID:WP_045410623.1,	-	ID:SNX52750.1,ID:SNX52831.1,ID:SNX53659.1,ID:SNX54245.1,ID:SNX55005.1,ID:SNX55063.1,	-	-	-	-	-	-	-
262_LysR_substrate-bindi...faa	ID:WP_038069159.1,	-	-	ID:WP_269318758.1,	-	-	-	-	-	-	-	-	-
263_LysR_family_transcri...faa	ID:WP_038069161.1,	-	-	-	-	-	-	-	-	-	-	-	-
266_substrate-binding_do...faa	ID:WP_233432500.1,	-	-	-	-	-	-	-	-	-	-	-	-
267_substrate-binding_do...faa	ID:WP_269089278.1,	-	-	-	-	-	-	-	-	-	-	-	-
269_gguB.faa	ID:WP_014757230.1,	ID:WP_209454202.1,	ID:AFK85308.1,	ID:WP_045410594.1,	-	ID:SNX53367.1,	ID:ADL69835.1,ID:ADL69944.1,	ID:PHO08050.1,	ID:AGB19993.1,	ID:OXT06715.1,	ID:KAA5807384.1,ID:KAA5807474.1,	ID:AST57029.1,	-
272_hypothetical_protein.faa	ID:WP_267889028.1,	-	-	-	-	-	-	-	ID:AGB20104.1,	-	-	ID:AST57162.1,	-
277_SIS_domain-containin...faa	ID:WP_014757223.1,	-	ID:AFK85301.1,	ID:WP_082243657.1,	-	-	-	-	ID:AGB20095.1,	-	ID:KAA5807468.1,	-	-
280_transketolase.faa	ID:WP_014757220.1,	ID:WP_245301103.1,	ID:AFK85298.1,	ID:WP_045410661.1,	ID:ORX22885.1,	-	ID:ADL69396.1,	ID:PHO07245.1,	ID:AGB20092.1,	-	ID:KAA5807465.1,	ID:AST57102.1,ID:AST57150.1,ID:AST57731.1,	-
281_transketolase_family...faa	ID:WP_014757219.1,	ID:WP_209452875.1,	ID:AFK85297.1,	ID:WP_045410660.1,	-	-	ID:ADL69395.1,	ID:PHO07244.1,	ID:AGB20091.1,	-	ID:KAA5807464.1,	ID:AST57149.1,ID:AST57732.1,	-
282_class_II_fructose-bi...faa	ID:WP_014757218.1,	-	ID:AFK85296.1,	ID:WP_045410659.1,	-	-	-	-	ID:AGB20090.1,	-	ID:KAA5807463.1,	-	-
284_anti_sigma_factor_C-...faa	ID:WP_014757217.1,	-	ID:AFK85294.1,	ID:WP_045410658.1,	ID:ORX22937.1,	ID:SNX54837.1,	ID:ADL69919.1,	ID:PHO07243.1,	ID:AGB20088.1,	ID:OXT09236.1,	ID:KAA5807461.1,	ID:AST57148.1,	-
285_RNA_polymerase_sigma...faa	ID:WP_014757216.1,	-	ID:AFK85293.1,	ID:WP_045410657.1,	-	ID:SNX54836.1,	ID:ADL69918.1,	ID:PHO07242.1,	ID:AGB20087.1,	ID:OXT09237.1,	ID:KAA5807460.1,	ID:AST57147.1,	-
300_heavy_metal_transloc...faa	ID:WP_014757201.1,	ID:WP_209452959.1,ID:WP_209452592.1,	ID:AFK85278.1,	ID:WP_082243662.1,	ID:ORX23001.1,	ID:SNX53447.1,	ID:ADL68365.1,ID:ADL69905.1,	ID:PHO07228.1,	ID:AGB20068.1,	ID:OXT09251.1,	ID:KAA5808301.1,ID:KAA5807450.1,	ID:AST57130.1,	-
301_metalloregulator_Ars...faa	ID:WP_014757200.1,	ID:WP_209452891.1,	ID:AFK85277.1,	ID:WP_045410579.1,	ID:ORX22923.1,	ID:SNX53446.1,	ID:ADL69904.1,	ID:PHO07227.1,	ID:AGB20067.1,	ID:OXT09252.1,	ID:KAA5807449.1,	ID:AST57129.1,	-
308_N-acetylneuraminate_...faa	ID:WP_235062535.1,	-	-	-	-	-	-	-	-	-	-	-	-
312_dhaS.faa	ID:WP_014757190.1,	ID:WP_094044628.1,	ID:AFK85267.1,	ID:WP_045410635.1,	ID:ORX22912.1,	-	ID:ADL69893.1,	-	ID:AGB20056.1,	ID:OXT08455.1,	ID:KAA5807438.1,	ID:AST57118.1,	-
313_oleate_hydratase.faa	ID:WP_014757189.1,	ID:WP_209452902.1,	ID:AFK85266.1,	ID:WP_045410634.1,	ID:ORX22911.1,	ID:SNX54995.1,	ID:ADL69892.1,	-	ID:AGB20055.1,	ID:OXT08454.1,	ID:KAA5807437.1,	ID:AST57117.1,	-
314_nucleotidyltransfera...faa	ID:WP_233432541.1,	-	ID:AFK85265.1,	-	-	-	-	-	-	-	-	-	-
322_ATP-cob-I-alamin_ade...faa	ID:WP_014757180.1,	-	ID:AFK85257.1,	-	-	-	-	-	-	-	-	-	-
329_BMC_domain-containin...faa	ID:WP_038068350.1,	-	-	-	-	ID:SNX54715.1,	-	ID:PHO07259.1,	ID:AGB19714.1,	-	-	ID:AST57930.1,	-
336_response_regulator.faa	ID:WP_236640052.1,	ID:WP_209452929.1,	ID:AFK85243.1,	ID:WP_231560730.1,	-	ID:SNX53421.1,	-	-	-	ID:OXT08459.1,	-	-	-
337_histidine_kinase.faa	ID:WP_014757165.1,	ID:WP_209452930.1,	ID:AFK85242.1,	ID:WP_197049975.1,	-	ID:SNX53420.1,	-	-	-	ID:OXT08441.1,	-	-	-
338_hypothetical_protein.faa	ID:WP_014757164.1,	ID:WP_209452931.1,	ID:AFK85241.1,	ID:WP_045413619.1,	-	ID:SNX53419.1,	-	-	-	ID:OXT08440.1,	-	-	-
339_glycoside_hydrolase_...faa	ID:WP_014757163.1,	ID:WP_209452932.1,	ID:AFK85240.1,	ID:WP_045411695.1,	-	ID:SNX53418.1,	-	-	-	ID:OXT08439.1,	-	-	-
340_sugar_ABC_transporte...faa	ID:WP_014757162.1,	ID:WP_209452933.1,	ID:AFK85239.1,	ID:WP_156097263.1,	-	ID:SNX53422.1,	-	ID:PHO08104.1,	-	ID:OXT07880.1,	-	-	-
341_sugar_ABC_transporte...faa	ID:WP_014757161.1,	ID:WP_209452934.1,	ID:AFK85238.1,	ID:WP_045411700.1,	-	ID:SNX53423.1,	-	ID:PHO08103.1,	-	ID:OXT07881.1,	-	-	-
342_carbohydrate_ABC_tra...faa	ID:WP_014757160.1,	ID:WP_209452935.1,	ID:AFK85237.1,	ID:WP_045411703.1,	-	ID:SNX53424.1,	-	ID:PHO08102.1,	-	ID:OXT07882.1,	-	-	-
343_alpha-galacturonidas...faa	ID:WP_014757159.1,	ID:WP_209452936.1,	ID:AFK85236.1,	ID:WP_045411706.1,	ID:ORX22878.1,	ID:SNX53397.1,ID:SNX53414.1,	ID:ADL69862.1,ID:ADL69889.1,	ID:PHO08069.1,ID:PHO08096.1,	ID:AGB20015.1,	ID:OXT07883.1,ID:OXT06748.1,	ID:KAA5807408.1,ID:KAA5807434.1,	ID:AST57057.1,	-
354_site-specific_integr...faa	ID:WP_014757148.1,	-	ID:AFK85225.1,	-	-	-	-	-	-	-	-	-	-
355_LexA_family_transcri...faa	ID:WP_014757147.1,	-	ID:AFK85224.1,	-	-	-	ID:ADL69177.1,	-	ID:AGB19311.1,	-	-	-	-
356_helix-turn-helix_dom...faa	ID:WP_014757146.1,	-	ID:AFK85223.1,	-	-	-	-	-	-	-	-	-	-
357_SNF2-related_protein.faa	ID:WP_014757145.1,	-	ID:AFK85222.1,	-	-	-	-	-	-	-	-	-	-
358_SNF2-related_protein.faa	ID:WP_014757144.1,	-	ID:AFK85221.1,	-	-	-	-	-	-	-	-	-	-
361_hypothetical_protein.faa	ID:WP_014757140.1,	-	ID:AFK85217.1,	-	ID:ORX22868.1,	-	ID:ADL69937.1,	ID:PHO08083.1,	ID:AGB20030.1,	ID:OXT06763.1,	ID:KAA5807423.1,	ID:AST57073.1,	-
362_colicin_immunity_dom...faa	ID:WP_014757139.1,	-	ID:AFK85216.1,	-	ID:ORX22867.1,	-	-	ID:PHO08082.1,	ID:AGB20029.1,	ID:OXT06762.1,	ID:KAA5807422.1,	ID:AST57072.1,	-
369_type_II_toxin-antito...faa	ID:WP_014757131.1,	ID:WP_209452951.1,	ID:AFK85208.1,	ID:WP_045413402.1,	ID:ORX23162.1,	-	ID:ADL68410.1,ID:ADL69871.1,	ID:PHO08149.1,	ID:AGB18492.1,	ID:OXT09465.1,	ID:KAA5808262.1,	ID:AST58492.1,	-
370_PIN_domain-containin...faa	ID:WP_038068416.1,	ID:WP_209452952.1,	ID:AFK85207.1,	-	ID:ORX23163.1,	-	ID:ADL68409.1,ID:ADL69870.1,	ID:PHO08150.1,	ID:AGB18491.1,	ID:OXT09464.1,	ID:KAA5808263.1,	-	-
382_sugar_phosphate_isom...faa	ID:WP_014757118.1,	ID:WP_094045928.1,	ID:AFK85195.1,	ID:WP_045411770.1,	ID:ORX22898.1,	-	ID:ADL69858.1,	ID:PHO08112.1,	ID:AGB20011.1,	ID:OXT06744.1,	ID:KAA5807404.1,	ID:AST57053.1,	-
394_glycosyl_hydrolase_5...faa	ID:WP_269089279.1,	-	ID:AFK85183.1,	-	ID:ORX22843.1,	-	-	-	-	-	-	-	-
395_Ig-like_domain-conta...faa	ID:WP_014757105.1,	-	ID:AFK85182.1,	-	ID:ORX22842.1,	-	-	-	-	-	-	-	-
409_tyrosine-type_recomb...faa	ID:WP_269089280.1,	-	-	ID:WP_231560562.1,	-	-	-	-	-	-	-	-	-
431_6-phospho-beta-gluco...faa	ID:WP_014757070.1,	ID:WP_209453450.1,	ID:AFK85146.1,	ID:WP_045409888.1,	ID:ORX24638.1,	ID:SNX53322.1,	ID:ADL69819.1,	ID:PHO08030.1,	ID:AGB19972.1,	ID:OXT08571.1,	ID:KAA5807365.1,	ID:AST57947.1,	-
432_MurR-RpiR_family_tra...faa	ID:WP_160175235.1,	ID:WP_209453451.1,	ID:AFK85145.1,	ID:WP_045409884.1,	ID:ORX24637.1,	ID:SNX53320.1,	ID:ADL69818.1,	ID:PHO08029.1,	ID:AGB19970.1,	-	ID:KAA5807364.1,	-	-
433_PTS_glucose_transpor...faa	ID:WP_014757068.1,	ID:WP_209453452.1,	ID:AFK85144.1,	ID:WP_045409881.1,	ID:ORX24636.1,	-	ID:ADL69817.1,	ID:PHO08028.1,	ID:AGB19969.1,	-	ID:KAA5807363.1,	-	-
434_PTS_transporter_subu...faa	ID:WP_014757067.1,	ID:WP_209453453.1,	ID:AFK85143.1,	ID:WP_045409878.1,	ID:ORX24635.1,	-	ID:ADL69816.1,	ID:PHO08027.1,	ID:AGB19968.1,	-	ID:KAA5807362.1,	-	-
435_MupG_family_TIM_beta...faa	ID:WP_014757066.1,	ID:WP_209453454.1,	ID:AFK85142.1,	ID:WP_045409876.1,	ID:ORX24634.1,	ID:SNX53321.1,	ID:ADL69815.1,	ID:PHO08026.1,	ID:AGB19967.1,	-	ID:KAA5807361.1,	ID:AST57006.1,	-
436_murQ.faa	ID:WP_014757065.1,	ID:WP_209453455.1,	ID:AFK85141.1,	-	ID:ORX24633.1,	ID:SNX53319.1,	ID:ADL69814.1,	ID:PHO08025.1,	ID:AGB19966.1,	-	ID:KAA5807360.1,	ID:AST57001.1,	-
440_hypothetical_protein.faa	ID:WP_014757061.1,	ID:WP_014757061.1,	ID:AFK85137.1,	ID:WP_045409869.1,	ID:ORX24630.1,	-	ID:ADL69810.1,	-	ID:AGB19961.1,	ID:OXT08574.1,	ID:KAA5807358.1,	ID:AST56986.1,	-
441_cation_diffusion_fac...faa	ID:WP_014757060.1,	ID:WP_209453459.1,	ID:AFK85136.1,	-	-	-	ID:ADL69809.1,	-	-	-	ID:KAA5807357.1,	-	-
442_hypothetical_protein.faa	ID:WP_014757059.1,	ID:WP_209453460.1,	ID:AFK85135.1,	-	ID:ORX24629.1,	-	-	-	-	-	-	-	-
444_helix-turn-helix_tra...faa	ID:WP_014757056.1,	ID:WP_209453461.1,	ID:AFK85132.1,	ID:WP_045409832.1,ID:WP_045409867.1,	-	ID:SNX55547.1,	ID:ADL68992.1,ID:ADL69795.1,	ID:PHO08020.1,	ID:AGB19087.1,	-	ID:KAA5807800.1,	-	-
445_hypothetical_protein.faa	ID:WP_014757055.1,	-	ID:AFK85131.1,	-	-	-	-	-	-	-	-	-	-
446_hypothetical_protein.faa	ID:WP_014757054.1,	-	ID:AFK85130.1,	-	-	-	ID:ADL69800.1,	ID:PHO08021.1,	-	-	ID:KAA5807354.1,	-	-
447_helix-turn-helix_tra...faa	ID:WP_014757052.1,	-	ID:AFK85128.1,	-	-	-	-	-	-	-	-	-	-
448_hypothetical_protein.faa	ID:WP_014757051.1,	-	ID:AFK85127.1,	ID:WP_045409829.1,	-	ID:SNX55544.1,	ID:ADL68989.1,	-	ID:AGB19084.1,	ID:OXT07473.1,	ID:KAA5807797.1,	-	-
449_hypothetical_protein.faa	ID:WP_014757050.1,	ID:WP_209455039.1,	ID:AFK85126.1,	-	ID:ORX24627.1,	ID:SNX53295.1,	-	-	ID:AGB19959.1,	ID:OXT08579.1,	-	-	-
457_FeoB-associated_Cys-...faa	ID:WP_014757042.1,	-	ID:AFK85118.1,	-	-	-	-	-	-	-	-	-	-
468_Lrp-AsnC_family_tran...faa	ID:WP_038068473.1,	ID:WP_192404443.1,	-	ID:WP_045413933.1,	-	-	-	ID:PHO07983.1,	-	-	-	-	-
469_hypothetical_protein.faa	ID:WP_038068477.1,	ID:WP_209453235.1,	-	ID:WP_045413935.1,	ID:ORX24610.1,	ID:SNX53255.1,	-	ID:PHO07975.1,ID:PHO07981.1,	-	-	-	-	-
471_hypothetical_protein.faa	ID:WP_038068484.1,	ID:WP_209453208.1,	-	-	-	ID:SNX53251.1,	ID:ADL69751.1,	ID:PHO07984.1,	ID:AGB19926.1,	-	ID:KAA5806333.1,	-	-
473_hypothetical_protein.faa	ID:WP_014757031.1,	-	ID:AFK85107.1,	-	-	ID:SNX53247.1,ID:SNX53254.1,	ID:ADL69748.1,	-	ID:AGB19923.1,	ID:OXT05298.1,	-	ID:AST56945.1,	-
474_hypothetical_protein.faa	ID:WP_233432493.1,	-	-	-	-	-	-	-	-	-	-	-	-
475_hypothetical_protein.faa	ID:WP_233432492.1,	-	-	-	-	-	-	-	-	-	-	-	-
527_hypothetical_protein.faa	ID:WP_014756979.1,	ID:WP_209453152.1,	ID:AFK85055.1,	ID:WP_045411389.1,	ID:ORX24557.1,	ID:SNX53159.1,	ID:ADL69696.1,	ID:PHO07926.1,	ID:AGB19866.1,	ID:OXT07213.1,	ID:KAA5806277.1,	ID:AST56886.1,	-
531_hypothetical_protein.faa	ID:WP_014756975.1,	-	ID:AFK85051.1,	-	-	ID:SNX53155.1,	ID:ADL69692.1,	-	ID:AGB19862.1,	-	-	ID:AST56882.1,	-
583_cobalamin_biosynthes...faa	ID:WP_014759467.1,	ID:WP_209454148.1,	ID:AFK87642.1,	-	-	-	ID:ADL69340.1,	-	-	ID:OXT08911.1,	ID:KAA5805807.1,	-	-
584_precorrin-8X_methylm...faa	ID:WP_014759466.1,	ID:WP_209454147.1,	ID:AFK87641.1,	ID:WP_045411244.1,	-	-	ID:ADL69339.1,	-	-	ID:OXT08912.1,	ID:KAA5805806.1,	-	-
585_cbiD.faa	ID:WP_014759465.1,	ID:WP_209454146.1,	ID:AFK87640.1,	ID:WP_045411243.1,	-	-	ID:ADL69338.1,	-	-	ID:OXT08913.1,	ID:KAA5805805.1,	-	-
586_cbiE.faa	ID:WP_014759464.1,	ID:WP_132776406.1,	ID:AFK87639.1,	ID:WP_045411241.1,	-	-	ID:ADL69337.1,	-	-	ID:OXT08914.1,	ID:KAA5805804.1,	-	-
587_cbiT.faa	ID:WP_233432490.1,	ID:WP_132776426.1,	ID:AFK87638.1,	ID:WP_231560589.1,	-	-	ID:ADL69336.1,	-	-	ID:OXT08933.1,	ID:KAA5805814.1,	-	-
588_cobI.faa	ID:WP_014759462.1,	ID:WP_132776408.1,	ID:AFK87637.1,	ID:WP_045411239.1,	-	-	ID:ADL69335.1,	-	-	ID:OXT08915.1,	ID:KAA5805803.1,	-	-
589_cobM.faa	ID:WP_038069849.1,	ID:WP_245301260.1,	ID:AFK87636.1,	ID:WP_045411237.1,	-	-	ID:ADL69334.1,	-	-	ID:OXT08916.1,	ID:KAA5805802.1,	-	-
590_cbiG.faa	ID:WP_014759460.1,	ID:WP_209454144.1,	ID:AFK87635.1,	ID:WP_045411235.1,	-	-	ID:ADL69333.1,	-	-	-	ID:KAA5805801.1,	-	-
591_cobJ.faa	ID:WP_014759459.1,	ID:WP_209454143.1,	ID:AFK87634.1,	ID:WP_045411233.1,	-	-	ID:ADL69332.1,	-	-	ID:OXT08917.1,	ID:KAA5805800.1,	-	-
592_cobK.faa	ID:WP_014759458.1,	ID:WP_209454142.1,	ID:AFK87633.1,	ID:WP_045411231.1,	-	-	ID:ADL69331.1,	-	-	ID:OXT08918.1,	ID:KAA5805799.1,	-	-
593_energy-coupling_fact...faa	ID:WP_233432563.1,	ID:WP_209454190.1,	ID:AFK87632.1,	ID:WP_045411425.1,	-	-	ID:ADL69330.1,	-	-	ID:OXT08919.1,	ID:KAA5805798.1,	-	-
594_energy-coupling_fact...faa	ID:WP_014759456.1,	ID:WP_209454141.1,	ID:AFK87631.1,	ID:WP_045411230.1,	-	-	ID:ADL69329.1,	-	-	ID:OXT08920.1,	ID:KAA5805797.1,	-	-
595_cbiQ.faa	ID:WP_014759455.1,	ID:WP_209454140.1,	ID:AFK87630.1,	ID:WP_045411229.1,	-	-	ID:ADL69328.1,	-	-	ID:OXT08921.1,	ID:KAA5805796.1,	-	-
596_ATP-binding_cassette...faa	ID:WP_014759454.1,	ID:WP_209454139.1,	ID:AFK87629.1,	ID:WP_045411228.1,	-	-	ID:ADL69327.1,	-	-	ID:OXT08922.1,	ID:KAA5805795.1,	-	-
610_D-2-hydroxyacid_dehy...faa	ID:WP_014759440.1,	ID:WP_209453714.1,	ID:AFK87615.1,	ID:WP_045411193.1,	ID:ORX24491.1,	ID:SNX53089.1,	ID:ADL69631.1,	ID:PHO06840.1,	ID:AGB19804.1,	ID:OXT08780.1,	ID:KAA5805735.1,	ID:AST56814.1,	-
616_LytTR_family_DNA-bin...faa	ID:WP_014759435.1,	ID:WP_209453708.1,	ID:AFK87609.1,	ID:WP_045411182.1,	ID:ORX24485.1,	-	ID:ADL69625.1,	ID:PHO06845.1,	ID:AGB19798.1,	ID:OXT08786.1,	-	ID:AST56808.1,	-
617_GHKL_domain-containi...faa	ID:WP_014759434.1,	ID:WP_209453707.1,	ID:AFK87608.1,	ID:WP_231560585.1,	ID:ORX24484.1,	-	ID:ADL69624.1,	ID:PHO06846.1,	ID:AGB19797.1,	ID:OXT08787.1,	ID:KAA5805729.1,	ID:AST56807.1,	-
618_hypothetical_protein.faa	ID:WP_014759433.1,	ID:WP_209453706.1,	ID:AFK87607.1,	ID:WP_014759433.1,	-	-	-	-	-	-	-	-	-
640_type_II_toxin-antito...faa	ID:WP_014759412.1,	ID:WP_209453115.1,	ID:AFK87582.1,	ID:WP_013298856.1,ID:WP_045412999.1,	ID:ORX24452.1,	ID:SNX53038.1,	ID:ADL69899.1,	ID:PHO06586.1,ID:PHO07222.1,	-	ID:OXT09257.1,	-	ID:AST57124.1,	-
641_type_II_toxin-antito...faa	ID:WP_014759411.1,	ID:WP_209453114.1,	ID:AFK87581.1,	ID:WP_045413001.1,	ID:ORX24451.1,	ID:SNX53037.1,	ID:ADL69898.1,	ID:PHO06585.1,ID:PHO07221.1,	-	ID:OXT09258.1,	-	ID:AST57123.1,	-
678_ABC_transporter_ATP-...faa	ID:WP_201739045.1,	-	ID:AFK87544.1,	ID:WP_197049953.1,	ID:ORX24666.1,	-	-	-	-	-	-	-	-
692_DUF1801_domain-conta...faa	ID:WP_014759361.1,	-	ID:AFK87530.1,	ID:WP_045410717.1,	ID:ORX24402.1,	-	-	ID:PHO07367.1,	-	-	-	-	-
693_hypothetical_protein.faa	ID:WP_014759360.1,	-	ID:AFK87529.1,	ID:WP_045410715.1,	ID:ORX24401.1,	-	-	ID:PHO07366.1,	-	-	-	-	-
694_winged_helix-turn-he...faa	ID:WP_014759359.1,	-	ID:AFK87528.1,	ID:WP_045410713.1,	ID:ORX24400.1,	-	-	ID:PHO07365.1,	-	-	-	-	-
695_hypothetical_protein.faa	ID:WP_014759358.1,	-	ID:AFK87527.1,	ID:WP_045410712.1,	ID:ORX24399.1,	-	-	ID:PHO07364.1,	-	-	-	-	-
696_ABC_transporter_ATP-...faa	ID:WP_014759357.1,	-	ID:AFK87526.1,	ID:WP_045410709.1,	ID:ORX24398.1,	-	-	ID:PHO07363.1,	-	-	-	-	-
705_RNA_polymerase_sigma...faa	ID:WP_014759348.1,	-	ID:AFK87517.1,	ID:WP_045410697.1,	ID:ORX24392.1,	ID:SNX54773.1,	-	ID:PHO07355.1,	ID:AGB19666.1,	ID:OXT08395.1,	-	ID:AST56680.1,	-
706_outer_membrane_lipop...faa	ID:WP_014759347.1,	-	ID:AFK87516.1,	ID:WP_082243658.1,	ID:ORX24662.1,	ID:SNX54774.1,	-	ID:PHO07407.1,	ID:AGB19665.1,	ID:OXT08394.1,	-	ID:AST56679.1,	-
707_peptidoglycan-bindin...faa	ID:WP_014759346.1,	-	ID:AFK87515.1,	ID:WP_045410696.1,	ID:ORX24391.1,	ID:SNX54775.1,	-	ID:PHO07354.1,	ID:AGB19664.1,	ID:OXT08393.1,	-	ID:AST56678.1,	-
708_hypothetical_protein.faa	ID:WP_235062585.1,	-	-	ID:WP_231560549.1,	-	ID:SNX54776.1,	-	-	ID:AGB19657.1,	-	-	ID:AST56667.1,	-
709_hypothetical_protein.faa	ID:WP_152528721.1,	-	-	ID:WP_045410694.1,	ID:ORX24383.1,	-	-	ID:PHO07351.1,	-	-	-	ID:AST56675.1,	-
710_hypothetical_protein.faa	ID:WP_038069772.1,	-	-	ID:WP_045410692.1,	ID:ORX24385.1,	ID:SNX54782.1,	-	-	ID:AGB19660.1,	-	-	ID:AST56669.1,	-
712_hypothetical_protein.faa	ID:WP_014759345.1,	-	ID:AFK87514.1,	ID:WP_045410687.1,	ID:ORX24390.1,	ID:SNX54777.1,	-	-	ID:AGB19663.1,	-	-	-	-
715_hypothetical_protein.faa	ID:WP_014759342.1,	ID:WP_209453057.1,	ID:AFK87511.1,	ID:WP_045410682.1,	ID:ORX24381.1,	-	-	ID:PHO07345.1,	ID:AGB19655.1,	ID:OXT08387.1,	-	ID:AST56661.1,	-
757_SGNH-GDSL_hydrolase_...faa	ID:WP_014759300.1,	ID:WP_209454679.1,	ID:AFK87468.1,	ID:WP_045411841.1,	ID:ORX24341.1,	ID:SNX53903.1,	ID:ADL69488.1,	ID:PHO06736.1,	ID:AGB19621.1,	ID:OXT08354.1,	ID:KAA5808023.1,	ID:AST56625.1,	-
771_tyrosine-type_recomb...faa	ID:WP_014759290.1,	-	ID:AFK87454.1,	-	-	-	-	-	-	-	-	-	-
772_hypothetical_protein.faa	ID:WP_014759289.1,	-	ID:AFK87453.1,	-	ID:ORX23382.1,	-	-	-	-	-	-	-	-
773_ATP-binding_protein.faa	ID:WP_014759288.1,	-	ID:AFK87452.1,	-	-	-	-	-	-	-	-	-	-
774_helix-turn-helix_tra...faa	ID:WP_014759287.1,	ID:WP_209453290.1,ID:WP_209453293.1,	ID:AFK85862.1,ID:AFK87451.1,	-	ID:ORX23381.1,	-	ID:ADL67847.1,	-	-	-	ID:KAA5806890.1,	ID:AST57706.1,	-
775_helix-turn-helix_tra...faa	ID:WP_014759286.1,	ID:WP_209454068.1,	ID:AFK87450.1,	-	ID:ORX23380.1,	ID:SNX53052.1,	-	-	-	-	-	ID:AST58830.1,	-
776_hypothetical_protein.faa	ID:WP_014759285.1,	-	ID:AFK87449.1,	-	-	-	-	-	-	-	-	-	-
777_hypothetical_protein.faa	ID:WP_014759284.1,	-	ID:AFK87448.1,	-	-	-	-	-	-	-	-	-	-
778_helix-turn-helix_dom...faa	ID:WP_014759283.1,	-	ID:AFK87447.1,	-	-	-	-	-	-	-	-	-	-
779_hypothetical_protein.faa	ID:WP_014759282.1,	-	ID:AFK87446.1,	-	ID:ORX22737.1,	-	-	-	-	-	-	-	-
780_hypothetical_protein.faa	ID:WP_014759281.1,	-	ID:AFK87445.1,	-	ID:ORX23372.1,	-	-	-	-	-	-	-	-
781_helix-turn-helix_tra...faa	ID:WP_014759280.1,	-	ID:AFK87444.1,	-	ID:ORX23371.1,	-	-	-	-	-	-	-	-
782_hypothetical_protein.faa	ID:WP_014759278.1,	-	ID:AFK87442.1,	-	-	-	-	-	-	-	-	-	-
783_hypothetical_protein.faa	ID:WP_014759277.1,	-	ID:AFK87441.1,	-	ID:ORX23369.1,	-	-	-	-	-	-	-	-
784_hypothetical_protein.faa	ID:WP_014759276.1,	-	ID:AFK87440.1,	-	ID:ORX23368.1,	-	-	-	-	-	-	-	-
785_hypothetical_protein.faa	ID:WP_014759275.1,	-	ID:AFK87439.1,	-	-	-	-	-	-	-	-	-	-
786_hypothetical_protein.faa	ID:WP_014759274.1,	-	ID:AFK87438.1,	-	-	-	-	-	-	-	-	-	-
787_replicative_helicase...faa	ID:WP_014759273.1,	ID:WP_209452854.1,	ID:AFK87437.1,	-	-	ID:SNX54052.1,	-	-	-	-	-	-	-
788_hypothetical_protein.faa	ID:WP_014759272.1,	ID:WP_209452839.1,	ID:AFK87436.1,	-	ID:ORX22203.1,	-	-	-	-	-	-	-	-
789_YopX_family_protein.faa	ID:WP_014759271.1,	-	ID:AFK87435.1,	-	-	ID:SNX54218.1,	-	-	-	-	-	-	-
790_hypothetical_protein.faa	ID:WP_014759270.1,	-	ID:AFK87434.1,	-	ID:ORX22201.1,	-	-	-	-	-	-	-	-
791_hypothetical_protein.faa	ID:WP_014759269.1,	-	ID:AFK87433.1,	-	-	-	-	-	-	-	-	-	-
792_hypothetical_protein.faa	ID:WP_200866684.1,	-	-	-	-	-	-	-	-	-	-	-	-
793_hypothetical_protein.faa	ID:WP_200866683.1,	-	-	-	-	-	-	-	-	-	-	-	-
794_hypothetical_protein.faa	ID:WP_014759267.1,	-	ID:AFK87431.1,	-	ID:ORX22199.1,	-	-	-	-	-	-	-	-
795_DUF1492_domain-conta...faa	ID:WP_014759266.1,	-	ID:AFK87430.1,	-	ID:ORX22188.1,ID:ORX22187.1,	-	-	-	-	-	-	-	-
796_hypothetical_protein.faa	ID:WP_014759265.1,	-	ID:AFK87429.1,	-	-	-	-	-	-	-	-	-	-
797_hypothetical_protein.faa	ID:WP_014759264.1,	-	ID:AFK87428.1,	-	-	-	-	-	-	-	-	-	-
798_hypothetical_protein.faa	ID:WP_014759262.1,	-	ID:AFK87426.1,	-	-	-	-	-	-	-	-	-	-
799_terminase_large_subu...faa	ID:WP_014759261.1,	ID:WP_245301050.1,	ID:AFK87425.1,	-	ID:ORX22397.1,	-	ID:ADL68340.1,	ID:PHO08235.1,	-	ID:OXT07411.1,	ID:KAA5808329.1,	ID:AST58383.1,	-
800_phage_portal_protein.faa	ID:WP_051408282.1,	ID:WP_209452580.1,	ID:AFK87424.1,	-	ID:ORX22405.1,	-	ID:ADL68341.1,	-	-	ID:OXT07410.1,	ID:KAA5808328.1,	ID:AST58384.1,	-
801_HK97_family_phage_pr...faa	ID:WP_014759259.1,	-	ID:AFK87423.1,	-	-	-	-	-	-	-	-	-	-
802_phage_major_capsid_p...faa	ID:WP_014759258.1,	-	ID:AFK87422.1,	-	-	-	-	-	-	-	-	-	-
803_head-tail_connector_...faa	ID:WP_014759257.1,	-	ID:AFK87421.1,	-	-	-	-	-	-	-	-	-	-
804_phage_head_closure_p...faa	ID:WP_044984080.1,	-	ID:AFK87420.1,	-	-	-	-	-	-	-	-	-	-
805_HK97_gp10_family_pha...faa	ID:WP_014759255.1,	-	ID:AFK87419.1,	-	ID:ORX22392.1,	-	-	-	-	-	-	-	-
806_hypothetical_protein.faa	ID:WP_014759254.1,	-	ID:AFK87418.1,	-	-	-	-	-	-	-	-	-	-
807_phage_major_tail_pro...faa	ID:WP_014759253.1,	ID:WP_209452698.1,	ID:AFK87417.1,	ID:WP_045411563.1,	-	-	ID:ADL68348.1,	ID:PHO08230.1,	-	ID:OXT07405.1,	-	ID:AST58390.1,	-
808_hypothetical_protein.faa	ID:WP_014759252.1,	-	ID:AFK87416.1,	-	-	-	-	-	-	-	-	-	-
809_SHOCT_domain-contain...faa	ID:WP_014759251.1,	-	ID:AFK87415.1,	-	-	-	-	-	-	-	-	-	-
810_phage_tail_tape_meas...faa	ID:WP_014759250.1,	-	ID:AFK87414.1,	-	ID:ORX22474.1,	-	-	-	-	-	-	-	-
811_hypothetical_protein.faa	ID:WP_014759249.1,	-	ID:AFK87413.1,	-	-	-	-	-	-	-	-	-	-
812_hypothetical_protein.faa	ID:WP_014759248.1,	-	ID:AFK87412.1,	-	-	-	-	-	-	-	-	-	-
813_hypothetical_protein.faa	ID:WP_014759247.1,	-	ID:AFK87411.1,	-	-	-	-	-	-	-	-	-	-
814_hypothetical_protein.faa	ID:WP_014759246.1,	-	ID:AFK87410.1,	-	ID:ORX22469.1,	-	-	-	-	-	-	-	-
815_hypothetical_protein.faa	ID:WP_014759245.1,	-	ID:AFK87409.1,	-	ID:ORX22468.1,	-	-	-	-	-	-	-	-
816_GH25_family_lysozyme.faa	ID:WP_014759244.1,	-	ID:AFK87408.1,	-	ID:ORX22467.1,	-	-	-	-	-	-	-	-
817_hypothetical_protein.faa	ID:WP_014759243.1,	-	ID:AFK87407.1,	-	ID:ORX22466.1,	-	-	-	-	-	-	-	-
818_DUF3800_domain-conta...faa	ID:WP_014759242.1,	-	ID:AFK87406.1,	-	-	-	-	-	-	-	-	-	-
819_hypothetical_protein.faa	ID:WP_014759241.1,	-	ID:AFK87405.1,	-	-	-	-	-	-	-	-	-	-
820_AAA_family_ATPase.faa	ID:WP_014759240.1,	-	ID:AFK87404.1,	-	-	-	-	-	-	-	-	-	-
821_DNA_adenine_methylas...faa	ID:WP_014759239.1,	-	ID:AFK87403.1,	-	-	-	-	-	-	-	-	-	-
822_tnpA.faa	ID:WP_014759237.1,	-	ID:AFK87401.1,	-	-	-	-	-	-	-	-	-	-
823_copper_amine_oxidase...faa	ID:WP_233432485.1,	-	-	-	-	-	-	-	-	-	-	-	-
824_phosphodiester_glyco...faa	ID:WP_233432484.1,	-	-	-	-	-	-	-	-	-	-	-	-
825_phosphodiester_glyco...faa	ID:WP_233432483.1,	-	-	-	-	-	-	-	-	-	-	-	-
833_asnB.faa	ID:WP_051408273.1,	-	ID:AFK87394.1,	-	-	-	ID:ADL69466.1,	-	-	-	ID:KAA5808001.1,	-	-
835_mannosyltransferase_...faa	ID:WP_014759228.1,	-	ID:AFK87392.1,	-	-	ID:SNX55037.1,	ID:ADL69462.1,	ID:PHO06894.1,	-	-	ID:KAA5807999.1,	ID:AST56581.1,	-
844_DedA_family_protein.faa	ID:WP_014759219.1,	-	ID:AFK87383.1,	-	ID:ORX23338.1,	-	-	-	-	-	-	-	-
847_peptidoglycan-bindin...faa	ID:WP_014759216.1,	-	ID:AFK87380.1,	-	-	-	-	-	-	-	-	-	-
848_hypothetical_protein.faa	ID:WP_267889025.1,	-	-	-	-	-	-	-	-	-	-	-	-
849_hypothetical_protein.faa	ID:WP_267889042.1,	-	ID:AFK87379.1,	-	-	-	-	-	-	-	-	-	-
852_hypothetical_protein.faa	ID:WP_267889024.1,	-	-	-	-	-	-	-	-	-	-	-	-
876_phosphate_ABC_transp...faa	ID:WP_038070231.1,	ID:WP_209453402.1,	ID:AFK87353.1,	ID:WP_045410545.1,	ID:ORX22529.1,	ID:SNX53346.1,	ID:ADL69319.1,ID:ADL69474.1,	ID:PHO06311.1,	ID:AGB19592.1,	ID:OXT05323.1,ID:OXT08931.1,	ID:KAA5805787.1,ID:KAA5808008.1,	ID:AST56596.1,	-
877_fetB.faa	ID:WP_014759188.1,	ID:WP_209453401.1,	ID:AFK87352.1,	ID:WP_045410544.1,	ID:ORX22502.1,	ID:SNX53345.1,	ID:ADL69318.1,ID:ADL69473.1,	ID:PHO06310.1,	ID:AGB19591.1,	ID:OXT05324.1,ID:OXT08932.1,	ID:KAA5805786.1,ID:KAA5808007.1,	ID:AST56595.1,	-
894_VOC_family_protein.faa	ID:WP_014759171.1,	ID:WP_209453360.1,	ID:AFK87335.1,	ID:WP_014759171.1,	ID:ORX22522.1,	-	ID:ADL69426.1,	-	ID:AGB19557.1,	ID:OXT08971.1,	ID:KAA5807967.1,	-	-
895_SDR_family_oxidoredu...faa	ID:WP_014759170.1,	ID:WP_209453359.1,	ID:AFK87334.1,	ID:WP_045410514.1,	-	-	ID:ADL69425.1,	-	ID:AGB19556.1,	-	ID:KAA5807966.1,	-	-
896_ThuA_domain-containi...faa	ID:WP_014759169.1,	-	ID:AFK87333.1,	ID:WP_014759169.1,	ID:ORX22523.1,	-	ID:ADL69424.1,	-	ID:AGB19555.1,	-	ID:KAA5807965.1,	-	-
897_LacI_family_DNA-bind...faa	ID:WP_038070222.1,	ID:WP_245301150.1,	ID:AFK87332.1,	ID:WP_038070222.1,	ID:ORX22524.1,	ID:SNX53909.1,	ID:ADL69423.1,	ID:PHO06871.1,	ID:AGB19554.1,	ID:OXT08972.1,	ID:KAA5807964.1,	ID:AST56550.1,	-
898_AGE_family_epimerase...faa	ID:WP_014759167.1,	ID:WP_209453356.1,	ID:AFK87331.1,	ID:WP_269318718.1,	ID:ORX22525.1,	ID:SNX53915.1,	ID:ADL69422.1,	ID:PHO06870.1,	ID:AGB19553.1,	ID:OXT08973.1,	ID:KAA5807963.1,	ID:AST56549.1,	-
899_glycoside_hydrolase_...faa	ID:WP_014759166.1,	ID:WP_209453355.1,	ID:AFK87330.1,	ID:WP_014759166.1,	-	ID:SNX52632.1,	ID:ADL69421.1,	ID:PHO06869.1,	ID:AGB19552.1,	ID:OXT08974.1,	ID:KAA5807962.1,	ID:AST56548.1,	-
900_cellulase_family_gly...faa	ID:WP_014759165.1,	ID:WP_209453354.1,	ID:AFK87329.1,	ID:WP_045410511.1,	ID:ORX22725.1,	ID:SNX52631.1,	ID:ADL69420.1,	-	-	-	ID:KAA5807961.1,	-	-
901_LacI_family_DNA-bind...faa	ID:WP_014759164.1,	ID:WP_209453353.1,	ID:AFK87328.1,	ID:WP_014759164.1,	ID:ORX22724.1,	-	ID:ADL69419.1,	ID:PHO06868.1,	ID:AGB19551.1,	ID:OXT08975.1,	ID:KAA5807960.1,	ID:AST56547.1,	-
902_sugar_ABC_transporte...faa	ID:WP_014759163.1,	ID:WP_015312051.1,	ID:AFK87327.1,	ID:WP_045410508.1,	-	-	ID:ADL69418.1,	ID:PHO06899.1,	ID:AGB19550.1,	ID:OXT08976.1,	ID:KAA5807959.1,	ID:AST56546.1,	-
904_carbohydrate_ABC_tra...faa	ID:WP_014759161.1,	ID:WP_015312049.1,	ID:AFK87325.1,	ID:WP_014759161.1,	-	-	ID:ADL69416.1,	ID:PHO06866.1,	ID:AGB19548.1,	ID:OXT08978.1,	ID:KAA5807957.1,	ID:AST56544.1,	-
905_cellulase_family_gly...faa	ID:WP_014759160.1,	ID:WP_209453352.1,	ID:AFK87324.1,	ID:WP_014759160.1,	ID:ORX22720.1,	-	ID:ADL69415.1,	ID:PHO06865.1,	ID:AGB19547.1,	ID:OXT08979.1,	ID:KAA5807956.1,	ID:AST56543.1,	-
909_hypothetical_protein.faa	ID:WP_267889023.1,	-	-	ID:WP_267889023.1,	-	-	-	-	-	-	-	-	-
915_class_II_fructose-bi...faa	ID:WP_014759151.1,	ID:WP_209453338.1,	ID:AFK87315.1,	ID:WP_014759151.1,	ID:ORX22699.1,	ID:SNX53471.1,	-	-	ID:AGB19358.1,	ID:OXT05976.1,	ID:KAA5807939.1,	-	-
916_triose-phosphate_iso...faa	ID:WP_197049925.1,	ID:WP_209453337.1,	ID:AFK87314.1,	ID:WP_197049925.1,	ID:ORX22698.1,	ID:SNX53470.1,	-	-	-	ID:OXT05975.1,	ID:KAA5807938.1,	-	-
917_YjbQ_family_protein.faa	ID:WP_014759149.1,	ID:WP_209453336.1,	ID:AFK87313.1,	ID:WP_014759149.1,	ID:ORX22697.1,	ID:SNX53469.1,	-	-	-	ID:OXT05974.1,	ID:KAA5807937.1,	-	-
920_HEPN_domain-containi...faa	ID:WP_014759146.1,	ID:WP_209453333.1,	ID:AFK87310.1,	ID:WP_045410489.1,	ID:ORX22694.1,	ID:SNX53466.1,	ID:ADL69387.1,	ID:PHO08516.1,	ID:AGB19505.1,	ID:OXT06942.1,	ID:KAA5807934.1,	ID:AST56505.1,	-
921_ROK_family_transcrip...faa	ID:WP_038070226.1,	-	-	ID:WP_231560521.1,	ID:ORX22693.1,	-	-	-	ID:AGB19525.1,	-	ID:KAA5807933.1,	-	-
922_transposase.faa	ID:WP_014759096.1,ID:WP_014759096.1,	-	ID:AFK87259.1,ID:AFK87309.1,	ID:WP_045408513.1,ID:WP_014759096.1,	-	-	-	ID:PHO06312.1,	-	-	-	-	-
923_extracellular_solute...faa	ID:WP_014759145.1,	-	ID:AFK87308.1,	ID:WP_045410487.1,	ID:ORX22692.1,	ID:SNX52871.1,	ID:ADL70106.1,	-	ID:AGB19524.1,	-	ID:KAA5806630.1,ID:KAA5807932.1,	-	-
924_sugar_ABC_transporte...faa	ID:WP_014759144.1,	-	ID:AFK87307.1,	ID:WP_014759144.1,	ID:ORX22691.1,	-	-	-	ID:AGB19523.1,	-	ID:KAA5807931.1,	-	-
925_carbohydrate_ABC_tra...faa	ID:WP_014759143.1,	-	ID:AFK87306.1,	ID:WP_014759143.1,	ID:ORX22690.1,	-	-	-	ID:AGB19522.1,	-	ID:KAA5807930.1,	-	-
926_glycoside_hydrolase_...faa	ID:WP_014759142.1,	-	ID:AFK87305.1,	ID:WP_014759142.1,	ID:ORX22729.1,	-	-	-	ID:AGB19521.1,	-	ID:KAA5807929.1,	-	-
927_glycoside_hydrolase_...faa	ID:WP_014759141.1,	-	ID:AFK87304.1,	ID:WP_014759141.1,	ID:ORX22689.1,	-	-	-	ID:AGB19520.1,	-	ID:KAA5807928.1,	-	-
928_N-acetylmannosamine-...faa	ID:WP_233432482.1,	ID:WP_209453332.1,	ID:AFK87303.1,	-	ID:ORX22688.1,	ID:SNX54583.1,	-	ID:PHO08529.1,	ID:AGB19519.1,	-	ID:KAA5807927.1,	ID:AST56519.1,	-
929_MurR-RpiR_family_tra...faa	ID:WP_014759139.1,	ID:WP_209453331.1,	ID:AFK87302.1,	ID:WP_045410485.1,	ID:ORX22687.1,	ID:SNX54584.1,	-	ID:PHO08528.1,	ID:AGB19518.1,	-	ID:KAA5807926.1,	ID:AST56518.1,	-
930_ROK_family_protein.faa	ID:WP_014759138.1,	ID:WP_209453330.1,	ID:AFK87301.1,	ID:WP_045410482.1,	ID:ORX22686.1,	ID:SNX54585.1,	-	ID:PHO08527.1,	ID:AGB19517.1,	-	ID:KAA5807925.1,	ID:AST56517.1,	-
931_sugar_ABC_transporte...faa	ID:WP_014759137.1,	ID:WP_209453329.1,	ID:AFK87300.1,	ID:WP_045410480.1,	ID:ORX22685.1,	ID:SNX54586.1,	-	ID:PHO08526.1,	ID:AGB19516.1,	-	ID:KAA5807924.1,	ID:AST56516.1,	-
932_sugar_ABC_transporte...faa	ID:WP_014759136.1,	ID:WP_094045906.1,ID:WP_209453328.1,	ID:AFK87299.1,	ID:WP_045410477.1,	ID:ORX22684.1,	ID:SNX54587.1,	-	ID:PHO08525.1,	ID:AGB19515.1,	ID:OXT06730.1,	ID:KAA5807923.1,	ID:AST56515.1,	-
933_carbohydrate_ABC_tra...faa	ID:WP_014759135.1,	ID:WP_209453327.1,	ID:AFK87298.1,	ID:WP_045410474.1,	ID:ORX22683.1,	ID:SNX54588.1,	-	ID:PHO08555.1,	ID:AGB19514.1,	-	ID:KAA5807922.1,	ID:AST56514.1,	-
934_family_10_glycosylhy...faa	ID:WP_014759134.1,	ID:WP_209453326.1,	ID:AFK87297.1,	ID:WP_045410472.1,	ID:ORX22682.1,	ID:SNX54589.1,	-	ID:PHO08524.1,	ID:AGB19513.1,	-	ID:KAA5807921.1,	ID:AST56513.1,	-
935_FAD-dependent_oxidor...faa	ID:WP_014759133.1,	ID:WP_209453325.1,	ID:AFK87296.1,	-	ID:ORX22681.1,	ID:SNX54590.1,	-	ID:PHO08523.1,	ID:AGB19512.1,	-	ID:KAA5807920.1,	ID:AST56512.1,	-
936_GNAT_family_N-acetyl...faa	ID:WP_014759132.1,	ID:WP_209453324.1,	ID:AFK87295.1,	ID:WP_045410470.1,	ID:ORX22680.1,	ID:SNX54591.1,	-	ID:PHO08522.1,	ID:AGB19511.1,	-	ID:KAA5807919.1,	ID:AST56511.1,	-
937_DUF4127_family_prote...faa	ID:WP_014759131.1,	ID:WP_209453323.1,	ID:AFK87294.1,	ID:WP_045410467.1,	ID:ORX22679.1,	ID:SNX54592.1,	-	ID:PHO08521.1,	ID:AGB19510.1,	-	ID:KAA5807918.1,	ID:AST56510.1,	-
938_protein_O-GlcNAcase.faa	ID:WP_014759130.1,	ID:WP_209453322.1,	ID:AFK87293.1,	ID:WP_052409946.1,	ID:ORX22678.1,	ID:SNX54593.1,	-	ID:PHO08520.1,	ID:AGB19509.1,	-	ID:KAA5807917.1,	ID:AST56509.1,	-
939_ADP-ribosylglycohydr...faa	ID:WP_236640060.1,	ID:WP_209454981.1,	ID:AFK87292.1,	ID:WP_045410464.1,	ID:ORX22676.1,	ID:SNX54594.1,	-	ID:PHO08518.1,	ID:AGB19507.1,	-	ID:KAA5807915.1,	ID:AST56507.1,	-
946_hypothetical_protein.faa	ID:WP_014759122.1,	-	ID:AFK87285.1,	ID:WP_014759122.1,	-	ID:SNX53460.1,	-	ID:PHO08509.1,	ID:AGB19499.1,	ID:OXT06949.1,	ID:KAA5807905.1,	ID:AST56498.1,	-
955_Uma2_family_endonucl...faa	ID:WP_014759113.1,	ID:WP_209454188.1,	ID:AFK87276.1,	ID:WP_045410866.1,	ID:ORX22668.1,	-	ID:ADL69380.1,	-	ID:AGB19492.1,	-	ID:KAA5807898.1,	-	-
965_DMT_family_transport...faa	ID:WP_014759103.1,	-	ID:AFK87266.1,	ID:WP_269318734.1,	-	-	-	-	-	-	-	-	-
966_EamA_family_transpor...faa	ID:WP_267889020.1,	-	-	ID:WP_269318733.1,	-	-	-	-	-	-	-	-	-
972_carbohydrate_ABC_tra...faa	ID:WP_014759097.1,ID:WP_014758935.1,	ID:WP_245301275.1,	ID:AFK87093.1,ID:AFK87260.1,	ID:WP_045410337.1,	-	ID:SNX53214.1,	ID:ADL70104.1,	-	-	ID:OXT08871.1,	ID:KAA5806632.1,	-	-
974_cellulase_family_gly...faa	ID:WP_014759094.1,	-	ID:AFK87257.1,	-	-	-	-	-	-	-	-	-	-
976_flavin_reductase_fam...faa	ID:WP_014759092.1,	ID:WP_209454180.1,	ID:AFK87255.1,	ID:WP_045410852.1,	-	-	-	-	-	-	-	-	-
977_ABC_transporter_ATP-...faa	ID:WP_014759091.1,	ID:WP_209454179.1,	ID:AFK87254.1,	ID:WP_269318731.1,	ID:ORX22727.1,	-	ID:ADL69368.1,	ID:PHO08553.1,	ID:AGB19480.1,	ID:OXT06990.1,	ID:KAA5808137.1,	ID:AST56476.1,	-
978_hypothetical_protein.faa	ID:WP_014759090.1,	ID:WP_045413137.1,	ID:AFK87253.1,	ID:WP_013298332.1,ID:WP_045413137.1,	ID:ORX22541.1,	-	ID:ADL69366.1,	ID:PHO08490.1,	ID:AGB19478.1,	ID:OXT06968.1,	ID:KAA5805759.1,ID:KAA5807886.1,	ID:AST56474.1,	-
983_ABC_transporter_perm...faa	ID:WP_014759085.1,	ID:WP_209454173.1,	ID:AFK87248.1,	ID:WP_045410841.1,	-	ID:SNX53742.1,	ID:ADL69359.1,	ID:PHO08483.1,	ID:AGB19471.1,	ID:OXT06975.1,	ID:KAA5807879.1,	ID:AST56467.1,	-
984_modA.faa	ID:WP_014759084.1,	ID:WP_209454172.1,	ID:AFK87247.1,	ID:WP_045410840.1,	-	ID:SNX52744.1,	ID:ADL69358.1,	ID:PHO08482.1,	ID:AGB19470.1,	ID:OXT06976.1,	ID:KAA5807878.1,	ID:AST56466.1,	-
985_dinitrogenase_iron-m...faa	ID:WP_014759083.1,	ID:WP_245301257.1,	ID:AFK87246.1,	ID:WP_045410838.1,	-	ID:SNX53744.1,	ID:ADL69357.1,	ID:PHO08481.1,	ID:AGB19469.1,	ID:OXT06977.1,	-	ID:AST56465.1,	-
986_radical_SAM_protein.faa	ID:WP_014759082.1,	ID:WP_209454170.1,	ID:AFK87245.1,	ID:WP_045410836.1,	-	ID:SNX53745.1,	ID:ADL69356.1,	ID:PHO08552.1,	ID:AGB19468.1,	ID:OXT06978.1,	ID:KAA5807877.1,	ID:AST56464.1,	-
987_nifH.faa	ID:WP_014759081.1,	ID:WP_209454169.1,	ID:AFK87244.1,	ID:WP_014759081.1,	-	ID:SNX54938.1,	ID:ADL69355.1,	ID:PHO08480.1,	ID:AGB19467.1,	ID:OXT06979.1,	ID:KAA5807876.1,	-	-
988_nifD.faa	ID:WP_014759080.1,	ID:WP_209454168.1,	ID:AFK87243.1,	ID:WP_045410834.1,	-	ID:SNX54943.1,	ID:ADL69354.1,	ID:PHO08479.1,	ID:AGB19466.1,	ID:OXT06980.1,	ID:KAA5807875.1,	ID:AST56460.1,	-
989_nitrogenase_molybden...faa	ID:WP_038069545.1,	ID:WP_245301256.1,	ID:AFK87242.1,	ID:WP_045410896.1,	-	ID:SNX54944.1,	ID:ADL69353.1,	ID:PHO08551.1,	ID:AGB19465.1,	ID:OXT06981.1,	ID:KAA5807874.1,	ID:AST56459.1,	-
990_adhesin.faa	ID:WP_014759078.1,	ID:WP_209454166.1,	ID:AFK87241.1,	ID:WP_014759078.1,	-	-	ID:ADL69352.1,	ID:PHO08478.1,	ID:AGB19464.1,	ID:OXT06982.1,	ID:KAA5807873.1,	ID:AST56458.1,	-
991_P-II_family_nitrogen...faa	ID:WP_014759077.1,	ID:WP_015311972.1,	ID:AFK87240.1,	ID:WP_014759077.1,	-	ID:SNX53746.1,	ID:ADL69351.1,	ID:PHO08477.1,	ID:AGB19463.1,	ID:OXT06983.1,	ID:KAA5807872.1,	ID:AST56457.1,	-
992_P-II_family_nitrogen...faa	ID:WP_014759076.1,	ID:WP_015311971.1,	ID:AFK87239.1,	ID:WP_045410833.1,	-	ID:SNX54941.1,	ID:ADL69350.1,	ID:PHO08476.1,	ID:AGB19462.1,	ID:OXT06984.1,	ID:KAA5807871.1,	ID:AST56456.1,	-
993_nifE.faa	ID:WP_014759075.1,	ID:WP_209454165.1,	ID:AFK87238.1,	ID:WP_014759075.1,	-	-	ID:ADL69349.1,	ID:PHO08475.1,	ID:AGB19461.1,	ID:OXT06985.1,	ID:KAA5807870.1,	ID:AST56455.1,	-
994_nitrogenase.faa	ID:WP_014759074.1,	ID:WP_245301261.1,	ID:AFK87237.1,	ID:WP_014759074.1,	-	-	ID:ADL69348.1,	ID:PHO08474.1,	ID:AGB19460.1,	ID:OXT06986.1,	ID:KAA5807869.1,	ID:AST56454.1,	-
1001_modA.faa	ID:WP_014759067.1,	ID:WP_209454159.1,	ID:AFK87230.1,	ID:WP_014759067.1,	-	ID:SNX53343.1,	-	-	-	-	-	-	-
1002_modB.faa	ID:WP_014759066.1,	ID:WP_245301255.1,	ID:AFK87229.1,	ID:WP_014759066.1,	-	ID:SNX53344.1,	-	-	-	-	-	-	-
1003_DUF364_domain-contai...faa	ID:WP_014759065.1,	ID:WP_014759065.1,	ID:AFK87228.1,	ID:WP_014759065.1,	-	ID:SNX54947.1,	-	-	-	-	-	-	-
1004_ATP-binding_cassette...faa	ID:WP_014759064.1,	ID:WP_014759064.1,	ID:AFK87227.1,	ID:WP_014759064.1,	-	ID:SNX54948.1,	-	-	-	-	-	-	-
1005_iron-containing_alco...faa	ID:WP_014759063.1,	ID:WP_209454158.1,	ID:AFK87226.1,	ID:WP_014759063.1,	-	-	-	-	-	-	-	-	-
1006_PucR_family_transcri...faa	ID:WP_038069527.1,	ID:WP_209454157.1,	ID:AFK87225.1,	ID:WP_038069527.1,	-	-	-	-	-	-	-	-	-
1007_aminotransferase_cla...faa	ID:WP_014759061.1,	ID:WP_209454156.1,	ID:AFK87224.1,	ID:WP_014759061.1,	-	-	-	-	-	-	-	-	-
1008_cytosine_permease.faa	ID:WP_014759060.1,	-	ID:AFK87223.1,	-	-	-	-	-	-	-	-	-	-
1009_Zn-dependent_hydrola...faa	ID:WP_233432479.1,	ID:WP_209454150.1,	ID:AFK87222.1,	ID:WP_045408668.1,	-	ID:SNX54284.1,	-	-	-	-	-	-	-
1014_methyl-accepting_che...faa	ID:WP_014759052.1,	ID:WP_209453078.1,	ID:AFK87215.1,	ID:WP_045408653.1,	-	-	ID:ADL69547.1,	ID:PHO07382.1,	ID:AGB19689.1,	ID:OXT07002.1,	ID:KAA5808077.1,	ID:AST56703.1,	-
1069_Crp-Fnr_family_trans...faa	ID:WP_014758999.1,	-	ID:AFK87160.1,	ID:WP_045410425.1,	ID:ORX23519.1,	-	ID:ADL68611.1,	ID:PHO08442.1,	-	ID:OXT09330.1,	-	ID:AST56419.1,	-
1070_cation_transporter.faa	ID:WP_014758998.1,	-	ID:AFK87159.1,	ID:WP_052409944.1,	ID:ORX23547.1,	ID:SNX55119.1,	ID:ADL68612.1,	ID:PHO08549.1,	-	ID:OXT09329.1,	-	ID:AST56418.1,	-
1071_cation-translocating...faa	ID:WP_014758997.1,	-	ID:AFK87158.1,	-	ID:ORX23546.1,	-	ID:ADL68613.1,	ID:PHO08441.1,	-	ID:OXT09328.1,	-	ID:AST56417.1,	-
1076_hypothetical_protein.faa	ID:WP_236640054.1,	-	-	-	-	-	-	-	-	-	-	-	-
1085_hypothetical_protein.faa	ID:WP_235062572.1,	-	-	-	-	-	-	-	-	-	-	-	-
1087_AEC_family_transport...faa	ID:WP_236640056.1,	-	-	-	-	-	-	-	-	-	-	-	-
1136_glycerol-3-phosphate...faa	ID:WP_014758937.1,	ID:WP_209454376.1,	ID:AFK87095.1,	ID:WP_045410339.1,	-	ID:SNX53216.1,	-	-	-	-	-	-	-
1137_sugar_ABC_transporte...faa	ID:WP_014758936.1,	-	ID:AFK87094.1,	ID:WP_197049922.1,	-	ID:SNX53215.1,	-	-	-	-	-	-	-
1139_ABC_transporter_subs...faa	ID:WP_014758934.1,	ID:WP_209454374.1,	ID:AFK87092.1,	ID:WP_045410335.1,	-	ID:SNX53213.1,	-	-	-	-	-	-	-
1191_helix-turn-helix_tra...faa	ID:WP_014758887.1,	ID:WP_209453848.1,	ID:AFK87040.1,	-	ID:ORX23413.1,	ID:SNX53666.1,ID:SNX54259.1,	-	-	-	-	-	-	-
1192_hypothetical_protein.faa	ID:WP_014758886.1,	-	ID:AFK87039.1,	-	ID:ORX23412.1,	-	-	-	-	-	ID:KAA5806683.1,	-	-
1193_hypothetical_protein.faa	ID:WP_014758885.1,	-	ID:AFK87038.1,	-	ID:ORX23411.1,	ID:SNX55261.1,	-	-	-	-	ID:KAA5806682.1,	-	-
1194_hypothetical_protein.faa	ID:WP_160175244.1,	-	ID:AFK87037.1,	-	ID:ORX23410.1,	-	-	-	-	-	ID:KAA5806681.1,	-	-
1209_IS1634_family_transp...faa	ID:WP_236640057.1,	-	-	-	-	-	-	-	-	-	-	-	-
1231_ATP-grasp_domain-con...faa	ID:WP_014758849.1,	-	ID:AFK86998.1,	-	-	ID:SNX55307.1,	-	-	-	-	-	-	-
1232_hypothetical_protein.faa	ID:WP_014758848.1,	-	ID:AFK86997.1,	-	-	ID:SNX55308.1,	-	-	-	-	-	-	-
1233_permease.faa	ID:WP_014758847.1,	-	ID:AFK86996.1,	-	-	ID:SNX55309.1,	-	-	-	-	-	-	-
1237_helix-turn-helix_tra...faa	ID:WP_233432477.1,	ID:WP_209454732.1,	ID:AFK86992.1,	-	-	ID:SNX55313.1,	-	ID:PHO06913.1,	ID:AGB18861.1,	ID:OXT06027.1,	-	-	-
1238_CPBP_family_intramem...faa	ID:WP_014758842.1,	ID:WP_209454733.1,	ID:AFK86991.1,	ID:WP_045412821.1,	ID:ORX24479.1,	ID:SNX55316.1,	ID:ADL69617.1,	-	ID:AGB19790.1,	ID:OXT08793.1,	-	ID:AST59193.1,	-
1239_type_II_CAAX_endopep...faa	ID:WP_014758841.1,	-	ID:AFK86990.1,	-	ID:ORX24478.1,	ID:SNX55317.1,	ID:ADL69613.1,	ID:PHO06852.1,	ID:AGB18866.1,ID:AGB19789.1,	ID:OXT08794.1,	-	ID:AST59192.1,	-
1240_hypothetical_protein.faa	ID:WP_014758840.1,	-	ID:AFK86989.1,	ID:WP_045412827.1,	-	-	-	-	-	-	-	-	-
1241_MFS_transporter.faa	ID:WP_014758839.1,	ID:WP_209454734.1,	ID:AFK86988.1,	-	-	-	ID:ADL68772.1,	-	ID:AGB18867.1,	-	ID:KAA5807585.1,	ID:AST59190.1,	-
1242_hypothetical_protein.faa	ID:WP_014758838.1,	-	ID:AFK86987.1,	ID:WP_045412832.1,	-	-	-	-	-	-	-	-	-
1256_helix-turn-helix_dom...faa	ID:WP_014758825.1,	-	ID:AFK86973.1,	ID:WP_045413510.1,ID:WP_045413510.1,	-	ID:SNX52986.1,	-	ID:PHO06144.1,ID:PHO06650.1,	ID:AGB19696.1,	-	ID:KAA5805963.1,ID:KAA5806509.1,	ID:AST57378.1,ID:AST57485.1,ID:AST57953.1,	-
1257_CHC2_zinc_finger_dom...faa	ID:WP_014758824.1,	-	ID:AFK86972.1,	ID:WP_231560744.1,	-	ID:SNX52987.1,	-	ID:PHO06153.1,ID:PHO06657.1,	-	-	ID:KAA5805965.1,ID:KAA5806638.1,	ID:AST57484.1,ID:AST57955.1,	-
1258_DUF3987_domain-conta...faa	ID:WP_014758823.1,	-	ID:AFK86971.1,	-	-	-	-	ID:PHO06648.1,	-	-	ID:KAA5805961.1,ID:KAA5806507.1,	ID:AST57380.1,ID:AST57956.1,	-
1259_hypothetical_protein.faa	ID:WP_014758822.1,	-	ID:AFK86970.1,	-	-	-	-	ID:PHO06647.1,	-	-	ID:KAA5805960.1,ID:KAA5806506.1,	ID:AST57957.1,	-
1260_hypothetical_protein.faa	ID:WP_014758821.1,	-	ID:AFK86969.1,	-	-	-	-	ID:PHO06646.1,	-	-	ID:KAA5805959.1,	ID:AST57958.1,	-
1261_hypothetical_protein.faa	ID:WP_267889018.1,	-	-	-	-	-	-	-	-	-	-	-	-
1262_helix-turn-helix_dom...faa	ID:WP_223814614.1,	-	ID:AFK86968.1,	ID:WP_045411010.1,	-	-	-	ID:PHO06644.1,	-	-	ID:KAA5806503.1,	ID:AST57963.1,	-
1263_hypothetical_protein.faa	ID:WP_014758819.1,	-	ID:AFK86967.1,	-	-	-	-	-	-	-	-	ID:AST57964.1,	-
1264_site-specific_integr...faa	ID:WP_014758818.1,	-	ID:AFK86966.1,	ID:WP_045411013.1,ID:WP_045413798.1,	ID:ORX22744.1,ID:ORX23384.1,	-	-	ID:PHO07031.1,ID:PHO06062.1,	-	-	ID:KAA5806498.1,	ID:AST57399.1,ID:AST57488.1,	-
1393_ISLre2_family_transp...faa	ID:WP_160175246.1,ID:WP_014758253.1,	ID:WP_209455071.1,	ID:AFK86379.1,	-	-	ID:SNX52759.1,ID:SNX52832.1,ID:SNX53327.1,ID:SNX53763.1,ID:SNX53815.1,	-	-	-	-	-	ID:AST57740.1,	-
1488_alpha-beta-type_smal...faa	ID:WP_014758607.1,	ID:WP_013297986.1,	ID:AFK86743.1,	ID:WP_013297986.1,	-	ID:SNX55581.1,	ID:ADL69019.1,	ID:PHO06681.1,	ID:AGB19116.1,	-	ID:KAA5806099.1,	ID:AST58935.1,	-
1523_hypothetical_protein.faa	ID:WP_014758572.1,	ID:WP_209454364.1,	ID:AFK86706.1,	ID:WP_045412437.1,	-	-	ID:ADL69056.1,	ID:PHO06963.1,	ID:AGB19153.1,	ID:OXT06393.1,	ID:KAA5807120.1,	ID:AST58899.1,	-
1549_sulfite_exporter_Tau...faa	ID:WP_014758547.1,	ID:WP_209454340.1,	ID:AFK86681.1,	ID:WP_045412373.1,	ID:ORX23926.1,	ID:SNX52668.1,	ID:ADL69083.1,	ID:PHO06989.1,	ID:AGB19180.1,	ID:OXT06418.1,	ID:KAA5807146.1,	ID:AST58872.1,	-
1556_hypothetical_protein.faa	ID:WP_014758540.1,	-	ID:AFK86674.1,	-	ID:ORX23933.1,	ID:SNX54765.1,	-	-	ID:AGB19189.1,	ID:OXT06424.1,	ID:KAA5807153.1,	-	-
1557_hypothetical_protein.faa	ID:WP_152528713.1,	-	-	-	-	-	-	-	-	-	-	-	-
1558_AsnC_family_protein.faa	ID:WP_014758538.1,	-	ID:AFK86672.1,	-	ID:ORX23936.1,	ID:SNX54763.1,	-	-	ID:AGB19192.1,	ID:OXT06426.1,	ID:KAA5807155.1,	-	-
1559_phosphoadenylyl-sulf...faa	ID:WP_014758537.1,	ID:WP_209454332.1,	ID:AFK86671.1,	ID:WP_197049916.1,	ID:ORX24091.1,	ID:SNX54762.1,	ID:ADL69093.1,	ID:PHO07021.1,	ID:AGB19193.1,	ID:OXT06443.1,	ID:KAA5807316.1,	ID:AST58856.1,	-
1560_ABC_transporter_perm...faa	ID:WP_014758536.1,	ID:WP_209454331.1,	ID:AFK86670.1,	ID:WP_231560499.1,	ID:ORX24092.1,	ID:SNX54761.1,	ID:ADL69094.1,	ID:PHO07022.1,	ID:AGB19194.1,	ID:OXT06444.1,	ID:KAA5807317.1,	ID:AST58855.1,	-
1561_ABC_transporter_ATP-...faa	ID:WP_233432472.1,	ID:WP_209454373.1,	ID:AFK86669.1,	ID:WP_231560496.1,	ID:ORX23937.1,	ID:SNX54760.1,	ID:ADL69095.1,	ID:PHO06998.1,	ID:AGB19195.1,	ID:OXT06427.1,	ID:KAA5807156.1,	ID:AST58854.1,	-
1562_GTP-binding_protein.faa	ID:WP_014758534.1,	ID:WP_209454330.1,	ID:AFK86668.1,	-	ID:ORX23939.1,	ID:SNX54758.1,	ID:ADL69096.1,	ID:PHO06999.1,	ID:AGB19197.1,	ID:OXT06428.1,	ID:KAA5807157.1,	ID:AST58852.1,	-
1563_sulfate_adenylyltran...faa	ID:WP_014758533.1,	ID:WP_209454329.1,	ID:AFK86667.1,	ID:WP_015311748.1,	ID:ORX23940.1,	ID:SNX54757.1,	ID:ADL69097.1,	ID:PHO07000.1,	ID:AGB19198.1,	ID:OXT06429.1,	ID:KAA5807158.1,	ID:AST58851.1,	-
1564_O-acetylhomoserine_a...faa	ID:WP_014758532.1,	ID:WP_209454328.1,	ID:AFK86666.1,	ID:WP_045410225.1,	ID:ORX23941.1,	ID:SNX54756.1,	ID:ADL69098.1,	ID:PHO07001.1,	ID:AGB19199.1,	ID:OXT06430.1,	ID:KAA5807159.1,	ID:AST58850.1,	-
1565_sulfurtransferase_Tu...faa	ID:WP_014758531.1,	ID:WP_209454327.1,	ID:AFK86665.1,	ID:WP_013298066.1,	ID:ORX23942.1,	ID:SNX54755.1,	ID:ADL69099.1,	ID:PHO07002.1,	ID:AGB19200.1,	ID:OXT06431.1,	ID:KAA5807160.1,	ID:AST58849.1,	-
1566_M67_family_metallope...faa	ID:WP_014758530.1,	ID:WP_209454326.1,	ID:AFK86664.1,	ID:WP_045410220.1,	ID:ORX23943.1,	ID:SNX54754.1,	ID:ADL69100.1,	ID:PHO07003.1,	ID:AGB19201.1,	ID:OXT06432.1,	ID:KAA5807161.1,	ID:AST58848.1,	-
1567_moeB.faa	ID:WP_014758529.1,	ID:WP_209454325.1,	ID:AFK86663.1,	ID:WP_045410217.1,	ID:ORX23944.1,	ID:SNX54753.1,	ID:ADL69101.1,	ID:PHO07004.1,	ID:AGB19202.1,	ID:OXT06433.1,	ID:KAA5807162.1,	ID:AST58847.1,	-
1568_thiS.faa	ID:WP_233432471.1,	ID:WP_014758528.1,	ID:AFK86662.1,	ID:WP_045410212.1,	ID:ORX23945.1,	ID:SNX54752.1,	ID:ADL69102.1,	ID:PHO07005.1,	ID:AGB19203.1,	ID:OXT06434.1,	ID:KAA5807163.1,	ID:AST58846.1,	-
1569_4Fe-4S_binding_prote...faa	ID:WP_014758527.1,	ID:WP_209454324.1,	ID:AFK86661.1,	ID:WP_045410209.1,	ID:ORX23946.1,	ID:SNX54751.1,	ID:ADL69103.1,	ID:PHO07006.1,	ID:AGB19204.1,	ID:OXT06435.1,	ID:KAA5807164.1,	ID:AST58845.1,	-
1570_hemB.faa	ID:WP_014758526.1,	ID:WP_209454323.1,	ID:AFK86660.1,	ID:WP_045410204.1,	ID:ORX23947.1,	ID:SNX55196.1,	ID:ADL69104.1,	ID:PHO07007.1,	ID:AGB19228.1,	ID:OXT06436.1,	ID:KAA5807165.1,	ID:AST58844.1,	-
1571_bifunctional_precorr...faa	ID:WP_014758525.1,	ID:WP_209454322.1,	ID:AFK86659.1,	ID:WP_045410201.1,	ID:ORX23948.1,	ID:SNX55197.1,	ID:ADL69105.1,	ID:PHO07008.1,	ID:AGB19229.1,	ID:OXT06437.1,	ID:KAA5807166.1,	ID:AST58843.1,	-
1572_hemL.faa	ID:WP_014758524.1,	ID:WP_209454321.1,	ID:AFK86658.1,	ID:WP_045410198.1,	ID:ORX23949.1,	ID:SNX55198.1,	ID:ADL69106.1,	ID:PHO07009.1,	ID:AGB19230.1,	ID:OXT06438.1,	ID:KAA5807167.1,	ID:AST58842.1,	-
1573_cobA.faa	ID:WP_014758523.1,	ID:WP_209454075.1,	ID:AFK86657.1,	ID:WP_045410194.1,	ID:ORX23950.1,	ID:SNX55195.1,	ID:ADL69107.1,	ID:PHO07010.1,	ID:AGB19231.1,	ID:OXT06439.1,	ID:KAA5807168.1,	ID:AST58841.1,	-
1574_hemC.faa	ID:WP_014758522.1,	ID:WP_015311780.1,	ID:AFK86656.1,	ID:WP_045410189.1,	ID:ORX23951.1,	ID:SNX55194.1,	ID:ADL69108.1,	ID:PHO07011.1,	ID:AGB19232.1,	ID:OXT06440.1,	ID:KAA5807169.1,	ID:AST58840.1,	-
1575_hemA.faa	ID:WP_014758521.1,	ID:WP_209454074.1,	ID:AFK86655.1,	ID:WP_045410186.1,	ID:ORX23952.1,	ID:SNX55193.1,	ID:ADL69109.1,	ID:PHO07012.1,	ID:AGB19233.1,	ID:OXT06441.1,	ID:KAA5807170.1,	ID:AST58839.1,	-
1576_dipeptide-oligopepti...faa	ID:WP_014758520.1,	ID:WP_209454073.1,	ID:AFK86654.1,	ID:WP_231560498.1,	ID:ORX23953.1,	-	ID:ADL69110.1,	ID:PHO07013.1,	ID:AGB19234.1,	ID:OXT05869.1,	ID:KAA5807171.1,	ID:AST58838.1,	-
1577_ABC_transporter_ATP-...faa	ID:WP_014758519.1,	ID:WP_209454072.1,	ID:AFK86653.1,	ID:WP_045410182.1,	ID:ORX23954.1,	-	ID:ADL69111.1,	ID:PHO07014.1,	ID:AGB19235.1,	ID:OXT05870.1,	ID:KAA5807172.1,	ID:AST58837.1,	-
1578_ABC_transporter_perm...faa	ID:WP_014758518.1,	ID:WP_245301240.1,	ID:AFK86652.1,	ID:WP_045410179.1,	ID:ORX23955.1,	-	ID:ADL69112.1,	ID:PHO07015.1,	ID:AGB19236.1,	ID:OXT05871.1,	ID:KAA5807173.1,	ID:AST58836.1,	-
1579_ABC_transporter_perm...faa	ID:WP_014758517.1,	ID:WP_245301245.1,	ID:AFK86651.1,	ID:WP_045410176.1,	ID:ORX23956.1,	-	ID:ADL69113.1,	ID:PHO07016.1,	ID:AGB19237.1,	ID:OXT05872.1,	ID:KAA5807174.1,	ID:AST58835.1,	-
1580_ABC_transporter_subs...faa	ID:WP_014758516.1,	ID:WP_209454069.1,	ID:AFK86650.1,	ID:WP_231560493.1,	ID:ORX23957.1,	-	ID:ADL69114.1,	ID:PHO07017.1,	ID:AGB19238.1,	ID:OXT05873.1,	ID:KAA5807175.1,	ID:AST58834.1,	-
1595_hypothetical_protein.faa	ID:WP_014758501.1,	-	ID:AFK86635.1,	-	-	-	-	-	-	-	-	-	-
1596_hypothetical_protein.faa	ID:WP_160175247.1,	ID:WP_209454052.1,	ID:AFK86634.1,	ID:WP_156097244.1,	ID:ORX23972.1,	-	ID:ADL69130.1,	ID:PHO06760.1,	-	ID:OXT05888.1,	ID:KAA5807191.1,	ID:AST58809.1,	-
1597_hypothetical_protein.faa	ID:WP_014758499.1,	ID:WP_209454051.1,	ID:AFK86633.1,	-	ID:ORX23973.1,	-	-	ID:PHO06761.1,	-	-	-	ID:AST58808.1,	-
1639_methyl-accepting_che...faa	ID:WP_014758458.1,	-	ID:AFK86591.1,	ID:WP_045410026.1,	ID:ORX24013.1,	ID:SNX52773.1,	-	-	-	-	-	-	-
1677_recombinase_family_p...faa	ID:WP_014758424.1,	ID:WP_209453285.1,	ID:AFK86553.1,	ID:WP_045412152.1,	-	-	ID:ADL68608.1,	ID:PHO06363.1,	-	ID:OXT09332.1,	-	ID:AST58702.1,	-
1678_hypothetical_protein.faa	ID:WP_014758423.1,	-	ID:AFK86552.1,	ID:WP_269318756.1,	-	-	ID:ADL68607.1,	-	-	-	-	ID:AST58701.1,	-
1679_putative_zinc-bindin...faa	ID:WP_014758422.1,	-	ID:AFK86551.1,	ID:WP_045412149.1,	ID:ORX23010.1,	-	-	-	-	-	-	-	-
1717_hypothetical_protein.faa	ID:WP_152528716.1,	-	-	-	-	-	-	-	-	-	-	-	-
1718_hypothetical_protein.faa	ID:WP_014758383.1,	-	ID:AFK86512.1,	-	-	-	-	-	-	-	-	-	-
1729_DUF111_family_protei...faa	ID:WP_014758372.1,	-	ID:AFK86501.1,	-	ID:ORX23055.1,	ID:SNX55069.1,	ID:ADL68563.1,	ID:PHO07814.1,	-	ID:OXT09381.1,	ID:KAA5806458.1,	ID:AST58649.1,	-
1730_larC.faa	ID:WP_014758371.1,	-	ID:AFK86500.1,	-	ID:ORX23056.1,	ID:SNX55068.1,	ID:ADL68562.1,	ID:PHO07815.1,	ID:AGB19446.1,	ID:OXT09382.1,	ID:KAA5806457.1,	ID:AST58648.1,	-
1750_DUF2399_domain-conta...faa	ID:WP_014758351.1,	-	ID:AFK86480.1,	-	-	-	-	-	-	-	-	-	-
1751_DUF2397_family_prote...faa	ID:WP_014758350.1,	-	ID:AFK86479.1,	-	-	-	-	-	-	-	-	-	-
1753_ABC_transporter_perm...faa	ID:WP_014758347.1,	ID:WP_209454462.1,	ID:AFK86476.1,	ID:WP_045410790.1,	ID:ORX23077.1,	ID:SNX53885.1,	-	ID:PHO07844.1,	ID:AGB18623.1,	ID:OXT09589.1,	ID:KAA5806430.1,	ID:AST58616.1,	-
1812_MerR_family_transcri...faa	ID:WP_014758291.1,	ID:WP_209452632.1,	ID:AFK86417.1,	-	ID:ORX23154.1,	ID:SNX53972.1,	ID:ADL68414.1,	ID:PHO08145.1,	ID:AGB18496.1,	ID:OXT09470.1,	ID:KAA5808259.1,	ID:AST58499.1,	-
1813_flavodoxin.faa	ID:WP_014758290.1,	ID:WP_209452701.1,	ID:AFK86416.1,	ID:WP_045413425.1,	-	-	ID:ADL68413.1,	ID:PHO08146.1,	ID:AGB18495.1,	ID:OXT09469.1,	ID:KAA5808260.1,	ID:AST58498.1,	-
1814_hypothetical_protein.faa	ID:WP_014758289.1,	-	ID:AFK86415.1,	-	-	-	-	-	-	-	-	-	-
1816_aldo-keto_reductase.faa	ID:WP_014758287.1,	-	ID:AFK86413.1,	ID:WP_045413410.1,	ID:ORX23159.1,	-	-	-	-	ID:OXT09462.1,	-	-	-
1817_aldo-keto_reductase.faa	ID:WP_014758286.1,	-	ID:AFK86412.1,	ID:WP_045413407.1,	ID:ORX23160.1,	ID:SNX53449.1,	ID:ADL68411.1,	ID:PHO08148.1,	ID:AGB18493.1,	ID:OXT09467.1,	ID:KAA5808261.1,	-	-
1818_flavodoxin.faa	ID:WP_014758285.1,	ID:WP_094043168.1,	ID:AFK86411.1,	ID:WP_045413404.1,	ID:ORX23161.1,	ID:SNX53974.1,	-	-	-	ID:OXT09466.1,	-	-	-
1819_cupin_domain-contain...faa	ID:WP_038069446.1,	ID:WP_041587539.1,	ID:AFK86410.1,	ID:WP_045413457.1,	ID:ORX23164.1,	-	ID:ADL68408.1,	ID:PHO08321.1,	ID:AGB18490.1,	ID:OXT09463.1,	ID:KAA5808264.1,	ID:AST58490.1,	-
1820_carboxymuconolactone...faa	ID:WP_014758283.1,	ID:WP_245301055.1,	ID:AFK86409.1,	ID:WP_045413399.1,	-	-	-	ID:PHO08151.1,	-	ID:OXT09549.1,	-	-	-
1832_hypothetical_protein.faa	ID:WP_014758272.1,	-	ID:AFK86398.1,	ID:WP_013297351.1,	-	-	ID:ADL68382.1,	ID:PHO08183.1,	ID:AGB18462.1,	-	ID:KAA5808289.1,	ID:AST58450.1,	-
1834_rpsD.faa	ID:WP_014758270.1,	ID:WP_209452596.1,	ID:AFK86396.1,	-	ID:ORX23180.1,	-	ID:ADL68380.1,	ID:PHO08185.1,	ID:AGB18460.1,	ID:OXT09441.1,	ID:KAA5808291.1,	ID:AST58448.1,	-
1842_hypothetical_protein.faa	ID:WP_014758262.1,	-	ID:AFK86388.1,	-	-	-	-	-	-	-	-	-	-
1843_ABC_transporter_perm...faa	ID:WP_014758261.1,	-	ID:AFK86387.1,	-	-	-	-	-	-	-	-	-	-
1844_daunorubicin_resista...faa	ID:WP_014758260.1,	-	ID:AFK86386.1,	ID:WP_045411504.1,	-	-	-	-	-	-	-	-	-
1845_HAMP_domain-containi...faa	ID:WP_014758259.1,	ID:WP_209452620.1,	ID:AFK86385.1,	-	-	-	-	-	-	ID:OXT09548.1,	-	-	-
1846_response_regulator_t...faa	ID:WP_233230905.1,	-	ID:AFK86384.1,	-	-	-	-	-	-	-	-	-	-
1847_MFS_transporter.faa	ID:WP_014758257.1,	-	ID:AFK86383.1,	ID:WP_045413389.1,	-	-	-	-	-	-	-	-	-
1848_MarR_family_transcri...faa	ID:WP_014758256.1,	-	ID:AFK86382.1,	ID:WP_045413385.1,	-	-	-	-	-	-	-	-	-
1849_DEAD-DEAH_box_helica...faa	ID:WP_014758255.1,	-	ID:AFK86381.1,	-	-	-	-	ID:PHO06652.1,	ID:AGB18197.1,	-	-	ID:AST58040.1,	-
1850_helix-turn-helix_dom...faa	ID:WP_014758254.1,	-	ID:AFK86380.1,	-	-	-	-	-	-	-	-	-	-
1852_transposase.faa	ID:WP_014758252.1,	-	ID:AFK86378.1,	-	-	-	-	-	-	-	-	-	-
1854_alpha-beta_fold_hydr...faa	ID:WP_014758250.1,	-	ID:AFK86376.1,	-	-	-	-	-	-	-	-	ID:AST58431.1,	-
1855_TetR-AcrR_family_tra...faa	ID:WP_014758249.1,	-	ID:AFK86375.1,	-	-	-	-	-	-	-	-	-	-
1856_GNAT_family_N-acetyl...faa	ID:WP_014758248.1,	-	ID:AFK86374.1,	-	-	-	-	-	-	-	-	-	-
1890_ABC_transporter_perm...faa	ID:WP_014758217.1,	ID:WP_209454922.1,	ID:AFK86339.1,	ID:WP_045413705.1,	ID:ORX23229.1,	ID:SNX53680.1,	-	-	-	-	-	-	-
1891_ABC_transporter_ATP-...faa	ID:WP_038068542.1,	ID:WP_245301354.1,	-	ID:WP_231560733.1,	ID:ORX23230.1,	ID:SNX53681.1,	-	-	-	-	-	-	-
1892_PLD_nuclease_N-termi...faa	ID:WP_014758216.1,	ID:WP_014758216.1,	ID:AFK86338.1,	ID:WP_045413703.1,	ID:ORX23231.1,	ID:SNX53682.1,	-	-	-	-	-	-	-
1893_zinc_ribbon_domain-c...faa	ID:WP_014758215.1,	ID:WP_014758215.1,	ID:AFK86337.1,	ID:WP_045410998.1,	ID:ORX23232.1,	ID:SNX53683.1,	-	-	-	-	-	-	-
1894_DUF5345_family_prote...faa	ID:WP_014758214.1,	ID:WP_209454770.1,	ID:AFK86336.1,	ID:WP_045410995.1,	ID:ORX23233.1,	ID:SNX53684.1,	-	-	-	-	-	-	-
1895_sigY.faa	ID:WP_014758213.1,	ID:WP_209454771.1,	ID:AFK86335.1,	ID:WP_045410992.1,	ID:ORX23234.1,	ID:SNX53685.1,	-	-	-	-	-	-	-
1896_class_I_SAM-dependen...faa	ID:WP_014758212.1,	ID:WP_209454772.1,	ID:AFK86334.1,	ID:WP_045410990.1,	ID:ORX23235.1,	ID:SNX53639.1,	ID:ADL68289.1,	ID:PHO08293.1,	ID:AGB18402.1,	ID:OXT09138.1,	ID:KAA5808375.1,	ID:AST58316.1,	-
1899_hypothetical_protein.faa	ID:WP_014758209.1,	ID:WP_209454775.1,	ID:AFK86331.1,	-	ID:ORX23238.1,	ID:SNX54797.1,	ID:ADL68286.1,	-	ID:AGB18399.1,	ID:OXT09135.1,	ID:KAA5808378.1,	ID:AST58313.1,	-
1900_PspA-IM30_family_pro...faa	ID:WP_014758208.1,	ID:WP_209454776.1,	ID:AFK86330.1,	-	ID:ORX23239.1,	ID:SNX54796.1,	ID:ADL68285.1,	ID:PHO08296.1,	ID:AGB18398.1,	ID:OXT09134.1,	ID:KAA5808379.1,	ID:AST58312.1,	-
1907_amino_acid_permease.faa	ID:WP_268744523.1,	-	-	-	-	-	-	-	-	-	-	-	-
1908_amino_acid_permease.faa	ID:WP_268744524.1,	-	-	-	-	-	-	-	-	-	-	-	-
1912_sigma_factor-like_he...faa	ID:WP_233432467.1,	-	-	-	-	-	-	-	-	-	-	-	-
1913_helix-turn-helix_dom...faa	ID:WP_233432466.1,	-	-	-	-	-	-	-	-	-	-	-	-
1945_yicI.faa	ID:WP_014758167.1,	ID:WP_209453014.1,	ID:AFK86288.1,	-	-	-	ID:ADL68214.1,	ID:PHO07024.1,	-	-	ID:KAA5808428.1,	ID:AST58221.1,	-
1946_beta-galactosidase.faa	ID:WP_014758166.1,	ID:WP_209453013.1,	ID:AFK86287.1,	-	-	ID:SNX53392.1,	ID:ADL68213.1,	ID:PHO07025.1,	-	-	ID:KAA5808429.1,	ID:AST58220.1,	-
1947_alpha-L-fucosidase.faa	ID:WP_014758165.1,	ID:WP_209453012.1,	ID:AFK86286.1,	-	-	-	-	ID:PHO07026.1,	-	-	ID:KAA5808430.1,	ID:AST58218.1,	-
1948_hypothetical_protein.faa	ID:WP_014758164.1,	ID:WP_209453011.1,	ID:AFK86285.1,	-	-	-	-	-	-	-	ID:KAA5808431.1,	ID:AST58217.1,	-
1949_extracellular_solute...faa	ID:WP_014758163.1,	ID:WP_245301112.1,	ID:AFK86284.1,	-	-	-	-	-	-	-	ID:KAA5808432.1,	ID:AST58216.1,	-
1950_carbohydrate_ABC_tra...faa	ID:WP_014758162.1,	ID:WP_209453009.1,	ID:AFK86283.1,	-	-	-	-	-	-	-	ID:KAA5808434.1,	ID:AST58215.1,	-
1951_ABC_transporter_perm...faa	ID:WP_014758161.1,	ID:WP_209453008.1,	ID:AFK86282.1,	-	-	-	-	-	-	-	ID:KAA5808537.1,	ID:AST58214.1,	-
1952_LacI_family_DNA-bind...faa	ID:WP_014758160.1,	ID:WP_209453007.1,	ID:AFK86281.1,	-	-	-	-	-	-	-	ID:KAA5808435.1,	ID:AST58213.1,	-
1960_glycoside_hydrolase_...faa	ID:WP_014758153.1,	ID:WP_209452998.1,	ID:AFK86273.1,	-	ID:ORX23778.1,	-	ID:ADL68205.1,	ID:PHO07161.1,	ID:AGB18335.1,	ID:OXT09078.1,	ID:KAA5808443.1,	ID:AST58205.1,	-
2054_glycosyl_hydrolase.faa	ID:WP_014758061.1,	ID:WP_209453641.1,	ID:AFK86179.1,	-	-	-	-	-	-	-	-	-	-
2055_extracellular_solute...faa	ID:WP_014758060.1,	ID:WP_209453640.1,	ID:AFK86178.1,	-	-	-	-	-	-	-	-	-	-
2056_carbohydrate_ABC_tra...faa	ID:WP_014758059.1,	ID:WP_209453639.1,	ID:AFK86177.1,	-	-	-	-	-	-	-	-	-	-
2057_sugar_ABC_transporte...faa	ID:WP_014758058.1,	ID:WP_209453638.1,	ID:AFK86176.1,	-	-	-	-	-	-	-	-	-	-
2058_DUF5696_domain-conta...faa	ID:WP_014758057.1,	ID:WP_209453637.1,	ID:AFK86175.1,	-	-	-	-	-	-	-	-	-	-
2059_Yip1_family_protein.faa	ID:WP_014758056.1,	ID:WP_209453636.1,	ID:AFK86174.1,	-	-	-	-	-	-	-	-	-	-
2060_NHL_repeat-containin...faa	ID:WP_014758055.1,	ID:WP_209453635.1,	ID:AFK86173.1,	-	-	-	-	-	-	-	-	-	-
2061_carbohydrate_ABC_tra...faa	ID:WP_233432536.1,	ID:WP_245301186.1,	ID:AFK86172.1,	-	-	-	-	-	-	-	-	-	-
2062_sugar_ABC_transporte...faa	ID:WP_014758053.1,	ID:WP_245301185.1,	ID:AFK86171.1,	-	-	-	-	-	-	-	-	-	-
2063_extracellular_solute...faa	ID:WP_014758052.1,	ID:WP_209453633.1,	ID:AFK86170.1,	-	-	-	-	-	-	-	-	-	-
2064_LacI_family_DNA-bind...faa	ID:WP_014758051.1,	ID:WP_209453632.1,	ID:AFK86169.1,	-	-	-	-	-	-	-	-	ID:AST58282.1,	-
2073_YitT_family_protein.faa	ID:WP_014758043.1,	ID:WP_209454963.1,	ID:AFK86160.1,	ID:WP_014758043.1,	ID:ORX22414.1,	ID:SNX54521.1,	-	ID:PHO06445.1,	ID:AGB18232.1,	ID:OXT09428.1,	ID:KAA5805678.1,	ID:AST58104.1,	-
2093_GNAT_family_protein.faa	ID:WP_014758024.1,	-	ID:AFK86140.1,	-	-	-	-	-	-	-	-	-	-
2094_hypothetical_protein.faa	ID:WP_152528724.1,	ID:WP_209454885.1,	ID:AFK86139.1,	-	-	ID:SNX54494.1,	-	-	-	ID:OXT09410.1,	-	-	-
2095_hypothetical_protein.faa	ID:WP_014758022.1,	-	ID:AFK86138.1,	ID:WP_038070107.1,	-	-	-	-	-	-	-	-	-
2096_thioredoxin_family_p...faa	ID:WP_014758021.1,	ID:WP_209454884.1,	ID:AFK86137.1,	-	-	ID:SNX53971.1,	-	-	-	-	-	-	-
2097_permease.faa	ID:WP_014758020.1,	ID:WP_209454883.1,	ID:AFK86136.1,	ID:WP_014758020.1,	-	ID:SNX53970.1,	-	-	-	-	-	-	-
2098_metalloregulator_Ars...faa	ID:WP_038070112.1,	ID:WP_038070112.1,	ID:AFK86135.1,	ID:WP_038070112.1,	-	-	-	-	-	-	-	-	-
2099_transposase.faa	ID:WP_014758018.1,	-	ID:AFK86134.1,	ID:WP_014758018.1,	-	-	ID:ADL69346.1,ID:ADL70168.1,	-	ID:AGB18004.1,	-	ID:KAA5805555.1,	-	-
2100_transposase.faa	ID:WP_200866698.1,	-	ID:AFK86133.1,	-	-	-	-	-	-	-	-	-	-
2101_nucleoside_phosphory...faa	ID:WP_014758016.1,	-	ID:AFK86132.1,	ID:WP_045413810.1,	-	ID:SNX52976.1,	ID:ADL69209.1,	ID:PHO06709.1,	-	-	-	-	-
2102_Crp-Fnr_family_trans...faa	ID:WP_013298176.1,	-	ID:AFK86131.1,	-	-	ID:SNX52977.1,	ID:ADL69210.1,	ID:PHO06756.1,	-	-	-	-	-
2103_GNAT_family_N-acetyl...faa	ID:WP_014758014.1,	-	ID:AFK86130.1,	ID:WP_014758014.1,	-	-	-	-	-	-	-	-	-
2105_M48_family_metallope...faa	ID:WP_267889039.1,	-	-	ID:WP_267889039.1,	-	-	-	-	-	-	-	-	-
2106_-2Fe-2S--binding_pro...faa	ID:WP_267889038.1,	ID:WP_209452593.1,	ID:AFK86127.1,	ID:WP_267889038.1,ID:WP_003868548.1,	-	-	-	-	-	-	-	-	-
2107_flavodoxin.faa	ID:WP_014758010.1,	-	ID:AFK86126.1,	ID:WP_014758010.1,	-	ID:SNX54438.1,	-	-	-	-	-	-	-
2108_plasmid_pRiA4b_ORF-3...faa	ID:WP_014758009.1,	-	ID:AFK86125.1,	ID:WP_014758009.1,	-	ID:SNX54436.1,	-	-	-	-	-	-	-
2109_hypothetical_protein.faa	ID:WP_014758006.1,	-	ID:AFK86122.1,	ID:WP_045413808.1,	-	-	-	-	-	-	-	-	-
2110_hypothetical_protein.faa	ID:WP_014758005.1,	-	ID:AFK86121.1,	-	-	-	-	-	-	-	-	-	-
2111_hypothetical_protein.faa	ID:WP_014758004.1,	-	ID:AFK86120.1,	ID:WP_014758004.1,	-	-	ID:ADL68075.1,	-	-	-	ID:KAA5805824.1,	ID:AST58067.1,	-
2112_ImmA-IrrE_family_met...faa	ID:WP_038068948.1,	ID:WP_209454317.1,	ID:AFK86119.1,	ID:WP_038068948.1,	-	ID:SNX54487.1,	ID:ADL68074.1,	-	-	-	ID:KAA5805823.1,	ID:AST58066.1,	-
2113_helix-turn-helix_tra...faa	ID:WP_014758002.1,	ID:WP_209454281.1,	ID:AFK86118.1,	ID:WP_014758002.1,	-	ID:SNX54486.1,	ID:ADL68073.1,	-	-	-	ID:KAA5805822.1,	ID:AST58065.1,	-
2114_TnsD_family_Tn7-like...faa	ID:WP_014758001.1,	-	ID:AFK86117.1,	ID:WP_045413680.1,	-	-	-	-	-	-	-	ID:AST58046.1,	-
2115_ATP-binding_protein.faa	ID:WP_014758000.1,	-	ID:AFK86116.1,	ID:WP_014758000.1,	-	-	-	-	-	-	-	ID:AST58045.1,	-
2116_DDE-type_integrase-t...faa	ID:WP_014757999.1,	-	ID:AFK86115.1,	ID:WP_045413677.1,	-	-	-	-	-	-	-	ID:AST58044.1,	-
2117_heteromeric_transpos...faa	ID:WP_014757998.1,	-	ID:AFK86114.1,	ID:WP_045413675.1,	-	ID:SNX54446.1,	-	-	-	-	-	ID:AST58043.1,	-
2118_hypothetical_protein.faa	ID:WP_014757997.1,	-	ID:AFK86113.1,	ID:WP_014757997.1,	-	ID:SNX54465.1,	ID:ADL68080.1,	-	-	-	ID:KAA5805829.1,	-	-
2119_hypothetical_protein.faa	ID:WP_014757996.1,	-	ID:AFK86112.1,	ID:WP_045413673.1,	-	-	ID:ADL68079.1,	ID:PHO06611.1,	ID:AGB18203.1,	-	ID:KAA5805828.1,	-	-
2120_hypothetical_protein.faa	ID:WP_014757995.1,	-	ID:AFK86111.1,	ID:WP_014757995.1,	-	ID:SNX54464.1,	ID:ADL68078.1,	ID:PHO06612.1,	ID:AGB18202.1,	-	ID:KAA5805827.1,	-	-
2121_helix-turn-helix_tra...faa	ID:WP_014757994.1,	-	ID:AFK86110.1,	ID:WP_014757994.1,	-	ID:SNX54463.1,	ID:ADL68077.1,	ID:PHO06613.1,	ID:AGB18201.1,	-	ID:KAA5805826.1,	-	-
2122_GNAT_family_N-acetyl...faa	ID:WP_014757993.1,	-	ID:AFK86109.1,	ID:WP_014757993.1,	-	-	-	-	-	-	-	-	-
2123_hypothetical_protein.faa	ID:WP_014757992.1,	-	ID:AFK86108.1,	ID:WP_014757992.1,	-	-	-	-	-	-	-	-	-
2124_HD_domain-containing...faa	ID:WP_014757991.1,	-	ID:AFK86107.1,	ID:WP_014757991.1,	-	-	-	-	-	-	-	-	-
2125_aminoglycoside_phosp...faa	ID:WP_014757990.1,	-	ID:AFK86106.1,	ID:WP_014757990.1,	-	-	-	-	-	-	-	-	-
2126_GNAT_family_N-acetyl...faa	ID:WP_014757989.1,	-	ID:AFK86105.1,	ID:WP_052410048.1,	-	-	-	-	-	-	-	-	-
2127_GNAT_family_N-acetyl...faa	ID:WP_014757988.1,	-	ID:AFK86104.1,	ID:WP_014757988.1,	-	-	-	-	-	-	-	-	-
2128_HAD_family_hydrolase.faa	ID:WP_014757987.1,	-	ID:AFK86103.1,	ID:WP_014757987.1,	-	-	-	-	-	-	-	-	-
2129_LD-carboxypeptidase.faa	ID:WP_014757986.1,	-	ID:AFK86102.1,	ID:WP_014757986.1,	-	-	-	-	-	-	-	-	-
2130_class_I_SAM-dependen...faa	ID:WP_014757985.1,	-	ID:AFK86101.1,	ID:WP_014757985.1,	-	ID:SNX54460.1,	-	-	-	-	-	-	-
2131_DUF1848_domain-conta...faa	ID:WP_014757984.1,	-	ID:AFK86100.1,	ID:WP_014757984.1,	-	-	-	-	-	-	-	-	-
2132_DUF5680_domain-conta...faa	ID:WP_014757983.1,	-	ID:AFK86099.1,	ID:WP_014757983.1,	-	-	-	-	-	-	-	-	-
2133_hypothetical_protein.faa	ID:WP_014757982.1,	-	ID:AFK86098.1,	ID:WP_014757982.1,	-	-	-	-	-	-	-	-	-
2134_zinc_ribbon_domain-c...faa	ID:WP_014757981.1,	-	ID:AFK86097.1,	ID:WP_014757981.1,	-	ID:SNX54456.1,	-	-	-	-	-	-	-
2135_hypothetical_protein.faa	ID:WP_014757980.1,	-	ID:AFK86096.1,	ID:WP_014757980.1,	-	-	-	-	-	-	-	-	-
2136_hypothetical_protein.faa	ID:WP_014757979.1,	-	ID:AFK86095.1,	ID:WP_014757979.1,	-	-	-	-	-	-	-	-	-
2137_hypothetical_protein.faa	ID:WP_014757978.1,	-	ID:AFK86094.1,	ID:WP_014757978.1,	-	-	-	-	-	-	-	-	-
2138_hypothetical_protein.faa	ID:WP_014757977.1,	-	ID:AFK86093.1,	ID:WP_045413670.1,	-	-	-	-	-	-	-	-	-
2139_istB.faa	ID:WP_014757976.1,	-	ID:AFK86092.1,	ID:WP_269318764.1,	-	ID:SNX52603.1,ID:SNX52725.1,ID:SNX53662.1,ID:SNX55029.1,ID:SNX55609.1,	ID:ADL69211.1,	ID:PHO06710.1,	-	-	ID:KAA5807909.1,	-	-
2140_transposase.faa	ID:WP_200866664.1,	-	-	ID:WP_197049952.1,	-	-	-	-	-	-	-	-	-
2141_helix-turn-helix_dom...faa	ID:WP_201739041.1,	-	-	ID:WP_197049950.1,	-	-	-	-	-	-	-	-	-
2142_hypothetical_protein.faa	ID:WP_014757975.1,	-	ID:AFK86091.1,	ID:WP_014757975.1,	-	-	-	-	-	-	-	-	-
2143_four_helix_bundle_pr...faa	ID:WP_014757974.1,	-	ID:AFK86090.1,	ID:WP_045412615.1,	-	ID:SNX54453.1,	-	-	-	-	-	ID:AST58002.1,	-
2144_Uma2_family_endonucl...faa	ID:WP_014757973.1,	-	ID:AFK86089.1,	ID:WP_014757973.1,	-	-	-	-	-	-	-	ID:AST58000.1,	-
2145_hypothetical_protein.faa	ID:WP_014757972.1,	-	ID:AFK86088.1,	ID:WP_014757972.1,	-	-	-	-	-	-	-	-	-
2146_4Fe-4S_dicluster_dom...faa	ID:WP_038068908.1,	-	ID:AFK86087.1,	ID:WP_038068908.1,	-	-	-	-	-	-	-	-	-
2147_hypothetical_protein.faa	ID:WP_014757970.1,	-	ID:AFK86086.1,	ID:WP_014757970.1,	-	-	-	-	-	-	-	-	-
2294_RNA_polymerase_sigma...faa	ID:WP_233432527.1,	ID:WP_245301210.1,	ID:AFK85938.1,	ID:WP_231560400.1,	ID:ORX23366.1,	ID:SNX54263.1,	ID:ADL67916.1,	ID:PHO07449.1,	ID:AGB18022.1,	ID:OXT08259.1,	ID:KAA5807071.1,	ID:AST57785.1,	-
2295_DUF2275_domain-conta...faa	ID:WP_014757840.1,	ID:WP_085112775.1,	ID:AFK85937.1,	ID:WP_231560403.1,	ID:ORX23314.1,	ID:SNX54262.1,	ID:ADL67915.1,	ID:PHO07450.1,	ID:AGB18021.1,	ID:OXT08258.1,	ID:KAA5806953.1,	ID:AST57784.1,	-
2296_ABC_transporter_ATP-...faa	ID:WP_014757839.1,	ID:WP_209453850.1,	ID:AFK85936.1,	ID:WP_045408821.1,	ID:ORX23315.1,	ID:SNX54261.1,	ID:ADL67914.1,	ID:PHO07451.1,	ID:AGB18020.1,	ID:OXT08257.1,	ID:KAA5806952.1,	ID:AST57783.1,	-
2297_ABC_transporter_perm...faa	ID:WP_014757838.1,	ID:WP_209453849.1,	ID:AFK85935.1,	ID:WP_045408824.1,	ID:ORX23316.1,	ID:SNX54260.1,	ID:ADL67913.1,	ID:PHO07452.1,	ID:AGB18019.1,	ID:OXT08256.1,	ID:KAA5806951.1,	ID:AST57782.1,	-
2302_TetR-AcrR_family_tra...faa	ID:WP_014757834.1,	ID:WP_209453842.1,	ID:AFK85930.1,	ID:WP_045408834.1,	ID:ORX23321.1,	ID:SNX54249.1,	ID:ADL67907.1,	ID:PHO07458.1,	ID:AGB18014.1,	ID:OXT08251.1,	ID:KAA5806945.1,	ID:AST57776.1,	-
2303_efflux_RND_transport...faa	ID:WP_014757833.1,	ID:WP_209453841.1,	ID:AFK85929.1,	ID:WP_052409909.1,	ID:ORX23322.1,	ID:SNX54248.1,	ID:ADL67906.1,ID:ADL70032.1,	ID:PHO07459.1,	ID:AGB18013.1,	ID:OXT08250.1,ID:OXT08503.1,	ID:KAA5806944.1,ID:KAA5805993.1,	ID:AST57775.1,	-
2304_ABC_transporter_ATP-...faa	ID:WP_014757832.1,	ID:WP_209453840.1,	ID:AFK85928.1,	ID:WP_045408836.1,	ID:ORX23323.1,	ID:SNX54247.1,	ID:ADL67905.1,	ID:PHO07460.1,	ID:AGB18012.1,	ID:OXT08249.1,	ID:KAA5806943.1,	ID:AST57774.1,	-
2305_ABC_transporter_perm...faa	ID:WP_014757831.1,	ID:WP_209453880.1,	ID:AFK85927.1,	ID:WP_045408908.1,	ID:ORX23324.1,	ID:SNX54246.1,	ID:ADL70031.1,	ID:PHO07476.1,	ID:AGB18011.1,	ID:OXT08305.1,ID:OXT08504.1,	ID:KAA5806942.1,ID:KAA5805994.1,	-	-
2306_hypothetical_protein.faa	ID:WP_014757830.1,	ID:WP_209453839.1,	ID:AFK85926.1,	-	-	-	ID:ADL67904.1,	-	ID:AGB18010.1,	-	ID:KAA5806941.1,	-	-
2312_methyl-accepting_che...faa	ID:WP_014757824.1,	ID:WP_209453824.1,	ID:AFK85920.1,	ID:WP_045408849.1,	ID:ORX23330.1,	-	ID:ADL67893.1,	ID:PHO07574.1,	ID:AGB18000.1,	ID:OXT07097.1,	ID:KAA5806930.1,	-	-
2313_hypothetical_protein.faa	ID:WP_160175249.1,	ID:WP_209453291.1,	ID:AFK85852.1,	ID:WP_231560457.1,	-	-	ID:ADL67852.1,	-	-	-	ID:KAA5806893.1,	-	-
2314_hypothetical_protein.faa	ID:WP_160175250.1,	-	-	-	-	-	-	-	-	-	-	-	-
2346_hypothetical_protein.faa	ID:WP_014757726.1,	ID:WP_245301380.1,	ID:AFK85821.1,	ID:WP_045413907.1,	ID:ORX23578.1,	ID:SNX54003.1,	ID:ADL67811.1,	ID:PHO07607.1,	ID:AGB17964.1,	ID:OXT07130.1,	ID:KAA5806162.1,	ID:AST57660.1,	-
2349_hypothetical_protein.faa	ID:WP_014757723.1,	ID:WP_209455061.1,	ID:AFK85818.1,	ID:WP_045413819.1,	ID:ORX23583.1,	ID:SNX53997.1,	ID:ADL67812.1,	ID:PHO07606.1,	ID:AGB17965.1,	ID:OXT07129.1,	-	ID:AST57661.1,	-
2351_phosphodiester_glyco...faa	ID:WP_233432551.1,	ID:WP_209454085.1,	ID:AFK85816.1,	-	ID:ORX23586.1,	ID:SNX53730.1,	-	ID:PHO07610.1,	ID:AGB17961.1,	ID:OXT07133.1,	ID:KAA5806160.1,	ID:AST57657.1,	-
2358_hypothetical_protein.faa	ID:WP_014757713.1,	-	ID:AFK85808.1,	-	-	-	-	-	-	-	-	-	-
2359_hypothetical_protein.faa	ID:WP_014757712.1,	ID:WP_209454093.1,	ID:AFK85807.1,	-	ID:ORX23597.1,	-	-	ID:PHO07620.1,	-	-	-	-	-
2363_response_regulator_t...faa	ID:WP_014757707.1,	-	ID:AFK85802.1,	ID:WP_045408370.1,	ID:ORX23602.1,	ID:SNX53962.1,	-	-	-	-	-	-	-
2364_sensor_histidine_kin...faa	ID:WP_014757706.1,	-	ID:AFK85801.1,	ID:WP_045408374.1,	ID:ORX23603.1,	ID:SNX53961.1,	-	-	-	-	-	-	-
2365_ABC_transporter_perm...faa	ID:WP_014757705.1,	-	ID:AFK85800.1,	ID:WP_045408377.1,	ID:ORX23604.1,	ID:SNX53960.1,	-	-	-	-	-	-	-
2366_ABC_transporter_perm...faa	ID:WP_014757704.1,	-	ID:AFK85799.1,	ID:WP_045408380.1,	ID:ORX23605.1,	ID:SNX53959.1,	-	-	-	-	-	-	-
2367_ABC_transporter_ATP-...faa	ID:WP_014757703.1,	-	ID:AFK85798.1,	ID:WP_045408383.1,	ID:ORX23606.1,	ID:SNX53958.1,	-	-	-	-	-	-	-
2379_DUF5110_domain-conta...faa	ID:WP_014757691.1,	-	ID:AFK85786.1,	-	-	ID:SNX54842.1,	-	-	ID:AGB17939.1,	-	-	-	-
2380_LacI_family_DNA-bind...faa	ID:WP_014757690.1,	-	ID:AFK85785.1,	-	-	-	-	-	ID:AGB17938.1,	-	-	-	-
2381_carbohydrate_ABC_tra...faa	ID:WP_014757689.1,	-	ID:AFK85784.1,	-	-	-	-	-	ID:AGB17937.1,	-	-	-	-
2382_sugar_ABC_transporte...faa	ID:WP_014757688.1,	-	ID:AFK85783.1,	-	-	-	-	-	ID:AGB17936.1,	-	-	-	-
2383_extracellular_solute...faa	ID:WP_014757687.1,	-	ID:AFK85782.1,	-	-	-	-	-	ID:AGB17935.1,	-	-	-	-
2420_hypothetical_protein.faa	ID:WP_014757655.1,	-	ID:AFK85745.1,	-	ID:ORX23649.1,	-	ID:ADL67753.1,	-	-	ID:OXT05752.1,	-	-	-
2421_dapA.faa	ID:WP_014757654.1,	-	ID:AFK85744.1,	-	-	ID:SNX52607.1,	ID:ADL67752.1,	-	ID:AGB17885.1,	ID:OXT05753.1,	-	-	-
2422_hypothetical_protein.faa	ID:WP_233432517.1,	-	-	-	-	-	-	-	-	-	-	-	-
2424_hypothetical_protein.faa	ID:WP_014757653.1,	-	ID:AFK85742.1,	-	-	ID:SNX53274.1,	ID:ADL67750.1,	-	-	-	-	-	-
2425_hypothetical_protein.faa	ID:WP_236640049.1,	-	-	-	-	-	-	-	-	-	-	-	-
2426_hypothetical_protein.faa	ID:WP_233432550.1,	-	-	-	-	-	-	-	-	-	-	-	-
2427_hypothetical_protein.faa	ID:WP_014757652.1,	ID:WP_245301226.1,	ID:AFK85741.1,	ID:WP_045409321.1,ID:WP_045414038.1,	ID:ORX23652.1,	ID:SNX52611.1,ID:SNX52622.1,	ID:ADL67744.1,ID:ADL67749.1,	ID:PHO06276.1,	ID:AGB17882.1,ID:AGB17891.1,	ID:OXT05754.1,	ID:KAA5806223.1,ID:KAA5806227.1,	ID:AST57593.1,	-
2428_hypothetical_protein.faa	ID:WP_014757651.1,	ID:WP_245301233.1,ID:WP_245301254.1,	ID:AFK85740.1,	ID:WP_045409324.1,ID:WP_045414041.1,	ID:ORX23653.1,	ID:SNX52623.1,	ID:ADL67743.1,	ID:PHO06275.1,	ID:AGB17881.1,ID:AGB17890.1,	ID:OXT05755.1,	ID:KAA5806222.1,	ID:AST57592.1,	-
2429_copper_amine_oxidase...faa	ID:WP_014757650.1,	ID:WP_245301225.1,	ID:AFK85739.1,	-	ID:ORX23654.1,	ID:SNX52612.1,ID:SNX52624.1,	ID:ADL67748.1,	-	ID:AGB17899.1,	-	ID:KAA5806226.1,ID:KAA5806230.1,	-	-
2430_VanZ_family_protein.faa	ID:WP_014757649.1,	ID:WP_209454011.1,	ID:AFK85738.1,	ID:WP_045409331.1,	-	ID:SNX52613.1,	ID:ADL67741.1,	ID:PHO06273.1,	ID:AGB17880.1,	-	-	ID:AST57590.1,	-
2431_hypothetical_protein.faa	ID:WP_014757648.1,	ID:WP_209454010.1,	ID:AFK85737.1,	ID:WP_045409334.1,	ID:ORX23655.1,	ID:SNX52614.1,ID:SNX52620.1,	ID:ADL67740.1,	ID:PHO06272.1,ID:PHO07661.1,	ID:AGB17879.1,ID:AGB17898.1,	-	ID:KAA5806229.1,	ID:AST57589.1,	-
2432_hypothetical_protein.faa	ID:WP_152528718.1,	ID:WP_209454009.1,	ID:AFK85736.1,	ID:WP_045408505.1,	ID:ORX23656.1,	ID:SNX52615.1,	-	ID:PHO07662.1,	ID:AGB17897.1,	ID:OXT05751.1,	ID:KAA5806228.1,	ID:AST57596.1,	-
2433_hypothetical_protein.faa	ID:WP_014757646.1,	ID:WP_209454008.1,	ID:AFK85735.1,	-	ID:ORX23650.1,ID:ORX23657.1,	ID:SNX52616.1,	-	-	ID:AGB17896.1,	-	-	ID:AST57595.1,	-
2436_asrA.faa	ID:WP_014757641.1,	ID:WP_209454016.1,	ID:AFK85730.1,	ID:WP_269318696.1,	ID:ORX23661.1,	-	ID:ADL67736.1,	ID:PHO06267.1,	ID:AGB17874.1,	ID:OXT07358.1,	-	ID:AST57583.1,	-
2437_asrB.faa	ID:WP_014757640.1,	ID:WP_209454004.1,	ID:AFK85729.1,	ID:WP_045409344.1,	ID:ORX23662.1,	-	ID:ADL67735.1,	ID:PHO06266.1,	ID:AGB17873.1,	ID:OXT07357.1,	-	ID:AST57582.1,	-
2438_asrC.faa	ID:WP_014757639.1,	ID:WP_209454003.1,	ID:AFK85728.1,	ID:WP_045409345.1,	ID:ORX23663.1,	-	ID:ADL67734.1,	-	ID:AGB17872.1,	ID:OXT07356.1,	-	ID:AST57581.1,	-
2441_ABC-2_transporter_pe...faa	ID:WP_014757636.1,	ID:WP_209454001.1,	ID:AFK85725.1,	ID:WP_045409356.1,	-	ID:SNX54443.1,	ID:ADL67731.1,	ID:PHO06263.1,	ID:AGB17869.1,	ID:OXT07353.1,	ID:KAA5806217.1,	ID:AST57578.1,	-
2442_ABC_transporter_ATP-...faa	ID:WP_014757635.1,	ID:WP_209454000.1,	ID:AFK85724.1,	ID:WP_015310688.1,	-	ID:SNX54442.1,	ID:ADL67730.1,	ID:PHO06262.1,	ID:AGB17868.1,	ID:OXT07352.1,	ID:KAA5806216.1,	ID:AST57577.1,	-
2443_GntR_family_transcri...faa	ID:WP_014757634.1,	ID:WP_209453999.1,	ID:AFK85723.1,	ID:WP_045409359.1,	-	ID:SNX54441.1,	ID:ADL67729.1,	ID:PHO06261.1,	ID:AGB17867.1,	ID:OXT07351.1,	ID:KAA5806215.1,	ID:AST57576.1,	-
2445_alpha-beta_fold_hydr...faa	ID:WP_014757631.1,	ID:WP_209453997.1,	ID:AFK85720.1,	ID:WP_013296706.1,	-	ID:SNX53914.1,	ID:ADL67727.1,	ID:PHO06259.1,	-	ID:OXT07349.1,	-	-	-
2446_glycoside_hydrolase_...faa	ID:WP_014757630.1,	ID:WP_209453996.1,	ID:AFK85719.1,	ID:WP_013296705.1,	-	ID:SNX53913.1,	ID:ADL67726.1,	ID:PHO06258.1,	-	ID:OXT07348.1,	-	-	-
2447_carbohydrate_ABC_tra...faa	ID:WP_014757629.1,	ID:WP_209453995.1,	ID:AFK85718.1,	-	-	ID:SNX53912.1,	ID:ADL67725.1,	ID:PHO06257.1,	-	ID:OXT07347.1,	-	-	-
2448_sugar_ABC_transporte...faa	ID:WP_014757628.1,	ID:WP_209453994.1,	ID:AFK85717.1,	ID:WP_045409443.1,	-	ID:SNX53911.1,	ID:ADL67724.1,	ID:PHO06256.1,	-	ID:OXT07346.1,	-	-	-
2449_ABC_transporter_subs...faa	ID:WP_014757627.1,	ID:WP_209453993.1,	ID:AFK85716.1,	ID:WP_045409446.1,	-	ID:SNX53910.1,	ID:ADL67723.1,	ID:PHO06064.1,	-	ID:OXT07345.1,	-	-	-
2450_glycosyl_hydrolase.faa	ID:WP_235062580.1,	ID:WP_245301222.1,	ID:AFK85715.1,	ID:WP_231560445.1,	-	-	ID:ADL67722.1,	-	-	ID:OXT07344.1,	-	-	-
2454_cell_wall_hydrolase.faa	ID:WP_014757622.1,	ID:WP_209453990.1,	ID:AFK85711.1,	-	ID:ORX23668.1,	-	ID:ADL67718.1,	ID:PHO06381.1,	ID:AGB17863.1,	ID:OXT07340.1,	ID:KAA5806212.1,	ID:AST57570.1,	-
2477_MFS_transporter.faa	ID:WP_038069617.1,	ID:WP_094397252.1,	ID:AFK85687.1,	ID:WP_045409527.1,	ID:ORX23721.1,	ID:SNX53818.1,	ID:ADL67634.1,	ID:PHO06150.1,	ID:AGB17838.1,ID:AGB17900.1,	ID:OXT07317.1,	ID:KAA5806231.1,ID:KAA5806031.1,	ID:AST57477.1,ID:AST57545.1,	-
2478_transposase.faa	ID:WP_233432549.1,	-	ID:AFK85686.1,	-	-	-	-	-	-	-	-	-	-
2479_transposase.faa	ID:WP_014757596.1,	-	ID:AFK85685.1,	-	-	-	-	-	-	-	-	-	-
2480_hypothetical_protein.faa	ID:WP_014757595.1,	-	ID:AFK85684.1,	-	-	-	-	-	-	-	-	-	-
2481_hypothetical_protein.faa	ID:WP_014757594.1,	-	ID:AFK85683.1,	-	-	-	-	-	-	-	-	-	-
2482_CPBP_family_intramem...faa	ID:WP_014757593.1,	-	ID:AFK85682.1,	-	-	-	-	-	-	-	-	-	-
2483_hypothetical_protein.faa	ID:WP_014757591.1,	-	ID:AFK85680.1,	-	-	-	ID:ADL67688.1,	-	-	-	-	-	-
2484_hypothetical_protein.faa	ID:WP_014757590.1,	-	ID:AFK85679.1,	-	-	-	ID:ADL67687.1,	-	-	ID:OXT07312.1,	ID:KAA5806036.1,	-	-
2485_hypothetical_protein.faa	ID:WP_160175251.1,	ID:WP_150201215.1,	ID:AFK85678.1,	-	ID:ORX23693.1,	-	ID:ADL67686.1,	-	-	ID:OXT07311.1,	ID:KAA5806037.1,	-	-
2532_nucleotidyl_transfer...faa	ID:WP_014757547.1,	-	ID:AFK85633.1,	-	-	-	-	-	ID:AGB18441.1,	-	ID:KAA5806401.1,	-	-
2533_type_IV_toxin-antito...faa	ID:WP_014757546.1,	-	ID:AFK85632.1,	-	-	-	-	-	ID:AGB18440.1,	-	ID:KAA5806400.1,	-	-
2534_hypothetical_protein.faa	ID:WP_051408275.1,	-	-	-	-	-	-	-	-	-	-	-	-
2535_hypothetical_protein.faa	ID:WP_051408274.1,	-	-	-	-	-	-	-	-	-	-	-	-
2536_DUF1848_domain-conta...faa	ID:WP_014757545.1,	-	ID:AFK85631.1,	-	-	ID:SNX52878.1,	-	-	-	-	-	-	-
2537_reverse_transcriptas...faa	ID:WP_014757544.1,	-	ID:AFK85630.1,	-	-	-	-	-	-	-	-	-	-
2538_deaminase.faa	ID:WP_014757543.1,	-	ID:AFK85629.1,	-	-	-	-	-	-	-	-	-	-
2540_NUDIX_hydrolase.faa	ID:WP_084214984.1,	-	ID:AFK85627.1,	-	-	-	-	-	-	-	-	-	-
2541_hypothetical_protein.faa	ID:WP_014757540.1,	-	ID:AFK85626.1,	-	-	-	-	-	-	-	-	-	-
2544_sugar_transferase.faa	ID:WP_014757537.1,	-	ID:AFK85623.1,	ID:WP_197049974.1,	ID:ORX22217.1,	ID:SNX52852.1,ID:SNX52913.1,	ID:ADL68459.1,	-	ID:AGB18543.1,	ID:OXT09516.1,	ID:KAA5806382.1,	-	-
2545_hypothetical_protein.faa	ID:WP_014757536.1,	-	ID:AFK85622.1,	-	-	-	-	-	-	-	-	-	-
2546_glycosyltransferase_...faa	ID:WP_233432512.1,	-	ID:AFK85621.1,	-	-	-	ID:ADL68454.1,	ID:PHO07920.1,	-	ID:OXT09511.1,	-	ID:AST58540.1,	-
2547_transposase.faa	ID:WP_233432511.1,	-	-	-	-	-	-	-	-	-	-	-	-
2548_glycosyltransferase_...faa	ID:WP_014757534.1,	-	ID:AFK85620.1,	-	-	-	ID:ADL68452.1,	-	-	-	-	-	-
2550_O-antigen_ligase_fam...faa	ID:WP_014757532.1,	-	ID:AFK85618.1,	-	-	-	-	-	-	-	-	-	-
2553_zinc_ribbon_domain-c...faa	ID:WP_014757529.1,	-	ID:AFK85615.1,	-	-	-	-	-	-	-	-	-	-
2554_ATP-binding_protein.faa	ID:WP_014757528.1,	-	ID:AFK85614.1,	-	-	-	-	-	-	-	-	-	-
2556_hypothetical_protein.faa	ID:WP_014757526.1,	-	ID:AFK85612.1,	-	ID:ORX23343.1,	-	-	-	-	-	-	-	-
2590_sugar_nucleotide-bin...faa	-	ID:WP_015311423.1,	-	-	-	ID:SNX55182.1,	-	-	ID:AGB18764.1,	-	-	-	-
2592_hypothetical_protein.faa	-	ID:WP_245301376.1,	-	ID:WP_045413986.1,	ID:ORX23691.1,	ID:SNX55018.1,	ID:ADL67694.1,	ID:PHO06405.1,	ID:AGB17837.1,	ID:OXT07316.1,	ID:KAA5806032.1,	ID:AST57544.1,	-
2595_C39_family_peptidase.faa	-	ID:WP_245301379.1,	-	ID:WP_231560448.1,	ID:ORX23584.1,	ID:SNX53867.1,ID:SNX53996.1,	-	-	ID:AGB17836.1,	-	-	-	-
2597_helix-turn-helix_dom...faa	-	ID:WP_209455063.1,	-	ID:WP_045409536.1,	ID:ORX23582.1,	ID:SNX53995.1,	-	-	-	-	-	-	-
2598_sigma-70_family_RNA_...faa	-	ID:WP_209455064.1,	-	-	-	ID:SNX53994.1,	-	-	-	-	-	-	-
2599_L-lactate_permease.faa	-	ID:WP_209453237.1,	-	-	-	ID:SNX53525.1,	ID:ADL69175.1,	ID:PHO06806.1,	ID:AGB19309.1,	ID:OXT07864.1,	ID:KAA5807231.1,	ID:AST58754.1,	-
2600_FadR_family_transcri...faa	-	ID:WP_209453238.1,	-	-	-	ID:SNX53526.1,	ID:ADL69176.1,	ID:PHO06807.1,	ID:AGB19310.1,	ID:OXT07863.1,	ID:KAA5807232.1,	ID:AST58753.1,	-
2602_radical_SAM_protein.faa	-	ID:WP_245301133.1,	-	-	-	-	-	-	-	-	-	-	-
2603_YidC-Oxa1_family_mem...faa	-	ID:WP_245301134.1,	-	-	-	ID:SNX52979.1,	-	-	-	-	-	-	-
2604_patatin-like_phospho...faa	-	ID:WP_209453240.1,	-	-	-	ID:SNX52980.1,	ID:ADL69552.1,	ID:PHO07384.1,	ID:AGB19691.1,	-	ID:KAA5808078.1,	ID:AST56708.1,	-
2605_1-acyl-sn-glycerol-3...faa	-	ID:WP_209453241.1,	-	-	-	ID:SNX52981.1,	ID:ADL69553.1,	ID:PHO07385.1,	ID:AGB19692.1,	-	ID:KAA5808079.1,	-	-
2606_TetR-AcrR_family_tra...faa	-	ID:WP_209453242.1,	-	-	-	ID:SNX52982.1,	ID:ADL69554.1,	ID:PHO07386.1,	ID:AGB19693.1,	-	ID:KAA5808080.1,	ID:AST56710.1,	-
2607_MarR_family_winged_h...faa	-	ID:WP_209453243.1,	-	-	-	ID:SNX52963.1,	ID:ADL69343.1,	ID:PHO08218.1,	-	ID:OXT08908.1,	ID:KAA5805810.1,	ID:AST58402.1,	-
2608_MFS_transporter.faa	-	ID:WP_245301135.1,	-	-	-	ID:SNX52964.1,	ID:ADL69344.1,	-	-	ID:OXT08907.1,	ID:KAA5805811.1,	-	-
2659_MarR_family_transcri...faa	-	ID:WP_209453286.1,	-	-	-	-	-	-	-	-	-	-	-
2660_hypothetical_protein.faa	-	ID:WP_209453287.1,	-	-	-	-	-	-	-	-	-	-	-
2661_hypothetical_protein.faa	-	ID:WP_209453288.1,	-	-	-	-	-	-	-	-	-	-	-
2664_phospholipase_D_fami...faa	-	ID:WP_245301145.1,	-	-	-	-	-	-	-	-	-	-	-
2666_MarR_family_transcri...faa	-	ID:WP_209453292.1,ID:WP_209452862.1,	ID:AFK85869.1,	-	-	ID:SNX54044.1,	ID:ADL67851.1,	-	-	-	-	ID:AST57709.1,	-
2668_type_II_toxin-antito...faa	-	ID:WP_209453294.1,	-	ID:WP_045408852.1,	-	-	-	-	-	-	-	-	-
2669_type_II_toxin-antito...faa	-	ID:WP_014757771.1,	ID:AFK85867.1,	ID:WP_014757771.1,	-	-	-	-	-	-	-	-	-
2670_ImmA-IrrE_family_met...faa	-	ID:WP_209453295.1,	ID:AFK85853.1,	-	-	-	ID:ADL67846.1,	-	-	ID:OXT06258.1,	ID:KAA5806889.1,	-	-
2671_PKD_domain-containin...faa	-	ID:WP_245301137.1,	-	-	-	-	ID:ADL67887.1,	-	-	-	ID:KAA5806927.1,	-	-
2672_stalk_domain-contain...faa	-	ID:WP_209453296.1,	-	-	-	-	ID:ADL67886.1,	-	-	-	ID:KAA5806926.1,	-	-
2673_type_II_toxin-antito...faa	-	ID:WP_209453297.1,	-	-	-	-	-	-	-	-	-	-	-
2674_type_II_toxin-antito...faa	-	ID:WP_209453298.1,	-	-	-	-	-	-	-	-	-	-	-
2675_DUF5348_domain-conta...faa	-	ID:WP_209453299.1,	ID:AFK85892.1,	-	-	-	ID:ADL67882.1,	-	-	-	ID:KAA5806922.1,	-	-
2677_putative_holin-like_...faa	-	ID:WP_209453301.1,	-	-	-	-	-	-	-	-	ID:KAA5806920.1,	-	-
2678_hypothetical_protein.faa	-	ID:WP_209453302.1,	-	-	-	-	ID:ADL67880.1,	-	-	-	ID:KAA5806919.1,	-	-
2679_DUF2326_domain-conta...faa	-	ID:WP_209453303.1,	ID:AFK85890.1,	-	-	-	-	-	-	-	-	-	-
2680_hypothetical_protein.faa	-	ID:WP_209453304.1,	ID:AFK85889.1,	-	-	-	-	-	-	-	-	-	-
2681_hypothetical_protein.faa	-	ID:WP_209453305.1,	ID:AFK85888.1,	-	-	-	-	-	-	-	-	-	-
2682_hypothetical_protein.faa	-	ID:WP_245301138.1,	-	-	-	-	ID:ADL67879.1,	-	-	-	ID:KAA5807070.1,	-	-
2683_hypothetical_protein.faa	-	ID:WP_209453306.1,	ID:AFK85887.1,	-	-	-	ID:ADL67878.1,	-	-	-	ID:KAA5806917.1,	-	-
2684_M23_family_metallope...faa	-	ID:WP_209453307.1,	ID:AFK85886.1,	-	-	-	ID:ADL67877.1,	-	-	-	ID:KAA5806916.1,	-	-
2685_ATP-binding_protein.faa	-	ID:WP_209453308.1,	ID:AFK85885.1,	-	-	-	ID:ADL67876.1,	-	-	-	ID:KAA5806915.1,	-	-
2686_hypothetical_protein.faa	-	ID:WP_209453321.1,	ID:AFK85884.1,	-	-	-	ID:ADL67875.1,	-	-	-	ID:KAA5806914.1,	-	-
2687_PrgI_family_protein.faa	-	ID:WP_209453309.1,	ID:AFK85883.1,	-	-	-	ID:ADL67874.1,	-	-	-	ID:KAA5806913.1,	-	-
2688_DUF6102_family_prote...faa	-	ID:WP_209453310.1,	ID:AFK85882.1,	-	-	-	ID:ADL67873.1,	-	-	-	ID:KAA5806912.1,	-	-
2689_hypothetical_protein.faa	-	ID:WP_014757785.1,	ID:AFK85881.1,	-	-	-	ID:ADL67872.1,	-	-	-	ID:KAA5806911.1,	-	-
2690_mobL.faa	-	ID:WP_209453312.1,	ID:AFK85879.1,	-	-	-	ID:ADL67870.1,	-	-	-	ID:KAA5806909.1,	-	-
2691_hypothetical_protein.faa	-	ID:WP_209453313.1,	ID:AFK85878.1,	-	-	-	ID:ADL67869.1,	-	-	-	ID:KAA5806908.1,	-	-
2692_hypothetical_protein.faa	-	ID:WP_209453314.1,	-	-	-	-	ID:ADL67868.1,	-	-	-	ID:KAA5806907.1,	-	-
2693_hypothetical_protein.faa	-	ID:WP_209453315.1,	ID:AFK85876.1,	-	-	-	ID:ADL67867.1,	-	-	-	ID:KAA5806906.1,	-	-
2694_hypothetical_protein.faa	-	ID:WP_209453316.1,	ID:AFK85875.1,	-	-	-	ID:ADL67866.1,	-	-	-	ID:KAA5806905.1,	-	-
2695_ParM-StbA_family_pro...faa	-	ID:WP_209453317.1,ID:WP_209452774.1,	ID:AFK85874.1,	-	-	ID:SNX54143.1,	ID:ADL67865.1,	-	-	-	ID:KAA5806904.1,	-	-
2696_hypothetical_protein.faa	-	ID:WP_049774864.1,	-	-	-	-	-	ID:PHO06149.1,	-	-	-	ID:AST57478.1,	-
2698_hypothetical_protein.faa	-	ID:WP_209454880.1,	-	-	-	-	-	-	-	-	-	-	-
2699_hypothetical_protein.faa	-	ID:WP_245301346.1,	-	-	-	-	-	-	-	-	-	-	-
2700_helix-turn-helix_dom...faa	-	ID:WP_209454881.1,	-	-	ID:ORX22441.1,	-	ID:ADL68084.1,	ID:PHO06465.1,	ID:AGB18208.1,	ID:OXT09405.1,	ID:KAA5805832.1,	ID:AST58077.1,	-
2701_hypothetical_protein.faa	-	ID:WP_209454882.1,	-	-	-	-	-	-	-	-	-	-	-
2704_4Fe-4S_binding_prote...faa	-	ID:WP_192403192.1,	-	-	-	-	-	-	-	-	-	-	-
2705_hypothetical_protein.faa	-	ID:WP_192403190.1,	-	-	-	-	-	-	-	-	-	-	-
2755_IS1182_family_transp...faa	-	ID:WP_209455069.1,	-	-	-	ID:SNX52642.1,ID:SNX53657.1,ID:SNX54256.1,ID:SNX54414.1,	-	-	-	-	-	-	-
2756_hypothetical_protein.faa	-	ID:WP_013297723.1,	-	-	-	-	ID:ADL68756.1,	ID:PHO06927.1,	ID:AGB18846.1,	ID:OXT06013.1,	ID:KAA5805656.1,	ID:AST59210.1,	-
2757_PepSY_domain-contain...faa	-	ID:WP_245301280.1,	-	-	-	-	-	-	-	-	-	-	-
2801_hypothetical_protein.faa	-	ID:WP_245301298.1,	-	-	-	-	-	-	-	-	-	-	-
2803_hypothetical_protein.faa	-	ID:WP_209454545.1,	-	-	-	-	-	-	-	-	-	-	-
2804_hypothetical_protein.faa	-	ID:WP_245301299.1,	-	-	-	-	-	-	-	-	-	-	-
2805_helix-turn-helix_tra...faa	-	ID:WP_245301300.1,	-	-	-	-	-	-	-	-	-	-	-
2807_plasmid_pRiA4b_ORF-3...faa	-	ID:WP_209454547.1,	-	-	-	ID:SNX52874.1,	-	-	-	ID:OXT09537.1,	ID:KAA5806398.1,	-	-
2808_helix-turn-helix_dom...faa	-	ID:WP_209454548.1,	-	-	-	ID:SNX52873.1,	-	-	ID:AGB18570.1,	ID:OXT09538.1,	-	-	-
2809_helix-turn-helix_dom...faa	-	ID:WP_209454549.1,	-	-	-	ID:SNX52872.1,	-	-	ID:AGB18571.1,	ID:OXT09539.1,	-	-	-
2814_glycoside_hydrolase_...faa	-	ID:WP_209454553.1,	-	-	-	ID:SNX53496.1,	ID:ADL69943.1,	ID:PHO07254.1,	ID:AGB18576.1,	ID:OXT09553.1,	-	ID:AST57159.1,	-
2815_hypothetical_protein.faa	-	ID:WP_245301301.1,	-	-	-	ID:SNX52888.1,	ID:ADL68486.1,	-	ID:AGB18561.1,	ID:OXT09544.1,	-	-	-
2816_hypothetical_protein.faa	-	ID:WP_209454554.1,	-	-	-	-	-	-	-	-	-	-	-
2817_restriction_endonucl...faa	-	ID:WP_209454555.1,	-	-	-	-	-	ID:PHO07880.1,	-	ID:OXT09554.1,	-	ID:AST58573.1,	-
2819_2-hydroxyacyl-CoA_de...faa	-	ID:WP_209454557.1,	-	-	-	ID:SNX52866.1,	ID:ADL68491.1,	ID:PHO07877.1,	ID:AGB18583.1,	ID:OXT04744.1,	-	ID:AST58576.1,	-
2820_acyl-CoA_dehydratase...faa	-	ID:WP_209454558.1,	-	-	-	ID:SNX52865.1,	ID:ADL68492.1,	ID:PHO07918.1,	ID:AGB18584.1,	ID:OXT09557.1,	-	ID:AST58577.1,	-
2823_asrA.faa	-	ID:WP_209454561.1,	-	ID:WP_045412280.1,	ID:ORX23109.1,	ID:SNX52841.1,	ID:ADL68496.1,	ID:PHO07873.1,	ID:AGB18588.1,	-	ID:KAA5806404.1,	ID:AST58581.1,	-
2824_asrB.faa	-	ID:WP_209454562.1,	-	ID:WP_045412277.1,	ID:ORX23108.1,	ID:SNX52840.1,	ID:ADL68497.1,	ID:PHO07872.1,	ID:AGB18589.1,	-	ID:KAA5806405.1,	ID:AST58582.1,	-
2825_asrC.faa	-	ID:WP_209454563.1,	-	ID:WP_045412274.1,	ID:ORX23107.1,	ID:SNX52839.1,	ID:ADL68498.1,	ID:PHO07871.1,	ID:AGB18590.1,	-	ID:KAA5806406.1,	ID:AST58583.1,	-
2829_Uma2_family_endonucl...faa	-	ID:WP_209454565.1,	-	ID:WP_015311284.1,	ID:ORX23103.1,	-	ID:ADL68503.1,	ID:PHO07867.1,	ID:AGB18595.1,	ID:OXT09561.1,	ID:KAA5806408.1,	ID:AST58589.1,	-
2835_DUF4982_domain-conta...faa	-	ID:WP_209454570.1,	-	ID:WP_045412249.1,	-	-	-	-	-	-	-	-	-
2836_endo-1-4-beta-xylana...faa	-	ID:WP_209454571.1,	-	ID:WP_045412246.1,	-	ID:SNX54640.1,	-	ID:PHO07861.1,	ID:AGB18601.1,	ID:OXT09566.1,	ID:KAA5806472.1,	ID:AST58595.1,	-
2841_hypothetical_protein.faa	-	ID:WP_245301303.1,	-	ID:WP_245301303.1,	-	-	-	-	-	-	-	-	-
2853_xylF.faa	-	ID:WP_209454204.1,	-	ID:WP_045410592.1,	-	-	ID:ADL69837.1,ID:ADL69946.1,	ID:PHO08052.1,	ID:AGB19995.1,	ID:OXT06717.1,	ID:KAA5807386.1,ID:KAA5807476.1,	ID:AST57031.1,	-
2856_hypothetical_protein.faa	-	ID:WP_209454206.1,	-	-	-	-	-	-	-	-	-	-	-
2857_AAA_family_ATPase.faa	-	ID:WP_209454207.1,	-	ID:WP_231560640.1,	-	ID:SNX53501.1,	ID:ADL69949.1,	-	ID:AGB20105.1,	-	-	-	-
2858_alpha-beta_hydrolase.faa	-	ID:WP_209454208.1,	-	-	-	ID:SNX53502.1,	ID:ADL69950.1,	ID:PHO07257.1,	ID:AGB20107.1,	ID:OXT09262.1,	ID:KAA5807479.1,	ID:AST57166.1,	-
2867_asnB.faa	-	ID:WP_209454217.1,	-	-	ID:ORX22956.1,	-	-	-	-	-	-	-	-
2870_hypothetical_protein.faa	-	ID:WP_209454219.1,	-	ID:WP_197049947.1,	-	-	-	-	-	-	-	-	-
2895_AAA_family_ATPase.faa	-	ID:WP_245301098.1,	-	-	-	-	-	-	-	-	-	-	-
2900_hypothetical_protein.faa	-	ID:WP_209452890.1,	-	-	-	-	ID:ADL69907.1,	-	ID:AGB20070.1,	-	-	ID:AST57132.1,	-
2907_type_II_toxin-antito...faa	-	ID:WP_209452896.1,	-	-	ID:ORX22918.1,	-	-	-	-	-	-	-	-
2908_type_II_toxin-antito...faa	-	ID:WP_209452897.1,	-	-	-	-	-	-	ID:AGB20061.1,	-	ID:KAA5807443.1,	-	-
2916_nucleotidyltransfera...faa	-	ID:WP_209452903.1,	-	ID:WP_045410633.1,	ID:ORX22910.1,	-	ID:ADL69891.1,	ID:PHO07216.1,	ID:AGB20054.1,	ID:OXT08453.1,	ID:KAA5807436.1,	ID:AST57116.1,	-
2917_DUF86_domain-contain...faa	-	ID:WP_245301101.1,	-	-	-	-	-	ID:PHO07215.1,	-	-	-	-	-
2919_PTS_lactose-cellobio...faa	-	ID:WP_209452905.1,	-	ID:WP_015312490.1,	ID:ORX22908.1,	-	-	-	ID:AGB20051.1,	ID:OXT08451.1,	-	ID:AST57113.1,	-
2920_PTS_sugar_transporte...faa	-	ID:WP_209452906.1,	-	ID:WP_269318727.1,	ID:ORX22907.1,	-	-	-	ID:AGB20050.1,	ID:OXT08450.1,	-	ID:AST57112.1,	-
2921_PTS_transporter_subu...faa	-	ID:WP_209452907.1,	-	-	-	-	-	-	-	-	-	-	-
2922_hypothetical_protein.faa	-	ID:WP_209452908.1,	-	-	-	-	-	-	-	-	-	-	-
2923_DUF4038_domain-conta...faa	-	ID:WP_209452909.1,	-	-	-	-	-	-	-	-	-	-	-
2924_PTS_sugar_transporte...faa	-	ID:WP_209452911.1,	-	-	ID:ORX22893.1,	-	-	-	ID:AGB20047.1,	-	-	-	-
2925_PTS_lactose-cellobio...faa	-	ID:WP_245301092.1,	-	ID:WP_034844526.1,	ID:ORX22892.1,	-	-	-	ID:AGB20046.1,	-	-	-	-
2926_PTS_sugar_transporte...faa	-	ID:WP_209452912.1,	-	-	ID:ORX22891.1,	-	-	-	ID:AGB20045.1,	-	-	-	-
2927_PTS_transporter_subu...faa	-	ID:WP_209452913.1,	-	ID:WP_034844521.1,	ID:ORX22890.1,	-	-	-	ID:AGB20044.1,	-	-	-	-
2928_FAD-dependent_oxidor...faa	-	ID:WP_209452914.1,	-	ID:WP_045410625.1,	ID:ORX22889.1,	-	-	-	ID:AGB20043.1,	-	-	-	-
2929_glycoside_hydrolase_...faa	-	ID:WP_209452915.1,	-	ID:WP_045410624.1,	ID:ORX24639.1,ID:ORX22888.1,	ID:SNX53324.1,	-	-	ID:AGB20042.1,ID:AGB20049.1,	ID:OXT08445.1,	-	ID:AST57105.1,	-
2930_substrate-binding_do...faa	-	ID:WP_245301102.1,	-	-	ID:ORX22887.1,	-	-	-	-	-	-	ID:AST57104.1,	-
2931_L-fucose-L-arabinose...faa	-	ID:WP_209452916.1,	-	-	ID:ORX22886.1,	-	-	-	-	-	-	ID:AST57103.1,	-
2933_transketolase_family...faa	-	ID:WP_209452918.1,	-	-	ID:ORX22884.1,	-	-	-	-	-	-	ID:AST57101.1,	-
2935_D-ribose_ABC_transpo...faa	-	ID:WP_245301093.1,	-	-	-	-	ID:ADL69220.1,	-	-	-	-	-	-
2936_DUF2291_family_prote...faa	-	ID:WP_209452920.1,	-	-	-	-	-	-	-	-	-	-	-
2937_sugar_ABC_transporte...faa	-	ID:WP_209452921.1,	-	-	-	-	-	-	-	-	-	-	-
2938_ABC_transporter_perm...faa	-	ID:WP_209452922.1,	-	-	-	-	ID:ADL69221.1,ID:ADL69844.1,	-	-	-	-	ID:AST57038.1,	-
2939_rbsK.faa	-	ID:WP_209452923.1,	-	-	ID:ORX22677.1,	-	ID:ADL69224.1,	ID:PHO08519.1,	ID:AGB19508.1,	-	ID:KAA5807916.1,	ID:AST56508.1,	-
2940_rbsD.faa	-	ID:WP_245301094.1,	-	-	-	-	ID:ADL69223.1,	-	-	-	-	-	-
2977_hypothetical_protein.faa	-	ID:WP_245301096.1,	-	-	-	-	-	-	-	-	-	-	-
2978_transposase.faa	-	ID:WP_209452958.1,	-	-	-	-	-	-	-	-	-	-	-
2988_glutaredoxin_family_...faa	-	ID:WP_209455004.1,	-	-	-	ID:SNX53842.1,	-	-	-	-	-	-	-
2995_hypothetical_protein.faa	-	ID:WP_209453825.1,	-	-	-	-	-	-	-	-	-	-	-
2996_CPBP_family_glutamic...faa	-	ID:WP_209453826.1,	-	-	-	-	-	-	-	-	-	-	-
2997_cmr1.faa	-	ID:WP_209453827.1,	-	-	-	-	-	-	-	ID:OXT06259.1,	-	-	-
2998_hypothetical_protein.faa	-	ID:WP_209453828.1,	-	-	-	-	-	ID:PHO07477.1,	-	ID:OXT06265.1,	-	-	-
2999_CRISPR-associated_pr...faa	-	ID:WP_209453829.1,	-	-	-	-	-	ID:PHO07472.1,	-	ID:OXT06260.1,	-	-	-
3000_RAMP_superfamily_CRI...faa	-	ID:WP_209453830.1,	-	-	-	ID:SNX54959.1,	-	ID:PHO07471.1,	-	ID:OXT06261.1,	-	-	-
3001_hypothetical_protein.faa	-	ID:WP_209453831.1,	-	-	-	ID:SNX54960.1,	-	ID:PHO07470.1,	-	ID:OXT06262.1,	-	-	-
3002_hypothetical_protein.faa	-	ID:WP_209453832.1,	-	-	-	ID:SNX54961.1,	-	ID:PHO07469.1,	-	ID:OXT06263.1,	-	-	-
3003_SEC-C_domain-contain...faa	-	ID:WP_209453833.1,	-	-	-	-	ID:ADL67898.1,	ID:PHO07466.1,	ID:AGB18003.1,	-	ID:KAA5806935.1,	ID:AST57765.1,	-
3018_hypothetical_protein.faa	-	ID:WP_209453846.1,	-	-	-	ID:SNX54257.1,	ID:ADL67912.1,	ID:PHO07453.1,	-	-	ID:KAA5806950.1,	ID:AST57781.1,	-
3019_hypothetical_protein.faa	-	ID:WP_209453847.1,	-	-	-	ID:SNX54258.1,	-	-	-	-	-	-	-
3058_type_II_toxin-antito...faa	-	ID:WP_245301321.1,	-	-	-	-	-	-	-	-	-	-	-
3059_type_II_toxin-antito...faa	-	ID:WP_209454623.1,	ID:AFK85873.1,	-	-	-	-	-	-	-	-	-	-
3060_A24_family_peptidase.faa	-	ID:WP_245301312.1,	-	-	-	-	ID:ADL67863.1,	-	-	-	ID:KAA5806902.1,	-	-
3061_RcpC-CpaB_family_pil...faa	-	ID:WP_209454624.1,	-	-	-	ID:SNX54131.1,	ID:ADL67862.1,	-	-	-	ID:KAA5806900.1,	-	-
3062_hypothetical_protein.faa	-	ID:WP_245301313.1,	-	-	-	-	ID:ADL67861.1,	-	-	-	ID:KAA5806899.1,	-	-
3063_hypothetical_protein.faa	-	ID:WP_209454625.1,	ID:AFK94328.1,	-	-	-	ID:ADL67860.1,	-	ID:AGB20364.1,	-	ID:KAA5806898.1,	-	-
3064_flagellin.faa	-	ID:WP_245301322.1,	-	-	-	ID:SNX54113.1,	ID:ADL67859.1,	-	-	-	ID:KAA5806897.1,	-	-
3065_type_II_secretion_sy...faa	-	ID:WP_245301314.1,	-	-	-	-	ID:ADL67858.1,	-	-	-	ID:KAA5807069.1,	-	-
3066_hypothetical_protein.faa	-	ID:WP_209454628.1,	-	-	-	-	ID:ADL67857.1,	-	-	-	ID:KAA5806896.1,	-	-
3067_tadA.faa	-	ID:WP_209454629.1,	ID:AFK94332.1,	-	-	-	ID:ADL67856.1,	-	ID:AGB20368.1,	-	ID:KAA5806895.1,	-	-
3068_AAA_family_ATPase.faa	-	ID:WP_245301315.1,	-	-	-	-	ID:ADL67855.1,	-	-	-	ID:KAA5806894.1,	-	-
3069_hypothetical_protein.faa	-	ID:WP_245301316.1,	ID:AFK85872.1,	-	-	-	ID:ADL67854.1,	-	-	-	-	-	-
3070_hypothetical_protein.faa	-	ID:WP_245301317.1,	-	-	-	-	-	-	-	-	-	-	-
3100_transposase.faa	-	ID:WP_209455073.1,	-	-	-	-	-	-	-	-	-	-	-
3103_DUF6431_domain-conta...faa	-	ID:WP_013296617.1,	-	-	ID:ORX22206.1,	ID:SNX52728.1,	ID:ADL67638.1,ID:ADL67890.1,	-	ID:AGB18157.1,	-	-	ID:AST57718.1,ID:AST58013.1,	-
3105_recombinase_family_p...faa	-	ID:WP_209452866.1,	ID:AFK85919.1,	-	-	ID:SNX54039.1,	ID:ADL67845.1,	-	-	-	ID:KAA5807068.1,	-	-
3106_hypothetical_protein.faa	-	ID:WP_209452706.1,	-	-	-	ID:SNX54232.1,	-	-	-	-	-	-	-
3107_hypothetical_protein.faa	-	ID:WP_209452707.1,	-	-	-	-	-	-	-	-	-	-	-
3108_TIR_domain-containin...faa	-	ID:WP_209452708.1,	-	-	-	-	-	-	-	-	-	-	-
3109_hypothetical_protein.faa	-	ID:WP_209452709.1,	-	-	-	ID:SNX54230.1,	-	-	-	-	-	-	-
3110_stalk_domain-contain...faa	-	ID:WP_245301081.1,	-	-	-	ID:SNX54229.1,	-	-	-	-	-	-	-
3111_topoisomerase_DNA-bi...faa	-	ID:WP_209452710.1,	-	-	-	ID:SNX54228.1,	-	-	-	-	-	-	-
3112_DEAD-DEAH_box_helica...faa	-	ID:WP_209452711.1,	-	-	-	-	-	-	-	-	-	-	-
3113_site-specific_DNA-me...faa	-	ID:WP_209452712.1,	-	-	-	-	-	-	-	-	-	-	-
3114_DEAD-DEAH_box_helica...faa	-	ID:WP_209452713.1,	ID:AFK94295.1,	-	-	-	-	-	ID:AGB20333.1,	-	-	-	-
3115_DUF3854_domain-conta...faa	-	ID:WP_209452714.1,	ID:AFK94237.1,	-	-	ID:SNX54224.1,	-	-	ID:AGB20412.1,	-	-	-	-
3116_hypothetical_protein.faa	-	ID:WP_209452715.1,	-	-	-	ID:SNX54223.1,	-	-	-	-	-	-	-
3117_hypothetical_protein.faa	-	ID:WP_192402510.1,	-	-	-	-	-	-	-	-	-	-	-
3118_hypothetical_protein.faa	-	ID:WP_209452716.1,	-	-	-	ID:SNX54221.1,	-	-	-	-	-	-	-
3119_hypothetical_protein.faa	-	ID:WP_209452717.1,	-	-	-	ID:SNX54219.1,	-	-	-	-	-	-	-
3120_hypothetical_protein.faa	-	ID:WP_209452718.1,	-	-	-	ID:SNX54217.1,	-	-	-	-	-	-	-
3121_hypothetical_protein.faa	-	ID:WP_209452719.1,	-	-	-	ID:SNX54216.1,	-	-	-	-	-	-	-
3122_hypothetical_protein.faa	-	ID:WP_209452720.1,	-	-	-	-	-	-	-	-	-	-	-
3123_hypothetical_protein.faa	-	ID:WP_209452721.1,	-	-	-	-	-	-	-	-	-	-	-
3124_DEAD-DEAH_box_helica...faa	-	ID:WP_209452722.1,	ID:AFK94252.1,	-	-	ID:SNX54210.1,	-	-	ID:AGB20428.1,	-	-	-	-
3125_class_I_SAM-dependen...faa	-	ID:WP_209452723.1,	ID:AFK94253.1,	-	-	ID:SNX54209.1,	-	-	ID:AGB20429.1,	-	-	-	-
3126_hypothetical_protein.faa	-	ID:WP_209452724.1,	-	-	-	ID:SNX54208.1,	-	-	-	-	-	-	-
3127_hypothetical_protein.faa	-	ID:WP_209452725.1,	-	-	-	ID:SNX54207.1,	-	-	-	-	-	-	-
3128_hypothetical_protein.faa	-	ID:WP_209452726.1,	-	-	-	ID:SNX54206.1,	-	-	-	-	-	-	-
3129_hypothetical_protein.faa	-	ID:WP_209452727.1,	-	-	-	ID:SNX54205.1,	-	-	-	-	-	-	-
3130_zincin-like_metallop...faa	-	ID:WP_209452728.1,	-	-	-	ID:SNX54204.1,	-	-	-	-	-	-	-
3131_hypothetical_protein.faa	-	ID:WP_209452729.1,	-	-	-	-	-	-	-	-	-	-	-
3132_hypothetical_protein.faa	-	ID:WP_209452730.1,	-	-	-	ID:SNX54203.1,	-	-	-	-	-	-	-
3133_hypothetical_protein.faa	-	ID:WP_209452731.1,	-	-	-	-	-	-	-	-	-	-	-
3134_hypothetical_protein.faa	-	ID:WP_209452732.1,	-	-	-	ID:SNX54200.1,	-	-	-	-	-	-	-
3135_hypothetical_protein.faa	-	ID:WP_209452733.1,	-	-	-	ID:SNX54199.1,	-	-	-	-	-	-	-
3136_hypothetical_protein.faa	-	ID:WP_209452734.1,	-	-	-	ID:SNX54197.1,	-	-	-	-	-	-	-
3137_hypothetical_protein.faa	-	ID:WP_209452735.1,	-	-	-	ID:SNX54196.1,	-	-	-	-	-	-	-
3138_hypothetical_protein.faa	-	ID:WP_209452736.1,	-	-	-	ID:SNX54195.1,	-	-	-	-	-	-	-
3139_hypothetical_protein.faa	-	ID:WP_209452737.1,	-	-	-	ID:SNX54194.1,	-	-	-	-	-	-	-
3140_hypothetical_protein.faa	-	ID:WP_209452738.1,	-	-	-	ID:SNX54193.1,	-	-	-	-	-	-	-
3141_hypothetical_protein.faa	-	ID:WP_209452739.1,	-	-	-	ID:SNX54192.1,	-	-	-	-	-	-	-
3142_hypothetical_protein.faa	-	ID:WP_209452740.1,	-	-	-	-	-	-	-	-	-	-	-
3143_host-nuclease_inhibi...faa	-	ID:WP_209452741.1,	ID:AFK94357.1,	-	-	ID:SNX54191.1,	-	-	ID:AGB20393.1,	-	-	-	-
3144_hypothetical_protein.faa	-	ID:WP_209452742.1,	-	-	-	ID:SNX54189.1,	-	-	-	-	-	-	-
3146_hypothetical_protein.faa	-	ID:WP_209452743.1,	-	-	-	ID:SNX54186.1,	-	-	-	-	-	-	-
3147_hypothetical_protein.faa	-	ID:WP_209452744.1,	-	-	-	ID:SNX54185.1,	-	-	-	-	-	-	-
3148_hypothetical_protein.faa	-	ID:WP_209452745.1,	-	-	-	-	-	-	-	-	-	-	-
3149_VWA-like_domain-cont...faa	-	ID:WP_209452746.1,	-	-	-	ID:SNX54183.1,	-	-	-	-	-	-	-
3150_hypothetical_protein.faa	-	ID:WP_209452747.1,	-	-	-	-	-	-	-	-	-	-	-
3151_hypothetical_protein.faa	-	ID:WP_209452748.1,	-	-	-	ID:SNX54182.1,	-	-	-	-	-	-	-
3152_ATP-binding_protein.faa	-	ID:WP_209452749.1,	-	-	-	ID:SNX54180.1,	-	-	-	-	-	-	-
3153_hypothetical_protein.faa	-	ID:WP_209452750.1,	-	-	-	ID:SNX54178.1,	-	-	-	-	-	-	-
3154_DUF1874_domain-conta...faa	-	ID:WP_209452751.1,	ID:AFK94239.1,	-	-	-	-	-	ID:AGB20414.1,	-	-	-	-
3155_30S_ribosomal_protei...faa	-	ID:WP_245301082.1,	ID:AFK94309.1,	-	-	ID:SNX54171.1,	-	-	ID:AGB20347.1,	-	-	-	-
3156_ParB_N-terminal_doma...faa	-	ID:WP_209452752.1,	-	-	-	ID:SNX54169.1,	-	-	-	-	-	-	-
3157_hypothetical_protein.faa	-	ID:WP_209452753.1,	-	-	-	ID:SNX54168.1,	-	-	-	-	-	-	-
3158_ParB_N-terminal_doma...faa	-	ID:WP_209452754.1,	-	-	-	ID:SNX54167.1,	-	-	-	-	-	-	-
3159_type_IV_secretory_sy...faa	-	ID:WP_209452755.1,	-	-	-	ID:SNX54166.1,	-	-	-	-	-	-	-
3160_helix-turn-helix_dom...faa	-	ID:WP_245301085.1,	-	-	-	-	-	-	-	-	-	-	-
3161_hypothetical_protein.faa	-	ID:WP_209452757.1,	-	-	-	ID:SNX54163.1,	-	-	-	-	-	-	-
3162_hypothetical_protein.faa	-	ID:WP_209452758.1,	-	-	-	ID:SNX54162.1,	-	-	-	-	-	-	-
3163_hypothetical_protein.faa	-	ID:WP_209452759.1,	-	-	-	-	-	-	-	-	-	-	-
3164_hypothetical_protein.faa	-	ID:WP_209452760.1,	-	-	-	-	-	-	-	-	-	-	-
3165_sigma-70_family_RNA_...faa	-	ID:WP_209452761.1,	-	-	-	ID:SNX54158.1,	-	-	-	-	-	-	-
3166_hypothetical_protein.faa	-	ID:WP_209452762.1,	-	-	-	ID:SNX54157.1,ID:SNX54781.1,	-	-	ID:AGB19661.1,	-	-	-	-
3167_TROVE_domain-contain...faa	-	ID:WP_209452763.1,	-	-	-	ID:SNX54156.1,	-	-	-	-	-	-	-
3168_hypothetical_protein.faa	-	ID:WP_209452764.1,	-	-	-	ID:SNX54155.1,	-	-	-	-	-	-	-
3170_4Fe-4S_cluster-bindi...faa	-	ID:WP_209452766.1,	-	-	-	ID:SNX54153.1,	-	-	-	-	-	-	-
3172_AbrB-MazE-SpoVT_fami...faa	-	ID:WP_209452768.1,	-	-	-	-	-	-	-	-	-	-	-
3173_hypothetical_protein.faa	-	ID:WP_209452769.1,	-	-	-	ID:SNX54150.1,	-	-	-	-	-	-	-
3174_hypothetical_protein.faa	-	ID:WP_209452770.1,	-	-	-	ID:SNX54149.1,	-	-	-	-	-	-	-
3175_hypothetical_protein.faa	-	ID:WP_209452771.1,	-	-	-	ID:SNX54147.1,	-	-	-	-	-	-	-
3176_hypothetical_protein.faa	-	ID:WP_209452772.1,	-	-	-	ID:SNX54146.1,	-	-	-	-	-	-	-
3177_hypothetical_protein.faa	-	ID:WP_209452773.1,	-	-	-	ID:SNX54145.1,	-	-	-	-	-	-	-
3179_single-stranded_DNA-...faa	-	ID:WP_209452775.1,	-	-	-	ID:SNX54142.1,	-	-	-	-	-	-	-
3180_helix-turn-helix_dom...faa	-	ID:WP_209452776.1,	-	-	-	ID:SNX54141.1,	-	-	-	-	-	-	-
3181_HD-GYP_domain-contai...faa	-	ID:WP_209452777.1,	-	-	-	ID:SNX54140.1,	-	-	-	-	-	-	-
3182_septation_protein_Sp...faa	-	ID:WP_209452778.1,	-	-	-	ID:SNX54139.1,	-	-	-	-	-	-	-
3183_putative_toxin-antit...faa	-	ID:WP_209452779.1,	-	ID:WP_045413700.1,	ID:ORX23776.1,	ID:SNX52887.1,	ID:ADL68351.1,ID:ADL68487.1,	ID:PHO08228.1,	-	ID:OXT07403.1,	ID:KAA5808319.1,	-	-
3184_hypothetical_protein.faa	-	ID:WP_209452780.1,	-	-	-	-	-	-	-	-	-	-	-
3185_C39_family_peptidase.faa	-	ID:WP_209452781.1,	-	-	-	ID:SNX54136.1,	-	-	-	-	-	-	-
3186_hypothetical_protein.faa	-	ID:WP_209452782.1,	-	-	-	-	-	-	-	-	-	-	-
3187_A24_family_peptidase.faa	-	ID:WP_245301086.1,	ID:AFK85911.1,	-	-	ID:SNX54134.1,	-	-	-	-	-	-	-
3188_AAA_family_ATPase.faa	-	ID:WP_209452784.1,	ID:AFK85912.1,	-	-	ID:SNX54133.1,	-	-	-	-	-	-	-
3189_AAA_family_ATPase.faa	-	ID:WP_209452785.1,	-	-	-	ID:SNX54132.1,	-	-	-	-	-	-	-
3190_RcpC-CpaB_family_pil...faa	-	ID:WP_245301087.1,	-	-	-	-	-	-	-	-	-	-	-
3191_hypothetical_protein.faa	-	ID:WP_209452787.1,	-	-	-	ID:SNX54130.1,	-	-	-	-	-	-	-
3192_hypothetical_protein.faa	-	ID:WP_245301083.1,	-	-	-	ID:SNX54129.1,	-	-	-	-	-	-	-
3193_hypothetical_protein.faa	-	ID:WP_209452788.1,	-	-	-	-	-	-	-	-	-	-	-
3194_DUF6273_domain-conta...faa	-	ID:WP_209452789.1,	-	-	-	-	-	-	-	-	-	-	-
3195_Ig_domain-containing...faa	-	ID:WP_209452790.1,	-	-	-	ID:SNX54127.1,	-	-	-	-	-	-	-
3196_hypothetical_protein.faa	-	ID:WP_209452791.1,	-	-	-	ID:SNX54126.1,	-	-	-	-	-	-	-
3197_hypothetical_protein.faa	-	ID:WP_209452792.1,	-	-	-	ID:SNX54125.1,	-	-	-	-	-	-	-
3198_hypothetical_protein.faa	-	ID:WP_209452793.1,	-	-	-	ID:SNX54124.1,	-	-	-	-	-	-	-
3199_tadA.faa	-	ID:WP_209452870.1,	-	-	-	ID:SNX54123.1,	-	-	-	-	-	-	-
3200_hypothetical_protein.faa	-	ID:WP_209452794.1,	-	-	-	ID:SNX54122.1,	-	-	-	-	-	-	-
3201_SurA_N-terminal_doma...faa	-	ID:WP_209452795.1,	-	-	-	ID:SNX54121.1,	-	-	-	-	-	-	-
3202_hypothetical_protein.faa	-	ID:WP_209452796.1,	-	-	-	ID:SNX54120.1,	-	-	-	-	-	-	-
3203_hypothetical_protein.faa	-	ID:WP_209452797.1,	ID:AFK85908.1,	-	-	ID:SNX54119.1,	-	-	-	-	-	-	-
3204_hypothetical_protein.faa	-	ID:WP_209452798.1,	-	-	-	ID:SNX54116.1,ID:SNX54118.1,	-	-	-	-	-	-	-
3205_hypothetical_protein.faa	-	ID:WP_209452799.1,	-	-	-	-	-	-	-	-	-	-	-
3206_flagellin.faa	-	ID:WP_096231490.1,	-	-	-	ID:SNX54114.1,	-	-	-	-	-	-	-
3207_hypothetical_protein.faa	-	ID:WP_209452800.1,	-	-	-	-	-	-	-	-	-	-	-
3208_DUF11_domain-contain...faa	-	ID:WP_245301088.1,	-	-	-	-	-	-	-	-	-	-	-
3209_stalk_domain-contain...faa	-	ID:WP_209452802.1,	-	-	-	ID:SNX54109.1,	-	-	-	-	-	-	-
3210_hypothetical_protein.faa	-	ID:WP_209452803.1,	-	-	-	ID:SNX54108.1,	-	-	-	-	-	-	-
3211_type_II_secretion_sy...faa	-	ID:WP_209452804.1,	ID:AFK85903.1,	-	-	ID:SNX54107.1,	-	-	-	-	-	-	-
3212_type_II_secretion_sy...faa	-	ID:WP_245301084.1,	ID:AFK85901.1,	-	-	ID:SNX54106.1,	-	-	-	-	-	-	-
3213_tadA.faa	-	ID:WP_209452871.1,	ID:AFK85900.1,	-	-	ID:SNX54105.1,	-	-	-	-	-	-	-
3214_AAA_family_ATPase.faa	-	ID:WP_209452806.1,	-	-	-	ID:SNX54104.1,	-	-	-	-	-	-	-
3215_hypothetical_protein.faa	-	ID:WP_209452807.1,	-	-	-	ID:SNX54103.1,	-	-	-	-	-	-	-
3216_radical_SAM_protein.faa	-	ID:WP_209452808.1,	-	-	-	ID:SNX54102.1,	-	-	-	-	-	-	-
3217_stalk_domain-contain...faa	-	ID:WP_209452809.1,	-	-	-	ID:SNX54101.1,	-	-	-	-	-	-	-
3218_hypothetical_protein.faa	-	ID:WP_209452810.1,	-	-	-	ID:SNX54100.1,	-	-	-	-	-	-	-
3219_SAF_domain-containin...faa	-	ID:WP_209452811.1,	ID:AFK85898.1,	-	-	ID:SNX54099.1,	-	-	-	-	-	-	-
3220_type_II_toxin-antito...faa	-	ID:WP_209452812.1,	-	-	-	ID:SNX54097.1,	-	-	-	-	-	-	-
3221_hypothetical_protein.faa	-	ID:WP_209452813.1,	-	-	-	-	-	-	-	-	-	-	-
3222_stalk_domain-contain...faa	-	ID:WP_209452814.1,	-	-	-	-	-	-	-	-	-	-	-
3223_hypothetical_protein.faa	-	ID:WP_209452815.1,	-	-	-	ID:SNX54096.1,	-	-	-	-	-	-	-
3224_ParB_N-terminal_doma...faa	-	ID:WP_209452816.1,	-	-	-	ID:SNX54095.1,	-	-	-	-	-	-	-
3225_hypothetical_protein.faa	-	ID:WP_209452817.1,	-	-	-	-	-	-	-	-	-	-	-
3226_hypothetical_protein.faa	-	ID:WP_209452818.1,	-	-	-	ID:SNX54088.1,	-	-	-	-	-	-	-
3227_hypothetical_protein.faa	-	ID:WP_209452819.1,	-	-	-	ID:SNX54087.1,	-	-	-	-	-	-	-
3229_M23_family_metallope...faa	-	ID:WP_245301089.1,	-	-	-	-	-	-	-	-	-	-	-
3230_hypothetical_protein.faa	-	ID:WP_209452822.1,	-	-	-	-	-	-	-	-	-	-	-
3231_hypothetical_protein.faa	-	ID:WP_209452823.1,	-	-	-	-	-	-	-	-	-	-	-
3232_ATP-binding_protein.faa	-	ID:WP_209452824.1,	ID:AFK94245.1,	-	-	ID:SNX54082.1,	-	-	ID:AGB20420.1,	-	-	-	-
3233_hypothetical_protein.faa	-	ID:WP_209452825.1,	-	-	-	-	-	-	-	-	-	-	-
3234_PrgI_family_protein.faa	-	ID:WP_209452826.1,	-	-	-	-	-	-	-	-	-	-	-
3235_hypothetical_protein.faa	-	ID:WP_209452827.1,	-	-	-	-	-	-	-	-	-	-	-
3236_hypothetical_protein.faa	-	ID:WP_209452828.1,	-	-	-	-	-	-	-	-	-	-	-
3237_hypothetical_protein.faa	-	ID:WP_209452829.1,	-	-	-	-	-	-	-	-	-	-	-
3239_hypothetical_protein.faa	-	ID:WP_209452831.1,	-	-	-	ID:SNX54075.1,	-	-	-	-	-	-	-
3240_hypothetical_protein.faa	-	ID:WP_209452832.1,	-	-	-	-	-	-	-	-	-	-	-
3241_hypothetical_protein.faa	-	ID:WP_209452833.1,	-	-	-	ID:SNX54074.1,	-	-	-	-	-	-	-
3242_Holliday_junction_re...faa	-	ID:WP_245301090.1,	-	-	-	ID:SNX54073.1,	-	-	-	-	-	-	-
3243_hypothetical_protein.faa	-	ID:WP_209452835.1,	-	-	-	-	-	-	-	-	-	-	-
3244_hypothetical_protein.faa	-	ID:WP_209452836.1,	-	-	-	ID:SNX54072.1,	-	-	-	-	-	-	-
3245_DHH_family_phosphoes...faa	-	ID:WP_209452837.1,	-	-	-	ID:SNX54070.1,	-	-	-	-	-	-	-
3246_hypothetical_protein.faa	-	ID:WP_209452838.1,	-	-	-	ID:SNX54069.1,	-	-	-	-	-	-	-
3248_hypothetical_protein.faa	-	ID:WP_209452840.1,	-	-	-	-	-	-	-	-	-	-	-
3249_hypothetical_protein.faa	-	ID:WP_209452841.1,	-	-	-	-	-	-	-	-	-	-	-
3250_hypothetical_protein.faa	-	ID:WP_209452842.1,	-	-	-	-	-	-	-	-	-	-	-
3251_hypothetical_protein.faa	-	ID:WP_209452843.1,	ID:AFK94286.1,	-	-	-	-	-	ID:AGB20460.1,	-	-	-	-
3252_ATP-dependent_RecD-l...faa	-	ID:WP_209452844.1,	-	-	-	ID:SNX54066.1,	-	-	-	-	-	-	-
3253_hypothetical_protein.faa	-	ID:WP_209452845.1,	-	-	-	ID:SNX54065.1,	-	-	-	-	-	-	-
3254_hypothetical_protein.faa	-	ID:WP_209452846.1,	-	-	-	ID:SNX54064.1,	-	-	-	-	-	-	-
3255_hypothetical_protein.faa	-	ID:WP_209452847.1,	-	-	-	ID:SNX54063.1,	-	-	-	-	-	-	-
3256_HNH_endonuclease.faa	-	ID:WP_209452848.1,	-	-	-	ID:SNX54062.1,	-	-	-	-	-	-	-
3257_transcription_termin...faa	-	ID:WP_209452849.1,	-	-	-	ID:SNX54061.1,	-	-	-	-	-	-	-
3258_hypothetical_protein.faa	-	ID:WP_209452850.1,	-	-	-	ID:SNX54060.1,	-	-	-	-	-	-	-
3259_hypothetical_protein.faa	-	ID:WP_209452851.1,	-	-	-	-	-	-	-	-	-	-	-
3260_hypothetical_protein.faa	-	ID:WP_209452852.1,	ID:AFK94285.1,	-	-	ID:SNX54054.1,	-	-	ID:AGB20459.1,	-	-	-	-
3261_hypothetical_protein.faa	-	ID:WP_209452853.1,	-	-	-	ID:SNX54053.1,	-	-	-	-	-	-	-
3263_hypothetical_protein.faa	-	ID:WP_209452855.1,	-	-	-	-	-	-	-	-	-	-	-
3264_reverse_transcriptas...faa	-	ID:WP_209452856.1,	-	-	-	ID:SNX54050.1,	-	-	-	-	-	-	-
3265_hypothetical_protein.faa	-	ID:WP_209452857.1,	-	-	-	-	-	-	-	-	-	-	-
3266_hypothetical_protein.faa	-	ID:WP_209452858.1,	-	-	-	ID:SNX54048.1,	-	-	-	-	-	-	-
3267_hypothetical_protein.faa	-	ID:WP_209452859.1,	-	-	-	ID:SNX54047.1,	-	-	-	-	-	-	-
3268_metal-dependent_hydr...faa	-	ID:WP_209452860.1,	ID:AFK94339.1,	-	-	ID:SNX54046.1,	-	-	ID:AGB20375.1,	-	-	-	-
3269_hypothetical_protein.faa	-	ID:WP_209452861.1,	-	-	-	ID:SNX54045.1,	-	-	-	-	-	-	-
3271_hypothetical_protein.faa	-	ID:WP_209452863.1,	-	-	-	ID:SNX54043.1,	-	-	-	-	-	-	-
3272_helix-turn-helix_tra...faa	-	ID:WP_209452864.1,	-	-	-	ID:SNX54042.1,	ID:ADL67848.1,	-	-	-	ID:KAA5806891.1,	-	-
3273_helix-turn-helix_dom...faa	-	ID:WP_209452872.1,	-	-	-	ID:SNX54041.1,	-	-	-	-	-	-	-
3274_ImmA-IrrE_family_met...faa	-	ID:WP_209452865.1,	ID:AFK87737.1,	-	-	ID:SNX54040.1,	-	-	-	-	-	-	-
3275_hypothetical_protein.faa	-	ID:WP_209455026.1,	-	-	-	-	-	-	-	-	-	-	-
3276_TnsD_family_Tn7-like...faa	-	ID:WP_245301375.1,	-	-	-	-	-	-	-	-	-	-	-
3277_dsDNA_nuclease_domai...faa	-	ID:WP_209455027.1,	-	-	-	-	-	-	-	-	-	ID:AST58073.1,	-
3310_DUF2281_domain-conta...faa	-	ID:WP_209452999.1,	-	ID:WP_045413698.1,	ID:ORX23777.1,	-	-	-	-	-	-	-	-
3328_sugar_ABC_transporte...faa	-	ID:WP_015311081.1,	-	ID:WP_045411571.1,	-	-	-	ID:PHO07151.1,	ID:AGB18345.1,	-	-	-	-
3330_alpha-N-arabinofuran...faa	-	ID:WP_015311083.1,	-	ID:WP_045411573.1,	-	ID:SNX53389.1,	-	ID:PHO07150.1,	ID:AGB18347.1,	-	-	-	-
3331_glycoside_hydrolase_...faa	-	ID:WP_209453016.1,	-	ID:WP_045411575.1,	-	-	ID:ADL68222.1,	ID:PHO07149.1,	ID:AGB18348.1,	-	ID:KAA5808422.1,	ID:AST58230.1,	-
3332_arabinan_endo-1-5-al...faa	-	ID:WP_209453017.1,	-	ID:WP_045411576.1,	-	-	ID:ADL68224.1,	ID:PHO07148.1,	ID:AGB18349.1,	-	-	-	-
3339_hypothetical_protein.faa	-	ID:WP_209453022.1,	-	-	-	-	-	-	-	-	-	-	-
3347_winged_helix-turn-he...faa	-	ID:WP_209453029.1,	-	-	-	-	-	-	-	-	-	-	-
3348_Bcr-CflA_family_effl...faa	-	ID:WP_209453030.1,	-	-	-	-	-	-	-	-	-	-	-
3349_hypothetical_protein.faa	-	ID:WP_209453031.1,	-	-	-	-	ID:ADL68245.1,	-	-	-	-	-	-
3351_glycoside-pentoside-...faa	-	ID:WP_209453033.1,	-	-	ID:ORX23794.1,	-	ID:ADL68249.1,	-	-	-	-	-	-
3352_alpha-beta_hydrolase.faa	-	ID:WP_209453034.1,	-	-	-	-	ID:ADL68250.1,	-	-	-	-	-	-
3353_glycoside_hydrolase_...faa	-	ID:WP_209453035.1,	-	-	ID:ORX22879.1,	-	ID:ADL68251.1,	-	-	-	-	-	-
3361_hypothetical_protein.faa	-	ID:WP_245301344.1,	-	-	-	-	-	-	-	-	-	-	-
3362_ROK_family_transcrip...faa	-	ID:WP_209454859.1,	-	-	ID:ORX23337.1,	ID:SNX54989.1,	ID:ADL69219.1,	-	-	-	-	-	-
3363_hypothetical_protein.faa	-	ID:WP_209454860.1,	-	-	ID:ORX23336.1,	ID:SNX54990.1,	ID:ADL69218.1,	-	ID:AGB19341.1,	-	-	-	-
3364_C4-dicarboxylate_ABC...faa	-	ID:WP_209454861.1,	-	-	ID:ORX23335.1,	ID:SNX54991.1,	ID:ADL69217.1,	-	ID:AGB19343.1,	-	-	ID:AST56982.1,	-
3365_hydantoinase-oxoprol...faa	-	ID:WP_209454862.1,	-	-	ID:ORX23334.1,	ID:SNX54992.1,	ID:ADL69216.1,	-	ID:AGB19340.1,	-	-	ID:AST56981.1,	-
3366_hypothetical_protein.faa	-	ID:WP_209454863.1,	-	-	ID:ORX23333.1,	ID:SNX54993.1,	-	-	ID:AGB19339.1,	-	-	-	-
3367_FAD-dependent_oxidor...faa	-	ID:WP_209454864.1,	-	-	ID:ORX23332.1,	ID:SNX54994.1,	ID:ADL69215.1,	-	ID:AGB19338.1,	-	-	-	-
3384_eutH.faa	-	ID:WP_245301295.1,	-	-	-	ID:SNX54998.1,	-	-	-	-	-	-	-
3389_hypothetical_protein.faa	-	ID:WP_209454507.1,	ID:AFK86513.1,	-	-	-	-	-	-	-	-	-	-
3408_ATP-grasp_domain-con...faa	-	ID:WP_245301293.1,	-	ID:WP_045412109.1,	-	-	ID:ADL68589.1,	ID:PHO06375.1,	ID:AGB18678.1,	ID:OXT09347.1,	ID:KAA5806820.1,	ID:AST58682.1,	-
3409_MFS_transporter.faa	-	ID:WP_209454525.1,	-	ID:WP_052409995.1,	-	-	-	ID:PHO06379.1,	ID:AGB18679.1,	ID:OXT09346.1,	ID:KAA5806819.1,	ID:AST58684.1,	-
3425_transposase.faa	-	ID:WP_245301294.1,	-	-	-	-	-	-	-	-	-	-	-
3431_family_14_glycosylhy...faa	-	ID:WP_209454913.1,	-	-	-	-	-	-	-	ID:OXT09149.1,	-	-	-
3442_NusG_domain_II-conta...faa	-	ID:WP_209454919.1,	-	ID:WP_045409076.1,	ID:ORX23222.1,	-	ID:ADL68297.1,	ID:PHO08286.1,	ID:AGB18410.1,	ID:OXT09139.1,	ID:KAA5808368.1,	ID:AST58324.1,	-
3443_sigma-54_dependent_t...faa	-	ID:WP_245301353.1,	-	-	-	-	-	-	-	-	-	-	-
3444_response_regulator.faa	-	ID:WP_245301351.1,	-	-	-	-	-	-	-	-	-	-	-
3445_ATP-binding_protein.faa	-	ID:WP_209454920.1,	-	ID:WP_045409066.1,	ID:ORX23223.1,	-	ID:ADL68295.1,	ID:PHO08288.1,	ID:AGB18408.1,	-	ID:KAA5808370.1,	ID:AST58322.1,	-
3446_zinc_ribbon_domain-c...faa	-	ID:WP_013297269.1,	-	ID:WP_045409062.1,	ID:ORX23224.1,	-	ID:ADL68294.1,	ID:PHO08289.1,	ID:AGB18407.1,	-	ID:KAA5808532.1,	ID:AST58321.1,	-
3447_zinc-ribbon_domain-c...faa	-	ID:WP_013297268.1,	-	ID:WP_013297268.1,	ID:ORX23225.1,	-	ID:ADL68293.1,	ID:PHO08290.1,	ID:AGB18406.1,	-	ID:KAA5808371.1,	ID:AST58320.1,	-
3448_hypothetical_protein.faa	-	ID:WP_209454921.1,	-	ID:WP_045409053.1,	ID:ORX23226.1,	-	ID:ADL68292.1,	ID:PHO08291.1,	ID:AGB18405.1,	-	ID:KAA5808372.1,	ID:AST58319.1,	-
3449_cytochrome_c_biogene...faa	-	ID:WP_245301352.1,	-	ID:WP_013297266.1,	ID:ORX23227.1,	-	ID:ADL68291.1,	ID:PHO08330.1,	ID:AGB18404.1,	-	ID:KAA5808373.1,	ID:AST58318.1,	-
3450_YHS_domain-containin...faa	-	ID:WP_045413707.1,	-	ID:WP_045413707.1,	ID:ORX23228.1,	-	ID:ADL68290.1,	ID:PHO08292.1,	ID:AGB18403.1,	-	ID:KAA5808374.1,	ID:AST58317.1,	-
3478_hypothetical_protein.faa	-	ID:WP_209453969.1,	-	ID:WP_045409517.1,	ID:ORX23692.1,	ID:SNX53866.1,	-	-	ID:AGB17835.1,	-	-	-	-
3479_hypothetical_protein.faa	-	ID:WP_209453970.1,	-	-	-	ID:SNX53868.1,	-	-	-	ID:OXT07313.1,	ID:KAA5806035.1,	ID:AST57536.1,	-
3486_protease_complex_sub...faa	-	ID:WP_209453976.1,	-	-	-	-	-	ID:PHO06398.1,	-	ID:OXT07323.1,	ID:KAA5806195.1,	ID:AST57552.1,	-
3523_hypothetical_protein.faa	-	ID:WP_209454006.1,	-	-	-	-	-	-	ID:AGB17876.1,	-	ID:KAA5806221.1,	-	-
3524_hypothetical_protein.faa	-	ID:WP_245301224.1,	-	-	ID:ORX23658.1,	-	ID:ADL67739.1,	ID:PHO06271.1,	ID:AGB17878.1,ID:AGB17895.1,	ID:OXT07361.1,	ID:KAA5806255.1,	ID:AST57588.1,	-
3558_hypothetical_protein.faa	-	ID:WP_209453487.1,	-	ID:WP_045413140.1,	ID:ORX22539.1,	-	-	-	-	-	ID:KAA5805761.1,	-	-
3559_type_II_toxin-antito...faa	-	ID:WP_209453488.1,	-	ID:WP_082243696.1,	ID:ORX22540.1,	-	-	-	-	-	ID:KAA5805760.1,	-	-
3561_YgiT-type_zinc_finge...faa	-	ID:WP_209453489.1,	-	ID:WP_045413134.1,	-	ID:SNX53577.1,	ID:ADL70003.1,	ID:PHO07527.1,	ID:AGB20168.1,	-	-	ID:AST57236.1,	-
3562_DUF4258_domain-conta...faa	-	ID:WP_209453490.1,	-	-	-	-	ID:ADL70004.1,	ID:PHO07528.1,	ID:AGB20169.1,	-	-	ID:AST57237.1,	-
3563_S-layer_homology_dom...faa	-	ID:WP_209453491.1,	-	ID:WP_052410017.1,	-	-	-	-	-	-	-	-	-
3603_GntR_family_transcri...faa	-	ID:WP_209453527.1,	-	-	-	ID:SNX53168.1,	-	ID:PHO06190.1,	ID:AGB20216.1,	ID:OXT08477.1,	-	ID:AST57286.1,	-
3604_ABC_transporter_ATP-...faa	-	ID:WP_209453528.1,	-	-	-	-	-	ID:PHO06189.1,	ID:AGB20217.1,	ID:OXT08476.1,	-	ID:AST57287.1,	-
3605_ABC_transporter_perm...faa	-	ID:WP_209453529.1,	-	-	-	-	-	ID:PHO06188.1,	ID:AGB20218.1,	ID:OXT08475.1,	-	ID:AST57288.1,	-
3606_glycine-betaine_ABC_...faa	-	ID:WP_209453530.1,	-	-	-	ID:SNX53169.1,	-	ID:PHO06187.1,	ID:AGB20219.1,	ID:OXT08474.1,	-	ID:AST57289.1,	-
3610_hypothetical_protein.faa	-	ID:WP_192401955.1,	-	-	-	-	ID:ADL70069.1,	-	-	-	-	-	-
3717_YhfC_family_glutamic...faa	-	ID:WP_209453645.1,	-	-	ID:ORX23875.1,	-	ID:ADL68117.1,	ID:PHO07131.1,	ID:AGB18245.1,	ID:OXT08993.1,	ID:KAA5808524.1,	ID:AST58116.1,	-
3766_WYL_domain-containin...faa	-	ID:WP_209453682.1,	-	-	-	ID:SNX54578.1,	ID:ADL68164.1,	ID:PHO07088.1,	ID:AGB18291.1,	ID:OXT09037.1,	ID:KAA5808481.1,	ID:AST58163.1,	-
3776_homoserine_dehydroge...faa	-	ID:WP_209455012.1,	-	ID:WP_045408956.1,	ID:ORX22819.1,	ID:SNX52719.1,	-	ID:PHO06067.1,	ID:AGB17792.1,	ID:OXT08553.1,	-	ID:AST57495.1,	-
3788_Dam_family_site-spec...faa	-	ID:WP_209454986.1,	-	-	ID:ORX22671.1,	ID:SNX53463.1,	ID:ADL69382.1,	-	-	-	ID:KAA5808139.1,	-	-
3789_type_II_restriction_...faa	-	ID:WP_209454987.1,	-	-	ID:ORX22670.1,	ID:SNX53462.1,	-	-	-	-	-	-	-
3790_methyltransferase_do...faa	-	ID:WP_209454988.1,	-	-	ID:ORX22669.1,	ID:SNX53461.1,	ID:ADL69381.1,	-	-	-	ID:KAA5807907.1,	-	-
3791_DUF3578_domain-conta...faa	-	ID:WP_209454989.1,	-	-	-	-	-	ID:PHO08502.1,	-	-	-	ID:AST56490.1,	-
3812_hypothetical_protein.faa	-	ID:WP_209453059.1,	-	-	-	-	-	-	-	-	-	-	-
3813_hypothetical_protein.faa	-	ID:WP_209453060.1,	-	-	-	-	ID:ADL69526.1,	ID:PHO07352.1,	-	-	ID:KAA5808057.1,	ID:AST56676.1,	-
3830_YbaK-EbsC_family_pro...faa	-	ID:WP_209453077.1,	-	-	-	ID:SNX54855.1,	ID:ADL69546.1,	ID:PHO07381.1,	ID:AGB19688.1,	ID:OXT07001.1,	ID:KAA5808076.1,	ID:AST56702.1,	-
3832_MFS_transporter.faa	-	ID:WP_245301117.1,	-	ID:WP_231560720.1,	-	-	-	-	-	-	-	-	-
3833_glycerophosphodieste...faa	-	ID:WP_209453079.1,	-	ID:WP_045413484.1,	-	-	-	-	-	-	-	-	-
3838_hypothetical_protein.faa	-	ID:WP_209453084.1,	-	ID:WP_045412653.1,	-	ID:SNX53001.1,	ID:ADL69559.1,	ID:PHO07391.1,	ID:AGB19733.1,	ID:OXT07006.1,	ID:KAA5808085.1,	ID:AST56715.1,	-
3861_hypothetical_protein.faa	-	ID:WP_209453103.1,	-	-	-	ID:SNX53025.1,	ID:ADL69582.1,	ID:PHO06573.1,	ID:AGB19757.1,	ID:OXT07029.1,	ID:KAA5808108.1,	ID:AST56740.1,	-
3875_hypothetical_protein.faa	-	ID:WP_209453116.1,	-	-	-	-	-	-	-	-	-	ID:AST56752.1,	-
3876_hypothetical_protein.faa	-	ID:WP_209453117.1,	-	-	-	-	-	-	-	-	-	-	-
3877_hypothetical_protein.faa	-	ID:WP_209453118.1,	-	-	-	-	-	-	-	-	-	ID:AST56754.1,	-
3878_hypothetical_protein.faa	-	ID:WP_209453121.1,	-	-	-	-	-	-	-	-	-	ID:AST56756.1,	-
3879_hypothetical_protein.faa	-	ID:WP_209453122.1,	-	-	-	-	-	-	-	-	-	-	-
3880_hypothetical_protein.faa	-	ID:WP_209453123.1,	-	ID:WP_156097272.1,	-	-	-	-	-	-	-	-	-
3881_helix-turn-helix_tra...faa	-	ID:WP_209453124.1,	-	ID:WP_045414007.1,	ID:ORX24454.1,	-	-	-	-	-	-	ID:AST56758.1,	-
3882_hypothetical_protein.faa	-	ID:WP_209453125.1,	-	ID:WP_052410020.1,ID:WP_052410020.1,	ID:ORX24455.1,	-	-	-	-	-	-	ID:AST56759.1,	-
3883_Fic_family_protein.faa	-	ID:WP_209453126.1,	-	ID:WP_045413273.1,	ID:ORX24456.1,	-	-	-	-	-	-	ID:AST56760.1,	-
3884_hypothetical_protein.faa	-	ID:WP_209453127.1,	-	-	-	-	-	-	-	-	-	-	-
3885_DUF6431_domain-conta...faa	-	ID:WP_245301121.1,	-	-	-	-	-	-	-	-	-	-	-
3886_hypothetical_protein.faa	-	ID:WP_209453129.1,	-	-	-	-	-	-	-	-	-	-	-
3887_hypothetical_protein.faa	-	ID:WP_209453130.1,	-	-	-	-	-	-	-	-	-	ID:AST56763.1,	-
3888_hypothetical_protein.faa	-	ID:WP_209453131.1,	-	-	-	-	-	-	-	-	-	-	-
3889_site-specific_integr...faa	-	ID:WP_209453132.1,	-	-	-	-	-	ID:PHO06711.1,	-	-	-	-	-
3952_hypothetical_protein.faa	-	ID:WP_245301203.1,	-	-	-	-	-	-	-	-	-	-	-
3958_AAA_domain-containin...faa	-	ID:WP_209453766.1,	-	-	-	-	ID:ADL69663.1,	-	ID:AGB19835.1,	-	-	-	-
3978_MFS_transporter.faa	-	ID:WP_209454735.1,	-	-	-	-	-	-	-	-	-	-	-
3979_PRC-barrel_domain-co...faa	-	ID:WP_245301335.1,	-	-	-	ID:SNX55319.1,	ID:ADL68773.1,	ID:PHO06909.1,	ID:AGB18868.1,	ID:OXT07683.1,	ID:KAA5807586.1,	ID:AST59187.1,	-
4061_stage_V_sporulation_...faa	-	ID:WP_225624359.1,	-	-	-	-	-	-	-	-	-	-	-
4064_sigma-70_family_RNA_...faa	-	ID:WP_209454273.1,	-	-	ID:ORX24676.1,	ID:SNX55555.1,	ID:ADL68996.1,	-	ID:AGB19092.1,	ID:OXT08616.1,	ID:KAA5806123.1,	-	-
4065_hypothetical_protein.faa	-	ID:WP_245301263.1,	-	-	-	-	-	-	-	-	-	-	-
4066_hypothetical_protein.faa	-	ID:WP_245301264.1,	-	-	-	-	-	-	-	-	-	-	-
4067_ABC_transporter_perm...faa	-	ID:WP_209454274.1,	-	ID:WP_045409853.1,	-	ID:SNX55549.1,ID:SNX55553.1,	ID:ADL68994.1,ID:ADL69788.1,	ID:PHO08017.1,	ID:AGB19089.1,	-	-	-	-
4068_ABC_transporter_ATP-...faa	-	ID:WP_245301265.1,	-	ID:WP_045409851.1,	-	ID:SNX55548.1,	ID:ADL68993.1,ID:ADL69787.1,	ID:PHO08016.1,	ID:AGB19088.1,	ID:OXT07470.1,	ID:KAA5804410.1,	ID:AST58966.1,	-
4069_radical_SAM_protein.faa	-	ID:WP_209455074.1,	-	-	-	ID:SNX53817.1,	ID:ADL67633.1,	ID:PHO06151.1,	-	-	-	ID:AST57475.1,	-
4070_SIS_domain-containin...faa	-	ID:WP_209454657.1,	-	ID:WP_045410572.1,	-	-	-	ID:PHO06712.1,	ID:AGB19595.1,	ID:OXT05322.1,	-	ID:AST56598.1,	-
4071_fba.faa	-	ID:WP_209454658.1,	-	ID:WP_045413320.1,	-	-	-	ID:PHO06713.1,	ID:AGB19597.1,	ID:OXT05320.1,	-	ID:AST56600.1,	-
4072_HAD-IA_family_hydrol...faa	-	ID:WP_209454659.1,	-	ID:WP_231560717.1,	-	-	-	ID:PHO06714.1,	ID:AGB19598.1,	ID:OXT05319.1,	-	ID:AST56601.1,	-
4073_hypothetical_protein.faa	-	ID:WP_209454660.1,	-	-	-	-	-	-	-	-	-	-	-
4074_PTS_sugar_transporte...faa	-	ID:WP_209454661.1,	-	ID:WP_045413323.1,	-	-	-	ID:PHO06716.1,	ID:AGB19602.1,	ID:OXT08337.1,	-	ID:AST56607.1,	-
4078_mannose-fructose-sor...faa	-	ID:WP_209454665.1,	-	-	-	-	-	-	-	-	-	-	-
4081_sigma-54-dependent_t...faa	-	ID:WP_209454668.1,	-	ID:WP_045413332.1,	-	-	-	ID:PHO06722.1,	ID:AGB19606.1,	ID:OXT08340.1,	ID:KAA5806023.1,ID:KAA5806030.1,	ID:AST56611.1,	-
4111_hypothetical_protein.faa	-	ID:WP_245301325.1,	-	-	-	-	-	-	-	-	-	-	-
4116_RNA-guided_endonucle...faa	-	ID:WP_209455038.1,	-	ID:WP_231560685.1,	ID:ORX23257.1,ID:ORX23358.1,	-	ID:ADL67924.1,ID:ADL68732.1,ID:ADL69841.1,	ID:PHO07569.1,	-	-	-	ID:AST57231.1,ID:AST57574.1,	-
4119_VanZ_family_protein.faa	-	ID:WP_209455040.1,	-	-	-	ID:SNX53296.1,	ID:ADL69782.1,	ID:PHO08011.1,	-	ID:OXT08578.1,	ID:KAA5805636.1,	-	-
4134_DUF362_domain-contai...faa	-	ID:WP_209454333.1,	-	ID:WP_045410232.1,	-	-	-	-	-	-	-	-	-
4135_sulfide-dependent_ad...faa	-	ID:WP_209454334.1,	-	-	-	-	-	-	-	-	-	-	-
4177_hypothetical_protein.faa	-	ID:WP_209452547.1,	-	-	-	-	-	-	-	-	-	-	-
4196_DEAD-DEAH_box_helica...faa	-	ID:WP_209452563.1,	-	-	-	-	-	-	-	-	-	-	-
4197_hypothetical_protein.faa	-	ID:WP_209452564.1,	-	-	-	-	-	-	-	-	-	-	-
4198_site-specific_DNA-me...faa	-	ID:WP_209452565.1,	-	-	-	-	-	-	-	-	-	-	-
4199_DUF2326_domain-conta...faa	-	ID:WP_028306830.1,	-	-	-	-	-	-	-	-	-	-	-
4200_hypothetical_protein.faa	-	ID:WP_014451309.1,	-	-	-	-	-	-	-	-	-	-	-
4201_hypothetical_protein.faa	-	ID:WP_209452566.1,	-	-	-	-	-	-	-	-	-	-	-
4202_helix-turn-helix_tra...faa	-	ID:WP_028306832.1,	-	-	-	-	-	-	-	-	-	-	-
4203_hypothetical_protein.faa	-	ID:WP_038002252.1,	-	-	-	-	-	-	-	-	-	-	-
4204_sigma-70_family_RNA_...faa	-	ID:WP_028306834.1,	-	-	-	-	-	-	-	-	-	-	-
4205_hypothetical_protein.faa	-	ID:WP_028306835.1,	-	-	-	-	-	-	-	-	-	-	-
4206_hypothetical_protein.faa	-	ID:WP_209452567.1,	-	-	-	-	-	-	-	-	-	-	-
4207_DEAD-DEAH_box_helica...faa	-	ID:WP_209452568.1,	ID:AFK87731.1,	ID:WP_197049942.1,	-	-	-	-	-	-	-	-	-
4208_hypothetical_protein.faa	-	ID:WP_245301069.1,	ID:AFK87729.1,	ID:WP_045411516.1,	-	-	-	-	-	-	-	-	-
4209_hypothetical_protein.faa	-	ID:WP_209452569.1,	ID:AFK87726.1,	-	-	-	-	-	-	-	-	-	-
4210_bifunctional_3--5-_e...faa	-	ID:WP_209452570.1,	-	-	-	-	-	-	-	-	-	-	-
4211_phage_antirepressor_...faa	-	ID:WP_209452571.1,	-	ID:WP_231560603.1,	-	-	-	-	-	-	-	-	-
4212_hypothetical_protein.faa	-	ID:WP_245301048.1,	-	-	-	-	-	-	-	-	-	-	-
4213_DNA_primase.faa	-	ID:WP_245301070.1,	-	-	-	-	-	-	-	-	-	-	-
4214_VRR-NUC_domain-conta...faa	-	ID:WP_209452574.1,	ID:AFK87721.1,	-	-	-	-	-	-	ID:OXT07422.1,	-	-	-
4215_hypothetical_protein.faa	-	ID:WP_245301049.1,	-	-	-	-	-	-	-	ID:OXT07421.1,	-	-	-
4216_hypothetical_protein.faa	-	ID:WP_209452575.1,	-	-	-	-	-	-	-	-	-	-	-
4217_HNH_endonuclease.faa	-	ID:WP_209452576.1,	-	ID:WP_045411526.1,	-	-	-	-	-	ID:OXT07419.1,	-	-	-
4218_P27_family_phage_ter...faa	-	ID:WP_003515999.1,	-	-	-	ID:SNX54869.1,	-	ID:PHO08244.1,	-	ID:OXT07418.1,	-	ID:AST58372.1,	-
4219_site-specific_DNA-me...faa	-	ID:WP_209452577.1,	-	-	-	-	ID:ADL68333.1,	-	-	ID:OXT07416.1,	ID:KAA5808337.1,	-	-
4220_site-specific_DNA-me...faa	-	ID:WP_209452578.1,	-	-	-	-	ID:ADL68334.1,	ID:PHO08242.1,	-	ID:OXT07415.1,	ID:KAA5808336.1,	ID:AST58376.1,	-
4221_virulence-like_prote...faa	-	ID:WP_023062551.1,	-	-	-	-	ID:ADL68335.1,	ID:PHO08241.1,	-	ID:OXT07414.1,	ID:KAA5808335.1,	ID:AST58377.1,	-
4222_hypothetical_protein.faa	-	ID:WP_023062550.1,	-	-	-	-	ID:ADL68336.1,	ID:PHO08240.1,	-	-	ID:KAA5808334.1,	-	-
4223_DUF4314_domain-conta...faa	-	ID:WP_013782362.1,	-	-	-	-	ID:ADL68337.1,	ID:PHO08239.1,	-	ID:OXT07413.1,	ID:KAA5808333.1,	ID:AST58378.1,	-
4224_amidoligase_family_p...faa	-	ID:WP_101303092.1,	-	-	-	-	ID:ADL68338.1,	ID:PHO08238.1,	-	-	ID:KAA5808332.1,	-	-
4225_gamma-glutamylcyclot...faa	-	ID:WP_023062547.1,	-	-	-	-	ID:ADL68339.1,	ID:PHO08237.1,	-	-	ID:KAA5808331.1,	ID:AST58381.1,	-
4226_DUF5049_domain-conta...faa	-	ID:WP_041587426.1,	-	-	-	-	-	ID:PHO08236.1,	-	ID:OXT07412.1,	ID:KAA5808330.1,	ID:AST58382.1,	-
4229_Clp_protease_ClpP.faa	-	ID:WP_008409538.1,	-	-	-	-	ID:ADL68342.1,	ID:PHO08234.1,	-	ID:OXT07409.1,	ID:KAA5808327.1,	-	-
4230_phage_major_capsid_p...faa	-	ID:WP_046499151.1,	-	-	-	-	ID:ADL68343.1,	-	-	-	ID:KAA5808326.1,	ID:AST58386.1,	-
4231_head-tail_connector_...faa	-	ID:WP_004400079.1,	-	ID:WP_045411528.1,	-	-	ID:ADL68344.1,	-	-	ID:OXT07429.1,	ID:KAA5808325.1,	-	-
4232_head-tail_adaptor_pr...faa	-	ID:WP_209452581.1,	-	ID:WP_045411536.1,	-	-	ID:ADL68345.1,	ID:PHO08233.1,	-	ID:OXT07408.1,	ID:KAA5808324.1,	ID:AST58387.1,	-
4233_HK97_gp10_family_pha...faa	-	ID:WP_245301071.1,	-	ID:WP_045411539.1,	-	-	ID:ADL68346.1,	ID:PHO08232.1,	-	ID:OXT07407.1,	ID:KAA5808323.1,	ID:AST58388.1,	-
4234_hypothetical_protein.faa	-	ID:WP_003516028.1,	-	ID:WP_045411542.1,	-	-	ID:ADL68347.1,	ID:PHO08231.1,	-	ID:OXT07406.1,	ID:KAA5808322.1,	-	-
4236_hypothetical_protein.faa	-	ID:WP_209452583.1,	-	ID:WP_045411545.1,	-	-	ID:ADL68349.1,	ID:PHO08328.1,	-	ID:OXT07428.1,	ID:KAA5808321.1,	ID:AST58391.1,	-
4237_phage_tail_protein.faa	-	ID:WP_245301072.1,	-	-	-	-	-	ID:PHO08226.1,	-	ID:OXT07401.1,	-	ID:AST58395.1,	-
4238_phage_tail_family_pr...faa	-	ID:WP_209452585.1,	-	-	ID:ORX22387.1,	-	ID:ADL68353.1,	-	-	ID:OXT07400.1,	ID:KAA5808317.1,	-	-
4239_phage_tail_protein.faa	-	ID:WP_209452586.1,	-	-	-	-	ID:ADL68354.1,	-	-	-	ID:KAA5808316.1,	-	-
4240_hypothetical_protein.faa	-	ID:WP_245301051.1,	-	-	-	-	ID:ADL68355.1,	-	-	ID:OXT07399.1,	ID:KAA5808315.1,	-	-
4241_hypothetical_protein.faa	-	ID:WP_209452587.1,	-	-	-	-	ID:ADL68356.1,	-	-	ID:OXT07397.1,	ID:KAA5808313.1,	-	-
4242_glycosyl_hydrolase_f...faa	-	ID:WP_245301073.1,	-	-	-	-	ID:ADL68357.1,	-	-	ID:OXT07396.1,	ID:KAA5808312.1,	-	-
4243_phage_holin_family_p...faa	-	ID:WP_013297329.1,	-	ID:WP_045410950.1,	ID:ORX22383.1,	-	ID:ADL68358.1,	ID:PHO08217.1,	-	ID:OXT07395.1,	ID:KAA5808311.1,	ID:AST58406.1,	-
4244_N-acetylmuramoyl-L-a...faa	-	ID:WP_209452589.1,	-	ID:WP_045410947.1,	-	-	-	ID:PHO08216.1,	-	ID:OXT07394.1,	-	ID:AST58407.1,	-
4245_hypothetical_protein.faa	-	ID:WP_014256645.1,	-	ID:WP_045410944.1,	-	-	ID:ADL68361.1,	ID:PHO08215.1,	-	ID:OXT07393.1,	ID:KAA5808310.1,	ID:AST58408.1,	-
4246_recombinase.faa	-	ID:WP_209452591.1,	-	ID:WP_045410938.1,	-	-	-	ID:PHO08213.1,	-	ID:OXT07391.1,	ID:KAA5808309.1,	ID:AST58410.1,	-
4247_hypothetical_protein.faa	-	ID:WP_003868544.1,	-	ID:WP_003868544.1,	-	-	-	-	-	-	-	-	-
4248_metalloregulator_Ars...faa	-	ID:WP_003868545.1,	-	ID:WP_005584884.1,	-	-	ID:ADL68364.1,	-	-	-	ID:KAA5808302.1,	-	-
4250_lspA.faa	-	ID:WP_003868547.1,	-	ID:WP_004103231.1,	-	-	ID:ADL68367.1,	-	-	-	ID:KAA5808300.1,	-	-
4252_type_II_toxin-antito...faa	-	ID:WP_013297337.1,	-	-	-	ID:SNX54871.1,	ID:ADL68368.1,	-	ID:AGB18445.1,	-	ID:KAA5808299.1,	-	-
4253_type_II_toxin-antito...faa	-	ID:WP_245301052.1,	-	-	-	-	-	-	-	-	-	-	-
4267_RnfABCDGE_type_elect...faa	-	ID:WP_209452601.1,	-	-	-	ID:SNX53143.1,	ID:ADL68387.1,	ID:PHO08176.1,	ID:AGB18467.1,	-	ID:KAA5808284.1,	ID:AST58458.1,	-
4268_RnfABCDGE_type_elect...faa	-	ID:WP_245301074.1,	-	-	-	ID:SNX53142.1,	ID:ADL68388.1,	ID:PHO08175.1,	ID:AGB18468.1,	-	ID:KAA5808283.1,	ID:AST58459.1,	-
4269_electron_transport_c...faa	-	ID:WP_209452603.1,	-	-	-	ID:SNX53141.1,	ID:ADL68389.1,	ID:PHO08174.1,	ID:AGB18469.1,	-	ID:KAA5808282.1,	ID:AST58460.1,	-
4270_rsxA.faa	-	ID:WP_209452604.1,	-	-	-	ID:SNX53140.1,	ID:ADL68390.1,	ID:PHO08173.1,	ID:AGB18470.1,	-	ID:KAA5808281.1,	ID:AST58461.1,	-
4271_RnfABCDGE_type_elect...faa	-	ID:WP_209452605.1,	-	-	-	ID:SNX53139.1,	ID:ADL68391.1,	ID:PHO08172.1,	ID:AGB18471.1,	-	ID:KAA5808280.1,	ID:AST58462.1,	-
4272_SoxR_reducing_system...faa	-	ID:WP_209452606.1,	-	-	-	ID:SNX55302.1,	ID:ADL68392.1,	ID:PHO08171.1,	ID:AGB18472.1,	-	ID:KAA5808279.1,	ID:AST58463.1,	-
4279_hypothetical_protein.faa	-	ID:WP_209452613.1,	-	-	-	-	-	-	-	-	-	-	-
4280_hypothetical_protein.faa	-	ID:WP_209452614.1,	-	-	-	-	-	-	-	-	-	-	-
4281_hypothetical_protein.faa	-	ID:WP_209452615.1,	-	-	-	-	-	-	-	-	-	-	-
4282_type_II_toxin-antito...faa	-	ID:WP_209452616.1,	-	-	ID:ORX23823.1,	-	-	ID:PHO08165.1,	ID:AGB18479.1,	ID:OXT09452.1,	-	ID:AST58470.1,	-
4285_response_regulator_t...faa	-	ID:WP_209452619.1,	-	-	-	-	-	-	-	ID:OXT09457.1,	-	-	-
4287_hypothetical_protein.faa	-	ID:WP_209452621.1,ID:WP_209452623.1,	-	-	-	-	ID:ADL68402.1,	ID:PHO08157.1,	ID:AGB18484.1,	ID:OXT09458.1,	-	ID:AST58476.1,	-
4288_NAD-dependent_epimer...faa	-	ID:WP_209452622.1,	-	-	-	-	-	-	-	-	-	-	-
4290_radical_SAM_protein.faa	-	ID:WP_209452624.1,	-	-	-	-	ID:ADL68403.1,	-	ID:AGB18485.1,	-	ID:KAA5808268.1,	-	-
4291_type_II_toxin-antito...faa	-	ID:WP_013297373.1,	-	ID:WP_045413393.1,	-	-	ID:ADL68404.1,	ID:PHO08156.1,	ID:AGB18486.1,	ID:OXT09459.1,	ID:KAA5808267.1,	ID:AST58479.1,	-
4292_type_II_toxin-antito...faa	-	ID:WP_209452625.1,	-	-	ID:ORX23165.1,	-	ID:ADL68405.1,	ID:PHO08155.1,	ID:AGB18487.1,	ID:OXT09460.1,	ID:KAA5808266.1,	ID:AST58480.1,	-
4293_hypothetical_protein.faa	-	ID:WP_245301054.1,	-	-	-	-	-	-	-	-	-	-	-
4294_hypothetical_protein.faa	-	ID:WP_209452626.1,	-	-	-	-	-	ID:PHO08154.1,	-	-	-	ID:AST58484.1,	-
4295_flavodoxin_family_pr...faa	-	ID:WP_209452627.1,	-	-	-	-	-	ID:PHO08153.1,	ID:AGB18489.1,	-	-	ID:AST58485.1,	-
4296_iron-containing_alco...faa	-	ID:WP_209452628.1,	-	ID:WP_045413397.1,	-	ID:SNX53975.1,	ID:ADL68406.1,	ID:PHO08152.1,	-	ID:OXT09461.1,	ID:KAA5808265.1,	ID:AST58486.1,	-
4300_aldo-keto_reductase.faa	-	ID:WP_245301056.1,	-	-	-	-	-	-	-	-	-	-	-
4301_aldo-keto_reductase.faa	-	ID:WP_209452630.1,	-	ID:WP_045413422.1,	-	-	ID:ADL68412.1,	ID:PHO08147.1,	ID:AGB18494.1,	ID:OXT09468.1,	-	ID:AST58494.1,	-
4302_hypothetical_protein.faa	-	ID:WP_245301057.1,	-	-	-	-	-	-	-	-	-	ID:AST58496.1,	-
4303_hypothetical_protein.faa	-	ID:WP_209452631.1,	-	-	-	-	-	-	-	-	-	ID:AST58497.1,	-
4306_DUF6429_family_prote...faa	-	ID:WP_209452633.1,	-	ID:WP_045413428.1,	ID:ORX23153.1,	-	ID:ADL68415.1,	ID:PHO08144.1,	ID:AGB18497.1,	ID:OXT09471.1,	ID:KAA5808258.1,	ID:AST58500.1,	-
4307_pyridoxamine_5--phos...faa	-	ID:WP_209452634.1,	-	ID:WP_045413431.1,	-	-	ID:ADL68416.1,	ID:PHO08142.1,	ID:AGB18498.1,	ID:OXT09473.1,	ID:KAA5808257.1,	ID:AST58502.1,	-
4316_TrkH_family_potassiu...faa	-	ID:WP_209452641.1,	-	-	-	-	ID:ADL68425.1,	ID:PHO08134.1,	-	ID:OXT09481.1,	ID:KAA5808249.1,	ID:AST58511.1,	-
4317_TrkA_family_potassiu...faa	-	ID:WP_209452642.1,	-	-	-	-	ID:ADL68426.1,	ID:PHO08133.1,	-	ID:OXT09482.1,	ID:KAA5808248.1,	ID:AST58512.1,	-
4333_putative_DNA_binding...faa	-	ID:WP_094043209.1,	-	-	-	-	ID:ADL68494.1,	ID:PHO07875.1,	ID:AGB18586.1,	ID:OXT09559.1,ID:OXT09498.1,	-	ID:AST58579.1,	-
4336_hypothetical_protein.faa	-	ID:WP_245301059.1,	-	-	-	-	-	-	-	ID:OXT09551.1,	ID:KAA5805706.1,	-	-
4337_type_II_toxin-antito...faa	-	ID:WP_209452659.1,	-	-	-	-	-	-	-	-	ID:KAA5805695.1,	-	-
4338_DUF4351_domain-conta...faa	-	ID:WP_245301060.1,	-	ID:WP_231560651.1,	-	-	-	-	-	-	-	-	-
4339_DUF4351_domain-conta...faa	-	ID:WP_245301061.1,	-	ID:WP_231560654.1,	-	-	-	-	-	-	-	-	-
4340_hypothetical_protein.faa	-	ID:WP_209452660.1,	-	-	-	-	-	-	-	-	-	-	-
4343_aminotransferase_cla...faa	-	ID:WP_209452663.1,	-	-	-	-	-	-	-	-	-	-	-
4346_glycosyltransferase_...faa	-	ID:WP_209452666.1,	-	-	-	-	-	-	-	-	-	-	-
4349_glycosyltransferase.faa	-	ID:WP_209452668.1,	-	-	-	-	-	-	-	-	-	-	-
4350_hypothetical_protein.faa	-	ID:WP_209452669.1,	-	-	-	-	-	-	-	-	-	-	-
4354_hypothetical_protein.faa	-	ID:WP_209452674.1,	-	-	-	-	-	-	-	-	-	-	-
4355_integrase_core_domai...faa	-	ID:WP_209452675.1,	-	-	-	-	-	-	-	-	-	-	-
4362_hypothetical_protein.faa	-	ID:WP_230197579.1,	-	-	-	-	-	-	-	-	-	ID:AST58551.1,	-
4377_hypothetical_protein.faa	-	ID:WP_209452693.1,	-	-	-	-	-	-	-	-	-	-	-
4378_transposase.faa	-	ID:WP_209452694.1,	-	-	-	-	-	-	-	-	-	-	-
4379_IS110_family_transpo...faa	-	ID:WP_245301066.1,	-	-	-	-	-	-	-	-	-	-	-
4380_DUF4209_domain-conta...faa	-	ID:WP_209452696.1,	-	-	-	-	-	-	-	-	-	-	-
4381_hypothetical_protein.faa	-	ID:WP_245301067.1,	-	-	-	-	ID:ADL68481.1,	-	-	-	-	-	-
4382_TerB_N-terminal_doma...faa	-	ID:WP_245301068.1,	-	-	-	-	-	-	-	-	-	-	-
4383_hypothetical_protein.faa	-	ID:WP_209454277.1,	-	-	-	-	-	-	-	-	-	-	-
4384_ATP-grasp_domain-con...faa	-	ID:WP_245301269.1,	-	-	-	-	-	-	-	-	-	-	-
4385_hypothetical_protein.faa	-	ID:WP_209454279.1,	-	-	-	-	-	-	-	-	-	-	-
4386_hypothetical_protein.faa	-	ID:WP_209454280.1,	-	-	-	-	-	-	-	-	-	-	-
4389_hypothetical_protein.faa	-	ID:WP_209454320.1,	-	-	-	-	-	-	-	-	-	-	-
4390_ADP-ribosylglycohydr...faa	-	ID:WP_209454282.1,	ID:AFK94366.1,	-	-	ID:SNX54055.1,ID:SNX54484.1,	ID:ADL68072.1,	-	ID:AGB20402.1,	-	-	ID:AST58030.1,ID:AST58063.1,	-
4391_hypothetical_protein.faa	-	ID:WP_209454283.1,	-	-	-	-	ID:ADL68071.1,	-	-	-	ID:KAA5805821.1,	-	-
4392_brxL.faa	-	ID:WP_209454284.1,	-	-	-	ID:SNX53453.1,	ID:ADL68070.1,	ID:PHO08503.1,	-	-	ID:KAA5805820.1,	ID:AST56491.1,	-
4393_pglZ.faa	-	ID:WP_209454285.1,	-	-	-	ID:SNX53454.1,	ID:ADL68069.1,	ID:PHO08504.1,	-	-	ID:KAA5805819.1,	ID:AST56492.1,	-
4394_pglX.faa	-	ID:WP_209454286.1,	-	-	-	ID:SNX53455.1,	ID:ADL68068.1,	ID:PHO08505.1,	-	-	-	ID:AST56493.1,	-
4395_brxC.faa	-	ID:WP_209454287.1,	-	-	-	ID:SNX53456.1,	ID:ADL68067.1,	ID:PHO08506.1,	-	-	ID:KAA5805922.1,	ID:AST56494.1,	-
4396_DUF1788_domain-conta...faa	-	ID:WP_150201260.1,	-	-	-	ID:SNX53457.1,	ID:ADL68066.1,	ID:PHO08507.1,	-	-	ID:KAA5805923.1,	ID:AST56495.1,	-
4397_DUF1819_family_prote...faa	-	ID:WP_150201261.1,	-	-	-	ID:SNX53458.1,	ID:ADL68065.1,	ID:PHO08554.1,	-	-	ID:KAA5805924.1,	ID:AST56496.1,	-
4398_hypothetical_protein.faa	-	ID:WP_155812164.1,	-	-	-	-	-	-	-	-	-	-	-
4399_hypothetical_protein.faa	-	ID:WP_209454290.1,	-	-	-	-	-	-	-	-	-	-	-
4425_divalent_metal_catio...faa	-	ID:WP_245301268.1,	-	-	-	-	-	-	-	-	-	-	-
4426_biotin-dependent_car...faa	-	ID:WP_209454314.1,	-	-	-	-	-	-	-	-	-	-	-
4427_pxpB.faa	-	ID:WP_209454315.1,	-	-	-	-	-	-	-	-	-	-	-
4428_LamB-YcsF_family_pro...faa	-	ID:WP_209454316.1,	-	-	-	-	-	-	-	-	-	-	-
4440_hypothetical_protein.faa	-	ID:WP_209455033.1,	ID:AFK85133.1,	-	-	ID:SNX53300.1,	-	-	-	ID:OXT08576.1,	-	-	-
4456_DUF2281_domain-conta...faa	-	ID:WP_245301328.1,	-	ID:WP_231560679.1,	-	ID:SNX53688.1,	-	-	-	-	-	-	-
4457_AbrB-MazE-SpoVT_fami...faa	-	ID:WP_209454709.1,	-	-	-	-	ID:ADL67759.1,ID:ADL68373.1,ID:ADL70126.1,	ID:PHO08191.1,	ID:AGB18449.1,	ID:OXT06034.1,ID:OXT08856.1,	ID:KAA5806237.1,	ID:AST58441.1,	-
4458_putative_toxin-antit...faa	-	ID:WP_209454728.1,	-	-	-	-	ID:ADL67758.1,ID:ADL68374.1,ID:ADL70125.1,	ID:PHO08190.1,	ID:AGB18450.1,	ID:OXT06035.1,ID:OXT08857.1,	-	ID:AST58442.1,	-
4459_TIR_domain-containin...faa	-	ID:WP_209454710.1,	-	-	-	-	ID:ADL70124.1,	-	-	ID:OXT08858.1,	-	-	-
4460_hypothetical_protein.faa	-	ID:WP_245301329.1,	-	-	-	-	ID:ADL70123.1,	-	-	-	-	-	-
4461_type_II_toxin-antito...faa	-	ID:WP_013299077.1,	-	-	-	ID:SNX53703.1,	ID:ADL70121.1,	ID:PHO07305.1,	-	ID:OXT08861.1,	ID:KAA5806600.1,	ID:AST57341.1,	-
4462_PIN_domain_nuclease.faa	-	ID:WP_013299076.1,	-	-	-	ID:SNX53702.1,	ID:ADL70120.1,	ID:PHO07304.1,	-	ID:OXT08862.1,	ID:KAA5806601.1,	-	-
4464_hypothetical_protein.faa	-	ID:WP_209454712.1,	-	-	-	ID:SNX53700.1,	ID:ADL70118.1,	ID:PHO07302.1,	-	-	ID:KAA5806603.1,	ID:AST57339.1,	-
4465_hypothetical_protein.faa	-	ID:WP_209454713.1,	-	-	-	ID:SNX53699.1,	ID:ADL70117.1,	-	-	-	ID:KAA5806604.1,	-	-
4466_hypothetical_protein.faa	-	ID:WP_150200977.1,	-	-	-	ID:SNX53698.1,	-	-	-	-	ID:KAA5806606.1,	-	-
4478_TetM-TetW-TetO-TetS_...faa	-	ID:WP_209454726.1,	-	-	-	-	-	-	-	-	-	-	-
4483_hypothetical_protein.faa	-	ID:WP_209455021.1,	-	-	-	-	-	-	-	-	-	-	-
4486_hypothetical_protein.faa	-	ID:WP_209455024.1,	-	-	-	-	-	-	-	-	-	-	-
4487_hypothetical_protein.faa	-	ID:WP_209455025.1,	-	-	-	-	-	-	-	-	-	-	-
4488_helix-turn-helix_tra...faa	-	ID:WP_209455054.1,	-	-	-	ID:SNX54496.1,	-	-	ID:AGB18195.1,	-	-	ID:AST58074.1,	-
4489_pyridoxamine_5--phos...faa	-	ID:WP_015310952.1,	-	-	-	ID:SNX54497.1,	-	ID:PHO06616.1,	ID:AGB18196.1,	-	-	ID:AST58075.1,	-
4490_hypothetical_protein.faa	-	ID:WP_013297056.1,	-	-	-	ID:SNX54440.1,ID:SNX54452.1,	ID:ADL68081.1,	ID:PHO06468.1,	ID:AGB18205.1,	ID:OXT09402.1,	ID:KAA5805830.1,	-	-
4491_LysE_family_transloc...faa	-	ID:WP_245301377.1,	-	-	-	ID:SNX54437.1,	-	-	-	-	-	-	-
4492_hypothetical_protein.faa	-	ID:WP_209455055.1,	-	-	-	-	-	-	-	-	-	-	-
4493_hypothetical_protein.faa	-	ID:WP_209455056.1,	-	-	-	-	-	-	-	-	-	-	-
4494_type_II_toxin-antito...faa	-	ID:WP_209455057.1,	-	-	-	-	-	-	-	-	-	-	-
4495_DUF1002_domain-conta...faa	-	ID:WP_209454018.1,	-	-	-	ID:SNX55263.1,	ID:ADL69161.1,	ID:PHO06792.1,	ID:AGB19295.1,	ID:OXT05922.1,	ID:KAA5807217.1,	ID:AST58771.1,	-
4504_menaquinone_biosynth...faa	-	ID:WP_209454027.1,	-	ID:WP_045410079.1,	-	-	-	-	ID:AGB19284.1,	ID:OXT05911.1,	-	-	-
4505_ubiA.faa	-	ID:WP_209454028.1,	-	-	-	-	-	-	ID:AGB19283.1,	ID:OXT05910.1,	-	-	-
4506_UbiX_family_flavin_p...faa	-	ID:WP_209454029.1,	-	ID:WP_045410081.1,	-	-	ID:ADL68243.1,	ID:PHO06782.1,	ID:AGB19282.1,	ID:OXT05909.1,	-	ID:AST58785.1,	-
4507_MetQ-NlpA_family_ABC...faa	-	ID:WP_209454030.1,	-	ID:WP_045410084.1,	-	-	-	ID:PHO06781.1,	ID:AGB19281.1,	ID:OXT05908.1,	-	ID:AST58786.1,	-
4508_ABC_transporter_ATP-...faa	-	ID:WP_209454031.1,	-	ID:WP_045410086.1,	-	-	-	ID:PHO06780.1,	ID:AGB19280.1,	ID:OXT05907.1,	-	ID:AST58787.1,	-
4509_ABC_transporter_perm...faa	-	ID:WP_245301241.1,	-	ID:WP_045410088.1,	-	-	-	ID:PHO06779.1,	ID:AGB19279.1,	ID:OXT05906.1,	-	ID:AST58788.1,	-
4528_LysR_family_transcri...faa	-	ID:WP_209454048.1,	-	-	-	-	-	-	-	-	-	-	-
4529_FAD-dependent_oxidor...faa	-	ID:WP_209454049.1,	-	ID:WP_045410125.1,	-	-	-	-	-	-	-	-	-
4530_iron-containing_alco...faa	-	ID:WP_245301236.1,	-	ID:WP_197049915.1,	-	-	-	-	-	-	-	-	-
4534_hypothetical_protein.faa	-	ID:WP_245301237.1,	-	ID:WP_045410137.1,	ID:ORX23971.1,	-	ID:ADL69129.1,	-	ID:AGB19259.1,	ID:OXT05887.1,	ID:KAA5807190.1,	ID:AST58810.1,	-
4549_helix-turn-helix_tra...faa	-	ID:WP_015311792.1,	-	-	-	ID:SNX52753.1,	-	ID:PHO06250.1,	ID:AGB19244.1,	-	-	ID:AST58825.1,	-
4550_DUF2812_domain-conta...faa	-	ID:WP_209454066.1,	-	-	-	ID:SNX52752.1,	-	ID:PHO06251.1,	ID:AGB19243.1,	-	-	ID:AST58826.1,	-
4551_hypothetical_protein.faa	-	ID:WP_209454067.1,	-	-	-	ID:SNX52751.1,	-	ID:PHO06252.1,	ID:AGB19242.1,	-	-	ID:AST58827.1,	-
4577_BlaI-MecI-CopY_famil...faa	-	ID:WP_209453154.1,	-	-	-	ID:SNX53161.1,	-	-	-	ID:OXT07215.1,	-	-	-
4578_M56_family_metallope...faa	-	ID:WP_209453155.1,	-	-	-	ID:SNX53162.1,	-	-	-	ID:OXT07216.1,	-	-	-
4579_hypothetical_protein.faa	-	ID:WP_209453156.1,	-	-	-	ID:SNX53163.1,	-	-	-	ID:OXT07217.1,	-	-	-
4636_hypothetical_protein.faa	-	ID:WP_245301123.1,	-	-	-	-	-	-	-	-	-	-	-
4637_hypothetical_protein.faa	-	ID:WP_209453236.1,	-	-	-	ID:SNX53246.1,	-	ID:PHO07643.1,ID:PHO07974.1,	ID:AGB19920.1,	ID:OXT07071.1,	-	ID:AST57620.1,	-
4638_ATP-binding_cassette...faa	-	ID:WP_209453210.1,	-	ID:WP_045409772.1,	-	ID:SNX53257.1,	ID:ADL69755.1,	ID:PHO07986.1,	ID:AGB19929.1,	ID:OXT08610.1,	ID:KAA5806335.1,	ID:AST56950.1,	-
4639_hypothetical_protein.faa	-	ID:WP_245301124.1,	-	ID:WP_013298717.1,	-	ID:SNX53258.1,	ID:ADL69756.1,	ID:PHO07987.1,	ID:AGB19930.1,	ID:OXT08609.1,	ID:KAA5806336.1,	ID:AST56951.1,	-
4640_hypothetical_protein.faa	-	ID:WP_209453212.1,	-	ID:WP_045409780.1,	-	ID:SNX53259.1,	ID:ADL69757.1,	ID:PHO07988.1,	ID:AGB19931.1,	ID:OXT08608.1,	ID:KAA5806337.1,	ID:AST56952.1,	-
4641_hypothetical_protein.faa	-	ID:WP_245301125.1,	-	-	-	-	-	-	-	-	-	-	-
4642_hypothetical_protein.faa	-	ID:WP_245301126.1,	-	-	-	-	-	-	-	-	-	-	-
4643_hypothetical_protein.faa	-	ID:WP_209453213.1,	-	ID:WP_045409783.1,	-	ID:SNX53261.1,	ID:ADL69759.1,	ID:PHO07296.1,ID:PHO07990.1,	ID:AGB19933.1,	ID:OXT08606.1,	ID:KAA5806340.1,	ID:AST57332.1,	-
4644_ATP-binding_cassette...faa	-	ID:WP_209453214.1,	-	-	-	ID:SNX53262.1,	ID:ADL69760.1,	ID:PHO07297.1,ID:PHO07991.1,	ID:AGB19934.1,	ID:OXT08605.1,	ID:KAA5806341.1,	ID:AST57333.1,	-
4645_hypothetical_protein.faa	-	ID:WP_209453215.1,	-	ID:WP_013298722.1,	-	ID:SNX53263.1,	ID:ADL69761.1,	ID:PHO07992.1,	ID:AGB19935.1,	ID:OXT08604.1,	ID:KAA5806342.1,	-	-
4646_hypothetical_protein.faa	-	ID:WP_209453216.1,	-	-	-	ID:SNX53264.1,	ID:ADL69762.1,	ID:PHO07993.1,	ID:AGB19936.1,	ID:OXT08603.1,	ID:KAA5806343.1,	-	-
4647_hypothetical_protein.faa	-	ID:WP_245301132.1,	-	ID:WP_223814635.1,	-	ID:SNX53265.1,	ID:ADL69763.1,	ID:PHO07300.1,ID:PHO07994.1,	ID:AGB19937.1,	ID:OXT08602.1,	ID:KAA5806344.1,	ID:AST57336.1,	-
4648_hypothetical_protein.faa	-	ID:WP_209453218.1,	-	ID:WP_013298725.1,	-	-	ID:ADL69764.1,	ID:PHO07301.1,ID:PHO07995.1,	-	-	ID:KAA5806345.1,	ID:AST57337.1,	-
4649_LuxR_C-terminal-rela...faa	-	ID:WP_209453219.1,	-	ID:WP_045409794.1,	-	ID:SNX53277.1,	ID:ADL69765.1,	ID:PHO07996.1,	ID:AGB19941.1,	ID:OXT08596.1,	ID:KAA5806346.1,	ID:AST56955.1,	-
4662_transposase.faa	-	ID:WP_209453232.1,	-	-	-	-	-	-	-	ID:OXT05967.1,	-	-	-
4663_electron_transfer_fl...faa	-	ID:WP_245301364.1,	-	-	-	ID:SNX53524.1,	ID:ADL69174.1,	ID:PHO06805.1,	ID:AGB19308.1,	ID:OXT07865.1,	ID:KAA5807230.1,	ID:AST58755.1,	-
4664_electron_transfer_fl...faa	-	ID:WP_209454970.1,	-	-	-	ID:SNX53523.1,	ID:ADL69173.1,	ID:PHO06804.1,	ID:AGB19307.1,	ID:OXT07866.1,	ID:KAA5807229.1,	ID:AST58756.1,	-
4665_FAD-binding_protein.faa	-	ID:WP_209454971.1,	-	-	-	ID:SNX53522.1,	ID:ADL69172.1,	ID:PHO06803.1,	ID:AGB19306.1,	ID:OXT07867.1,	ID:KAA5807228.1,	ID:AST58757.1,	-
4666_larA.faa	-	ID:WP_209454972.1,	-	-	-	ID:SNX53521.1,	ID:ADL69171.1,	ID:PHO06802.1,	ID:AGB19305.1,	ID:OXT07868.1,	ID:KAA5807227.1,	ID:AST58758.1,	-
4667_short-chain-enoyl-Co...faa	-	ID:WP_209454973.1,	-	-	-	ID:SNX53084.1,	ID:ADL69170.1,	ID:PHO06801.1,	ID:AGB19304.1,	ID:OXT07869.1,	ID:KAA5807226.1,	ID:AST58760.1,	-
4668_acyl-CoA_dehydrogena...faa	-	ID:WP_209454974.1,	-	-	-	ID:SNX53083.1,	ID:ADL69169.1,	ID:PHO06800.1,	ID:AGB19303.1,	ID:OXT07870.1,	ID:KAA5807225.1,	ID:AST58761.1,	-
4669_electron_transfer_fl...faa	-	ID:WP_209454975.1,	-	-	-	ID:SNX53082.1,	ID:ADL69168.1,	ID:PHO06799.1,	ID:AGB19302.1,	ID:OXT07871.1,	ID:KAA5807224.1,	ID:AST58762.1,	-
4670_electron_transfer_fl...faa	-	ID:WP_209454976.1,	-	-	-	ID:SNX53081.1,	ID:ADL69167.1,	ID:PHO06798.1,	ID:AGB19301.1,	ID:OXT07872.1,	ID:KAA5807223.1,	ID:AST58763.1,	-
4671_3-hydroxybutyryl-CoA...faa	-	ID:WP_209454977.1,	-	-	-	ID:SNX53080.1,	ID:ADL69166.1,	ID:PHO06797.1,	ID:AGB19300.1,	ID:OXT07873.1,	ID:KAA5807222.1,	ID:AST58764.1,	-
4672_acetyl-CoA_C-acetylt...faa	-	ID:WP_209454978.1,	-	-	-	ID:SNX53079.1,	ID:ADL69165.1,	ID:PHO06796.1,	ID:AGB19299.1,	ID:OXT07874.1,	ID:KAA5807221.1,	ID:AST58765.1,	-
4673_acetyl-CoA_hydrolase...faa	-	ID:WP_209454979.1,	-	-	-	ID:SNX53550.1,ID:SNX54690.1,	ID:ADL69164.1,	ID:PHO06795.1,	ID:AGB19298.1,	ID:OXT07875.1,	ID:KAA5807220.1,	ID:AST58766.1,	-
4674_redox-sensing_transc...faa	-	ID:WP_245301365.1,	-	-	-	-	-	-	-	-	-	-	-
4678_polysaccharide_deace...faa	-	ID:WP_209453406.1,	-	-	-	ID:SNX53390.1,	-	-	-	-	-	-	-
4679_alpha-beta_hydrolase...faa	-	ID:WP_245301155.1,	-	-	-	-	-	-	-	-	-	-	-
4680_pectinesterase_famil...faa	-	ID:WP_209453408.1,	-	-	-	-	-	-	-	-	-	-	-
4693_type_II_toxin-antito...faa	-	ID:WP_209453414.1,	-	ID:WP_082243677.1,	-	-	ID:ADL69850.1,	ID:PHO08059.1,	-	ID:OXT06736.1,	ID:KAA5807523.1,	ID:AST57045.1,	-
4697_S-layer_homology_dom...faa	-	ID:WP_209453417.1,	-	ID:WP_045411799.1,	-	-	-	-	-	ID:OXT06732.1,	-	-	-
4698_sugar_ABC_transporte...faa	-	ID:WP_209453418.1,	-	-	-	-	-	-	-	ID:OXT06731.1,	-	-	-
4700_carbohydrate_ABC_tra...faa	-	ID:WP_094045904.1,	-	-	-	-	-	-	-	ID:OXT06729.1,	-	-	-
4701_glycoside_hydrolase_...faa	-	ID:WP_094045902.1,	-	-	-	ID:SNX53391.1,	-	ID:PHO07326.1,	-	ID:OXT06728.1,	-	-	-
4702_glycoside_hydrolase_...faa	-	ID:WP_209453419.1,	-	-	-	-	-	-	-	ID:OXT06727.1,	-	-	-
4704_lactate_utilization_...faa	-	ID:WP_094045896.1,	-	-	-	ID:SNX54489.1,	-	-	-	ID:OXT06725.1,	-	-	-
4705_heparinase_II-III_fa...faa	-	ID:WP_209453421.1,	-	-	-	-	-	-	-	ID:OXT06724.1,	-	-	-
4706_DUF2264_domain-conta...faa	-	ID:WP_209453422.1,	-	ID:WP_045413716.1,	-	-	-	-	-	ID:OXT06723.1,	-	-	-
4719_HEPN_domain-containi...faa	-	ID:WP_209453436.1,	-	-	ID:ORX24651.1,	-	-	-	-	-	-	-	-
4720_nucleotidyltransfera...faa	-	ID:WP_245301161.1,	-	-	ID:ORX24650.1,	-	-	-	-	-	-	-	-
4727_glycoside_hydrolase_...faa	-	ID:WP_209453443.1,	-	ID:WP_045409897.1,	-	-	-	-	ID:AGB19978.1,	-	-	-	-
4728_hypothetical_protein.faa	-	ID:WP_209453444.1,	-	-	-	-	-	-	-	-	-	-	-
4731_PTS_transporter_subu...faa	-	ID:WP_209453447.1,	-	-	-	-	-	-	-	-	-	ID:AST57010.1,	-
4732_PTS_sugar_transporte...faa	-	ID:WP_209453448.1,	-	-	-	-	-	-	-	ID:OXT05737.1,	-	ID:AST57012.1,	-
4748_hypothetical_protein.faa	-	ID:WP_209453462.1,	-	-	-	-	-	-	-	-	-	-	-
4798_flagellar_FlbD_famil...faa	-	ID:WP_245301309.1,	-	-	-	-	-	-	-	-	-	-	-
4827_endonuclease-exonucl...faa	-	ID:WP_209454619.1,	-	ID:WP_045409834.1,	-	-	ID:ADL69783.1,	ID:PHO08012.1,	-	-	-	-	-
4828_ATP-binding_cassette...faa	-	ID:WP_245301306.1,	-	-	-	-	-	-	-	-	-	-	-
4829_SDR_family_oxidoredu...faa	-	ID:WP_209454460.1,	-	-	-	-	ID:ADL68530.1,	-	ID:AGB18616.1,	ID:OXT09584.1,	-	-	-
4830_hypothetical_protein.faa	-	ID:WP_013297499.1,	-	-	-	ID:SNX53616.1,	ID:ADL68531.1,	-	ID:AGB18617.1,	ID:OXT09585.1,	-	-	-
4831_DUF6364_family_prote...faa	-	ID:WP_045410794.1,	-	ID:WP_045410794.1,	-	ID:SNX53235.1,	ID:ADL68532.1,	ID:PHO07847.1,	ID:AGB18620.1,	-	ID:KAA5806427.1,	ID:AST58613.1,	-
4847_hypothetical_protein.faa	-	ID:WP_209454475.1,	-	-	-	-	-	-	-	-	-	-	-
4848_hypothetical_protein.faa	-	ID:WP_209454476.1,	-	-	-	-	-	-	-	-	-	-	-
4888_preA.faa	-	ID:WP_209454151.1,	-	ID:WP_052409906.1,	-	-	-	-	-	-	-	-	-
4889_hydA.faa	-	ID:WP_209454152.1,	-	-	-	-	-	-	-	-	-	-	-
4890_cytosine_permease.faa	-	ID:WP_209454153.1,	-	-	-	-	-	-	-	-	-	-	-
4891_cytosine_deaminase.faa	-	ID:WP_209454154.1,	-	-	-	-	-	-	-	-	-	-	-
4892_cytosine_permease.faa	-	ID:WP_209454155.1,	-	-	-	-	-	-	-	-	-	-	-
4918_hypothetical_protein.faa	-	ID:WP_209454174.1,	-	-	-	-	ID:ADL69361.1,	ID:PHO08485.1,	ID:AGB19473.1,	ID:OXT06973.1,	ID:KAA5807881.1,	ID:AST56469.1,	-
4936_sugar_ABC_transporte...faa	-	ID:WP_245301276.1,	-	-	-	-	-	-	-	-	-	-	-
4984_hypothetical_protein.faa	-	ID:WP_209454417.1,	-	-	-	-	-	-	-	-	-	-	-
4985_ATP-binding_cassette...faa	-	ID:WP_209454769.1,	-	-	-	-	-	-	-	-	-	-	-
4996_class_I_SAM-dependen...faa	-	ID:WP_209454778.1,	-	-	ID:ORX23725.1,	-	-	-	ID:AGB18397.1,	-	-	-	-
4997_peptidoglycan_DD-met...faa	-	ID:WP_209454779.1,	-	-	ID:ORX23726.1,	-	ID:ADL68283.1,	-	ID:AGB18396.1,	-	ID:KAA5808381.1,	ID:AST58308.1,	-
4998_lgt.faa	-	ID:WP_209454780.1,	-	ID:WP_045410983.1,	ID:ORX23728.1,	-	ID:ADL68281.1,	-	ID:AGB18394.1,	ID:OXT09132.1,	ID:KAA5808533.1,	ID:AST58306.1,	-
4999_YHS_domain-containin...faa	-	ID:WP_085112233.1,	-	ID:WP_045410982.1,	ID:ORX23729.1,	ID:SNX54794.1,	ID:ADL68280.1,	ID:PHO08297.1,	ID:AGB18393.1,	ID:OXT09131.1,	ID:KAA5808383.1,	ID:AST58304.1,	-
5001_HoxN-HupN-NixA_famil...faa	-	ID:WP_245301338.1,	-	-	-	-	-	-	-	-	-	-	-
5002_cysK.faa	-	ID:WP_209454783.1,	-	-	ID:ORX23731.1,	ID:SNX52735.1,	ID:ADL68278.1,	-	ID:AGB19225.1,	-	-	-	-
5003_bifunctional_cystath...faa	-	ID:WP_209454784.1,	-	-	ID:ORX23732.1,	ID:SNX52736.1,	ID:ADL68277.1,	-	ID:AGB19226.1,	-	-	-	-
5004_methyltransferase_do...faa	-	ID:WP_209454785.1,	-	-	ID:ORX23733.1,	ID:SNX52737.1,	ID:ADL68276.1,	-	ID:AGB19227.1,	-	-	-	-
5006_nucleotidyltransfera...faa	-	ID:WP_209454786.1,	-	-	-	-	-	ID:PHO08301.1,	ID:AGB18389.1,	ID:OXT09127.1,	-	-	-
5012_hypothetical_protein.faa	-	ID:WP_209454792.1,	-	-	-	ID:SNX54746.1,	ID:ADL68269.1,	ID:PHO08306.1,	ID:AGB18383.1,	ID:OXT09121.1,	-	ID:AST58266.1,	-
5013_hypothetical_protein.faa	-	ID:WP_209454793.1,	-	-	-	ID:SNX54745.1,	ID:ADL68268.1,	ID:PHO08307.1,	ID:AGB18382.1,	ID:OXT09120.1,	-	ID:AST58265.1,	-
5105_DUF2273_domain-conta...faa	-	ID:WP_209453614.1,	-	-	-	-	ID:ADL68821.1,	ID:PHO06554.1,	ID:AGB18915.1,	ID:OXT07640.1,	ID:KAA5807632.1,	ID:AST59139.1,	-
5106_amaP.faa	-	ID:WP_209453615.1,	-	-	-	-	ID:ADL68820.1,	ID:PHO06555.1,	ID:AGB18914.1,	ID:OXT07641.1,	ID:KAA5807631.1,	ID:AST59140.1,	-
5117_cas1b.faa	-	ID:WP_209454900.1,	-	-	-	-	-	ID:PHO07262.1,	-	ID:OXT08896.1,	-	-	-
5118_cas4.faa	-	ID:WP_209454901.1,	-	-	-	-	-	ID:PHO07263.1,	-	ID:OXT08895.1,	-	-	-
5122_TIGR02556_family_CRI...faa	-	ID:WP_209454902.1,	-	-	-	ID:SNX52883.1,	-	ID:PHO07266.1,ID:PHO07883.1,	-	ID:OXT08891.1,ID:OXT09529.1,	ID:KAA5806392.1,	ID:AST58569.1,	-
5132_FGGY-family_carbohyd...faa	-	ID:WP_245301368.1,	-	ID:WP_052409915.1,	-	-	-	-	-	-	-	-	-
5133_4Fe-4S_binding_prote...faa	-	ID:WP_209454991.1,	-	-	-	ID:SNX53407.1,ID:SNX54646.1,	-	ID:PHO08115.1,	-	-	-	-	-
5134_FAD-binding_protein.faa	-	ID:WP_245301369.1,	-	ID:WP_231560430.1,	-	ID:SNX53406.1,ID:SNX54647.1,	-	ID:PHO08101.1,	-	-	-	-	-
5136_Gfo-Idh-MocA_family_...faa	-	ID:WP_245301370.1,	-	ID:WP_045409266.1,	-	ID:SNX53404.1,ID:SNX54649.1,	-	ID:PHO08099.1,	-	-	-	-	-
5137_Gfo-Idh-MocA_family_...faa	-	ID:WP_082243628.1,	-	ID:WP_082243628.1,	-	-	-	-	-	-	-	-	-
5151_ammonium_transporter.faa	-	ID:WP_245301362.1,	-	-	-	-	-	-	-	-	-	-	-
5158_FapA_family_protein.faa	-	ID:WP_209454928.1,	-	-	-	ID:SNX53137.1,	-	ID:PHO06929.1,	ID:AGB18843.1,	-	-	ID:AST56267.1,ID:AST59215.1,	-
5159_HD-GYP_domain-contai...faa	-	ID:WP_209454929.1,	-	-	-	-	-	ID:PHO06930.1,	-	ID:OXT06364.1,	-	ID:AST56268.1,ID:AST59216.1,	-
5178_S-layer_homology_dom...faa	-	ID:WP_209454083.1,	-	-	-	-	-	-	-	-	-	-	-
5179_hypothetical_protein.faa	-	ID:WP_209454084.1,	-	-	-	-	-	-	-	-	-	-	-
5182_peptidoglycan-bindin...faa	-	ID:WP_209454086.1,	-	-	-	-	-	-	-	-	-	-	-
5190_hypothetical_protein.faa	-	ID:WP_209454092.1,	-	-	-	-	-	-	-	-	-	-	-
5231_hypothetical_protein.faa	-	ID:WP_209454126.1,	-	-	-	-	-	-	-	-	-	-	-
5232_hypothetical_protein.faa	-	ID:WP_209454127.1,	-	-	-	-	-	-	ID:AGB17893.1,	-	-	-	-
5233_hypothetical_protein.faa	-	ID:WP_209454128.1,	-	-	-	-	-	-	ID:AGB17892.1,	-	-	-	-
5234_hypothetical_protein.faa	-	ID:WP_245301248.1,	-	-	-	-	-	-	-	-	-	-	-
5236_AAA_family_ATPase.faa	-	ID:WP_209454130.1,	-	-	-	-	ID:ADL69345.1,	-	-	-	ID:KAA5805812.1,	ID:AST57744.1,	-
5238_hypothetical_protein.faa	-	ID:WP_209454131.1,	-	-	-	ID:SNX52609.1,	-	-	-	-	-	-	-
5239_hypothetical_protein.faa	-	ID:WP_209453886.1,	-	-	-	-	-	-	-	-	-	-	-
5240_hypothetical_protein.faa	-	ID:WP_209453887.1,	-	-	-	-	-	-	-	-	-	-	-
5306_hypothetical_protein.faa	-	ID:WP_209453942.1,	-	-	-	ID:SNX53809.1,	-	ID:PHO06416.1,	ID:AGB17782.1,	ID:OXT06691.1,	-	ID:AST57467.1,	-
5311_hypothetical_protein.faa	-	ID:WP_155812159.1,	-	-	-	-	-	-	-	-	-	ID:AST57472.1,	-
5312_LuxR_C-terminal-rela...faa	-	ID:WP_013296610.1,	-	-	-	ID:SNX53816.1,	ID:ADL67631.1,	ID:PHO06435.1,	-	-	-	ID:AST57473.1,	-
5313_SPASM_domain-contain...faa	-	ID:WP_013296611.1,	-	-	-	-	ID:ADL67632.1,	-	-	-	-	ID:AST57474.1,	-
5341_nucleotidyltransfera...faa	-	ID:WP_209453349.1,	-	-	-	-	ID:ADL69405.1,	ID:PHO06857.1,	ID:AGB19536.1,	ID:OXT05981.1,	ID:KAA5807946.1,	ID:AST56534.1,	-
5353_ThuA_domain-containi...faa	-	ID:WP_245301151.1,	-	-	-	-	-	-	-	-	-	-	-
5362_helix-turn-helix_dom...faa	-	ID:WP_209453365.1,	-	ID:WP_045410528.1,	ID:ORX22514.1,	-	-	-	-	-	-	-	-
5387_tsaA.faa	-	ID:WP_209453389.1,	-	-	-	-	-	-	-	-	-	-	-
5388_ABC_transporter_ATP-...faa	-	ID:WP_209453390.1,	-	-	-	-	-	-	-	-	-	-	-
5389_iron_ABC_transporter...faa	-	ID:WP_209453391.1,	-	-	-	-	-	-	-	-	-	-	-
5391_hypothetical_protein.faa	-	ID:WP_209453393.1,	-	-	-	-	-	-	-	-	-	-	-
5392_SPASM_domain-contain...faa	-	ID:WP_245301154.1,	-	-	-	-	-	-	-	-	-	-	-
5396_4Fe-4S_dicluster_dom...faa	-	ID:WP_209453397.1,	-	-	-	-	-	-	-	-	-	-	-
5399_sensor_domain-contai...faa	-	ID:WP_209453400.1,	-	-	-	-	-	-	-	-	-	-	-
5402_hypothetical_protein.faa	-	ID:WP_209453403.1,	-	-	-	-	-	-	-	-	-	-	-
5414_hypothetical_protein.faa	-	-	ID:AFK94375.1,	-	-	-	-	-	ID:AGB20411.1,	-	-	-	-
5415_hypothetical_protein.faa	-	-	ID:AFK94236.1,	-	-	-	-	-	-	-	-	-	-
5417_Polynucleotide_adeny...faa	-	-	ID:AFK94238.1,	-	-	ID:SNX54170.1,	-	-	ID:AGB20413.1,	-	-	-	-
5419_hypothetical_protein.faa	-	-	ID:AFK94240.1,	-	-	-	-	-	ID:AGB20415.1,	-	-	-	-
5420_hypothetical_protein.faa	-	-	ID:AFK94241.1,	-	-	-	-	-	ID:AGB20416.1,	-	-	-	-
5421_Lytic_transglycosyla...faa	-	-	ID:AFK94242.1,	-	-	-	-	-	ID:AGB20417.1,	-	-	-	-
5422_hypothetical_protein.faa	-	-	ID:AFK94243.1,	-	-	-	-	-	ID:AGB20418.1,	-	-	-	-
5423_hypothetical_protein.faa	-	-	ID:AFK94244.1,	-	-	-	-	-	ID:AGB20419.1,	-	-	-	-
5425_hypothetical_protein.faa	-	-	ID:AFK94246.1,	-	-	ID:SNX54081.1,	-	-	ID:AGB20421.1,	-	-	-	-
5426_hypothetical_protein.faa	-	-	ID:AFK94247.1,	-	-	-	-	-	ID:AGB20422.1,	-	-	-	-
5427_hypothetical_protein.faa	-	-	ID:AFK94248.1,	-	-	-	-	-	ID:AGB20423.1,	-	-	-	-
5428_hypothetical_protein.faa	-	-	ID:AFK94249.1,	-	-	-	-	-	ID:AGB20424.1,	-	-	-	-
5429_hypothetical_protein.faa	-	-	ID:AFK94250.1,	-	-	-	-	-	ID:AGB20425.1,	-	-	-	-
5430_hypothetical_protein.faa	-	-	ID:AFK94251.1,	-	-	-	-	-	ID:AGB20426.1,	-	-	-	-
5433_hypothetical_protein.faa	-	-	ID:AFK94254.1,	-	-	-	-	-	ID:AGB20430.1,	-	-	-	-
5434_peptidase_A24A_prepi...faa	-	-	ID:AFK94255.1,	-	-	-	-	-	-	-	-	-	-
5435_hypothetical_protein.faa	-	-	ID:AFK94256.1,	-	-	-	-	-	ID:AGB20431.1,	-	-	-	-
5436_hypothetical_protein.faa	-	-	ID:AFK94257.1,	-	-	-	-	-	ID:AGB20432.1,	-	-	-	-
5437_hypothetical_protein.faa	-	-	ID:AFK94258.1,	-	-	-	-	-	ID:AGB20433.1,	-	-	-	-
5438_hypothetical_protein.faa	-	-	ID:AFK94259.1,	-	-	-	-	-	ID:AGB20434.1,	-	-	-	-
5440_hypothetical_protein.faa	-	-	ID:AFK94261.1,	-	-	-	-	-	ID:AGB20436.1,	-	-	-	-
5441_hypothetical_protein.faa	-	-	ID:AFK94262.1,	-	-	-	-	-	ID:AGB20437.1,	-	-	-	-
5442_UBA-THIF-type_NAD-FA...faa	-	-	ID:AFK94263.1,	-	-	-	-	-	ID:AGB20438.1,	-	-	-	-
5443_hypothetical_protein.faa	-	-	ID:AFK94264.1,	-	-	-	-	-	ID:AGB20439.1,	-	-	-	-
5444_hypothetical_protein.faa	-	-	ID:AFK94265.1,	-	-	-	-	-	ID:AGB20440.1,	-	-	-	-
5445_hypothetical_protein.faa	-	-	ID:AFK94266.1,	-	-	-	-	-	ID:AGB20441.1,	-	-	-	-
5446_hypothetical_protein.faa	-	-	ID:AFK94267.1,	-	-	-	-	-	ID:AGB20442.1,	-	-	-	-
5447_hypothetical_protein.faa	-	-	ID:AFK94268.1,	-	-	-	-	-	ID:AGB20443.1,	-	-	-	-
5448_hypothetical_protein.faa	-	-	ID:AFK94269.1,	-	-	-	-	-	ID:AGB20444.1,	-	-	-	-
5449_hypothetical_protein.faa	-	-	ID:AFK94270.1,	-	-	-	-	-	ID:AGB20445.1,	-	-	-	-
5450_hypothetical_protein.faa	-	-	ID:AFK94271.1,	-	-	-	-	-	ID:AGB20446.1,	-	-	-	-
5451_hypothetical_protein.faa	-	-	ID:AFK94272.1,	-	-	-	-	-	ID:AGB20447.1,	-	-	-	-
5452_hypothetical_protein.faa	-	-	ID:AFK94273.1,	-	-	-	-	-	ID:AGB20448.1,	-	-	-	-
5453_AAA_ATPase.faa	-	-	ID:AFK94274.1,	-	-	-	-	-	ID:AGB20449.1,	-	-	-	-
5454_Protein_of_unknown_f...faa	-	-	ID:AFK94275.1,	-	-	-	-	-	ID:AGB20450.1,	-	-	-	-
5455_hypothetical_protein.faa	-	-	ID:AFK94276.1,	-	-	-	-	-	ID:AGB20451.1,	-	-	-	-
5456_hypothetical_protein.faa	-	-	ID:AFK94277.1,	-	-	-	-	-	ID:AGB20452.1,	-	-	-	-
5457_hypothetical_protein.faa	-	-	ID:AFK94278.1,	-	-	-	-	-	ID:AGB20453.1,	-	-	-	-
5458_hypothetical_protein.faa	-	-	ID:AFK94279.1,	-	-	-	-	-	ID:AGB20454.1,	-	-	-	-
5459_hypothetical_protein.faa	-	-	ID:AFK94280.1,	-	-	-	-	-	-	-	-	-	-
5460_hypothetical_protein.faa	-	-	ID:AFK94281.1,	-	-	-	-	-	ID:AGB20455.1,	-	-	-	-
5461_integrase_family_pro...faa	-	-	ID:AFK94282.1,	-	-	-	-	-	ID:AGB20456.1,	-	-	ID:AST58039.1,	-
5462_hypothetical_protein.faa	-	-	ID:AFK94283.1,	-	-	-	-	-	ID:AGB20457.1,	-	-	-	-
5463_hypothetical_protein.faa	-	-	ID:AFK94284.1,	-	-	-	-	-	ID:AGB20458.1,	-	-	-	-
5466_hypothetical_protein.faa	-	-	ID:AFK94287.1,	-	-	-	-	-	ID:AGB20461.1,	-	-	-	-
5467_hypothetical_protein.faa	-	-	ID:AFK94288.1,	-	-	-	-	-	ID:AGB20462.1,	-	-	-	-
5468_hypothetical_protein.faa	-	-	ID:AFK94289.1,	-	-	-	-	-	ID:AGB20463.1,	-	-	-	-
5469_protein_of_unknown_f...faa	-	-	ID:AFK94290.1,	-	-	-	-	-	ID:AGB20464.1,	-	-	-	-
5470_hypothetical_protein.faa	-	-	ID:AFK94291.1,	-	-	-	-	-	ID:AGB20465.1,	-	-	-	-
5472_hypothetical_protein.faa	-	-	ID:AFK94293.1,	-	-	-	-	-	ID:AGB20467.1,	-	-	-	-
5473_hypothetical_protein.faa	-	-	ID:AFK94294.1,	-	-	-	-	-	ID:AGB20468.1,	-	-	-	-
5475_hypothetical_protein.faa	-	-	ID:AFK94296.1,	-	-	-	-	-	ID:AGB20334.1,	-	-	-	-
5476_hypothetical_protein.faa	-	-	ID:AFK94297.1,	-	-	-	-	-	ID:AGB20335.1,	-	-	-	-
5477_hypothetical_protein.faa	-	-	ID:AFK94298.1,	-	-	-	-	-	ID:AGB20336.1,	-	-	-	-
5478_hypothetical_protein.faa	-	-	ID:AFK94299.1,	-	-	-	-	-	ID:AGB20337.1,	-	-	-	-
5479_hypothetical_protein.faa	-	-	ID:AFK94300.1,	-	-	-	-	-	ID:AGB20338.1,	-	-	-	-
5480_hypothetical_protein.faa	-	-	ID:AFK94301.1,	-	-	-	-	-	ID:AGB20339.1,	-	-	-	-
5481_hypothetical_protein.faa	-	-	ID:AFK94302.1,	-	-	-	-	-	ID:AGB20340.1,	-	-	-	-
5482_hypothetical_protein.faa	-	-	ID:AFK94303.1,	-	-	-	-	-	ID:AGB20341.1,	-	-	-	-
5483_hypothetical_protein.faa	-	-	ID:AFK94304.1,	-	-	-	-	-	ID:AGB20342.1,	-	-	-	-
5484_hypothetical_protein.faa	-	-	ID:AFK94305.1,	-	-	-	-	-	ID:AGB20343.1,	-	-	-	-
5485_hypothetical_protein.faa	-	-	ID:AFK94306.1,	-	-	-	-	-	ID:AGB20344.1,	-	-	-	-
5486_hypothetical_protein.faa	-	-	ID:AFK94307.1,	-	-	-	-	-	ID:AGB20345.1,	-	-	-	-
5487_hypothetical_protein.faa	-	-	ID:AFK94308.1,	-	-	-	-	-	ID:AGB20346.1,	-	-	-	-
5489_hypothetical_protein.faa	-	-	ID:AFK94310.1,	-	-	-	-	-	ID:AGB20348.1,	-	-	-	-
5490_hypothetical_protein.faa	-	-	ID:AFK94311.1,	-	-	-	-	-	ID:AGB20349.1,	-	-	-	-
5491_hypothetical_protein.faa	-	-	ID:AFK94312.1,	-	-	-	-	-	ID:AGB20350.1,	-	-	-	-
5492_hypothetical_protein.faa	-	-	ID:AFK94313.1,	-	-	-	-	-	ID:AGB20351.1,	-	-	-	-
5493_hypothetical_protein.faa	-	-	ID:AFK94314.1,	-	-	-	-	-	ID:AGB20352.1,	-	-	-	-
5494_hypothetical_protein.faa	-	-	ID:AFK94315.1,	-	-	-	-	-	ID:AGB20353.1,	-	-	-	-
5495_type_II_secretion_sy...faa	-	-	ID:AFK94316.1,	-	-	-	-	-	ID:AGB20354.1,	-	-	-	-
5496_Type_II_secretion_sy...faa	-	-	ID:AFK94317.1,	-	-	-	-	-	ID:AGB20355.1,	-	-	-	-
5497_hypothetical_protein.faa	-	-	ID:AFK94318.1,	-	-	-	-	-	-	-	-	-	-
5498_SAF_domain_protein.faa	-	-	ID:AFK94319.1,	-	-	-	-	-	ID:AGB20356.1,	-	-	-	-
5499_Pyrrolo-quinoline_qu...faa	-	-	ID:AFK94320.1,	-	-	-	-	-	ID:AGB20357.1,	-	-	-	-
5500_copper_amine_oxidase...faa	-	-	ID:AFK94321.1,	-	-	-	-	-	ID:AGB20358.1,	-	-	-	-
5501_hypothetical_protein.faa	-	-	ID:AFK94322.1,	-	-	-	-	-	ID:AGB20359.1,	-	-	-	-
5502_hypothetical_protein.faa	-	-	ID:AFK94323.1,	-	-	-	-	-	ID:AGB20360.1,	-	-	-	-
5503_hypothetical_protein.faa	-	-	ID:AFK94324.1,	-	-	-	-	-	ID:AGB20361.1,	-	-	-	-
5504_hypothetical_protein.faa	-	-	ID:AFK94325.1,	-	-	-	-	-	ID:AGB20362.1,	-	-	-	-
5505_hypothetical_protein.faa	-	-	ID:AFK94326.1,	-	-	-	-	-	ID:AGB20363.1,	-	-	-	-
5506_metal_dependent_phos...faa	-	-	ID:AFK94327.1,	-	-	-	-	-	-	-	-	-	-
5508_hypothetical_protein.faa	-	-	ID:AFK94329.1,	-	-	-	-	-	ID:AGB20365.1,	-	-	-	-
5509_hypothetical_protein.faa	-	-	ID:AFK94330.1,	-	-	-	-	-	ID:AGB20366.1,	-	-	-	-
5510_hypothetical_protein.faa	-	-	ID:AFK94331.1,	-	-	-	-	-	ID:AGB20367.1,	-	-	-	-
5512_hypothetical_protein.faa	-	-	ID:AFK94333.1,	-	-	-	-	-	ID:AGB20369.1,	-	-	-	-
5513_hypothetical_protein.faa	-	-	ID:AFK94334.1,	-	-	-	-	-	ID:AGB20370.1,	-	-	-	-
5514_Flp_pilus_assembly_p...faa	-	-	ID:AFK94335.1,	-	-	-	-	-	ID:AGB20371.1,	-	-	-	-
5515_hypothetical_protein.faa	-	-	ID:AFK94336.1,	-	-	-	-	-	ID:AGB20372.1,	-	-	-	-
5516_hypothetical_protein.faa	-	-	ID:AFK94337.1,	-	-	-	-	-	ID:AGB20373.1,	-	-	-	-
5517_hypothetical_protein.faa	-	-	ID:AFK94338.1,	-	-	-	-	-	ID:AGB20374.1,	-	-	-	-
5519_hypothetical_protein.faa	-	-	ID:AFK94340.1,	-	-	-	-	-	ID:AGB20376.1,	-	-	-	-
5520_HNH_endonuclease.faa	-	-	ID:AFK94341.1,	-	-	-	-	-	ID:AGB20377.1,	-	-	-	-
5521_deoxyuridine_5--trip...faa	-	-	ID:AFK94342.1,	-	-	-	-	-	ID:AGB20378.1,	-	-	-	-
5522_hypothetical_protein.faa	-	-	ID:AFK94343.1,	-	-	-	-	-	ID:AGB20379.1,	-	-	-	-
5523_hypothetical_protein.faa	-	-	ID:AFK94344.1,	-	-	-	-	-	ID:AGB20380.1,	-	-	-	-
5524_Sporulation_stage_0-...faa	-	-	ID:AFK94345.1,	-	-	-	-	-	ID:AGB20381.1,	-	-	-	-
5525_hypothetical_protein.faa	-	-	ID:AFK94346.1,	-	-	-	-	-	ID:AGB20382.1,	-	-	-	-
5526_cell_division_FtsK-S...faa	-	-	ID:AFK94347.1,	-	-	-	-	-	ID:AGB20383.1,	-	-	-	-
5527_hypothetical_protein.faa	-	-	ID:AFK94348.1,	-	-	-	-	-	ID:AGB20384.1,	-	-	-	-
5528_hypothetical_protein.faa	-	-	ID:AFK94349.1,	-	-	-	-	-	ID:AGB20385.1,	-	-	-	-
5529_Stage_III_sporulatio...faa	-	-	ID:AFK94350.1,	-	-	-	-	-	ID:AGB20386.1,	-	-	-	-
5530_restriction_endonucl...faa	-	-	ID:AFK94351.1,	-	-	-	-	-	ID:AGB20387.1,	-	-	-	-
5532_hypothetical_protein.faa	-	-	ID:AFK94353.1,	-	-	-	-	-	ID:AGB20389.1,	-	-	-	-
5533_hypothetical_protein.faa	-	-	ID:AFK94354.1,	-	-	-	-	-	ID:AGB20390.1,	-	-	-	-
5534_hypothetical_protein.faa	-	-	ID:AFK94355.1,	-	-	-	-	-	ID:AGB20391.1,	-	-	-	-
5535_hypothetical_protein.faa	-	-	ID:AFK94356.1,	-	-	-	-	-	ID:AGB20392.1,	-	-	-	-
5537_hypothetical_protein.faa	-	-	ID:AFK94358.1,	-	-	-	-	-	ID:AGB20394.1,	-	-	-	-
5538_hypothetical_protein.faa	-	-	ID:AFK94359.1,	-	-	-	-	-	ID:AGB20395.1,	-	-	-	-
5539_single-strand_bindin...faa	-	-	ID:AFK94360.1,	-	-	-	-	-	ID:AGB20396.1,	-	-	-	-
5540_hypothetical_protein.faa	-	-	ID:AFK94361.1,	-	-	-	-	-	ID:AGB20397.1,	-	-	-	-
5541_DNA_polymerase_III-_...faa	-	-	ID:AFK94362.1,	-	-	-	-	-	ID:AGB20398.1,	-	-	-	-
5542_hypothetical_protein.faa	-	-	ID:AFK94363.1,	-	-	-	-	-	ID:AGB20399.1,	-	-	-	-
5543_hypothetical_protein.faa	-	-	ID:AFK94364.1,	-	-	-	-	-	ID:AGB20400.1,	-	-	-	-
5544_hypothetical_protein.faa	-	-	ID:AFK94365.1,	-	-	-	-	-	ID:AGB20401.1,	-	-	-	-
5546_hypothetical_protein.faa	-	-	ID:AFK94367.1,	-	-	-	-	-	ID:AGB20403.1,	-	-	-	-
5548_initiator_RepB_prote...faa	-	-	ID:AFK94369.1,	-	-	-	-	-	ID:AGB20405.1,	-	-	-	-
5549_hypothetical_protein.faa	-	-	ID:AFK94370.1,	-	-	-	-	-	ID:AGB20406.1,	-	-	-	-
5550_Peptidase_S24-S26A-S...faa	-	-	ID:AFK94371.1,	-	-	-	-	-	ID:AGB20407.1,	-	-	-	-
5551_hypothetical_protein.faa	-	-	ID:AFK94372.1,	-	-	-	-	-	ID:AGB20408.1,	-	-	-	-
5552_hypothetical_protein.faa	-	-	ID:AFK94373.1,	-	-	-	-	-	ID:AGB20409.1,	-	-	-	-
5553_SNF2-related_protein.faa	-	-	ID:AFK94374.1,	-	-	-	-	-	ID:AGB20410.1,	-	-	-	-
5644_hypothetical_protein.faa	-	-	ID:AFK85129.1,	-	-	ID:SNX53241.1,	ID:ADL69799.1,	-	-	-	-	-	-
5729_hypothetical_protein.faa	-	-	ID:AFK85214.1,	-	-	-	-	-	-	-	-	-	-
5734_hypothetical_protein.faa	-	-	ID:AFK85219.1,ID:AFK87021.1,	-	-	-	-	-	-	-	-	-	-
5946_Peptidoglycan-bindin...faa	-	-	ID:AFK85431.1,	-	-	-	-	-	-	-	-	-	-
5950_hypothetical_protein.faa	-	-	ID:AFK85435.1,	-	-	-	-	-	-	-	-	-	-
5962_hypothetical_protein.faa	-	-	ID:AFK85447.1,	-	-	-	-	-	ID:AGB20251.1,	-	-	-	-
5979_diguanylate_cyclase.faa	-	-	ID:AFK85464.1,	-	-	-	-	-	-	-	-	-	-
5998_hypothetical_protein.faa	-	-	ID:AFK85483.1,	-	-	-	-	-	-	-	-	-	-
6005_hypothetical_protein.faa	-	-	ID:AFK85490.1,	-	-	-	-	-	-	-	-	-	-
6008_ISChy4-_transposase.faa	-	-	ID:AFK85493.1,	-	-	-	-	-	-	-	-	-	-
6013_hypothetical_protein.faa	-	-	ID:AFK85498.1,	-	-	-	-	-	-	-	-	-	-
6014_transposase_IS3-IS91...faa	-	-	ID:AFK85499.1,	-	-	-	-	-	-	-	-	-	-
6015_AAA_ATPase.faa	-	-	ID:AFK85500.1,	-	-	-	-	-	-	-	-	-	-
6017_transposase.faa	-	-	ID:AFK85502.1,	-	-	-	-	-	-	-	-	-	-
6020_IstB_domain_protein_...faa	-	-	ID:AFK85505.1,	-	-	-	-	-	-	-	-	-	-
6022_hypothetical_protein.faa	-	-	ID:AFK85507.1,	-	-	-	-	-	-	-	-	-	-
6026_2-keto-3-deoxyglucon...faa	-	-	ID:AFK85511.1,	-	-	-	-	-	-	-	-	-	-
6031_hypothetical_protein.faa	-	-	ID:AFK85516.1,	-	-	-	-	-	-	-	-	-	-
6041_transposase_IS116-IS...faa	-	-	ID:AFK85526.1,	ID:WP_231560741.1,	-	-	-	-	-	-	-	-	-
6052_hypothetical_protein.faa	-	-	ID:AFK85537.1,	-	-	-	-	-	-	-	-	-	-
6196_Abortive_infection_p...faa	-	-	ID:AFK85681.1,	-	-	-	-	-	-	-	-	-	-
6213_hypothetical_protein.faa	-	-	ID:AFK85698.1,	-	-	-	-	-	-	-	-	-	-
6237_hypothetical_protein.faa	-	-	ID:AFK85722.1,	-	-	-	-	-	-	-	-	-	-
6248_hypothetical_protein.faa	-	-	ID:AFK85733.1,	-	-	-	-	-	-	-	-	-	-
6249_hypothetical_protein.faa	-	-	ID:AFK85734.1,	-	-	ID:SNX54788.1,	-	-	ID:AGB17877.1,	-	-	-	-
6258_hypothetical_protein.faa	-	-	ID:AFK85743.1,	-	-	ID:SNX53273.1,	ID:ADL67751.1,	-	-	-	-	-	-
6330_hypothetical_protein.faa	-	-	ID:AFK85815.1,	-	-	-	-	-	ID:AGB17957.1,	-	-	-	-
6369_copper_amine_oxidase...faa	-	-	ID:AFK85854.1,	-	ID:ORX23356.1,	-	ID:ADL67892.1,	-	-	-	ID:KAA5806928.1,	-	-
6370_hypothetical_protein.faa	-	-	ID:AFK85855.1,	-	-	-	-	-	-	-	ID:KAA5805724.1,	-	-
6371_hypothetical_protein.faa	-	-	ID:AFK85856.1,	-	ID:ORX23354.1,	ID:SNX54964.1,	-	-	-	-	ID:KAA5805723.1,	-	-
6372_protein_of_unknown_f...faa	-	-	ID:AFK85857.1,	-	ID:ORX23353.1,	ID:SNX54965.1,	-	-	-	-	ID:KAA5805722.1,	-	-
6373_protein_of_unknown_f...faa	-	-	ID:AFK85858.1,	ID:WP_045408869.1,	ID:ORX23352.1,	ID:SNX54966.1,	-	-	-	-	ID:KAA5805721.1,	-	-
6374_hypothetical_protein.faa	-	-	ID:AFK85859.1,	-	-	-	-	-	-	-	ID:KAA5805720.1,	-	-
6375_protein_of_unknown_f...faa	-	-	ID:AFK85860.1,	-	-	ID:SNX52842.1,	-	-	-	-	ID:KAA5805725.1,	-	-
6376_AIG2_family_protein.faa	-	-	ID:AFK85861.1,	-	-	-	-	-	-	-	-	-	-
6378_hypothetical_protein.faa	-	-	ID:AFK85863.1,	-	-	-	-	-	-	-	-	-	-
6380_hypothetical_protein.faa	-	-	ID:AFK85865.1,	-	-	-	-	-	-	-	-	-	-
6383_transcriptional_regu...faa	-	-	ID:AFK85868.1,	-	-	-	-	-	-	-	-	-	-
6385_D12_class_N6_adenine...faa	-	-	ID:AFK85870.1,	-	-	-	-	-	-	-	-	-	-
6386_protein_of_unknown_f...faa	-	-	ID:AFK85871.1,	-	-	-	-	-	-	-	-	-	-
6392_Radical_SAM_domain_p...faa	-	-	ID:AFK85877.1,	-	-	-	-	-	-	-	-	-	-
6395_TRAG_family_protein.faa	-	-	ID:AFK85880.1,	-	-	-	ID:ADL67871.1,	-	-	-	ID:KAA5806910.1,	-	-
6408_hypothetical_protein.faa	-	-	ID:AFK85893.1,	-	-	-	-	-	-	-	-	-	-
6409_S-layer_domain-conta...faa	-	-	ID:AFK85894.1,	-	-	-	-	-	-	-	-	-	-
6410_hypothetical_protein.faa	-	-	ID:AFK85895.1,	-	-	-	-	-	-	-	-	-	-
6411_hypothetical_protein.faa	-	-	ID:AFK85896.1,	-	-	-	-	-	-	-	-	-	-
6412_parvulin-like_peptid...faa	-	-	ID:AFK85897.1,	-	-	-	-	-	-	-	-	-	-
6414_hypothetical_protein.faa	-	-	ID:AFK85899.1,	-	-	-	-	-	-	-	-	-	-
6417_hypothetical_protein.faa	-	-	ID:AFK85902.1,	-	-	-	-	-	-	-	-	-	-
6419_hypothetical_protein.faa	-	-	ID:AFK85904.1,	-	-	-	-	-	-	-	-	-	-
6420_glycosyl_transferase...faa	-	-	ID:AFK85905.1,	-	-	-	-	-	-	-	-	-	-
6421_protein_of_unknown_f...faa	-	-	ID:AFK85906.1,	-	-	-	-	-	-	-	-	-	-
6422_hypothetical_protein.faa	-	-	ID:AFK85907.1,	-	-	-	-	-	-	-	-	-	-
6424_hypothetical_protein.faa	-	-	ID:AFK85909.1,	-	-	-	-	-	-	-	-	-	-
6425_hypothetical_protein.faa	-	-	ID:AFK85910.1,	-	-	-	-	-	-	-	-	-	-
6428_glycoside_hydrolase_...faa	-	-	ID:AFK85913.1,	-	-	-	-	-	-	-	-	-	-
6429_Sulphatase-modifying...faa	-	-	ID:AFK85914.1,	-	-	-	-	-	-	-	-	-	-
6430_hypothetical_protein.faa	-	-	ID:AFK85915.1,	-	-	-	-	-	-	-	-	-	-
6431_transposase_IS200-fa...faa	-	-	ID:AFK85916.1,	-	-	ID:SNX54138.1,	-	-	-	-	-	-	-
6432_IS_transposase.faa	-	-	ID:AFK85917.1,	-	-	ID:SNX54137.1,	-	-	-	-	-	-	-
6638_hypothetical_protein.faa	-	-	ID:AFK86123.1,	-	-	-	-	-	-	-	-	-	-
6639_hypothetical_protein.faa	-	-	ID:AFK86124.1,	-	-	-	-	-	-	-	-	-	-
6644_hypothetical_protein.faa	-	-	ID:AFK86129.1,	-	-	-	-	-	-	-	-	-	-
6720_hypothetical_protein.faa	-	-	ID:AFK86205.1,	-	-	-	-	-	-	-	-	-	-
7188_hypothetical_protein.faa	-	-	ID:AFK86673.1,	-	-	-	-	-	ID:AGB19191.1,	-	-	-	-
7551_hypothetical_protein.faa	-	-	ID:AFK87036.1,	-	ID:ORX23409.1,	-	-	-	-	-	ID:KAA5806680.1,	-	-
7736_hypothetical_protein.faa	-	-	ID:AFK87221.1,	-	-	-	-	-	-	-	-	-	-
7773_transposase_IS200-fa...faa	-	-	ID:AFK87258.1,	-	-	-	-	-	-	-	-	-	-
7917_hypothetical_protein.faa	-	-	ID:AFK87402.1,	-	-	-	-	-	-	-	-	-	-
7942_HNH_endonuclease.faa	-	-	ID:AFK87427.1,	-	-	-	-	-	-	-	-	-	-
7947_hypothetical_protein.faa	-	-	ID:AFK87432.1,	-	-	-	-	-	-	-	-	-	-
7958_hypothetical_protein.faa	-	-	ID:AFK87443.1,	-	-	-	-	-	-	-	-	-	-
8015_hypothetical_protein.faa	-	-	ID:AFK87500.1,	-	-	-	-	-	-	-	-	-	-
8197_CopG-like_domain-con...faa	-	-	ID:AFK87682.1,	-	-	-	-	-	-	-	-	-	-
8198_hypothetical_protein.faa	-	-	ID:AFK87683.1,	-	-	-	-	-	-	-	-	-	-
8199_hypothetical_protein.faa	-	-	ID:AFK87684.1,	-	-	-	-	-	-	-	-	-	-
8200_hypothetical_protein.faa	-	-	ID:AFK87685.1,	-	-	-	-	-	-	-	-	-	-
8201_protein_of_unknown_f...faa	-	-	ID:AFK87686.1,	-	-	-	-	-	-	-	-	-	-
8202_hypothetical_protein.faa	-	-	ID:AFK87687.1,	-	-	-	-	-	-	-	-	-	-
8203_hypothetical_protein.faa	-	-	ID:AFK87688.1,	-	-	-	-	-	-	-	-	-	-
8204_hypothetical_protein.faa	-	-	ID:AFK87689.1,	-	-	-	-	-	-	-	-	-	-
8205_hypothetical_protein.faa	-	-	ID:AFK87690.1,	-	-	-	-	-	-	-	-	-	-
8206_peptidase_C1A_papain.faa	-	-	ID:AFK87691.1,	-	-	-	-	-	-	-	-	-	-
8207_glycoside_hydrolase_...faa	-	-	ID:AFK87692.1,	-	-	-	-	-	-	-	-	-	-
8208_hypothetical_protein.faa	-	-	ID:AFK87693.1,	-	-	-	-	-	-	-	-	-	-
8209_hypothetical_protein.faa	-	-	ID:AFK87694.1,	-	-	-	-	-	-	-	-	-	-
8210_hypothetical_protein.faa	-	-	ID:AFK87695.1,	-	-	-	-	-	-	-	-	-	-
8211_hypothetical_protein.faa	-	-	ID:AFK87696.1,	-	-	-	-	-	-	-	-	-	-
8212_hypothetical_protein.faa	-	-	ID:AFK87697.1,	-	-	-	-	-	-	-	-	-	-
8213_hypothetical_protein.faa	-	-	ID:AFK87698.1,	-	-	-	-	-	-	-	-	-	-
8214_hypothetical_protein.faa	-	-	ID:AFK87699.1,	-	-	-	-	-	-	-	-	-	-
8215_hypothetical_protein.faa	-	-	ID:AFK87700.1,	-	-	-	-	-	-	-	-	-	-
8216_hypothetical_protein.faa	-	-	ID:AFK87701.1,	-	-	-	-	-	-	-	-	-	-
8217_hypothetical_protein.faa	-	-	ID:AFK87702.1,	-	-	-	-	-	-	-	-	-	-
8218_hypothetical_protein.faa	-	-	ID:AFK87703.1,	-	-	-	-	-	-	-	-	-	-
8219_hypothetical_protein.faa	-	-	ID:AFK87704.1,	-	-	-	-	-	-	-	-	-	-
8220_hypothetical_protein.faa	-	-	ID:AFK87705.1,	-	-	-	-	-	-	-	-	-	-
8221_hypothetical_protein.faa	-	-	ID:AFK87706.1,	-	-	-	-	-	-	-	-	-	-
8222_hypothetical_protein.faa	-	-	ID:AFK87707.1,	-	-	-	-	-	-	-	-	-	-
8223_hypothetical_protein.faa	-	-	ID:AFK87708.1,	-	-	-	-	-	-	-	-	-	-
8224_hypothetical_protein.faa	-	-	ID:AFK87709.1,	-	-	-	-	-	-	-	-	-	-
8225_hypothetical_protein.faa	-	-	ID:AFK87710.1,	-	-	-	-	-	-	-	-	-	-
8226_hypothetical_protein.faa	-	-	ID:AFK87711.1,	-	-	-	-	-	-	-	-	-	-
8227_hypothetical_protein.faa	-	-	ID:AFK87712.1,	-	-	-	-	-	-	-	-	-	-
8228_hypothetical_protein.faa	-	-	ID:AFK87713.1,	-	-	-	-	-	-	-	-	-	-
8229_hypothetical_protein.faa	-	-	ID:AFK87714.1,	-	-	-	-	-	-	-	-	-	-
8230_phage_terminase-_lar...faa	-	-	ID:AFK87715.1,	-	ID:ORX22485.1,	-	-	-	-	-	-	-	-
8231_hypothetical_protein.faa	-	-	ID:AFK87716.1,	-	ID:ORX22487.1,	-	-	-	-	-	-	-	-
8232_hypothetical_protein.faa	-	-	ID:AFK87717.1,	-	-	-	-	-	-	-	-	-	-
8233_prophage_LambdaCh01-...faa	-	-	ID:AFK87718.1,	-	-	-	-	-	-	-	-	-	-
8234_hypothetical_protein.faa	-	-	ID:AFK87719.1,	-	-	-	-	-	-	-	-	-	-
8235_hypothetical_protein.faa	-	-	ID:AFK87720.1,	-	-	-	-	-	-	-	-	-	-
8237_hypothetical_protein.faa	-	-	ID:AFK87722.1,	-	-	-	-	-	-	-	-	-	-
8238_hypothetical_protein.faa	-	-	ID:AFK87723.1,	-	-	-	-	-	-	-	-	-	-
8239_protein_of_unknown_f...faa	-	-	ID:AFK87724.1,	-	-	-	-	-	-	-	-	-	-
8240_hypothetical_protein.faa	-	-	ID:AFK87725.1,	-	-	-	-	-	-	-	-	-	-
8242_hypothetical_protein.faa	-	-	ID:AFK87727.1,	-	-	-	-	-	-	-	-	-	-
8243_hypothetical_protein.faa	-	-	ID:AFK87728.1,	-	-	-	-	-	-	-	-	-	-
8245_hypothetical_protein.faa	-	-	ID:AFK87730.1,	-	-	-	-	-	-	-	-	-	-
8247_hypothetical_protein.faa	-	-	ID:AFK87732.1,	-	-	-	-	-	-	-	-	-	-
8248_transcriptional_regu...faa	-	-	ID:AFK87733.1,	-	-	-	-	-	-	-	-	-	-
8249_hypothetical_protein.faa	-	-	ID:AFK87734.1,	-	-	-	-	-	-	-	-	-	-
8250_helix-turn-helix_dom...faa	-	-	ID:AFK87735.1,	-	-	-	-	-	-	-	-	-	-
8251_transcriptional_regu...faa	-	-	ID:AFK87736.1,	-	-	-	-	-	-	-	-	-	-
8253_Recombinase.faa	-	-	ID:AFK87738.1,	-	-	-	-	-	-	-	-	-	-
8254_hypothetical_protein.faa	-	-	-	ID:WP_231560386.1,	-	-	-	-	-	-	-	-	-
8256_HAMP_domain-containi...faa	-	-	-	ID:WP_052409904.1,	-	-	-	-	-	-	-	-	-
8257_HAMP_domain-containi...faa	-	-	-	ID:WP_045408570.1,	-	-	-	-	-	-	-	-	-
8258_hypothetical_protein.faa	-	-	-	ID:WP_156097231.1,	-	-	-	-	-	-	-	-	-
8259_thiamine_pyrophospha...faa	-	-	-	ID:WP_269318688.1,	-	-	-	-	-	-	-	-	-
8261_hypothetical_protein.faa	-	-	-	ID:WP_082243620.1,	-	-	-	-	-	-	-	-	-
8262_4Fe-4S_binding_prote...faa	-	-	-	ID:WP_231560387.1,	-	-	-	-	-	-	-	-	-
8298_glycerol_dehydrogena...faa	-	-	-	ID:WP_045408662.1,	-	-	ID:ADL69316.1,	-	-	-	ID:KAA5805569.1,	-	-
8299_UPF0236_family_prote...faa	-	-	-	ID:WP_082243621.1,	-	-	-	-	-	-	-	-	-
8300_ECF_transporter_S_co...faa	-	-	-	ID:WP_082243622.1,	-	-	-	-	-	-	-	-	-
8303_amidohydrolase_famil...faa	-	-	-	ID:WP_269318686.1,	-	-	-	-	-	-	-	-	-
8304_amidohydrolase_famil...faa	-	-	-	ID:WP_269318687.1,	-	-	-	-	-	-	-	-	-
8305_NCS1_family_nucleoba...faa	-	-	-	ID:WP_045408671.1,	-	-	-	-	-	-	-	-	-
8318_alanine_dehydrogenas...faa	-	-	-	ID:WP_082243623.1,	-	-	-	-	-	-	-	-	-
8320_transposase.faa	-	-	-	ID:WP_231560752.1,	-	-	-	-	-	-	-	-	-
8321_alanine_dehydrogenas...faa	-	-	-	ID:WP_045410894.1,	-	-	-	-	-	-	-	-	-
8341_ABC_transporter_tran...faa	-	-	-	ID:WP_269318732.1,	-	-	-	-	-	-	-	-	-
8346_HAMP_domain-containi...faa	-	-	-	ID:WP_231560564.1,	-	-	-	-	-	-	-	-	-
8347_HAMP_domain-containi...faa	-	-	-	ID:WP_231560565.1,	-	-	-	-	-	-	-	-	-
8363_DUF6079_family_prote...faa	-	-	-	ID:WP_231560568.1,	-	-	-	-	-	-	-	-	-
8366_hypothetical_protein.faa	-	-	-	ID:WP_045410886.1,	-	-	-	-	-	-	-	-	-
8367_DEAD-DEAH_box_helica...faa	-	-	-	ID:WP_045410888.1,	-	-	-	-	-	-	-	-	-
8368_sigma-70_family_RNA_...faa	-	-	-	ID:WP_052409968.1,	-	-	-	-	-	-	-	-	-
8369_sigma-70_family_RNA_...faa	-	-	-	ID:WP_052409970.1,	-	-	-	-	-	-	-	-	-
8373_hypothetical_protein.faa	-	-	-	ID:WP_231560645.1,	-	-	-	-	-	-	-	-	-
8374_hypothetical_protein.faa	-	-	-	ID:WP_045412286.1,	-	-	-	-	-	-	-	-	-
8376_hypothetical_protein.faa	-	-	-	ID:WP_269318759.1,	-	-	-	-	-	-	-	-	-
8380_O-antigen_ligase_fam...faa	-	-	-	ID:WP_231560647.1,	-	-	-	-	-	-	-	-	-
8381_hypothetical_protein.faa	-	-	-	ID:WP_231560648.1,	-	-	-	-	-	-	-	-	-
8382_hypothetical_protein.faa	-	-	-	ID:WP_231560649.1,	-	-	-	-	-	-	-	-	-
8390_MFS_transporter.faa	-	-	-	ID:WP_045414020.1,	-	-	-	-	-	-	-	-	-
8391_hypothetical_protein.faa	-	-	-	ID:WP_231560750.1,ID:WP_231560452.1,	-	-	-	-	-	-	-	-	-
8396_DUF4127_family_prote...faa	-	-	-	ID:WP_045413083.1,	-	-	-	-	-	-	-	-	-
8397_DUF4127_family_prote...faa	-	-	-	ID:WP_045413086.1,	-	-	-	-	-	-	-	-	-
8399_nucleotidyltransfera...faa	-	-	-	ID:WP_052410013.1,	-	-	-	-	-	-	-	-	-
8400_HEPN_domain-containi...faa	-	-	-	ID:WP_197049962.1,	-	-	-	-	-	-	-	-	-
8401_hypothetical_protein.faa	-	-	-	ID:WP_197049963.1,	-	-	-	-	-	-	-	-	-
8414_hypothetical_protein.faa	-	-	-	ID:WP_231560704.1,	-	-	-	-	-	-	-	-	-
8415_hypothetical_protein.faa	-	-	-	ID:WP_231560705.1,	-	-	-	-	-	-	-	-	-
8425_ABC_transporter_tran...faa	-	-	-	ID:WP_269318786.1,	-	-	-	-	-	-	-	-	-
8426_ABC_transporter_ATP-...faa	-	-	-	ID:WP_269318787.1,	-	-	-	-	-	-	-	-	-
8427_hypothetical_protein.faa	-	-	-	ID:WP_231560706.1,	-	-	-	-	-	-	-	-	-
8438_hypothetical_protein.faa	-	-	-	ID:WP_231560707.1,	-	-	-	-	-	-	-	-	-
8439_peptide_chain_releas...faa	-	-	-	ID:WP_231560708.1,	-	-	-	-	-	-	ID:KAA5805547.1,	-	-
8460_HAMP_domain-containi...faa	-	-	-	ID:WP_045410561.1,	-	-	-	-	-	-	-	-	-
8465_hypothetical_protein.faa	-	-	-	ID:WP_045410565.1,	ID:ORX22239.1,	-	-	-	-	-	-	-	-
8468_polysaccharide_biosy...faa	-	-	-	ID:WP_231560533.1,	-	-	-	-	-	-	-	-	-
8469_murJ.faa	-	-	-	ID:WP_231560534.1,	-	-	-	-	-	-	-	-	-
8476_carbohydrate_ABC_tra...faa	-	-	-	ID:WP_045409439.1,	-	-	-	-	-	-	-	-	-
8483_cell_wall_hydrolase.faa	-	-	-	ID:WP_269318697.1,	-	-	-	-	-	-	-	-	-
8507_hypothetical_protein.faa	-	-	-	ID:WP_231560447.1,	-	-	-	-	-	-	-	-	-
8511_response_regulator.faa	-	-	-	ID:WP_231560536.1,	-	-	-	-	-	-	-	-	-
8518_hypothetical_protein.faa	-	-	-	ID:WP_045413885.1,ID:WP_052410040.1,	-	ID:SNX52985.1,	-	ID:PHO06651.1,	ID:AGB19695.1,	-	ID:KAA5805964.1,	-	-
8521_DUF927_domain-contai...faa	-	-	-	ID:WP_045413891.1,	-	-	-	ID:PHO06145.1,	ID:AGB19697.1,	-	-	ID:AST57483.1,	-
8522_hypothetical_protein.faa	-	-	-	ID:WP_045413893.1,	-	-	-	-	-	-	-	-	-
8523_site-specific_integr...faa	-	-	-	ID:WP_045413896.1,ID:WP_045413488.1,	-	ID:SNX52989.1,	-	ID:PHO06147.1,	ID:AGB19699.1,	-	-	ID:AST57384.1,ID:AST57480.1,	-
8525_hypothetical_protein.faa	-	-	-	ID:WP_197049982.1,	-	-	-	-	-	-	-	-	-
8526_peptidoglycan-bindin...faa	-	-	-	ID:WP_045413684.1,	-	-	-	-	-	-	-	-	-
8533_UPF0236_family_prote...faa	-	-	-	ID:WP_045413559.1,ID:WP_045411874.1,ID:WP_045412626.1,ID:WP_045413559.1,ID:WP_045412036.1,ID:WP_045412626.1,	-	-	-	-	-	-	-	-	-
8534_restriction_endonucl...faa	-	-	-	ID:WP_045413478.1,	-	-	-	-	-	-	-	-	-
8535_ABC_transporter_subs...faa	-	-	-	ID:WP_052410031.1,	-	-	-	-	-	-	-	-	-
8536_alkaline_phosphatase...faa	-	-	-	ID:WP_045413480.1,	-	-	-	-	-	-	-	-	-
8537_ABC_transporter_perm...faa	-	-	-	ID:WP_197049968.1,	-	-	-	-	-	-	-	-	-
8538_hypothetical_protein.faa	-	-	-	ID:WP_197049973.1,	-	-	-	-	-	-	-	-	-
8539_ABC_transporter_ATP-...faa	-	-	-	ID:WP_197049970.1,	-	-	-	-	-	-	-	-	-
8540_ABC_transporter_ATP-...faa	-	-	-	ID:WP_197049971.1,	-	-	-	-	-	-	-	-	-
8543_MFS_transporter.faa	-	-	-	ID:WP_231560721.1,	-	-	-	-	-	-	-	-	-
8545_hypothetical_protein.faa	-	-	-	ID:WP_156097277.1,	-	-	-	-	-	-	-	-	-
8547_extracellular_solute...faa	-	-	-	ID:WP_197049972.1,	-	-	-	-	-	-	-	-	-
8548_extracellular_solute...faa	-	-	-	ID:WP_269318793.1,	-	-	-	-	-	-	-	-	-
8549_sugar_ABC_transporte...faa	-	-	-	ID:WP_045413496.1,	-	ID:SNX54737.1,	-	-	-	-	-	-	-
8550_ABC_transporter_perm...faa	-	-	-	ID:WP_045413498.1,	-	ID:SNX54734.1,	-	-	-	-	-	-	-
8551_ABC_transporter_ATP-...faa	-	-	-	ID:WP_052410034.1,	-	-	-	-	-	-	-	-	-
8552_MBL_fold_metallo-hyd...faa	-	-	-	ID:WP_045413501.1,	-	-	-	-	-	-	-	-	-
8553_hypothetical_protein.faa	-	-	-	ID:WP_045413504.1,	-	-	-	-	-	-	-	-	-
8554_hypothetical_protein.faa	-	-	-	ID:WP_045413507.1,	-	ID:SNX52988.1,	-	ID:PHO06146.1,	ID:AGB19698.1,	-	-	ID:AST57381.1,ID:AST57482.1,	-
8555_DUF3987_domain-conta...faa	-	-	-	ID:WP_052410035.1,	-	-	-	-	-	-	-	-	-
8556_hypothetical_protein.faa	-	-	-	ID:WP_052410038.1,	-	-	-	-	-	-	-	-	-
8557_CHC2_zinc_finger_dom...faa	-	-	-	ID:WP_231560722.1,	-	-	-	-	-	-	-	ID:AST57379.1,	-
8560_Rpn_family_recombina...faa	-	-	-	ID:WP_045413541.1,	-	-	-	-	-	-	-	-	-
8562_AzlC_family_ABC_tran...faa	-	-	-	ID:WP_045413516.1,	-	ID:SNX53340.1,	-	ID:PHO08042.1,	ID:AGB19987.1,	ID:OXT06708.1,	-	ID:AST57021.1,	-
8568_DEAD-DEAH_box_helica...faa	-	-	-	ID:WP_052410041.1,	-	-	-	-	-	-	-	-	-
8569_transposase.faa	-	-	-	ID:WP_045413526.1,ID:WP_045411002.1,ID:WP_045410429.1,	-	-	-	-	-	-	-	-	-
8571_DUF116_domain-contai...faa	-	-	-	ID:WP_269318755.1,	-	-	-	-	-	-	-	-	-
8584_DegV_family_protein.faa	-	-	-	ID:WP_269318752.1,	-	-	-	-	-	-	-	-	-
8590_hypothetical_protein.faa	-	-	-	ID:WP_231560626.1,	-	-	-	-	-	-	-	-	-
8591_hypothetical_protein.faa	-	-	-	ID:WP_231560627.1,	-	-	-	-	-	-	-	-	-
8608_AAA_family_ATPase.faa	-	-	-	ID:WP_045411944.1,	-	-	-	-	-	-	-	-	-
8609_hypothetical_protein.faa	-	-	-	ID:WP_045411948.1,	-	-	-	-	-	-	-	-	-
8610_hypothetical_protein.faa	-	-	-	ID:WP_045411951.1,	-	-	-	-	-	-	-	-	-
8611_hypothetical_protein.faa	-	-	-	ID:WP_045411954.1,	-	-	-	-	-	-	-	-	-
8612_hypothetical_protein.faa	-	-	-	ID:WP_231560628.1,	-	-	-	-	-	-	-	-	-
8624_YraN_family_protein.faa	-	-	-	ID:WP_231560629.1,	-	-	-	-	-	-	-	-	-
8637_hypothetical_protein.faa	-	-	-	ID:WP_269318754.1,	-	-	-	-	-	-	-	-	-
8639_hypothetical_protein.faa	-	-	-	ID:WP_231560630.1,	-	-	-	-	-	-	-	-	-
8640_hypothetical_protein.faa	-	-	-	ID:WP_231560631.1,	-	-	-	-	-	-	-	-	-
8659_GTP-binding_protein.faa	-	-	-	ID:WP_231560662.1,	-	-	-	-	-	-	-	-	-
8669_hypothetical_protein.faa	-	-	-	ID:WP_231560613.1,	-	-	-	-	-	-	-	-	-
8672_GNAT_family_N-acetyl...faa	-	-	-	ID:WP_231560615.1,	-	-	-	-	-	-	-	-	-
8679_DUF296_domain-contai...faa	-	-	-	ID:WP_231560616.1,	-	-	-	-	-	-	-	-	-
8680_DNA-binding_protein.faa	-	-	-	ID:WP_231560617.1,	-	-	-	-	-	-	-	-	-
8683_LacI_family_DNA-bind...faa	-	-	-	ID:WP_269318750.1,	-	-	-	-	-	-	-	-	-
8684_substrate-binding_do...faa	-	-	-	ID:WP_269318751.1,	-	-	-	-	-	-	-	-	-
8692_AEC_family_transport...faa	-	-	-	ID:WP_231560619.1,	-	-	-	-	-	-	-	-	-
8707_hypothetical_protein.faa	-	-	-	ID:WP_045409115.1,ID:WP_045409115.1,ID:WP_045409115.1,ID:WP_045413722.1,ID:WP_045413722.1,ID:WP_045411867.1,	-	-	-	-	-	-	-	-	-
8711_4Fe-4S_binding_prote...faa	-	-	-	ID:WP_269318710.1,	-	-	-	-	-	-	-	-	-
8712_hypothetical_protein.faa	-	-	-	ID:WP_269318711.1,	-	-	-	-	-	-	-	-	-
8747_hypothetical_protein.faa	-	-	-	ID:WP_231560486.1,	-	-	-	-	-	-	-	-	-
8748_stage_II_sporulation...faa	-	-	-	ID:WP_231560487.1,	-	-	-	-	-	-	-	-	-
8764_hypothetical_protein.faa	-	-	-	ID:WP_231560490.1,	-	-	-	-	-	-	-	ID:AST58781.1,	-
8765_hypothetical_protein.faa	-	-	-	ID:WP_231560491.1,	-	-	-	-	-	-	-	-	-
8789_LysR_family_transcri...faa	-	-	-	ID:WP_269318713.1,	-	-	-	-	-	-	-	-	-
8790_LysR_substrate-bindi...faa	-	-	-	ID:WP_269318714.1,	-	-	-	-	-	-	-	-	-
8794_hypothetical_protein.faa	-	-	-	ID:WP_156097243.1,	-	-	-	-	-	-	-	-	-
8799_hypothetical_protein.faa	-	-	-	ID:WP_269318715.1,	-	-	-	-	-	-	-	-	-
8811_hypothetical_protein.faa	-	-	-	ID:WP_231560492.1,	-	-	-	-	-	-	-	-	-
8830_GTP-binding_protein.faa	-	-	-	ID:WP_231560494.1,	-	-	-	-	-	-	-	-	-
8831_EF-Tu-IF-2-RF-3_fami...faa	-	-	-	ID:WP_231560495.1,	-	-	-	-	-	-	-	-	-
8836_transposase.faa	-	-	-	ID:WP_197049917.1,	-	-	-	-	-	-	-	-	-
8871_hypothetical_protein.faa	-	-	-	ID:WP_231560609.1,	-	-	-	-	-	-	-	-	-
8884_hypothetical_protein.faa	-	-	-	ID:WP_045411672.1,ID:WP_045409299.1,	-	-	-	-	-	-	-	-	-
8885_hypothetical_protein.faa	-	-	-	ID:WP_045413713.1,ID:WP_231560749.1,ID:WP_231560716.1,	-	-	-	-	-	-	-	-	-
8887_hypothetical_protein.faa	-	-	-	ID:WP_045413719.1,	-	-	-	-	-	-	-	ID:AST57721.1,ID:AST57729.1,ID:AST57763.1,	-
8890_GerAB-ArcD-ProY_fami...faa	-	-	-	ID:WP_269318794.1,	-	-	-	-	-	-	-	-	-
8891_GerAB-ArcD-ProY_fami...faa	-	-	-	ID:WP_269318795.1,	-	-	-	-	-	-	-	-	-
8893_nucleotidyltransfera...faa	-	-	-	ID:WP_269318796.1,	-	-	-	-	-	-	-	-	-
8895_PD--D-E-XK_nuclease_...faa	-	-	-	ID:WP_231560724.1,	-	-	-	-	-	-	-	-	-
8896_hypothetical_protein.faa	-	-	-	ID:WP_231560725.1,	-	-	-	-	-	-	-	-	-
8899_lysylphosphatidylgly...faa	-	-	-	ID:WP_269318798.1,	-	-	-	-	-	-	-	-	-
8900_lysylphosphatidylgly...faa	-	-	-	ID:WP_269318799.1,	-	-	-	-	-	-	-	-	-
8907_hypothetical_protein.faa	-	-	-	ID:WP_231560726.1,	-	-	-	-	-	-	-	-	-
8908_metalloregulator_Ars...faa	-	-	-	ID:WP_231560728.1,	-	-	-	-	-	-	-	-	-
8914_ATP-grasp_domain-con...faa	-	-	-	ID:WP_045409302.1,	-	-	-	-	ID:AGB17887.1,	-	-	-	-
8916_dihydrodipicolinate_...faa	-	-	-	ID:WP_231560433.1,	-	-	-	-	-	-	-	-	-
8917_dihydrodipicolinate_...faa	-	-	-	ID:WP_231560434.1,	-	-	-	-	-	-	-	-	-
8918_hypothetical_protein.faa	-	-	-	ID:WP_045409310.1,	-	-	-	-	ID:AGB17884.1,	-	-	-	-
8919_hypothetical_protein.faa	-	-	-	ID:WP_045409313.1,	-	-	-	-	-	-	-	-	-
8920_hypothetical_protein.faa	-	-	-	ID:WP_045409316.1,	-	-	-	-	-	-	-	-	-
8923_copper_amine_oxidase...faa	-	-	-	ID:WP_231560435.1,	-	-	-	-	-	-	-	-	-
8924_stalk_domain-contain...faa	-	-	-	ID:WP_045409328.1,	-	-	-	ID:PHO06274.1,	-	ID:OXT05756.1,	-	ID:AST57591.1,	-
8927_hypothetical_protein.faa	-	-	-	ID:WP_231560436.1,	-	-	-	-	-	-	-	-	-
8928_hypothetical_protein.faa	-	-	-	ID:WP_045409338.1,	-	-	-	ID:PHO06270.1,	-	-	-	ID:AST57587.1,	-
8931_hypothetical_protein.faa	-	-	-	ID:WP_231560437.1,	-	-	-	-	-	-	-	-	-
8942_carbohydrate_ABC_tra...faa	-	-	-	ID:WP_045409370.1,	-	-	-	-	-	-	-	-	-
8943_mannose-1-phosphate_...faa	-	-	-	ID:WP_045413579.1,	-	ID:SNX52851.1,ID:SNX52900.1,ID:SNX52911.1,	ID:ADL68461.1,	-	ID:AGB18544.1,	ID:OXT09518.1,	ID:KAA5806384.1,	-	-
8945_rfbD.faa	-	-	-	ID:WP_045413584.1,	ID:ORX22211.1,	ID:SNX52853.1,	-	ID:PHO07901.1,	-	-	ID:KAA5806380.1,	-	-
8946_rfbA.faa	-	-	-	ID:WP_045413586.1,	ID:ORX22214.1,	ID:SNX52856.1,	-	ID:PHO07902.1,	-	-	ID:KAA5806379.1,	-	-
8947_rfbB.faa	-	-	-	ID:WP_045413589.1,	ID:ORX22212.1,	ID:SNX52854.1,	-	ID:PHO07903.1,	-	-	ID:KAA5806378.1,	-	-
8948_glycosyltransferase_...faa	-	-	-	ID:WP_045413592.1,	-	-	-	-	-	-	-	-	-
8949_polysaccharide_pyruv...faa	-	-	-	ID:WP_045413595.1,	-	-	-	-	-	-	-	-	-
8950_oligosaccharide_flip...faa	-	-	-	ID:WP_045413596.1,	-	-	-	-	-	-	-	-	-
8951_glycosyltransferase_...faa	-	-	-	ID:WP_045413598.1,	-	-	-	-	-	-	-	-	-
8952_glycosyltransferase_...faa	-	-	-	ID:WP_045413600.1,	-	-	-	-	-	-	-	-	-
8953_glycosyltransferase.faa	-	-	-	ID:WP_045413602.1,	-	-	-	-	-	-	ID:KAA5806377.1,	-	-
8954_glycosyltransferase.faa	-	-	-	ID:WP_045413604.1,	-	-	-	-	-	-	-	-	-
8955_hypothetical_protein.faa	-	-	-	ID:WP_045413606.1,	-	-	-	-	-	-	-	-	-
8960_PTS_transporter_subu...faa	-	-	-	ID:WP_045413780.1,	-	-	-	-	-	-	-	-	-
8962_energy-coupling_fact...faa	-	-	-	ID:WP_013298173.1,	-	ID:SNX52974.1,	ID:ADL69207.1,	ID:PHO06327.1,	-	-	-	-	-
8963_ABC_transporter_ATP-...faa	-	-	-	ID:WP_013298172.1,	-	ID:SNX52973.1,	ID:ADL69206.1,	ID:PHO06326.1,	-	-	-	-	-
8964_ABC_transporter_ATP-...faa	-	-	-	ID:WP_045413644.1,	-	ID:SNX52972.1,	ID:ADL69205.1,	ID:PHO06325.1,	-	-	-	-	-
8965_UPF0236_family_prote...faa	-	-	-	ID:WP_052410045.1,	-	-	-	-	-	-	-	ID:AST57745.1,	-
8966_UPF0236_family_prote...faa	-	-	-	ID:WP_197049976.1,	-	-	-	-	-	-	-	-	-
8967_amidase_domain-conta...faa	-	-	-	ID:WP_052410052.1,	-	-	ID:ADL70112.1,	-	-	-	-	-	-
8969_hypothetical_protein.faa	-	-	-	ID:WP_052410054.1,	-	-	-	-	-	-	-	-	-
8971_C39_family_peptidase.faa	-	-	-	ID:WP_052410056.1,	-	-	-	-	-	-	-	-	-
8972_hypothetical_protein.faa	-	-	-	ID:WP_045413824.1,	-	ID:SNX53992.1,	-	-	-	-	-	-	-
8978_hypothetical_protein.faa	-	-	-	ID:WP_269318719.1,	-	-	-	-	-	-	-	-	-
8990_hypothetical_protein.faa	-	-	-	ID:WP_231560524.1,	-	-	-	-	-	-	-	-	-
8991_N-acetylmuramoyl-L-a...faa	-	-	-	ID:WP_231560525.1,	-	-	-	-	-	-	-	-	-
8992_GGDEF_domain-contain...faa	-	-	-	ID:WP_052409948.1,	ID:ORX22515.1,	-	-	-	-	-	-	-	-
8997_OsmC_family_protein.faa	-	-	-	ID:WP_231560527.1,	-	-	-	-	-	-	-	-	-
9012_hypothetical_protein.faa	-	-	-	ID:WP_197049926.1,	ID:ORX22494.1,	-	-	-	-	-	-	-	-
9013_transcriptional_repr...faa	-	-	-	ID:WP_269318720.1,	-	-	-	-	-	-	-	-	-
9018_HAMP_domain-containi...faa	-	-	-	ID:WP_231560531.1,	-	-	-	-	-	-	-	-	-
9019_HAMP_domain-containi...faa	-	-	-	ID:WP_231560532.1,	-	-	-	-	-	-	-	-	-
9055_hypothetical_protein.faa	-	-	-	ID:WP_231560754.1,	-	-	-	-	-	-	-	-	-
9059_hypothetical_protein.faa	-	-	-	ID:WP_231560634.1,	-	-	-	-	-	-	-	-	-
9060_hypothetical_protein.faa	-	-	-	ID:WP_231560635.1,	-	-	-	-	-	-	-	-	-
9067_hypothetical_protein.faa	-	-	-	ID:WP_045412070.1,	-	-	-	-	-	-	-	-	-
9068_extracellular_solute...faa	-	-	-	ID:WP_045412073.1,	-	-	-	-	-	-	-	-	-
9081_response_regulator.faa	-	-	-	ID:WP_231560636.1,	-	-	-	-	-	-	-	-	-
9082_ANTAR_domain-contain...faa	-	-	-	ID:WP_231560637.1,	-	-	-	-	-	-	-	-	-
9083_LuxR_C-terminal-rela...faa	-	-	-	ID:WP_045412103.1,	-	-	-	ID:PHO06056.1,	-	-	ID:KAA5806831.1,	-	-
9084_hypothetical_protein.faa	-	-	-	ID:WP_045412106.1,	-	-	-	-	-	-	-	-	-
9107_hypothetical_protein.faa	-	-	-	ID:WP_045408921.1,ID:WP_045411415.1,	-	-	-	-	-	-	-	-	-
9126_pro-sigmaK_processin...faa	-	-	-	ID:WP_231560407.1,	-	-	-	-	-	-	-	-	-
9131_DUF1003_domain-conta...faa	-	-	-	ID:WP_231560408.1,	-	-	-	-	-	-	-	-	-
9132_hypothetical_protein.faa	-	-	-	ID:WP_231560409.1,	-	-	-	-	-	-	-	-	-
9136_hypothetical_protein.faa	-	-	-	ID:WP_231560410.1,	-	-	-	-	-	-	-	-	-
9137_hypothetical_protein.faa	-	-	-	ID:WP_045408971.1,	-	-	-	-	-	-	-	-	-
9138_dnaX.faa	-	-	-	ID:WP_269318690.1,	-	-	-	-	-	-	-	-	-
9142_hypothetical_protein.faa	-	-	-	ID:WP_045408980.1,	-	-	-	-	-	-	-	-	-
9143_hypothetical_protein.faa	-	-	-	ID:WP_045408983.1,	-	-	-	-	-	-	-	-	-
9144_cmr3.faa	-	-	-	ID:WP_045408987.1,	-	-	ID:ADL68473.1,	-	ID:AGB18556.1,	-	-	-	-
9145_cas10.faa	-	-	-	ID:WP_045408990.1,	-	-	ID:ADL68472.1,	-	ID:AGB18555.1,	-	-	-	-
9146_cmr1.faa	-	-	-	ID:WP_045408993.1,	-	-	-	-	ID:AGB18554.1,	-	-	-	-
9147_cmr6.faa	-	-	-	ID:WP_045408998.1,	-	-	-	-	ID:AGB18553.1,	-	-	-	-
9148_cmr5.faa	-	-	-	ID:WP_045409002.1,	-	-	-	-	ID:AGB18552.1,	-	-	-	-
9149_cmr4.faa	-	-	-	ID:WP_045409005.1,	-	-	ID:ADL68475.1,	-	ID:AGB18551.1,	-	-	-	-
9150_TIGR02710_family_CRI...faa	-	-	-	ID:WP_045409008.1,	-	-	ID:ADL68470.1,	-	ID:AGB18550.1,	-	-	-	-
9151_LA2681_family_HEPN_d...faa	-	-	-	ID:WP_045409011.1,	-	-	-	-	ID:AGB18549.1,	-	-	-	-
9152_AAA_family_ATPase.faa	-	-	-	ID:WP_269318691.1,	-	-	-	-	-	-	-	-	-
9153_AAA_family_ATPase.faa	-	-	-	ID:WP_269318692.1,	-	-	-	-	-	-	-	-	-
9154_hypothetical_protein.faa	-	-	-	ID:WP_045409014.1,	-	-	-	ID:PHO07884.1,	-	ID:OXT09528.1,	ID:KAA5806391.1,	ID:AST58568.1,	-
9155_hypothetical_protein.faa	-	-	-	ID:WP_045409017.1,	-	-	-	-	-	-	-	-	-
9159_hypothetical_protein.faa	-	-	-	ID:WP_231560412.1,	-	-	-	-	-	-	-	-	-
9160_MotA-TolQ-ExbB_proto...faa	-	-	-	ID:WP_231560413.1,	-	-	-	-	-	-	-	-	-
9161_hypothetical_protein.faa	-	-	-	ID:WP_231560414.1,	-	-	-	-	-	-	-	ID:AST58558.1,	-
9164_hypothetical_protein.faa	-	-	-	ID:WP_045409035.1,	-	-	-	-	-	-	-	-	-
9165_trypsin-like_peptida...faa	-	-	-	ID:WP_231560415.1,	-	ID:SNX52898.1,ID:SNX52909.1,	ID:ADL68463.1,	-	-	-	-	-	-
9166_FxLYD_domain-contain...faa	-	-	-	ID:WP_045409038.1,	-	ID:SNX52899.1,ID:SNX52910.1,	ID:ADL68462.1,	-	-	-	-	-	-
9167_hypothetical_protein.faa	-	-	-	ID:WP_045409042.1,	-	-	-	-	-	-	-	-	-
9168_hypothetical_protein.faa	-	-	-	ID:WP_045409045.1,	-	-	-	-	-	ID:OXT09519.1,	-	-	-
9175_sigma-54_dependent_t...faa	-	-	-	ID:WP_045409071.1,	ID:ORX23244.1,	-	ID:ADL68296.1,	ID:PHO08287.1,	ID:AGB18409.1,	-	ID:KAA5808369.1,	ID:AST58323.1,	-
9178_hypothetical_protein.faa	-	-	-	ID:WP_269318693.1,	-	-	-	-	-	-	-	-	-
9179_hypothetical_protein.faa	-	-	-	ID:WP_231560416.1,	-	-	-	-	-	-	-	-	-
9192_UPF0236_family_prote...faa	-	-	-	ID:WP_052409910.1,ID:WP_052409919.1,	-	-	-	-	-	-	-	-	-
9193_UPF0236_family_prote...faa	-	-	-	ID:WP_052409911.1,	-	-	-	-	-	-	-	-	-
9194_ABC_transporter_ATP-...faa	-	-	-	ID:WP_045411160.1,	-	-	-	-	-	-	-	-	-
9197_MFS_transporter.faa	-	-	-	ID:WP_269318747.1,	-	-	-	-	-	-	-	-	-
9198_MFS_transporter.faa	-	-	-	ID:WP_269318740.1,	-	-	-	-	-	-	-	-	-
9199_hypothetical_protein.faa	-	-	-	ID:WP_052409978.1,	-	-	-	-	-	-	-	-	-
9200_SPASM_domain-contain...faa	-	-	-	ID:WP_045411169.1,	-	-	-	-	-	-	-	-	-
9201_radical_SAM_protein.faa	-	-	-	ID:WP_269318748.1,	-	-	-	-	-	-	-	-	-
9204_hypothetical_protein.faa	-	-	-	ID:WP_231560583.1,	-	-	-	-	-	-	-	-	-
9205_8-oxoguanine_DNA_gly...faa	-	-	-	ID:WP_231560584.1,	-	-	-	-	-	-	-	-	-
9215_ABC_transporter_C-te...faa	-	-	-	ID:WP_231560587.1,	-	-	-	-	-	-	-	-	-
9243_CbiX-SirB_N-terminal...faa	-	-	-	ID:WP_231560590.1,	-	-	-	-	-	-	-	-	-
9244_cobalamin_biosynthes...faa	-	-	-	ID:WP_231560591.1,	-	-	-	-	-	-	-	-	-
9265_hypothetical_protein.faa	-	-	-	ID:WP_269318749.1,	-	-	-	-	-	-	-	-	-
9271_hypothetical_protein.faa	-	-	-	ID:WP_231560594.1,	-	-	-	-	-	-	-	-	-
9274_LAGLIDADG_DNA_endonu...faa	-	-	-	ID:WP_045411443.1,	ID:ORX24531.1,	ID:SNX53123.1,	-	-	-	-	-	ID:AST56857.1,	-
9280_flgK.faa	-	-	-	ID:WP_231560596.1,	-	-	-	-	-	-	-	-	-
9281_flagellar_basal_body...faa	-	-	-	ID:WP_231560597.1,	-	-	-	-	-	-	-	-	-
9300_hypothetical_protein.faa	-	-	-	ID:WP_269318746.1,	-	-	-	-	-	-	-	-	-
9306_3-beta_hydroxysteroi...faa	-	-	-	ID:WP_156097258.1,	-	-	-	-	-	-	-	-	-
9307_hypothetical_protein.faa	-	-	-	ID:WP_045411393.1,	-	-	-	-	-	-	-	-	-
9319_DUF2933_domain-conta...faa	-	-	-	ID:WP_082243665.1,	ID:ORX23727.1,	ID:SNX54795.1,	ID:ADL68282.1,	-	ID:AGB18395.1,	ID:OXT09133.1,	ID:KAA5808382.1,	ID:AST58307.1,	-
9320_hypothetical_protein.faa	-	-	-	ID:WP_231560573.1,	-	-	-	-	-	-	-	-	-
9321_hypothetical_protein.faa	-	-	-	ID:WP_231560574.1,	-	-	-	-	-	-	-	-	-
9322_M23_family_metallope...faa	-	-	-	ID:WP_231560575.1,	-	-	-	-	-	-	-	-	-
9323_hypothetical_protein.faa	-	-	-	ID:WP_045410985.1,	-	-	-	-	-	-	-	-	-
9324_PspA-IM30_family_pro...faa	-	-	-	ID:WP_231560576.1,	-	-	-	-	-	-	-	-	-
9325_hypothetical_protein.faa	-	-	-	ID:WP_231560577.1,	-	-	-	-	-	-	-	-	-
9326_hypothetical_protein.faa	-	-	-	ID:WP_231560578.1,	-	-	-	-	-	-	-	-	-
9327_hypothetical_protein.faa	-	-	-	ID:WP_231560579.1,	-	-	-	-	-	-	-	-	-
9337_hypothetical_protein.faa	-	-	-	ID:WP_156097273.1,	-	-	-	-	-	-	-	-	-
9338_hypothetical_protein.faa	-	-	-	ID:WP_156097274.1,	-	-	-	-	-	-	-	-	-
9360_ABC_transporter_ATP-...faa	-	-	-	ID:WP_045412659.1,	-	-	-	-	-	-	-	-	-
9362_hypothetical_protein.faa	-	-	-	ID:WP_045413804.1,	-	-	-	-	-	-	-	-	-
9363_hypothetical_protein.faa	-	-	-	ID:WP_231560739.1,	-	-	-	-	-	-	-	-	-
9364_TfoX-Sxy_family_DNA_...faa	-	-	-	ID:WP_268744530.1,	-	-	-	ID:PHO08210.1,	-	-	-	ID:AST58414.1,	-
9372_cyclic_nucleotide-bi...faa	-	-	-	ID:WP_197049981.1,	-	-	-	-	-	-	-	-	-
9376_ECF_transporter_S_co...faa	-	-	-	ID:WP_045413812.1,	-	ID:SNX52975.1,	ID:ADL69208.1,	ID:PHO06328.1,	-	-	-	-	-
9377_hypothetical_protein.faa	-	-	-	ID:WP_156097251.1,ID:WP_156097251.1,ID:WP_156097285.1,ID:WP_156097251.1,ID:WP_156097251.1,	-	-	-	-	-	-	-	-	-
9378_hypothetical_protein.faa	-	-	-	ID:WP_231560545.1,	-	-	ID:ADL69517.1,	-	-	-	-	-	-
9382_hypothetical_protein.faa	-	-	-	ID:WP_231560546.1,	-	-	-	-	-	-	-	-	-
9415_hypothetical_protein.faa	-	-	-	ID:WP_269318729.1,	-	-	-	-	-	-	-	-	-
9427_hypothetical_protein.faa	-	-	-	ID:WP_231560652.1,	-	-	-	-	ID:AGB18526.1,	-	-	ID:AST58531.1,ID:AST58534.1,	-
9428_hypothetical_protein.faa	-	-	-	ID:WP_231560653.1,	-	-	-	-	-	-	-	-	-
9430_hypothetical_protein.faa	-	-	-	ID:WP_231560655.1,	-	-	-	-	-	-	-	-	-
9431_hypothetical_protein.faa	-	-	-	ID:WP_231560353.1,	-	-	-	-	-	-	-	-	-
9442_D-alanyl-D-alanine_c...faa	-	-	-	ID:WP_231560355.1,	-	-	-	-	-	-	-	-	-
9443_hypothetical_protein.faa	-	-	-	ID:WP_231560356.1,	-	-	-	-	-	-	-	-	-
9454_hypothetical_protein.faa	-	-	-	ID:WP_045408070.1,	-	-	-	-	-	-	-	-	-
9455_DUF2953_domain-conta...faa	-	-	-	ID:WP_231560358.1,	-	-	-	-	-	-	-	-	-
9458_hypothetical_protein.faa	-	-	-	ID:WP_231560359.1,	-	-	-	-	-	-	-	-	-
9472_1-acyl-sn-glycerol-3...faa	-	-	-	ID:WP_269318680.1,	-	-	-	-	-	-	-	-	-
9473_lysophospholipid_acy...faa	-	-	-	ID:WP_269318681.1,	-	-	-	-	-	-	-	-	-
9475_S1_RNA-binding_domai...faa	-	-	-	ID:WP_231560360.1,	-	-	-	-	-	-	-	-	-
9476_S1_RNA-binding_domai...faa	-	-	-	ID:WP_231560361.1,	-	-	-	-	-	-	-	-	-
9495_SbcC-MukB-like_Walke...faa	-	-	-	ID:WP_231560362.1,	-	-	-	-	-	-	-	-	-
9496_hypothetical_protein.faa	-	-	-	ID:WP_231560363.1,	-	-	-	-	-	-	-	-	-
9497_hypothetical_protein.faa	-	-	-	ID:WP_231560364.1,	-	-	-	-	-	-	-	-	-
9498_AAA_family_ATPase.faa	-	-	-	ID:WP_231560365.1,	-	-	-	-	-	-	-	-	-
9499_hypothetical_protein.faa	-	-	-	ID:WP_231560366.1,	-	-	-	-	-	-	-	-	-
9500_metallophosphoestera...faa	-	-	-	ID:WP_231560367.1,	-	-	-	-	-	-	-	-	-
9503_DNA_double-strand_br...faa	-	-	-	ID:WP_231560368.1,	-	-	-	-	-	-	-	-	-
9504_hypothetical_protein.faa	-	-	-	ID:WP_231560369.1,	-	-	-	-	-	-	-	-	-
9526_PolC-type_DNA_polyme...faa	-	-	-	ID:WP_231560372.1,	-	-	-	-	-	-	-	-	-
9527_exonuclease_domain-c...faa	-	-	-	ID:WP_231560373.1,	-	-	-	-	-	-	-	-	-
9532_phosphatidate_cytidy...faa	-	-	-	ID:WP_231560374.1,	-	-	-	-	-	-	-	-	-
9533_phosphatidate_cytidy...faa	-	-	-	ID:WP_231560375.1,	-	-	-	-	-	-	-	-	-
9557_transposase.faa	-	-	-	ID:WP_052410060.1,ID:WP_052409902.1,	-	-	-	-	-	-	-	-	-
9558_hypothetical_protein.faa	-	-	-	ID:WP_045414035.1,	-	-	-	-	-	-	-	-	-
9561_methyl-accepting_che...faa	-	-	-	ID:WP_045410821.1,	-	-	-	-	-	-	-	-	-
9562_chemotaxis_protein_C...faa	-	-	-	ID:WP_231560563.1,	-	-	-	-	-	-	-	-	-
9566_hypothetical_protein.faa	-	-	-	ID:WP_231560561.1,	-	-	-	-	-	-	-	-	-
9569_hypothetical_protein.faa	-	-	-	ID:WP_045413925.1,	-	-	-	ID:PHO07980.1,	-	-	-	-	-
9570_hypothetical_protein.faa	-	-	-	ID:WP_045413927.1,	-	ID:SNX53253.1,	ID:ADL69747.1,	ID:PHO07979.1,	ID:AGB19922.1,	ID:OXT05295.1,	-	ID:AST56944.1,	-
9572_hypothetical_protein.faa	-	-	-	ID:WP_156097283.1,	-	-	-	-	-	-	-	-	-
9590_hypothetical_protein.faa	-	-	-	ID:WP_231560690.1,	-	-	-	-	-	-	-	-	-
9591_phosphoribosylanthra...faa	-	-	-	ID:WP_231560700.1,	-	-	-	-	-	-	-	-	-
9604_metal-sensitive_tran...faa	-	-	-	ID:WP_231560691.1,	-	-	-	-	-	-	-	-	-
9610_XRE_family_transcrip...faa	-	-	-	ID:WP_231560692.1,	-	-	ID:ADL68771.1,	-	-	-	ID:KAA5807584.1,	-	-
9611_helix-turn-helix_tra...faa	-	-	-	ID:WP_052410007.1,	-	-	-	-	-	-	-	-	-
9613_hypothetical_protein.faa	-	-	-	ID:WP_197049957.1,	-	-	-	-	-	-	-	-	-
9615_istA.faa	-	-	-	ID:WP_052410009.1,ID:WP_231560683.1,	ID:ORX22198.1,	-	ID:ADL68246.1,ID:ADL69548.1,ID:ADL69615.1,ID:ADL69753.1,ID:ADL69807.1,	ID:PHO06094.1,	ID:AGB19975.1,	ID:OXT08796.1,	ID:KAA5806828.1,	-	-
9616_CPBP_family_intramem...faa	-	-	-	ID:WP_231560693.1,	-	-	-	-	-	-	-	-	-
9618_MFS_transporter.faa	-	-	-	ID:WP_231560694.1,	-	-	-	-	-	-	-	-	-
9619_istA.faa	-	-	-	ID:WP_045412828.1,	-	-	-	-	-	-	-	-	-
9621_hypothetical_protein.faa	-	-	-	ID:WP_231560695.1,	-	-	-	-	-	-	-	-	-
9624_AI-2E_family_transpo...faa	-	-	-	ID:WP_269318772.1,	-	-	-	-	-	-	-	-	-
9625_AI-2E_family_transpo...faa	-	-	-	ID:WP_269318773.1,	-	-	-	-	-	-	-	-	-
9631_YlbF_family_regulato...faa	-	-	-	ID:WP_269318774.1,	-	-	-	-	-	-	-	-	-
9632_YlbF_family_regulato...faa	-	-	-	ID:WP_269318775.1,	-	-	-	-	-	-	-	-	-
9643_prepilin_peptidase.faa	-	-	-	ID:WP_269318776.1,	-	-	-	-	-	-	-	-	-
9644_A24_family_peptidase.faa	-	-	-	ID:WP_231560702.1,	-	-	-	-	-	-	-	-	-
9650_pilM.faa	-	-	-	ID:WP_269318778.1,	-	-	-	-	-	-	-	-	-
9651_pilM.faa	-	-	-	ID:WP_269318779.1,	-	-	-	-	-	-	-	-	-
9672_xseA.faa	-	-	-	ID:WP_269318780.1,	-	-	-	-	-	-	-	-	-
9673_hypothetical_protein.faa	-	-	-	ID:WP_269318781.1,	-	-	-	-	-	-	-	-	-
9681_AAA_family_ATPase.faa	-	-	-	ID:WP_231560698.1,	-	-	-	-	-	-	-	-	-
9682_hypothetical_protein.faa	-	-	-	ID:WP_231560699.1,	-	-	-	-	-	-	-	-	-
9692_6-phosphofructokinas...faa	-	-	-	ID:WP_231560542.1,	-	-	-	-	ID:AGB20089.1,	-	ID:KAA5807462.1,	-	-
9700_hypothetical_protein.faa	-	-	-	ID:WP_231560543.1,	-	-	-	-	-	-	-	-	-
9701_hypothetical_protein.faa	-	-	-	ID:WP_231560544.1,	-	-	-	-	-	-	-	-	-
9717_DsrE-DsrF-DrsH-like_...faa	-	-	-	ID:WP_231560454.1,	-	-	-	-	-	-	-	ID:AST57675.1,	-
9718_CoA-disulfide_reduct...faa	-	-	-	ID:WP_231560455.1,	-	-	-	-	-	-	-	ID:AST57676.1,	-
9725_tetratricopeptide_re...faa	-	-	-	ID:WP_156097238.1,	-	-	-	-	-	-	-	-	-
9726_transposase.faa	-	-	-	ID:WP_045412234.1,	-	-	-	-	-	-	-	-	-
9747_tnpA.faa	-	-	-	ID:WP_045414052.1,	-	-	-	-	-	-	-	-	-
9748_hypothetical_protein.faa	-	-	-	ID:WP_045414055.1,	-	-	-	-	-	-	-	-	-
9754_FAD-dependent_oxidor...faa	-	-	-	ID:WP_231560518.1,	-	-	-	-	-	-	-	-	-
9755_FAD-dependent_oxidor...faa	-	-	-	ID:WP_231560519.1,	-	-	-	-	-	-	-	-	-
9762_N-acetylmannosamine-...faa	-	-	-	ID:WP_231560523.1,	-	-	-	-	-	-	-	-	-
9763_hypothetical_protein.faa	-	-	-	ID:WP_231560520.1,	-	-	-	-	-	-	-	-	-
9787_extracellular_solute...faa	-	-	-	ID:WP_045410496.1,	-	-	-	-	-	-	-	-	-
9788_CRISPR-associated_he...faa	-	-	-	ID:WP_045408732.1,	-	-	-	-	-	-	-	-	-
9789_hypothetical_protein.faa	-	-	-	ID:WP_045408734.1,	-	-	-	-	-	-	-	-	-
9790_hypothetical_protein.faa	-	-	-	ID:WP_045408736.1,	-	-	ID:ADL70151.1,	-	-	-	-	-	-
9791_DevR_family_CRISPR-a...faa	-	-	-	ID:WP_045408744.1,	-	-	ID:ADL70150.1,	-	-	-	-	-	-
9792_hypothetical_protein.faa	-	-	-	ID:WP_052409907.1,	-	-	-	-	-	-	-	-	-
9793_PepSY_domain-contain...faa	-	-	-	ID:WP_045412317.1,	-	-	-	-	-	-	-	-	-
9806_MFS_transporter.faa	-	-	-	ID:WP_052410018.1,	-	ID:SNX55318.1,	-	ID:PHO06910.1,	ID:AGB18455.1,	ID:OXT07684.1,	-	-	-
9812_LysR_family_transcri...faa	-	-	-	ID:WP_269318757.1,	-	-	-	-	-	-	-	-	-
9827_hypothetical_protein.faa	-	-	-	ID:WP_231560643.1,	-	-	-	-	-	-	-	-	-
9844_PTS_sugar_transporte...faa	-	-	-	ID:WP_231560714.1,	-	-	-	-	-	-	-	-	-
9845_PTS_sugar_transporte...faa	-	-	-	ID:WP_231560715.1,	-	-	-	-	-	-	-	-	-
9859_lepB.faa	-	-	-	ID:WP_045413657.1,	-	ID:SNX53660.1,	-	-	ID:AGB20256.1,	ID:OXT08875.1,	ID:KAA5806636.1,	-	-
9870_transposase.faa	-	-	-	ID:WP_231560742.1,	-	-	-	-	-	-	-	-	-
9871_transposase.faa	-	-	-	ID:WP_231560743.1,	-	-	-	-	-	-	-	-	-
9880_MBL_fold_metallo-hyd...faa	-	-	-	ID:WP_231560710.1,	-	-	-	-	-	-	-	-	-
9881_hypothetical_protein.faa	-	-	-	ID:WP_231560711.1,	-	-	-	-	-	-	-	-	-
9885_helix-turn-helix_tra...faa	-	-	-	ID:WP_045413983.1,	-	-	-	-	-	-	-	-	-
9887_hypothetical_protein.faa	-	-	-	ID:WP_045413989.1,	-	-	-	-	-	-	-	-	-
9888_hypothetical_protein.faa	-	-	-	ID:WP_231560438.1,	-	-	-	-	-	-	-	-	-
9889_ATP-binding_cassette...faa	-	-	-	ID:WP_231560439.1,	-	-	-	-	-	-	-	-	-
9906_tmk.faa	-	-	-	ID:WP_231560441.1,	-	-	-	-	-	-	-	-	-
9907_hypothetical_protein.faa	-	-	-	ID:WP_231560442.1,	-	-	-	-	-	-	-	-	-
9913_transposase.faa	-	-	-	ID:WP_231560753.1,	-	-	-	-	-	-	-	-	-
9923_hypothetical_protein.faa	-	-	-	ID:WP_231560417.1,	-	-	-	-	-	-	-	-	-
9925_hypothetical_protein.faa	-	-	-	ID:WP_231560419.1,	-	-	-	-	-	-	-	-	-
9927_hypothetical_protein.faa	-	-	-	ID:WP_231560421.1,	-	-	-	-	-	-	-	-	-
9928_hypothetical_protein.faa	-	-	-	ID:WP_231560422.1,	-	-	-	-	-	-	-	-	-
9929_hypothetical_protein.faa	-	-	-	ID:WP_231560423.1,	-	-	-	-	-	-	-	-	-
9934_hypothetical_protein.faa	-	-	-	ID:WP_269318694.1,	-	-	-	-	-	-	-	-	-
9975_glycoside_hydrolase_...faa	-	-	-	ID:WP_231560427.1,	-	-	-	-	-	-	-	-	-
9976_hypothetical_protein.faa	-	-	-	ID:WP_231560428.1,	-	-	-	-	-	-	-	-	-
9981_PTS_transporter_subu...faa	-	-	-	ID:WP_045409237.1,	-	-	-	-	-	-	-	-	-
9982_TetR-AcrR_family_tra...faa	-	-	-	ID:WP_231560666.1,	-	-	-	-	-	-	-	-	-
9984_hypothetical_protein.faa	-	-	-	ID:WP_231560668.1,	-	-	-	-	-	-	-	-	-
9985_tetratricopeptide_re...faa	-	-	-	ID:WP_231560669.1,	-	-	-	-	-	-	-	-	-
9986_glycosyltransferase_...faa	-	-	-	ID:WP_231560670.1,	-	-	-	-	-	-	-	-	-
9989_SNF2_helicase_associ...faa	-	-	-	ID:WP_269318698.1,	-	-	-	-	-	-	-	-	-
9990_DEAD-DEAH_box_helica...faa	-	-	-	ID:WP_269318699.1,	-	-	-	-	-	-	-	-	-
9991_sigma_factor-like_he...faa	-	-	-	ID:WP_231560451.1,	ID:ORX23716.1,	-	-	-	-	-	-	-	-
9993_hypothetical_protein.faa	-	-	-	ID:WP_045409540.1,	-	-	-	-	-	-	-	-	-
9994_hypothetical_protein.faa	-	-	-	ID:WP_045409543.1,	-	-	-	-	-	-	-	-	-
9995_hypothetical_protein.faa	-	-	-	ID:WP_045409550.1,	-	-	-	-	-	-	-	-	-
9997_SpoIID-LytB_domain-c...faa	-	-	-	ID:WP_231560453.1,	-	ID:SNX54005.1,	-	-	-	-	-	-	-
9998_hypothetical_protein.faa	-	-	-	ID:WP_045409553.1,	-	ID:SNX54006.1,	-	-	-	-	ID:KAA5806165.1,	-	-
10000_tnpA.faa	-	-	-	ID:WP_045410575.1,	-	-	-	-	-	-	-	-	-
10001_type_II_toxin-antito...faa	-	-	-	ID:WP_045410589.1,	-	-	-	-	-	-	-	-	-
10007_heavy_metal_transloc...faa	-	-	-	ID:WP_269318721.1,	-	-	-	-	-	-	-	-	-
10008_HAD-IC_family_P-type...faa	-	-	-	ID:WP_269318722.1,	-	-	-	-	-	-	-	-	-
10009_HAD-IC_family_P-type...faa	-	-	-	ID:WP_269318723.1,	-	-	-	-	-	-	-	-	-
10016_hypothetical_protein.faa	-	-	-	ID:WP_269318724.1,	-	-	-	-	-	-	-	-	-
10022_transposase.faa	-	-	-	ID:WP_045408754.1,	-	-	-	-	-	-	-	-	-
10024_hypothetical_protein.faa	-	-	-	ID:WP_269318689.1,	-	-	-	-	-	-	-	-	-
10027_hypothetical_protein.faa	-	-	-	ID:WP_052409908.1,	-	-	-	-	-	-	-	-	-
10028_YkvA_family_protein.faa	-	-	-	ID:WP_045408763.1,	-	-	-	-	-	-	-	-	-
10029_hypothetical_protein.faa	-	-	-	ID:WP_045408766.1,	-	ID:SNX55606.1,	-	-	-	-	-	-	-
10030_MFS_transporter.faa	-	-	-	ID:WP_045408770.1,	-	-	-	-	-	-	-	-	-
10031_hypothetical_protein.faa	-	-	-	ID:WP_045408773.1,	-	-	-	-	-	-	-	-	-
10032_hypothetical_protein.faa	-	-	-	ID:WP_045408776.1,	-	-	-	-	-	-	-	-	-
10033_class_I_SAM-dependen...faa	-	-	-	ID:WP_045408777.1,	-	-	-	-	-	-	-	-	-
10039_AraC_family_ligand_b...faa	-	-	-	ID:WP_231560394.1,	-	-	-	-	-	-	-	-	-
10040_AraC_family_transcri...faa	-	-	-	ID:WP_231560395.1,	-	-	-	-	-	-	-	-	-
10056_hypothetical_protein.faa	-	-	-	ID:WP_045408810.1,	-	ID:SNX54265.1,	ID:ADL67918.1,	-	-	ID:OXT08261.1,	ID:KAA5806955.1,	ID:AST57787.1,	-
10057_PPC_domain-containin...faa	-	-	-	ID:WP_045408813.1,	-	-	-	-	-	-	-	-	-
10058_hypothetical_protein.faa	-	-	-	ID:WP_045408816.1,	-	-	-	-	-	-	-	-	-
10060_zf-HC2_domain-contai...faa	-	-	-	ID:WP_231560401.1,	-	-	-	-	-	-	-	-	-
10080_hypothetical_protein.faa	-	-	-	ID:WP_045408857.1,	-	-	-	-	-	-	-	-	-
10081_TIGR03986_family_CRI...faa	-	-	-	ID:WP_197049898.1,	ID:ORX23350.1,	ID:SNX54968.1,	-	-	-	-	-	-	-
10082_csx19.faa	-	-	-	ID:WP_045408865.1,	ID:ORX23351.1,	ID:SNX54967.1,	-	-	-	-	-	-	-
10084_hypothetical_protein.faa	-	-	-	ID:WP_045408871.1,	-	-	-	-	-	-	-	-	-
10085_RAMP_superfamily_CRI...faa	-	-	-	ID:WP_045408873.1,	-	-	-	-	-	-	-	-	-
10086_ltrA.faa	-	-	-	ID:WP_045408875.1,	-	-	-	-	-	-	-	-	-
10087_hypothetical_protein.faa	-	-	-	ID:WP_231560404.1,	-	-	-	-	-	-	-	-	-
10088_HNH_endonuclease.faa	-	-	-	ID:WP_231560405.1,	-	-	-	-	-	-	-	-	-
10089_hypothetical_protein.faa	-	-	-	ID:WP_045408883.1,	-	-	-	-	-	-	-	-	-
10090_IS110_family_transpo...faa	-	-	-	ID:WP_045414030.1,	-	-	-	-	-	-	-	-	-
10102_hypothetical_protein.faa	-	-	-	ID:WP_231560554.1,	-	-	-	-	-	-	-	-	-
10112_hypothetical_protein.faa	-	-	-	ID:WP_231560556.1,	-	-	-	-	-	-	-	-	-
10121_PIN_domain-containin...faa	-	-	-	ID:WP_045410796.1,	-	ID:SNX53236.1,	-	ID:PHO07848.1,	ID:AGB18619.1,	-	-	ID:AST58612.1,	-
10122_copper_amine_oxidase...faa	-	-	-	ID:WP_231560557.1,	-	-	-	-	-	-	-	-	-
10123_hypothetical_protein.faa	-	-	-	ID:WP_045410800.1,	-	-	-	-	ID:AGB18614.1,	ID:OXT09581.1,	-	-	-
10147_helix-turn-helix_dom...faa	-	-	-	ID:WP_045411492.1,	-	-	ID:ADL68329.1,	-	-	ID:OXT09164.1,	ID:KAA5808340.1,	-	-
10148_response_regulator_t...faa	-	-	-	ID:WP_045411554.1,	-	-	-	-	-	-	-	-	-
10149_HAMP_domain-containi...faa	-	-	-	ID:WP_052409982.1,	-	-	-	-	-	-	-	-	-
10150_ABC_transporter_ATP-...faa	-	-	-	ID:WP_045411495.1,	-	-	-	-	-	-	-	-	-
10151_ABC_transporter_perm...faa	-	-	-	ID:WP_197049940.1,	-	-	-	-	-	-	-	-	-
10152_FtsX-like_permease_f...faa	-	-	-	ID:WP_197049941.1,	-	-	-	-	-	-	-	-	-
10153_AraC_family_transcri...faa	-	-	-	ID:WP_045411497.1,	-	-	-	ID:PHO08160.1,	-	-	-	-	-
10154_GyrI-like_domain-con...faa	-	-	-	ID:WP_045411500.1,	-	-	-	-	-	-	-	-	-
10156_ABC_transporter_perm...faa	-	-	-	ID:WP_045411507.1,	-	-	-	-	-	-	-	-	-
10157_sigma-70_family_RNA_...faa	-	-	-	ID:WP_045411510.1,	-	-	-	-	-	-	-	-	-
10158_hypothetical_protein.faa	-	-	-	ID:WP_082243669.1,	-	-	-	-	-	-	-	-	-
10159_hypothetical_protein.faa	-	-	-	ID:WP_156097260.1,	-	-	-	-	-	-	-	-	-
10162_hypothetical_protein.faa	-	-	-	ID:WP_231560600.1,	-	-	-	-	-	-	-	-	-
10163_hypothetical_protein.faa	-	-	-	ID:WP_231560601.1,	-	-	-	-	-	-	-	-	-
10164_hypothetical_protein.faa	-	-	-	ID:WP_231560602.1,	-	-	-	-	-	-	-	-	-
10166_hypothetical_protein.faa	-	-	-	ID:WP_045411517.1,	-	-	-	-	-	-	-	-	-
10167_hypothetical_protein.faa	-	-	-	ID:WP_231560604.1,	-	-	-	-	-	-	-	-	-
10168_hypothetical_protein.faa	-	-	-	ID:WP_231560605.1,	-	-	-	-	-	-	-	-	-
10169_hypothetical_protein.faa	-	-	-	ID:WP_231560606.1,	-	-	-	-	-	-	-	-	-
10170_hypothetical_protein.faa	-	-	-	ID:WP_045411523.1,	-	-	-	-	-	-	-	-	-
10171_DUF4065_domain-conta...faa	-	-	-	ID:WP_045411524.1,	-	-	-	-	-	ID:OXT07420.1,	-	-	-
10174_hypothetical_protein.faa	-	-	-	ID:WP_045411530.1,	-	-	-	-	-	-	-	-	-
10175_DUF2089_family_prote...faa	-	-	-	ID:WP_045411533.1,	-	-	-	-	-	-	-	-	-
10193_hypothetical_protein.faa	-	-	-	ID:WP_231560729.1,	-	-	ID:ADL69516.1,	-	-	-	-	-	-
10197_DUF262_domain-contai...faa	-	-	-	ID:WP_045413729.1,	-	-	-	-	-	ID:OXT07424.1,	-	-	-
10198_DUF3387_domain-conta...faa	-	-	-	ID:WP_197049977.1,	-	-	-	-	-	-	-	-	-
10199_hypothetical_protein.faa	-	-	-	ID:WP_197049978.1,	-	-	-	-	-	-	-	-	-
10200_HsdR_family_type_I_s...faa	-	-	-	ID:WP_197049979.1,	-	-	-	-	-	-	-	-	-
10201_restriction_endonucl...faa	-	-	-	ID:WP_045413731.1,	-	-	-	-	-	-	-	-	-
10202_class_I_SAM-dependen...faa	-	-	-	ID:WP_045413734.1,	-	-	-	-	-	-	-	-	-
10203_hypothetical_protein.faa	-	-	-	ID:WP_045413736.1,	-	-	-	-	-	-	-	-	-
10204_hypothetical_protein.faa	-	-	-	ID:WP_045413738.1,	-	-	-	-	-	-	-	-	-
10205_hypothetical_protein.faa	-	-	-	ID:WP_045413740.1,	-	-	-	-	-	-	-	-	-
10206_hypothetical_protein.faa	-	-	-	ID:WP_045413743.1,	-	-	-	-	-	-	-	-	-
10207_hypothetical_protein.faa	-	-	-	ID:WP_045413744.1,	-	-	-	-	-	-	-	-	-
10208_tyrosine-type_recomb...faa	-	-	-	ID:WP_231560734.1,	-	-	-	-	-	-	-	-	-
10214_larC.faa	-	-	-	ID:WP_045413757.1,	-	-	-	-	-	-	-	-	-
10218_transposase.faa	-	-	-	ID:WP_045410905.1,	-	-	-	-	-	-	-	-	-
10219_CD3324_family_protei...faa	-	-	-	ID:WP_013777973.1,	-	-	-	-	-	-	-	-	-
10220_rsgA.faa	-	-	-	ID:WP_045410909.1,	-	-	-	-	-	-	-	-	-
10221_ABC_transporter_perm...faa	-	-	-	ID:WP_045410912.1,	-	-	-	-	-	-	-	-	-
10222_ABC_transporter_ATP-...faa	-	-	-	ID:WP_045410915.1,	-	-	-	-	-	-	-	-	-
10223_AbrB-MazE-SpoVT_fami...faa	-	-	-	ID:WP_045410918.1,	-	-	-	-	-	-	-	-	-
10224_hypothetical_protein.faa	-	-	-	ID:WP_269318736.1,	-	-	-	-	-	-	-	-	-
10230_recombinase_family_p...faa	-	-	-	ID:WP_045410935.1,	-	-	ID:ADL68363.1,	ID:PHO08212.1,	-	-	ID:KAA5808308.1,	ID:AST58411.1,	-
10232_recombinase_family_p...faa	-	-	-	ID:WP_045410941.1,	-	-	ID:ADL68362.1,	ID:PHO08214.1,	-	ID:OXT07392.1,	-	ID:AST58409.1,	-
10236_hypothetical_protein.faa	-	-	-	ID:WP_045410953.1,	-	-	-	-	-	-	-	-	-
10237_hypothetical_protein.faa	-	-	-	ID:WP_045410956.1,	-	-	-	-	-	-	-	-	-
10238_hypothetical_protein.faa	-	-	-	ID:WP_045410959.1,	-	-	-	-	-	-	-	-	-
10239_phage_tail_protein.faa	-	-	-	ID:WP_269318737.1,	ID:ORX22385.1,	-	-	-	-	-	-	-	-
10240_hypothetical_protein.faa	-	-	-	ID:WP_197049933.1,	-	-	-	-	-	-	-	-	-
10241_phage_tail_family_pr...faa	-	-	-	ID:WP_197049934.1,	-	-	-	-	-	-	-	-	-
10242_hypothetical_protein.faa	-	-	-	ID:WP_197049935.1,	-	-	-	-	-	-	-	-	-
10243_hypothetical_protein.faa	-	-	-	ID:WP_197049936.1,	-	-	-	-	-	-	-	-	-
10244_hypothetical_protein.faa	-	-	-	ID:WP_197049937.1,	-	-	-	-	-	-	-	-	-
10245_hypothetical_protein.faa	-	-	-	ID:WP_045410963.1,	-	-	-	-	-	-	-	-	-
10246_type_II_toxin-antito...faa	-	-	-	ID:WP_045410966.1,	-	-	-	-	-	-	-	-	-
10247_type_II_toxin-antito...faa	-	-	-	ID:WP_045410969.1,	-	-	-	-	-	-	-	-	-
10248_hypothetical_protein.faa	-	-	-	ID:WP_045414076.1,	-	-	-	-	-	-	-	-	-
10249_transposase.faa	-	-	-	ID:WP_052409974.1,ID:WP_045408527.1,	-	-	-	-	-	-	-	-	-
10280_DUF3343_domain-conta...faa	-	-	-	ID:WP_231560581.1,	-	-	-	-	-	-	-	-	-
10294_dnaN.faa	-	-	-	ID:WP_269318738.1,	-	-	-	-	-	-	-	-	-
10295_dnaN.faa	-	-	-	ID:WP_269318739.1,	-	-	-	-	-	-	-	-	-
10309_dihydroxy-acid_dehyd...faa	-	-	-	ID:WP_045411153.1,	-	-	-	-	-	-	-	-	-
10313_MFS_transporter.faa	-	-	-	ID:WP_045413793.1,	ID:ORX24414.1,	ID:SNX52994.1,	-	-	-	-	-	-	-
10314_helix-turn-helix_dom...faa	-	-	-	ID:WP_045413795.1,	-	ID:SNX52995.1,	-	-	-	-	ID:KAA5805957.1,	ID:AST57398.1,	-
10316_transposase.faa	-	-	-	ID:WP_045413616.1,	-	-	-	-	-	-	-	-	-
10323_hypothetical_protein.faa	-	-	-	ID:WP_231560731.1,	-	-	-	-	-	-	-	-	-
10348_hypothetical_protein.faa	-	-	-	ID:WP_231560463.1,	-	-	-	-	-	-	-	-	-
10349_DUF1294_domain-conta...faa	-	-	-	ID:WP_052409918.1,	-	-	-	-	-	-	-	-	-
10357_hypothetical_protein.faa	-	-	-	ID:WP_197049903.1,	-	-	-	-	-	-	-	-	-
10362_hypothetical_protein.faa	-	-	-	ID:WP_156097240.1,	-	ID:SNX54187.1,	-	-	-	-	-	-	-
10364_PIN_domain-containin...faa	-	-	-	ID:WP_269318706.1,	-	-	-	-	-	-	-	-	-
10365_hypothetical_protein.faa	-	-	-	ID:WP_231560467.1,	-	-	-	-	-	-	-	-	-
10367_UPF0236_family_prote...faa	-	-	-	ID:WP_197049905.1,	-	-	-	-	-	-	-	-	-
10368_hypothetical_protein.faa	-	-	-	ID:WP_197049906.1,	-	-	-	-	-	-	-	-	-
10369_UPF0236_family_prote...faa	-	-	-	ID:WP_052409923.1,ID:WP_045408533.1,ID:WP_045412605.1,	-	-	-	-	-	-	-	-	-
10390_hypothetical_protein.faa	-	-	-	ID:WP_052409925.1,	-	-	-	-	-	-	-	-	-
10391_hypothetical_protein.faa	-	-	-	ID:WP_231560468.1,	-	-	-	-	-	-	-	-	-
10409_hypothetical_protein.faa	-	-	-	ID:WP_045409768.1,	-	-	-	-	-	ID:OXT07271.1,	ID:KAA5806330.1,	-	-
10413_hypothetical_protein.faa	-	-	-	ID:WP_231560469.1,	-	-	-	-	-	-	-	-	-
10416_hypothetical_protein.faa	-	-	-	ID:WP_231560470.1,	-	-	-	-	-	-	-	-	-
10419_ABC_transporter_ATP-...faa	-	-	-	ID:WP_015312392.1,	-	ID:SNX53275.1,	-	-	ID:AGB19938.1,	-	-	-	-
10420_DUF1430_domain-conta...faa	-	-	-	ID:WP_156097241.1,	-	ID:SNX53276.1,	-	-	ID:AGB19939.1,	-	-	-	-
10421_lactococcin_972_fami...faa	-	-	-	ID:WP_045409791.1,	-	-	-	-	ID:AGB19940.1,	-	-	-	-
10428_phosphatidylglycerol...faa	-	-	-	ID:WP_269318704.1,	-	-	-	-	-	-	-	-	-
10429_phosphatidylglycerol...faa	-	-	-	ID:WP_269318705.1,	-	-	-	-	-	-	-	-	-
10430_SDR_family_oxidoredu...faa	-	-	-	ID:WP_045409806.1,	-	-	-	-	-	-	-	-	-
10434_ferrous_iron_transpo...faa	-	-	-	ID:WP_231560471.1,	-	-	-	-	-	-	-	-	-
10435_ferrous_iron_transpo...faa	-	-	-	ID:WP_231560472.1,	-	-	-	-	-	-	-	-	-
10442_SpoIID-LytB_domain-c...faa	-	-	-	ID:WP_231560481.1,	-	-	-	-	-	-	-	-	-
10443_hypothetical_protein.faa	-	-	-	ID:WP_231560474.1,	-	-	-	-	-	-	-	-	-
10446_hypothetical_protein.faa	-	-	-	ID:WP_045409838.1,	-	-	-	-	-	-	-	-	-
10447_RNA-guided_endonucle...faa	-	-	-	ID:WP_045409841.1,	-	-	ID:ADL68489.1,	-	-	-	-	-	-
10449_radical_SAM_protein.faa	-	-	-	ID:WP_231560482.1,	-	-	-	-	-	-	-	-	-
10450_hypothetical_protein.faa	-	-	-	ID:WP_052409929.1,	-	-	-	-	-	-	-	-	-
10454_ABC_transporter_perm...faa	-	-	-	ID:WP_197049907.1,	-	-	-	-	-	-	-	-	-
10455_ABC_transporter_perm...faa	-	-	-	ID:WP_197049908.1,	-	-	-	-	-	-	-	-	-
10456_hypothetical_protein.faa	-	-	-	ID:WP_013298752.1,	-	-	ID:ADL69792.1,	-	-	-	-	-	-
10457_hypothetical_protein.faa	-	-	-	ID:WP_045409864.1,	-	-	-	-	-	-	-	-	-
10470_MupG_family_TIM_beta...faa	-	-	-	ID:WP_231560476.1,	-	-	-	-	-	-	-	-	-
10471_MupG_family_TIM_beta...faa	-	-	-	ID:WP_231560477.1,	-	-	-	-	-	-	-	-	-
10479_inorganic_phosphate_...faa	-	-	-	ID:WP_231560478.1,	-	-	-	-	-	-	-	-	-
10480_inorganic_phosphate_...faa	-	-	-	ID:WP_231560479.1,	-	-	-	-	-	-	-	-	-
10489_SWIM_zinc_finger_fam...faa	-	-	-	ID:WP_045408329.1,	-	-	-	-	-	-	-	-	-
10496_hypothetical_protein.faa	-	-	-	ID:WP_045408352.1,	-	-	-	-	-	-	-	-	-
10507_DNA_mismatch_repair_...faa	-	-	-	ID:WP_045408393.1,	ID:ORX23608.1,	ID:SNX53956.1,	-	-	ID:AGB17943.1,	ID:OXT07150.1,	-	-	-
10512_hypothetical_protein.faa	-	-	-	ID:WP_231560377.1,	-	-	-	-	-	-	-	-	-
10544_hypothetical_protein.faa	-	-	-	ID:WP_045408493.1,	-	-	-	-	-	-	-	-	-
10549_hypothetical_protein.faa	-	-	-	ID:WP_156097230.1,	-	-	-	-	-	-	-	-	-
10556_hypothetical_protein.faa	-	-	-	ID:WP_231560385.1,	-	-	-	-	-	-	-	-	-
10557_DUF4351_domain-conta...faa	-	-	-	ID:WP_045408518.1,	-	-	-	-	ID:AGB18527.1,	-	-	ID:AST58535.1,	-
10558_hypothetical_protein.faa	-	-	-	ID:WP_045408521.1,	-	-	-	-	-	-	-	-	-
10562_amidase_domain-conta...faa	-	-	-	ID:WP_052410058.1,	-	-	-	-	-	-	-	-	-
[truncated: 4,156 more rows]
