# Supplementary material for: Whither the genus Caldicellulosiruptor and the order Thermoanaerobacterales: phylogeny, taxonomy, ecology, and phenotype
Source: Front Microbiol. 2023 Aug 3;14:1212538. doi: 10.3389/fmicb.2023.1212538 (PMC10434631; doi:10.3389/fmicb.2023.1212538)
Supplement: Supplementary file 7 [file Table_1.XLSX]

## Sheet: Sheet1
	Table S1: Thermoanaerobacterales strains and assembly accession numbers obtained from NCBI
	GCA_000024605.1	Ammonifex_degensii_KC4	GCF_000429345.1	Desulfovirgula_thermocuniculi_DSM_16036	GCA_000025645.1	Thermoanaerobacter_italicus_Ab9
	GCA_003368535.1	Ammonifex_thiophilus_SR	GCA_019668485.1	Gelria_sp._Kuro-4	GCA_000763575.1	Thermoanaerobacter_kivui_LKT-1
	GCA_004345675.1	Caldanaerobacter_subterraneus_DSM_13054	GCA_000213255.1	Mahella_australiensis_50-1_BON	GCA_000092965.1	Thermoanaerobacter_mathranii_subsp._mathranii_str._A3
	GCA_013004485.1	Caldanaerobacter_subterraneus_str._1523vc	GCA_009735625.1	Moorella_glycerini_DSM_11254	GCA_000019085.1	Thermoanaerobacter_pseudethanolicus_ATCC_33223
	GCA_000156275.2	Caldanaerobacter_subterraneus_subsp._pacificus_DSM_12653	GCA_002995755.1	Moorella_humiferrea_DSM_23265	GCA_000262445.1	Thermoanaerobacter_siderophilus_SR4
	GCA_024807135.1	Caldanaerobacter_subterraneus_subsp._tengcongensis_MB4	GCA_001594015.1	Moorella_mulderi_DSM_14980	GCA_026240795.1	Thermoanaerobacter_sp._RKWS2
	GCA_000473865.1	Caldanaerobacter_subterraneus_subsp._yonseiensis_KB-1	GCA_006538385.1	Moorella_sp._E306M	GCA_000019065.1	Thermoanaerobacter_sp._X514
	GCA_900129075.1	Caldanaerobius_fijiensis_DSM_17918	GCA_006538365.1	Moorella_sp._E308F	GCA_000806225.2	Thermoanaerobacter_sp._YS13
	GCF_000427425.1	Caldanaerobius_polysaccharolyticus_DSM_13641	GCA_023734095.1	Moorella_sp._Hama-1	GCF_001310975.1	Thermoanaerobacter_thermocopriae_JCM_7501
	GCA_002207765.1	Calderihabitans_maritimus_KKC1	GCF_024733845.1	Moorella_sp._SLA38	GCA_900102395.1	Thermoanaerobacter_thermohydrosulfuricus_DSM_569
	GCA_026914305.1	Caldicellulosiruptor_acetigenus_acetigenus_DSM_7040	GCA_002995805.1	Moorella_stamsii_DSM_26217	GCA_000353265.2	Thermoanaerobacter_thermohydrosulfuricus_WC1
	GCA_000166695.1	Caldicellulosiruptor_acetigenus_kristjanssonii_I77R1B	GCA_006228565.1	Moorella_thermoacetica_39073-HH	GCA_900129115.1	Thermoanaerobacter_uzonensis_DSM_18761
	GCA_000193435.3	Caldicellulosiruptor_acetigenus_lactoaceticus_6A	GCA_008121875.1	Moorella_thermoacetica_ATCC_31490	GCA_000147695.3	Thermoanaerobacter_wiegelii_Rt8.B1
	GCA_000022325.1	Caldicellulosiruptor_bescii_DSM_6725	GCA_008121895.1	Moorella_thermoacetica_ATCC_33924	GCA_003615265.1	Thermoanaerobacteraceae_bacterium_SP2
	GCA_003999255.1	Caldicellulosiruptor_changbaiensis_CBS-Z	GCA_001729945.1	Moorella_thermoacetica_DSM_103132	GCF_009905255.1	Thermoanaerobacterium_aotearoense_SCUT27
	GCF_000955725.1	Caldicellulosiruptor_danielii_Wai35.B1	GCA_001874605.1	Moorella_thermoacetica_DSM_103284	GCF_017874545.1	Thermoanaerobacterium_butyriciformans_USBA-19
	GCA_017347585.1	Caldicellulosiruptor_diazatrophicus_YA01	GCA_001874065.1	Moorella_thermoacetica_DSM_11768	GCA_000307585.2	Thermoanaerobacterium_saccharolyticum_JW/SL-YS485
	GCA_000166355.1	Caldicellulosiruptor_hydrothermalis_108	GCA_001874085.1	Moorella_thermoacetica_DSM_12797	GCF_000747665.1	Thermoanaerobacterium_saccharolyticum_NTOU1
	GCA_000166775.1	Caldicellulosiruptor_kronotskyensis_2002	GCA_001875245.1	Moorella_thermoacetica_DSM_12993	GCA_002102475.1	Thermoanaerobacterium_sp._PSU-2
	GCA_026810225.1	Caldicellulosiruptor_morganii_DSM_8990	GCA_001875325.1	Moorella_thermoacetica_DSM_21394	GCA_900205865.1	Thermoanaerobacterium_sp._RBIITD
	GCA_026914285.1	Caldicellulosiruptor_naganoensis_DSM_8991	GCA_001267435.1	Moorella_thermoacetica_DSM_2955	GCA_000145615.1	Thermoanaerobacterium_thermosaccharolyticum_DSM_571
	GCA_000145215.1	Caldicellulosiruptor_obsidiansis_OB47	GCA_001267405.1	Moorella_thermoacetica_DSM_521	GCA_002701205.1	Thermoanaerobacterium_thermosaccharolyticum_GSU5
	GCA_000166335.1	Caldicellulosiruptor_owensensis_OL	GCA_001875265.1	Moorella_thermoacetica_DSM_7417	GCA_000328545.1	Thermoanaerobacterium_thermosaccharolyticum_M0795
	GCA_000016545.1	Caldicellulosiruptor_saccharolyticus_DSM_8903	GCA_000576385.2	Moorella_thermoacetica_Y72	GCA_002238085.1	Thermoanaerobacterium_thermosaccharolyticum_M5
	GCF_000404025.1	Caldicellulosiruptor_sp._F32	GCA_000946815.1	Syntrophaceticus_schinkii__Sp3	GCA_008632855.1	Thermoanaerobacterium_thermosaccharolyticum_SP-H2
	GCA_008274215.1	Calorimonas_adulescens_A05MB	GCA_000305935.1	Thermacetogenium_phaeum_DSM_12270	GCA_002250075.1	Thermoanaerobacterium_thermosaccharolyticum_TG57
	GCA_013409775.1	Carboxydothermus_ferrireducens_DSM_11255	GCA_900176005.1	Thermanaeromonas_toyohensis_ToBE	GCA_000189775.3	Thermoanaerobacterium_xylanolyticum_LX-11
	GCA_000012865.1	Carboxydothermus_hydrogenoformans_Z-2901	GCA_000175295.2	Thermoanaerobacter_brockii_subsp._finnii_Ako-1	GCA_003815015.1	Thermodesulfitimonas_autotrophica_DSM_102936
	GCA_001950325.1	Carboxydothermus_islandicus_SET	GCA_003722315.1	Thermoanaerobacter_ethanolicus_JW200	GCA_003057965.1	Thermodesulfobium_acidiphilum__3127-1
	GCA_001950255.1	Carboxydothermus_pertinax_Ug1	GCF_000373165.1	Thermoanaerobacter_indiensis_BSB-33	GCA_000212395.1	Thermodesulfobium_narugense_DSM_14796
					GCF_004353525.1	Zhaonella_formicivorans_k32
