# Supplementary material for: Whither the genus Caldicellulosiruptor and the order Thermoanaerobacterales: phylogeny, taxonomy, ecology, and phenotype
Source: Front Microbiol. 2023 Aug 3;14:1212538. doi: 10.3389/fmicb.2023.1212538 (PMC10434631; doi:10.3389/fmicb.2023.1212538)
Supplement: Supplementary file 8 [file Table_2.XLSX]

## Sheet: Table_S2
	Table S2: Geographic location of Anaerocellum and Caldicellulosiruptor with genome sequences
	Strain	Isolation Location	Coordinates	Accuracy
	A. acetigenus lactoaceticus 6A	Hveragerði, Iceland	63.99999969805945, -21.20000165572973	Reported from NCBI BioSample.
	A. acetigenus kristjanssonii I77R1B	Hveragerði, Iceland (Spring 2)	64.03988080973024, -21.19250103556199	Approximate based on Literature for Spring 2, DOI: 10.1128/aem.45.6.1785-1789.1983
	A. acetigenus acetigenus DSM 7040	Hveragerði-Hengill geothermal area, Iceland	64.00083352044722, -21.199771777303628	Reported from NCBI BioSample.
	A. obsidiansis OB47	Obsidian Pool, Yellowstone National Park, Wyoming, USA	44.61008437049065, -110.43885536441783	Exact for Obsidian Pool.
	A. owensensis OL	Owens Lake, California, USA	36.4436095143034, -117.95151922845143	Reported from NCBI BioSample.
	A. hydrothermalis 108	Pauzhetka, Kamchatka, Russia	51.57646208458411, 156.83165572489034	Estimated based on Pauzhetka.
	A. diazotrophicus YA01	Nakabusa Hot Springs, Nagano Prefecture, Japan	36.38894503923128, 137.7395248662653	From Isolation Paper.
	A. kronotskyensis 2002	Valley of Geysers, Kronotsky National Park, Kamchatka, Russia	54.107990565180074, 159.4269946355822	NCBI BioSample.
	A. bescii DSM 6725	Velikan Geyser, Vallye of Geysers,, Kronotsky National Park, Kamchatka, Russia	54.435995422905414, 160.14597522546904	Velikan Geyser (estimated).
	A. danielii Wai35.B1	Waimangu, New Zealand	-38.28288446929304, 176.39737532629564	Estimate based on Waimangu.
	C. saccharolyticus DSM 8903	Taupo, New Zealand, Pool "TP8"	-38.69040431276735, 176.082611902028	Estimate based on Taupo.
	C. changbaiensis CBS-Z	Changbai Mountains, PR China	42.00064801767541, 128.00005661569054	From Isolation paper.
	C. naganoensis DSM 8991	Nozawa Hot Spring, Nagano Prefecture, Japan	36.922310847622164, 138.44656157706171	Estimated based on Nozawa hot spring area, as paper indicates various springs were sampled.
	C. morganii DSM 8990	Rotorua, New Zealand, Pool "RT8"	-38.1446745457477, 176.23821611757128	Estimate based on Rotorua.
	C. sp. F32	Qingdao, China	36.09, 120.33	Estimated from JGI project and NCBI list source of Qingdao China.
