# Supplementary material for: Whither the genus Caldicellulosiruptor and the order Thermoanaerobacterales: phylogeny, taxonomy, ecology, and phenotype
Source: Front Microbiol. 2023 Aug 3;14:1212538. doi: 10.3389/fmicb.2023.1212538 (PMC10434631; doi:10.3389/fmicb.2023.1212538)
Supplement: Supplementary file 9 [file Table_3.XLSX]

## Sheet: Table_S3
	Table S3: Geographic locations of Multi-Omics and Community Analyses indicating presence of Caldicellulosiruptorales
	Locations	Coordinates	Accuracy
	Furnas Valley, São Miguel, Azores	37.772721576328635, -25.30392883797686	Location of Calderia do Esguicho.
	China, Unknown	China	No coordinates used.
	Donghai County, Lianyungang City, Jiangsu Province	34.741469070352686, 118.48474755614258	Based on map in sampling article.
	Yongtai, Fujian, China	25.860377487277727, 118.80436393237706	Based on Yongtai County, China.
	Tianjin, China (Distillery waste water) plus Cow Manure (local source, China)	39.108139861822465, 117.17617684448227	Coordinates for Tianjin University.
	France, exact location unknown	48.759071020613824, 2.3027915438617756	Coordinates for Antony, France, location for first author.
	Rhineland and Cologne area North Rhine-Westphalia Germany	50.92670915924826, 6.913254403515724	Coordinates for Cologne, Germany, samples were collected over wide area in Germany.
	University of Szeged, Hungary, plus presumably local pig manure and maize silage	46.24979384920978, 20.146111411643428	Coordinates for University.
	Hengil area in Grensdalur Iceland	64.08374063577554, -21.31084701318881	Estimate based on Hengil area in Grensdalur Iceland.
	India, exact unknown	21.150610902892534, 79.08335315304316	Nagpur India, Author location.
	Livestock Research Station, Anand Agricultural University, Anand, Gujarat, India	22.528354449631927, 72.97015647123158	From sampling article.
	Gujarat and Tamil Nadu, India	22.535255533655562, 72.97095121633015; 13.162693559589751, 80.24391766719994	Animal Sciences centers listed in article.
	liquid fertilizer manufacturing facility in Chikujo, Fukuoka Prefecture, Japan	33.610793122702795, 131.0139074016804	Estimated based on Chikujo, Fukuoka Prefecture, Japan.
	Nakabusa Hot Springs, Nagano Prefecture, Japan	36.38891912882188, 137.74778316441768	Listed in article.
	Japan, unknown		No coordinates used.
	Neatherlands, unknown		No coordinates used.
	Phang-nga and Yala provinces, Thailand	8.452814338773287, 98.46829577668683; 6.251535672760729, 101.25195206804126	Estimated based on Phang-nga and Yala provinces.
	Tunisia	36.69200290582738, 8.85627643498648	Estimated based on map in article.
	Wyoming USA Obsidian pool	44.61078548683452, -110.44007480369517	Obsidian Pool, exact.
	Wyoming USA Obsidian pool	44.61078548683452, -110.44007480369517	Obsidian Pool, exact.
	Permafrost near active volcanos on Kamchatka Russia	56.79000218861431, 161.32293184604683; 56.07273995784991, 160.52165439958011	Coordinates listed in article.
