# Supplementary material for: Whither the genus Caldicellulosiruptor and the order Thermoanaerobacterales: phylogeny, taxonomy, ecology, and phenotype
Source: Front Microbiol. 2023 Aug 3;14:1212538. doi: 10.3389/fmicb.2023.1212538 (PMC10434631; doi:10.3389/fmicb.2023.1212538)
Supplement: Supplementary file 10 [file Table_4.XLSX]

## Sheet: Table_S4
	Table S4. Detailed list of CAZymes in the core and soft core CAZysome of the Caldicellulosiruptorales
	Family	Family	Anaerocellum	Anaerocellum	Caldicellulosiruptor		Caldicellulosiruptor
	Core	Soft Core	Core	Soft Core	Core		Soft Core
	20	27	33	40	23		41
	Family Core Details
	Consensus CAZyme Annotation		Expected Enzyme Activity		Missing in strains	Annotation Conflicts
	CBM22+GH10		endo-β-xylanase		n/a	Aace, Aobs,Csac +CBM22; Alac +CBM9
	CBM41+GH13+CBM20		α-amylase / pullulanase		n/a	2 copies each with various CBMs (20, 41,48); Caldicellulosiruptors have no CBM48
	CBM48+GH13		α-amylase / α-glucosidase		n/a	Alac, Cmor reverse order
	CBM50		chitin or peptidoglycan binding		n/a	Abes CBM20
	CE4		acetyl xylan esterase / chitin deacetylase		n/a
	CE4		acetyl xylan esterase / chitin deacetylase		n/a
	CE9		N-acetylglucosamine 6-phosphate deacetylase		n/a
	GH1		β-glucosidase/ galactosidase/ mannosidase/ xylosidase		n/a	Aobs GH127
	GH13		α-amylase / α-glucosidase		n/a	Cnag has 2 copies
	GH13		α-amylase / α-glucosidase		n/a
	GH130		β-1,4-mannosylglucose phosphorylase		n/a
	GH130		β-1,4-mannosylglucose phosphorylase		n/a
	GH2		β-galactosidase/ mannosidase/ glucuronidase/ endo-β-mannosidase		n/a
	GH23		lysozyme type G/peptidoglycan lyase		n/a
	GH23		lysozyme type G/peptidoglycan lyase		n/a
	GH3		β-glucosidase/ 1,4-β-xylosidase/ exo-xyloglucanase		n/a
	GH31		α-glucosidase/galactosidase/ mannosidase		n/a
	GH36		α-galactosidase		n/a
	GH42		β-galactosidase/ α-L-arabinopyranosidase		n/a
	GH94		cellobiose phosphorylase		n/a	All have ≥2 copies; Aace, Ahyd, Akro have 3
	Family Soft Core Additional CAZymes
	CBM28+GH5		endo-1,4-glucanase, likely binds non-cyrstalline cellulose or β-(1,3)(1,4)-glucans		Cmorg	Alac +CBM17; Aobs, Aowe GH5 only
	CBM50		chitin or peptidoglycan binding		Cmorg
	CE20		xyloglucan acetylestarerase		Cnag
	CE4		acetyl xylan esterase / chitin deacetylase		Cmorg
	GH10		endo-β-xylanase		Cnag	Adan, GH105
	GH15		glucoamylase		Csac
	GH51		endoglucanase/ xylanase/ cellobiohydrolase/ α-L-arabinofuranosidase		Cnag
	Anaerocellum Core (Not contained in Family Core)
	CBM35		Bind xylan/ mannan/ β-galactan		n/a
	GH105		unsaturated rhamnogalacturonyl/ β-glucuronyl/ α-galacturono hydrolase		n/a	Alac has 2 copies
	GH28		polygalacturonase/rhamnogalacturonase		n/a	Alac has 2 copies
	GH4		maltose-6-phosphate glucosidase/ α-glucosidase/ α-galactosidase/ 6-phospho-β-glucosidase/ α-glucuronidase/ α-galacturonase/ palatinase		n/a
	GH4				n/a	Aace, Akro, Aowe have 2 copies
	GH67		α-glucuronidase		n/a
	Anaerocellum Soft Core (Not contained in Family Soft Core)
	CBM50		chitin or peptidoglycan binding		Aobs
	GH106		α-L-rhamnosidase		Alac
	GH13		α-amylase / α-glucosidase		Adan
	GH130		β-1,4-mannosylglucose phosphorylase		Aowe
	GH2		β-galactosidase/ mannosidase/ glucuronidase/ endo-β-mannosidase		Alac
	GH65		α,α-trehalase/ various sugar phosphorylase		Aowe
	GH65				Aowe
	Caldicellulosiruptor Core (Not contained in Family Soft Core)
	GH30		endo-β-1,4-xylanase/ β-glucosidase/ β-xylosidase/ β-1,6-glucanase		n/a
	GH5		endo-β-1,4-glucanase/ endo-β-1,4-xylanase		n/a
	SLH		Surface layer protein		n/a
	Caldicellulosiruptor Soft Core (Not contained in Family Soft Core)
	CBM50		chitin or peptidoglycan binding		Cmor
	CE5		acetyl xylan esterase / cutinase		Cmor
	GH13		α-amylase / α-glucosidase		Cmor
	GH13		α-amylase / α-glucosidase		Cmor
	GH130		β-1,4-mannosylglucose phosphorylase		Cnag
	GH26		β-mannanase/ β-1,3-xylanase/ lichenase		Cnag
	GH28		polygalacturonase/rhamnogalacturonase		Cnag
	GH29		α-L-fucosidase		Cmor
	GH5+CBM28		endo-1,4-glucanase, likely binds non-cyrstaline cellulose or β-(1,3)(1,4)-glucans		Cmor
	GH65		α,α-trehalase/ various sugar phosphorylase		Cmor
	GH65				Cmor
	GH9+CBM3+CBM3+CBM3+GH48		Cellulase (CelA)		CF32	Cmor has extra CBM3
