# Supplementary material for: Whither the genus Caldicellulosiruptor and the order Thermoanaerobacterales: phylogeny, taxonomy, ecology, and phenotype
Source: Front Microbiol. 2023 Aug 3;14:1212538. doi: 10.3389/fmicb.2023.1212538 (PMC10434631; doi:10.3389/fmicb.2023.1212538)
Supplement: Supplementary file 11 [file Table_5.XLSX]

## Sheet: Table_S5
	Table S5. Proposed taxonomic reclassification of currently assigned Thermoanaerobacterales
	Higher Taxonomic Reclassifications
	Taxonomic Level	Reclassified Thermoanaerobacterales	Justification/Notes
	Order: Caldicellulosiruptorales Family: Caldicellulosiruptoraceae	Genera: Caldicellulosiruptor and Anaerocellum	Combined ANI/AAI of all former Thermoanaerobacterales plus agreement with GTDB at Family and Order level
	Order: Thermoanaerobacterales	Families: Caldanaerobiaceae, Thermoanaerobacteraceae, and Calorimonaceae	Based on GTDB, consistent with ANI/AAI evaluations
	Family: Caldanaerobiaceae	Genus: Caldanaerobius	New Family, based on GTDB and consistent with ANI/AAI
	Family: Calorimonaceae	Genus: Calorimonas	New Family, based on GTDB/ANI/AAI
	Family: Thermoanaerobacteraceae	Genera: Caldanaerobacter, Thermoanaerobacter, Thermoanaerobacterium	Caldanaerobacter and Thermoanaerobacter remain in this family, Thermoanaerobacterium was placed here, all other removed. Based on GTDB and consistent with ANI/AAI
	Higher Taxonomic Issues Identified but Not Resolved
	Class: Thermoanaerobacteria	Likely split from class Clostridia containing Thermoanaerobacterales and Caldicellulosiruptorales	GTDB and ANI/AAI, cannot be fully established without evaluation of Class Clostridia
	All other current Thermoanaerobacterales outside of Caldicellulosiruptor, Anaerocellum, Calorimonas, Caldanaerobacter, Thermoanaerobacter, Thermoanaerobacterium, and Caldanaerobius are likely in a different Class or Phylum than the true Thermoanaerobacterales. GTDB suggests a split of Firmicutes into multiple phyla which could place some of the remaining Thermoanaerobacterales in different Phyla …
