# Supplementary material for: Whither the genus Caldicellulosiruptor and the order Thermoanaerobacterales: phylogeny, taxonomy, ecology, and phenotype
Source: Front Microbiol. 2023 Aug 3;14:1212538. doi: 10.3389/fmicb.2023.1212538 (PMC10434631; doi:10.3389/fmicb.2023.1212538)
Supplement: Supplementary file 12 [file Table_6.XLSX]

## Sheet: Sheet1
	BLAST+ Average Nucelotide Identity	Moorella_thermoacetica_ATCC_31490	Moorella_thermoacetica_DSM_2955	Moorella_thermoacetica_DSM_103284	Moorella_thermoacetica_39073-HH	Moorella_thermoacetica_DSM_521	Moorella_thermoacetica_DSM_12993	Moorella_thermoacetica_DSM_12797	Moorella_thermoacetica_DSM_11768	Moorella_thermoacetica_DSM_103132	Moorella_thermoacetica_ATCC_33924	Moorella_thermoacetica_Y72	Moorella_thermoacetica_DSM_7417	Moorella_thermoacetica_DSM_21394	Moorella_sp._Hama-1	Moorella_sp._E308F	Moorella_sp._E306M	Moorella_sp._SLA38	Moorella_humiferrea_DSM_23265	Moorella_stamsii_DSM_26217	Moorella_glycerini_DSM_11254	Moorella_mulderi_DSM_14980	Calderihabitans_maritimus_KKC1	Zhaonella_formicivorans_k32	Carboxydothermus_pertinax_Ug1	Carboxydothermus_hydrogenoformans_Z-2901	Carboxydothermus_islandicus_SET	Carboxydothermus_ferrireducens_DSM_11255	Thermoanaerobacteraceae_bacterium_SP2	Thermodesulfobium_narugense_DSM_14796	Thermodesulfobium_acidiphilum__3127-1	Thermanaeromonas_toyohensis_ToBE	Desulfovirgula_thermocuniculi_DSM_16036	Thermodesulfitimonas_autotrophica_DSM_102936	Ammonifex_thiophilus_SR	Ammonifex_degensii_KC4	Caldanaerobacter_subterraneus_DSM_13054	Caldanaerobacter_subterraneus_subsp._yonseiensis_KB-1	Caldanaerobacter_subterraneus_str._1523vc	Caldanaerobacter_subterraneus_subsp._tengcongensis_MB4	Caldanaerobacter_subterraneus_subsp._pacificus_DSM_12653	Thermoanaerobacter_italicus_Ab9	Thermoanaerobacter_thermocopriae_JCM_7501	Thermoanaerobacter_mathranii_subsp._mathranii_str._A3	Thermoanaerobacter_brockii_subsp._finnii_Ako-1	Thermoanaerobacter_sp._X514	Thermoanaerobacter_pseudethanolicus_ATCC_33223	Thermoanaerobacter_kivui_LKT-1	Thermoanaerobacter_uzonensis_DSM_18761
	Moorella_thermoacetica_ATCC_31490	1	0.99982	0.983936	0.999829	0.999466	0.990654	0.988548	0.987069	0.989828	0.98978	0.987665	0.990256	0.932477	0.82326	0.789634	0.787525	0.77026	0.762254	0.790449	0.790919	0.794242	0.695726	0.706643	0.686953	0.69277	0.68744	0.691496	0.689779	0.732375	0.750417	0.706324	0.70404	0.694683	0.697734	0.697206	0.682507	0.694009	0.674502	0.693935	0.70267	0.697678	0.696268	0.701796	0.695991	0.690956	0.695991	0.697287	0.675848
	Moorella_thermoacetica_DSM_2955	0.999829	1	0.98404	0.999963	0.999603	0.991096	0.988525	0.98711	0.990031	0.990015	0.987767	0.990559	0.93163	0.823584	0.789432	0.78747	0.769946	0.762318	0.79001	0.790286	0.793793	0.691621	0.709915	0.686512	0.687478	0.686887	0.688346	0.69044	0.723072	0.708028	0.706802	0.704074	0.696975	0.697304	0.700281	0.669901	0.684146	0.674418	0.683476	0.687735	0.675487	0.677122	0.681264	0.682086	0.677646	0.682057	0.680721	0.65678
	Moorella_thermoacetica_DSM_103284	0.983444	0.983609	1	0.983588	0.983276	0.987425	0.98379	0.983158	0.98564	0.985699	0.984405	0.983803	0.931033	0.819254	0.787205	0.784939	0.768211	0.759109	0.78932	0.789077	0.789358	0.694733	0.701593	0.687248	0.688913	0.686423	0.687483	0.684702	0.702229	0.717818	0.707703	0.706	0.69316	0.696565	0.695649	0.674389	0.690097	0.674923	0.686679	0.693795	0.695595	0.69712	0.703913	0.700262	0.691565	0.700228	0.687905	0.661531
	Moorella_thermoacetica_39073-HH	0.999824	0.999941	0.984009	1	0.999583	0.991122	0.98872	0.987244	0.989682	0.989865	0.987564	0.990428	0.932678	0.823204	0.790267	0.787967	0.770649	0.763284	0.790331	0.791455	0.794291	0.695129	0.708869	0.688465	0.69549	0.688106	0.694691	0.691446	0.732958	0.729715	0.705938	0.70435	0.696834	0.699484	0.700714	0.684439	0.69355	0.67568	0.698522	0.706454	0.707087	0.699945	0.713451	0.708918	0.70805	0.708877	0.706545	0.664007
	Moorella_thermoacetica_DSM_521	0.999445	0.999614	0.983793	0.999578	1	0.991148	0.988788	0.987949	0.989807	0.989749	0.988114	0.990642	0.932055	0.823274	0.787731	0.787466	0.769951	0.761039	0.790124	0.789152	0.791526	0.690849	0.707366	0.687033	0.687367	0.686849	0.687787	0.687197	0.720771	0.715899	0.70637	0.702908	0.692545	0.694975	0.696976	0.674719	0.687656	0.676762	0.687236	0.693836	0.687574	0.692425	0.694165	0.688958	0.690905	0.689687	0.685561	0.658524
	Moorella_thermoacetica_DSM_12993	0.990825	0.990908	0.98779	0.990874	0.990889	1	0.986307	0.986539	0.988063	0.988126	0.987713	0.987291	0.933234	0.82375	0.788927	0.786987	0.769319	0.761857	0.78969	0.790031	0.793621	0.693662	0.703472	0.688763	0.691901	0.687844	0.691464	0.688598	0.728865	0.736231	0.70976	0.703631	0.695219	0.69892	0.701531	0.679474	0.691446	0.679757	0.689282	0.692516	0.692689	0.68658	0.694101	0.693076	0.69462	0.693035	0.683746	0.658104
	Moorella_thermoacetica_DSM_12797	0.987585	0.987698	0.982865	0.987691	0.98754	0.985587	1	0.987414	0.988051	0.988035	0.98841	0.987946	0.932979	0.82683	0.790016	0.790709	0.774761	0.765012	0.790084	0.793337	0.795524	0.69652	0.707164	0.690101	0.695149	0.688078	0.692851	0.696543	0.735615	0.734606	0.707681	0.704409	0.695433	0.69989	0.702968	0.68069	0.688344	0.678148	0.689333	0.695394	0.690869	0.701921	0.712389	0.709257	0.69452	0.709224	0.695457	0.673905
	Moorella_thermoacetica_DSM_11768	0.984254	0.984228	0.981391	0.984267	0.985075	0.983862	0.985638	1	0.985657	0.985687	0.986322	0.985729	0.932288	0.825422	0.790897	0.786764	0.770729	0.766356	0.789762	0.794558	0.794785	0.697737	0.698404	0.691265	0.693653	0.688579	0.692893	0.693665	0.731432	0.738612	0.706939	0.706357	0.697817	0.698679	0.69824	0.675224	0.686986	0.675162	0.687354	0.693436	0.696641	0.697938	0.711242	0.699907	0.696664	0.699915	0.687486	0.661772
	Moorella_thermoacetica_DSM_103132	0.988699	0.988896	0.984485	0.988842	0.988491	0.987158	0.988034	0.986655	1	0.999823	0.986951	0.989209	0.932106	0.820956	0.789713	0.790533	0.769706	0.765583	0.790524	0.788348	0.79205	0.697865	0.710593	0.690983	0.698285	0.689189	0.6973	0.693264	0.733142	0.729955	0.707482	0.702543	0.695072	0.697166	0.699756	0.674708	0.691469	0.671697	0.692298	0.702328	0.716338	0.713177	0.728972	0.708215	0.697345	0.70818	0.707429	0.659859
	Moorella_thermoacetica_ATCC_33924	0.989098	0.989063	0.984258	0.989121	0.988766	0.987626	0.988503	0.986643	0.999978	1	0.987099	0.98904	0.932714	0.821685	0.791419	0.791443	0.769497	0.762582	0.789795	0.78763	0.792545	0.695743	0.706402	0.688325	0.692663	0.683066	0.69104	0.691412	0.727961	0.725998	0.705624	0.702281	0.696425	0.697199	0.695373	0.677808	0.690461	0.680554	0.689591	0.695786	0.702002	0.71386	0.714835	0.704655	0.697925	0.704614	0.688362	0.660655
	Moorella_thermoacetica_Y72	0.98714	0.987188	0.984558	0.987174	0.987407	0.987118	0.988313	0.987327	0.98754	0.987566	1	0.988834	0.932693	0.822533	0.791157	0.789461	0.771788	0.764795	0.792593	0.792575	0.793492	0.693989	0.707642	0.689718	0.691444	0.687015	0.68982	0.691121	0.749422	0.725416	0.706326	0.701611	0.694418	0.696754	0.697518	0.681576	0.691766	0.682337	0.691137	0.698083	0.70502	0.692647	0.71622	0.695685	0.689028	0.695619	0.695378	0.663883
	Moorella_thermoacetica_DSM_7417	0.989553	0.989648	0.983336	0.98969	0.989816	0.986	0.988196	0.987488	0.988811	0.988764	0.988581	1	0.932522	0.82446	0.790304	0.787782	0.769823	0.760656	0.789123	0.791778	0.793126	0.696158	0.698777	0.688365	0.694144	0.684033	0.692435	0.692152	0.743038	0.733285	0.704958	0.705382	0.694555	0.701581	0.701033	0.682594	0.697864	0.680972	0.699444	0.715847	0.71467	0.7134	0.737012	0.710105	0.700556	0.710071	0.69576	0.664041
	Moorella_thermoacetica_DSM_21394	0.930863	0.930988	0.93052	0.930975	0.930628	0.931439	0.931788	0.932706	0.932773	0.932729	0.93313	0.932463	1	0.826349	0.791459	0.790084	0.7733	0.758163	0.792236	0.790841	0.791329	0.695754	0.701511	0.692816	0.691162	0.688025	0.688829	0.692674	0.74507	0.748879	0.709113	0.70706	0.698988	0.696989	0.699719	0.680224	0.694618	0.677637	0.697539	0.703764	0.695336	0.692662	0.70243	0.710412	0.698439	0.710331	0.718219	0.658865
	Moorella_sp._Hama-1	0.825526	0.825793	0.820818	0.825866	0.824691	0.824743	0.82836	0.826467	0.822431	0.822447	0.823373	0.82529	0.827281	1	0.780666	0.77999	0.768326	0.758984	0.787429	0.790806	0.789421	0.695301	0.697107	0.687393	0.690256	0.686739	0.690293	0.693255	0.716385	0.759031	0.708088	0.705889	0.695963	0.695945	0.699895	0.676393	0.698572	0.671764	0.706938	0.708752	0.703238	0.700898	0.706515	0.69591	0.698868	0.69591	0.695208	0.670576
	Moorella_sp._E308F	0.789345	0.789584	0.786345	0.78962	0.78731	0.787802	0.78916	0.789864	0.790119	0.789987	0.789191	0.790101	0.793057	0.779071	1	0.992556	0.857028	0.811653	0.901509	0.892563	0.905893	0.701685	0.697498	0.692503	0.691543	0.69174	0.689972	0.692994	0.735314	0.737199	0.714584	0.705291	0.698667	0.69368	0.69729	0.674399	0.694226	0.670933	0.699842	0.700128	0.695236	0.694608	0.705436	0.706299	0.695756	0.706299	0.700745	0.664921
	Moorella_sp._E306M	0.787618	0.787743	0.784908	0.788017	0.787731	0.786165	0.789911	0.786416	0.791558	0.791375	0.78706	0.78803	0.792245	0.779508	0.993846	1	0.858354	0.811536	0.900999	0.89278	0.907486	0.703588	0.703463	0.69623	0.696063	0.695576	0.693266	0.695138	0.736583	0.736634	0.712448	0.707181	0.702004	0.698537	0.705454	0.678153	0.701189	0.671725	0.705168	0.708384	0.711642	0.708266	0.717034	0.710532	0.705425	0.710532	0.707697	0.668285
	Moorella_sp._SLA38	0.770833	0.771057	0.769723	0.771044	0.770641	0.769114	0.773838	0.770426	0.770418	0.770471	0.770069	0.769597	0.772226	0.766258	0.857987	0.857607	1	0.799765	0.846154	0.845958	0.848322	0.691913	0.699009	0.684673	0.691979	0.688257	0.693421	0.695526	0.711544	0.717043	0.708312	0.704878	0.695185	0.693589	0.698452	0.671099	0.673169	0.672826	0.677923	0.681326	0.685469	0.686081	0.693735	0.685196	0.678996	0.685171	0.676168	0.66167
	Moorella_humiferrea_DSM_23265	0.761811	0.762043	0.758823	0.762066	0.761277	0.759997	0.762842	0.762805	0.760973	0.760953	0.763211	0.761054	0.758483	0.757838	0.811536	0.810742	0.800214	1	0.799567	0.800118	0.805228	0.69764	0.694164	0.690262	0.692827	0.681994	0.692509	0.688354	0.721499	0.708907	0.707258	0.703376	0.697858	0.695889	0.69835	0.674358	0.689391	0.680564	0.687896	0.689476	0.694628	0.696701	0.704635	0.692251	0.687332	0.692231	0.68708	0.659061
	Moorella_stamsii_DSM_26217	0.791463	0.791641	0.788641	0.791811	0.791284	0.789485	0.789885	0.789132	0.789497	0.78948	0.791632	0.789109	0.791421	0.787966	0.901628	0.901875	0.846307	0.799793	1	0.933946	0.95423	0.702681	0.697351	0.692776	0.690033	0.690684	0.691485	0.694744	0.74303	0.742496	0.713469	0.706373	0.697708	0.691899	0.701644	0.672335	0.692897	0.669249	0.695704	0.693977	0.680885	0.687031	0.689186	0.682093	0.687642	0.682093	0.68531	0.670654
	Moorella_glycerini_DSM_11254	0.793181	0.793755	0.788289	0.793801	0.791907	0.790765	0.794591	0.796357	0.787844	0.787187	0.793341	0.793279	0.793227	0.787993	0.892367	0.893021	0.845943	0.801377	0.934741	1	0.930244	0.695115	0.703314	0.683751	0.68911	0.68667	0.688383	0.693898	0.714294	0.717091	0.71261	0.703506	0.69987	0.691914	0.697962	0.670036	0.67677	0.668315	0.677424	0.677147	0.685459	0.681022	0.68462	0.680644	0.682207	0.680644	0.679347	0.673083
	Moorella_mulderi_DSM_14980	0.795373	0.795409	0.790758	0.795487	0.793567	0.793484	0.795804	0.793894	0.792688	0.792697	0.793453	0.794413	0.792406	0.787857	0.905281	0.906771	0.849066	0.806543	0.953405	0.92995	1	0.696979	0.706258	0.684251	0.688106	0.68267	0.688783	0.691173	0.720442	0.70865	0.712378	0.704355	0.696934	0.697975	0.699954	0.674427	0.684362	0.671547	0.683012	0.685382	0.685413	0.681433	0.680036	0.677673	0.670474	0.677656	0.699263	0.659941
	Calderihabitans_maritimus_KKC1	0.693788	0.694481	0.704959	0.694465	0.694483	0.694796	0.704035	0.703884	0.699735	0.699728	0.698267	0.703642	0.705629	0.698097	0.708287	0.708747	0.695252	0.708095	0.708866	0.705199	0.704723	1	0.695231	0.694116	0.694646	0.690754	0.68844	0.688518	0.697352	0.695164	0.695089	0.689965	0.690328	0.691586	0.692265	0.679629	0.686547	0.68026	0.686824	0.686518	0.691251	0.691764	0.690423	0.696173	0.683724	0.696173	0.691183	0.678625
	Zhaonella_formicivorans_k32	0.717479	0.719875	0.709272	0.719888	0.719944	0.710827	0.714587	0.710427	0.719363	0.71525	0.712367	0.706249	0.707514	0.704287	0.704428	0.710099	0.708132	0.703595	0.70545	0.70941	0.715215	0.700797	1	0.703633	0.699825	0.695023	0.700598	0.708124	0.728148	0.720884	0.696535	0.691243	0.702248	0.692968	0.699676	0.678281	0.692105	0.678944	0.692548	0.695308	0.697834	0.695786	0.700579	0.694966	0.699646	0.695037	0.693548	0.672444
	Carboxydothermus_pertinax_Ug1	0.6896	0.689865	0.695213	0.689851	0.689614	0.693209	0.692891	0.695058	0.691048	0.690742	0.69245	0.690479	0.694659	0.691402	0.696112	0.696391	0.693906	0.694206	0.697383	0.691138	0.690855	0.697578	0.703871	1	0.821173	0.812886	0.824888	0.711574	0.69785	0.694635	0.691094	0.684887	0.695038	0.696533	0.696525	0.700776	0.701005	0.697842	0.703672	0.711102	0.704401	0.70403	0.707458	0.696112	0.704847	0.696103	0.70826	0.680876
	Carboxydothermus_hydrogenoformans_Z-2901	0.69822	0.699934	0.701108	0.699961	0.699775	0.699522	0.700284	0.696861	0.701101	0.701541	0.701233	0.702375	0.701716	0.694802	0.693901	0.695371	0.697324	0.70379	0.695994	0.694122	0.700892	0.701079	0.698585	0.820555	1	0.924966	0.976884	0.692665	0.710198	0.714538	0.697387	0.695528	0.698663	0.70107	0.705273	0.694263	0.702767	0.682793	0.704086	0.709027	0.710974	0.706411	0.710155	0.698798	0.695665	0.698782	0.70305	0.677042
	Carboxydothermus_islandicus_SET	0.71205	0.712776	0.712966	0.712805	0.712518	0.713364	0.711342	0.712166	0.713326	0.713187	0.709129	0.712843	0.713586	0.710512	0.714832	0.713975	0.712695	0.707004	0.718607	0.711551	0.707438	0.705161	0.708317	0.813657	0.925148	1	0.926547	0.704183	0.722519	0.726566	0.705905	0.694229	0.704208	0.716586	0.714248	0.704042	0.713349	0.702542	0.714295	0.717787	0.717761	0.72115	0.723551	0.710511	0.712379	0.710452	0.710511	0.696666
	Carboxydothermus_ferrireducens_DSM_11255	0.700899	0.701557	0.704335	0.703545	0.701912	0.702311	0.702075	0.700948	0.703334	0.702232	0.7023	0.701245	0.698581	0.69529	0.696628	0.695793	0.703181	0.70111	0.703407	0.699565	0.697705	0.695364	0.70513	0.824948	0.977289	0.926195	1	0.69404	0.712158	0.715388	0.694596	0.692843	0.704657	0.703526	0.708873	0.697355	0.703567	0.689408	0.702956	0.710838	0.713579	0.710726	0.712334	0.705069	0.70364	0.705036	0.706339	0.679923
	Thermoanaerobacteraceae_bacterium_SP2	0.689464	0.690788	0.690075	0.6906	0.690659	0.690317	0.691467	0.691779	0.690658	0.69099	0.691059	0.689993	0.692124	0.691325	0.694781	0.694864	0.695546	0.689345	0.698968	0.696576	0.694047	0.690994	0.699746	0.697386	0.687367	0.683404	0.687917	1	0.695582	0.691826	0.687538	0.685613	0.690409	0.689053	0.696393	0.691966	0.690764	0.688071	0.689508	0.685435	0.687953	0.687962	0.68846	0.686934	0.687384	0.686912	0.684166	0.679658
	Thermodesulfobium_narugense_DSM_14796	0.766668	0.762714	0.763604	0.762523	0.762172	0.750482	0.759259	0.741795	0.762426	0.763764	0.764295	0.762655	0.771955	0.736848	0.77497	0.769292	0.774389	0.762762	0.75491	0.754527	0.755462	0.712415	0.723425	0.686828	0.700605	0.676544	0.700943	0.716217	1	0.868837	0.730421	0.72528	0.702344	0.741299	0.745587	0.676458	0.690073	0.669818	0.69281	0.70159	0.685482	0.686839	0.68674	0.706289	0.70464	0.70627	0.685549	0.699088
	Thermodesulfobium_acidiphilum__3127-1	0.728461	0.731236	0.733699	0.731085	0.730352	0.734113	0.730619	0.730541	0.731252	0.734036	0.734255	0.730942	0.748444	0.732169	0.737923	0.736883	0.742833	0.747412	0.745197	0.742565	0.737024	0.703936	0.705098	0.68684	0.700127	0.68745	0.69946	0.707099	0.869168	1	0.730653	0.69235	0.706949	0.750597	0.740988	0.681971	0.692564	0.681636	0.697536	0.7057	0.683683	0.681661	0.686059	0.682793	0.681097	0.682793	0.681622	0.665683
	Thermanaeromonas_toyohensis_ToBE	0.707027	0.707563	0.706919	0.707867	0.707126	0.710756	0.707158	0.709195	0.706692	0.706321	0.70814	0.705407	0.708272	0.707148	0.715999	0.713498	0.708603	0.708778	0.713607	0.712955	0.712566	0.694183	0.691718	0.684516	0.689335	0.680283	0.687793	0.688447	0.72158	0.72249	1	0.70027	0.692789	0.694225	0.699259	0.684373	0.696567	0.673468	0.700793	0.697682	0.689207	0.685486	0.68603	0.68455	0.690346	0.68452	0.689422	0.664145
	Desulfovirgula_thermocuniculi_DSM_16036	0.704659	0.704546	0.7052	0.704548	0.704169	0.705295	0.705586	0.706573	0.703097	0.702849	0.70356	0.704679	0.705701	0.704644	0.705898	0.70829	0.704393	0.701266	0.70483	0.703151	0.705001	0.689585	0.682993	0.683979	0.699661	0.684449	0.691146	0.687306	0.727777	0.72737	0.703357	1	0.709318	0.712234	0.724872	0.67985	0.686007	0.682771	0.689186	0.692288	0.689864	0.686769	0.693946	0.690874	0.694256	0.690818	0.699903	0.666582
	Thermodesulfitimonas_autotrophica_DSM_102936	0.693742	0.694268	0.693354	0.69426	0.694365	0.694587	0.693185	0.694086	0.692309	0.692446	0.692402	0.693096	0.693586	0.694038	0.692727	0.692926	0.69167	0.693639	0.696549	0.694778	0.699305	0.688296	0.68269	0.683361	0.686935	0.686748	0.688511	0.679901	0.690068	0.695604	0.686949	0.706162	1	0.709762	0.714823	0.67242	0.689315	0.674927	0.689262	0.697667	0.702837	0.713282	0.714113	0.701497	0.697825	0.701497	0.689186	0.65466
	Ammonifex_thiophilus_SR	0.698382	0.698257	0.699569	0.698776	0.69797	0.69825	0.697462	0.698287	0.697199	0.696986	0.697406	0.697475	0.696591	0.699191	0.693366	0.694278	0.697048	0.695971	0.695652	0.696358	0.697335	0.695983	0.68717	0.693401	0.705579	0.689562	0.696735	0.689556	0.738228	0.718293	0.694693	0.71603	0.711734	1	0.890423	0.690451	0.694162	0.692604	0.691831	0.700738	0.74957	0.72768	0.754226	0.755135	0.749075	0.755078	0.720359	0.739712
	Ammonifex_degensii_KC4	0.695124	0.696178	0.697533	0.696621	0.695883	0.696559	0.697042	0.696039	0.695446	0.694726	0.694642	0.696989	0.697619	0.698225	0.695078	0.696618	0.698863	0.698218	0.703246	0.698716	0.696071	0.691814	0.687478	0.693276	0.705141	0.683117	0.698368	0.692999	0.743287	0.725051	0.702923	0.726699	0.715402	0.888098	1	0.687565	0.705422	0.681384	0.703369	0.710329	0.728504	0.72672	0.743863	0.712591	0.706946	0.712542	0.69212	0.657958
	Caldanaerobacter_subterraneus_DSM_13054	0.691159	0.689817	0.694675	0.690601	0.688943	0.690867	0.694881	0.689319	0.693474	0.694074	0.690599	0.691034	0.693309	0.687591	0.684185	0.683992	0.684804	0.682416	0.688262	0.686416	0.692296	0.689954	0.681622	0.695604	0.698343	0.684474	0.711472	0.688865	0.680494	0.683016	0.682482	0.68133	0.673159	0.67805	0.676107	1	0.966133	0.962642	0.974072	0.972057	0.77124	0.775951	0.774412	0.782586	0.784881	0.782212	0.774663	0.773584
	Caldanaerobacter_subterraneus_subsp._yonseiensis_KB-1	0.704121	0.706806	0.710711	0.706259	0.706397	0.709075	0.70612	0.704834	0.706711	0.707101	0.701641	0.70905	0.711847	0.709145	0.69748	0.698501	0.708576	0.708765	0.71083	0.702568	0.690868	0.700402	0.6937	0.699897	0.704664	0.680717	0.716734	0.691756	0.707795	0.708945	0.702748	0.682371	0.715641	0.72805	0.729242	0.970531	1	0.979034	0.978601	0.97589	0.774385	0.77857	0.774308	0.780352	0.779648	0.780275	0.776204	0.776351
	Caldanaerobacter_subterraneus_str._1523vc	0.708985	0.708995	0.711145	0.708181	0.707219	0.708657	0.70757	0.711428	0.709174	0.708646	0.71067	0.710225	0.708055	0.709105	0.701404	0.701099	0.706001	0.710137	0.700604	0.707651	0.698036	0.694186	0.690868	0.700384	0.698931	0.68782	0.711666	0.691072	0.706599	0.705313	0.698025	0.690662	0.722443	0.726315	0.722767	0.967022	0.978789	1	0.976131	0.970868	0.770861	0.771171	0.772118	0.778559	0.779982	0.778551	0.77291	0.778608
	Caldanaerobacter_subterraneus_subsp._tengcongensis_MB4	0.702281	0.703644	0.71076	0.705576	0.703422	0.709295	0.706028	0.708897	0.70795	0.70619	0.707374	0.70724	0.715683	0.713982	0.703894	0.705509	0.698375	0.701743	0.708034	0.69456	0.696921	0.69158	0.684995	0.697574	0.704598	0.687645	0.713514	0.692459	0.708095	0.703356	0.703147	0.690604	0.708231	0.703513	0.716425	0.974374	0.975541	0.972988	1	0.981101	0.772209	0.774872	0.773562	0.78137	0.776428	0.781352	0.779507	0.773921
	Caldanaerobacter_subterraneus_subsp._pacificus_DSM_12653	0.703538	0.710195	0.715953	0.7113	0.711523	0.713411	0.7104	0.713104	0.71515	0.714287	0.710011	0.713273	0.722415	0.713172	0.716832	0.712423	0.707294	0.714149	0.712681	0.703644	0.701711	0.695086	0.684517	0.703108	0.712245	0.680364	0.722153	0.689837	0.70445	0.701443	0.708437	0.683389	0.707834	0.713928	0.719181	0.974797	0.974171	0.968799	0.984021	1	0.770379	0.775286	0.774706	0.780864	0.779999	0.780536	0.77857	0.776648
	Thermoanaerobacter_italicus_Ab9	0.712869	0.711418	0.72508	0.711673	0.711226	0.718625	0.721122	0.7167	0.717107	0.718956	0.722337	0.720873	0.714468	0.71729	0.700196	0.704552	0.700074	0.709717	0.699501	0.705221	0.703753	0.703294	0.695075	0.707606	0.711819	0.697359	0.712682	0.691223	0.693012	0.693623	0.702832	0.702933	0.735327	0.842889	0.754471	0.772473	0.770768	0.771751	0.772432	0.772115	1	0.981011	0.979497	0.920344	0.920882	0.920366	0.858283	0.903513
	Thermoanaerobacter_thermocopriae_JCM_7501	0.689503	0.695032	0.709726	0.695068	0.694727	0.695386	0.70555	0.693111	0.705313	0.705313	0.70517	0.705229	0.695991	0.691755	0.693153	0.695829	0.691429	0.691741	0.688391	0.689113	0.682422	0.685802	0.683988	0.699626	0.698366	0.691111	0.700416	0.689756	0.676987	0.678959	0.680703	0.676241	0.696454	0.72218	0.740272	0.776222	0.775754	0.769124	0.772119	0.773079	0.979882	1	0.984036	0.916784	0.916159	0.916768	0.855473	0.903854
	Thermoanaerobacter_mathranii_subsp._mathranii_str._A3	0.719871	0.723429	0.745779	0.724137	0.72318	0.728621	0.734643	0.72541	0.7366	0.736291	0.741929	0.736187	0.736915	0.74655	0.726449	0.728791	0.733408	0.718596	0.727151	0.726273	0.712579	0.705596	0.68998	0.707208	0.712516	0.696928	0.7082	0.695662	0.702975	0.701179	0.701897	0.709622	0.762726	0.761635	0.784593	0.773831	0.771999	0.770172	0.770926	0.774797	0.980901	0.986207	1	0.916309	0.918192	0.916296	0.856267	0.903322
	Thermoanaerobacter_brockii_subsp._finnii_Ako-1	0.710012	0.714699	0.718033	0.716748	0.714604	0.71459	0.718064	0.713797	0.716985	0.71513	0.719252	0.720522	0.70956	0.718021	0.701209	0.706846	0.706438	0.706776	0.711782	0.705171	0.690789	0.692204	0.683651	0.695193	0.696218	0.684575	0.703956	0.691766	0.708365	0.690948	0.687886	0.679481	0.719718	0.775509	0.72855	0.78253	0.777612	0.77746	0.776512	0.778546	0.918172	0.918018	0.915563	1	0.979857	0.99992	0.875092	0.931942
	Thermoanaerobacter_sp._X514	0.725365	0.732808	0.734999	0.733135	0.729971	0.735239	0.72625	0.732816	0.732319	0.733612	0.727507	0.731829	0.728842	0.739127	0.722228	0.726123	0.723897	0.719509	0.731666	0.738777	0.710765	0.698113	0.695374	0.707848	0.702154	0.688372	0.707172	0.694535	0.717428	0.700229	0.700139	0.709444	0.729429	0.767826	0.763119	0.78535	0.778333	0.778793	0.776124	0.779524	0.917487	0.914564	0.915516	0.978441	1	0.978417	0.87135	0.932575
	Thermoanaerobacter_pseudethanolicus_ATCC_33223	0.722851	0.728714	0.736945	0.727993	0.726583	0.724649	0.737919	0.730056	0.731544	0.734277	0.732402	0.737287	0.731804	0.73405	0.730624	0.732629	0.728308	0.725347	0.7259	0.732045	0.717263	0.703005	0.694447	0.700676	0.703032	0.687089	0.705724	0.695137	0.71966	0.701553	0.701041	0.713748	0.74143	0.823186	0.767323	0.784382	0.779714	0.779084	0.778309	0.77916	0.91804	0.91776	0.915537	0.999532	0.979326	1	0.874428	0.932034
	Thermoanaerobacter_kivui_LKT-1	0.7165	0.716608	0.716471	0.717778	0.716441	0.715866	0.720739	0.72301	0.712277	0.711768	0.715763	0.71298	0.729446	0.707719	0.730351	0.724038	0.713774	0.709371	0.724491	0.711123	0.73566	0.701797	0.689198	0.705095	0.703031	0.691045	0.712448	0.68851	0.693412	0.691476	0.695508	0.712427	0.712665	0.72404	0.7128	0.775872	0.772971	0.7701	0.77474	0.7771	0.856961	0.855732	0.856791	0.873415	0.873825	0.873375	1	0.870719
	Thermoanaerobacter_uzonensis_DSM_18761	0.713561	0.713121	0.712982	0.713078	0.712938	0.718943	0.713896	0.71579	0.709963	0.709963	0.714032	0.712552	0.715362	0.714903	0.701167	0.69727	0.707006	0.696578	0.703182	0.705448	0.696982	0.689601	0.686779	0.689868	0.688785	0.685302	0.692067	0.687359	0.721563	0.693815	0.687787	0.712046	0.728941	0.75323	0.73484	0.772774	0.774973	0.77915	0.771354	0.775146	0.904637	0.90516	0.903386	0.934087	0.933842	0.934081	0.871363	1
	Thermoanaerobacter_sp._YS13	0.708395	0.710246	0.710784	0.70904	0.709434	0.711811	0.712296	0.713806	0.711448	0.712107	0.71228	0.710766	0.727138	0.721679	0.717371	0.715927	0.711257	0.71056	0.721726	0.710602	0.707123	0.696388	0.690952	0.694941	0.695123	0.688781	0.703676	0.689202	0.69906	0.695685	0.700742	0.696344	0.733209	0.75908	0.737227	0.776334	0.780762	0.783391	0.778449	0.779121	0.905644	0.903312	0.904299	0.934089	0.932962	0.934061	0.873731	0.970596
	Thermoanaerobacter_ethanolicus_JW200	0.713175	0.713889	0.7164	0.712667	0.713717	0.711768	0.718804	0.721213	0.711091	0.717162	0.719052	0.721002	0.728714	0.724409	0.706241	0.702384	0.701367	0.708225	0.710656	0.705394	0.705769	0.687116	0.690959	0.698696	0.70403	0.687661	0.703245	0.69053	0.692753	0.689673	0.699764	0.710974	0.724673	0.798984	0.734664	0.789904	0.788228	0.79008	0.784855	0.788567	0.90875	0.909991	0.905816	0.950732	0.945784	0.950787	0.887054	0.943907
	Thermoanaerobacter_sp._RKWS2	0.71647	0.71676	0.711895	0.715942	0.716576	0.714278	0.714836	0.721952	0.714301	0.714999	0.715178	0.716842	0.720012	0.721106	0.714365	0.716218	0.700845	0.704741	0.708021	0.710582	0.706531	0.692247	0.687006	0.703524	0.70498	0.694167	0.711351	0.691902	0.688189	0.690785	0.699053	0.710881	0.732319	0.768186	0.734033	0.786024	0.790047	0.785079	0.784953	0.787401	0.907792	0.910144	0.905046	0.949673	0.942424	0.949654	0.884917	0.940943
	Thermoanaerobacter_wiegelii_Rt8.B1	0.723106	0.730886	0.734013	0.731604	0.732189	0.733912	0.732209	0.730098	0.726104	0.726537	0.723178	0.728307	0.738714	0.745449	0.720936	0.724381	0.713168	0.712345	0.72079	0.726113	0.711656	0.69864	0.694774	0.704067	0.717008	0.68996	0.707935	0.696701	0.70086	0.697226	0.69948	0.703357	0.723951	0.789448	0.750473	0.783684	0.7845	0.781551	0.781112	0.783947	0.906562	0.906215	0.905461	0.941125	0.939146	0.941135	0.881438	0.934635
	Thermoanaerobacter_siderophilus_SR4	0.694322	0.693581	0.697485	0.696232	0.693548	0.696173	0.695335	0.696784	0.697001	0.694356	0.695845	0.696503	0.709089	0.730896	0.69616	0.699211	0.7025	0.695364	0.702801	0.701761	0.700768	0.687182	0.68616	0.702022	0.701772	0.697394	0.706735	0.689382	0.685814	0.68497	0.691989	0.703285	0.728846	0.786977	0.731711	0.781477	0.78194	0.783662	0.780312	0.778852	0.907307	0.909896	0.90544	0.948744	0.944978	0.948734	0.883739	0.943526
	Thermoanaerobacter_indiensis_BSB-33	0.705609	0.705935	0.707728	0.705653	0.705657	0.705752	0.708193	0.712923	0.706414	0.707717	0.707943	0.706011	0.723813	0.712431	0.719909	0.721451	0.704784	0.713493	0.707277	0.711579	0.710163	0.689488	0.68806	0.695973	0.695186	0.686421	0.701905	0.688106	0.694958	0.692146	0.696475	0.692059	0.72947	0.73115	0.742739	0.786725	0.783905	0.784282	0.78131	0.786737	0.907622	0.909927	0.904574	0.953265	0.945524	0.953256	0.884099	0.941887
	Thermoanaerobacter_thermohydrosulfuricus_WC1	0.679758	0.679611	0.677153	0.679564	0.67979	0.679268	0.681961	0.684978	0.675975	0.676567	0.677546	0.67858	0.682114	0.684	0.68288	0.684756	0.683509	0.678862	0.684738	0.688954	0.680134	0.681475	0.67846	0.699509	0.692336	0.686574	0.69862	0.687409	0.704834	0.681786	0.682077	0.691528	0.69126	0.700163	0.700648	0.780931	0.782675	0.781797	0.779766	0.78002	0.912177	0.912992	0.908068	0.950625	0.943896	0.950622	0.882085	0.940972
	Thermoanaerobacter_thermohydrosulfuricus_DSM_569	0.68368	0.683763	0.684064	0.683763	0.683572	0.684947	0.68519	0.683281	0.681831	0.681831	0.683448	0.684134	0.690068	0.693173	0.682104	0.68368	0.685877	0.681445	0.683957	0.685404	0.687566	0.682701	0.684693	0.705188	0.691723	0.689414	0.698221	0.687412	0.68542	0.678369	0.686952	0.702152	0.730343	0.73832	0.731727	0.784073	0.7839	0.781303	0.782456	0.782573	0.911154	0.908934	0.906733	0.952177	0.94656	0.952146	0.883294	0.943142
	Thermacetogenium_phaeum_DSM_12270	0.715224	0.716775	0.712903	0.716779	0.716528	0.709671	0.720805	0.710841	0.71897	0.719085	0.714061	0.712932	0.710455	0.704372	0.713576	0.712853	0.720583	0.70951	0.716195	0.709112	0.711461	0.702162	0.705995	0.689351	0.707857	0.685408	0.701813	0.696318	0.751781	0.744053	0.704186	0.704481	0.701189	0.695	0.702478	0.682295	0.693301	0.66604	0.697251	0.707407	0.712041	0.788528	0.738691	0.712777	0.69714	0.713011	0.696274	0.660405
	Syntrophaceticus_schinkii__Sp3	0.695618	0.697214	0.698268	0.697228	0.697082	0.699785	0.696703	0.697351	0.697886	0.697886	0.695922	0.698282	0.693691	0.697344	0.694835	0.696011	0.694585	0.693948	0.695009	0.693841	0.694699	0.69167	0.688659	0.684886	0.686242	0.679817	0.686655	0.690971	0.736537	0.760697	0.693072	0.686936	0.69004	0.69412	0.694291	0.68311	0.695608	0.679112	0.69217	0.700014	0.69755	0.700149	0.711434	0.699859	0.70129	0.699705	0.703042	0.675308
	Gelria_sp._Kuro-4	0.706391	0.706788	0.707197	0.706679	0.706767	0.706317	0.707566	0.707077	0.708336	0.70865	0.706219	0.707854	0.705079	0.710028	0.704294	0.706442	0.706155	0.704809	0.704798	0.706514	0.707308	0.693202	0.698923	0.697806	0.696381	0.68705	0.694132	0.707935	0.745255	0.744063	0.702115	0.707523	0.703727	0.705068	0.711126	0.685886	0.705155	0.675073	0.703095	0.721023	0.727194	0.728038	0.731905	0.751223	0.736874	0.751181	0.734746	0.655721
	Calorimonas_adulescens_A05MB	0.685077	0.68665	0.683895	0.686761	0.686493	0.685939	0.685687	0.684803	0.684905	0.684905	0.686352	0.684548	0.686344	0.684143	0.686312	0.684153	0.68644	0.685756	0.691027	0.688084	0.682942	0.685979	0.680555	0.685817	0.687349	0.676284	0.685362	0.698704	0.688502	0.691454	0.680381	0.680152	0.689848	0.687664	0.678577	0.690964	0.693844	0.694524	0.69259	0.693375	0.707122	0.703213	0.707625	0.70339	0.706	0.703538	0.708447	0.703869
	Caldanaerobius_fijiensis_DSM_17918	0.674178	0.674152	0.674998	0.674152	0.674129	0.675024	0.675564	0.675903	0.671423	0.672064	0.674696	0.674027	0.676216	0.678466	0.682211	0.682227	0.676616	0.680514	0.676535	0.677122	0.678981	0.680756	0.684568	0.684798	0.684627	0.680153	0.68191	0.690102	0.680652	0.67945	0.67875	0.678868	0.675792	0.676845	0.68088	0.70265	0.701397	0.702362	0.702701	0.699526	0.70732	0.707446	0.702871	0.705447	0.703396	0.705432	0.702042	0.698607
	Caldanaerobius_polysaccharolyticus_DSM_13641	0.676185	0.677702	0.684619	0.677757	0.677892	0.679274	0.684234	0.681913	0.684313	0.684852	0.680988	0.680814	0.68115	0.676323	0.680982	0.684762	0.683297	0.688023	0.682846	0.679438	0.68007	0.679658	0.683038	0.685621	0.681335	0.675152	0.680825	0.692832	0.687268	0.692915	0.680867	0.673508	0.679162	0.679678	0.678057	0.698547	0.707681	0.698683	0.699095	0.696687	0.703829	0.703892	0.704116	0.698363	0.699669	0.698351	0.699329	0.693297
	Thermoanaerobacterium_sp._RBIITD	0.722048	0.722699	0.715193	0.722773	0.720517	0.717087	0.713678	0.713208	0.714898	0.714123	0.712808	0.714471	0.716499	0.707589	0.713741	0.71336	0.703837	0.713569	0.708406	0.713814	0.71398	0.693068	0.705211	0.690629	0.691556	0.683699	0.69348	0.69016	0.700912	0.703382	0.692085	0.716274	0.742749	0.739336	0.74114	0.705037	0.706942	0.705531	0.706585	0.706189	0.719222	0.719457	0.718734	0.719605	0.719731	0.719607	0.719863	0.717199
	Thermoanaerobacterium_sp._PSU-2	0.702549	0.702677	0.697634	0.702725	0.702271	0.701338	0.698992	0.693561	0.700968	0.700968	0.701042	0.698194	0.691882	0.691002	0.696599	0.694579	0.702955	0.692379	0.698011	0.693156	0.700392	0.687504	0.690091	0.688918	0.68367	0.681164	0.702752	0.692495	0.689618	0.692286	0.680174	0.684887	0.698131	0.697331	0.707337	0.704536	0.706636	0.704751	0.705505	0.704029	0.713562	0.714083	0.71306	0.715	0.715738	0.715	0.71502	0.713977
	Thermoanaerobacterium_xylanolyticum_LX-11	0.718335	0.720168	0.717191	0.720288	0.717793	0.7153	0.715561	0.715692	0.715765	0.717201	0.715058	0.715342	0.721297	0.712084	0.710788	0.713009	0.711516	0.706347	0.712866	0.703553	0.71216	0.690636	0.693096	0.68478	0.689308	0.676212	0.690592	0.689142	0.698035	0.703142	0.69623	0.685809	0.702875	0.732589	0.728745	0.706305	0.70799	0.708171	0.708014	0.707631	0.718831	0.715974	0.715578	0.719684	0.719861	0.719736	0.718096	0.717397
	Thermoanaerobacterium_saccharolyticum_JW-SL-YS485	0.714952	0.71887	0.719271	0.718092	0.717882	0.718342	0.712509	0.715145	0.717528	0.720027	0.717246	0.721314	0.719515	0.710162	0.708056	0.71247	0.727384	0.71658	0.715394	0.709686	0.702544	0.704028	0.696849	0.692842	0.695666	0.679081	0.708743	0.694583	0.709149	0.705406	0.694471	0.689123	0.720483	0.72935	0.735138	0.704974	0.706711	0.706285	0.706772	0.706188	0.714037	0.714327	0.713388	0.716754	0.71662	0.716748	0.714478	0.712992
	Thermoanaerobacterium_aotearoense_SCUT27	0.712444	0.713074	0.716826	0.71343	0.712931	0.715196	0.713379	0.712391	0.7166	0.719021	0.711951	0.714465	0.716125	0.712641	0.707862	0.711265	0.710859	0.715489	0.712024	0.70162	0.705735	0.699586	0.698017	0.691092	0.696182	0.680924	0.710477	0.697108	0.704321	0.702379	0.69634	0.69475	0.707899	0.714484	0.735401	0.703929	0.706784	0.704467	0.706621	0.705155	0.714006	0.714812	0.713782	0.715514	0.716191	0.715511	0.714937	0.711999
	Thermoanaerobacterium_butyriciformans_USBA-019	0.694097	0.694998	0.691031	0.694102	0.693584	0.688455	0.688782	0.691707	0.691114	0.691114	0.68911	0.687107	0.69016	0.685686	0.679089	0.682345	0.682043	0.689459	0.684009	0.689687	0.684071	0.680622	0.680697	0.680035	0.684581	0.68157	0.681923	0.683171	0.678365	0.678235	0.679466	0.674337	0.680003	0.700319	0.693666	0.704804	0.704986	0.706897	0.704744	0.703633	0.718366	0.729456	0.717267	0.717785	0.719412	0.717802	0.716505	0.718032
	Thermoanaerobacterium_thermosaccharolyticum_M5	0.685704	0.685763	0.680917	0.68573	0.685351	0.680414	0.679862	0.678002	0.680177	0.680052	0.67986	0.679094	0.681817	0.679372	0.67496	0.681604	0.672812	0.677578	0.677501	0.678807	0.677259	0.680535	0.681602	0.681229	0.684418	0.679485	0.681425	0.682624	0.674524	0.681828	0.672058	0.674192	0.691635	0.674685	0.689049	0.704453	0.704652	0.704654	0.70461	0.703291	0.717068	0.721419	0.716214	0.716261	0.717569	0.716333	0.71669	0.716421
	Thermoanaerobacterium_saccharolyticum_NTOU1	0.722245	0.724949	0.721325	0.724964	0.726746	0.721472	0.718897	0.719182	0.719647	0.720836	0.718931	0.724916	0.713829	0.728065	0.715779	0.715421	0.725595	0.708561	0.720737	0.712757	0.718523	0.699887	0.701004	0.696118	0.695638	0.682	0.691918	0.696072	0.709591	0.715081	0.697122	0.697496	0.74326	0.731066	0.750071	0.705197	0.706996	0.705981	0.706426	0.705557	0.715842	0.719844	0.715586	0.717316	0.718198	0.717309	0.716653	0.714487
	Thermoanaerobacterium_thermosaccharolyticum_M0795	0.722556	0.720739	0.724019	0.720777	0.720539	0.721238	0.718589	0.719503	0.716143	0.719366	0.71889	0.719776	0.718279	0.711597	0.69803	0.70847	0.701992	0.702791	0.703851	0.708133	0.716551	0.694607	0.690436	0.689415	0.693841	0.678566	0.694588	0.694709	0.690373	0.703245	0.691577	0.701329	0.695359	0.721009	0.716786	0.704276	0.705832	0.708028	0.705505	0.704498	0.718903	0.716678	0.715494	0.720535	0.721649	0.720541	0.717483	0.717401
	Thermoanaerobacterium_thermosaccharolyticum_SP-H2	0.680332	0.680933	0.68333	0.68095	0.680807	0.6812	0.682118	0.68116	0.677932	0.678476	0.679931	0.678744	0.674862	0.674176	0.674269	0.679701	0.67907	0.680905	0.674987	0.678522	0.67731	0.681015	0.681172	0.680162	0.683987	0.677579	0.679697	0.68924	0.692697	0.682922	0.677974	0.674351	0.684083	0.685902	0.688825	0.704811	0.704663	0.705532	0.70419	0.702966	0.716876	0.721678	0.716175	0.716848	0.719002	0.716831	0.715743	0.716937
	Thermoanaerobacterium_thermosaccharolyticum_GSU5	0.679515	0.679579	0.680608	0.679618	0.679559	0.682314	0.684494	0.681582	0.680454	0.680848	0.678307	0.681155	0.683199	0.67894	0.676873	0.684166	0.685935	0.676601	0.682905	0.683497	0.684699	0.675626	0.683319	0.679109	0.681007	0.673407	0.682889	0.682535	0.674894	0.68106	0.677291	0.686595	0.682	0.675967	0.683055	0.704784	0.704088	0.70401	0.703737	0.703251	0.714905	0.718605	0.712849	0.715596	0.71531	0.715608	0.715437	0.714603
	Thermoanaerobacterium_thermosaccharolyticum_TG57	0.716406	0.715837	0.71832	0.715901	0.71772	0.71988	0.71305	0.721574	0.716251	0.717329	0.721673	0.720529	0.723049	0.716291	0.704376	0.707246	0.717331	0.708232	0.708988	0.701939	0.70735	0.692024	0.693888	0.693501	0.695972	0.690299	0.699306	0.689414	0.706364	0.706224	0.699039	0.716494	0.728316	0.720778	0.737394	0.705071	0.707421	0.705269	0.707239	0.706526	0.716682	0.720835	0.715529	0.717837	0.717825	0.717831	0.720045	0.714415
	Thermoanaerobacterium_thermosaccharolyticum_DSM_571	0.724125	0.722206	0.723491	0.722598	0.722219	0.720215	0.725352	0.72648	0.721739	0.724809	0.726141	0.723639	0.719479	0.725034	0.71442	0.715965	0.727199	0.722699	0.713962	0.718753	0.721671	0.702964	0.698958	0.694795	0.698736	0.691613	0.696565	0.696749	0.705514	0.707885	0.69788	0.728415	0.715476	0.703013	0.746563	0.706538	0.706737	0.70631	0.706293	0.706385	0.71816	0.72372	0.718329	0.718271	0.721317	0.718272	0.718539	0.716921
	Mahella_australiensis_50-1_BON	0.698378	0.699497	0.697273	0.699937	0.699128	0.698358	0.695108	0.695553	0.698569	0.698149	0.69781	0.697623	0.696088	0.693833	0.687788	0.692092	0.691199	0.692048	0.691063	0.691654	0.693562	0.693974	0.693048	0.689848	0.695198	0.676946	0.692203	0.691548	0.700773	0.713476	0.688919	0.685533	0.68442	0.693889	0.69872	0.68222	0.690003	0.680132	0.690781	0.692127	0.687415	0.739859	0.687781	0.687721	0.694792	0.687593	0.688129	0.677303
	Caldicellulosiruptor_changbaiensis_CBS-Z	0.709074	0.711222	0.708576	0.710836	0.71096	0.710816	0.708622	0.703923	0.706655	0.706949	0.707809	0.708691	0.707405	0.719406	0.709962	0.712777	0.717206	0.714123	0.716181	0.710518	0.714151	0.6953	0.690562	0.693235	0.693396	0.682579	0.699852	0.687072	0.695514	0.699984	0.701408	0.696828	0.71418	0.720286	0.734658	0.711045	0.708147	0.701026	0.704919	0.713942	0.710011	0.706944	0.704767	0.699546	0.704811	0.699528	0.696099	0.690458
	Caldicellulosiruptor_sp._F32	0.685492	0.686721	0.682217	0.686759	0.686645	0.685176	0.689593	0.682445	0.686369	0.686142	0.681003	0.682584	0.682212	0.680105	0.684634	0.693715	0.679952	0.685464	0.682862	0.682023	0.683771	0.678742	0.679307	0.678088	0.687819	0.67235	0.689202	0.678715	0.675549	0.676486	0.678192	0.685474	0.687535	0.689197	0.684832	0.704625	0.707159	0.701047	0.696857	0.699452	0.697575	0.703409	0.698294	0.696233	0.703914	0.696222	0.690016	0.690204
	Caldicellulosiruptor_saccharolyticus_DSM_8903	0.714782	0.715299	0.717855	0.717199	0.715067	0.718701	0.724401	0.71427	0.716183	0.716448	0.7184	0.71978	0.722657	0.708441	0.70734	0.709233	0.707716	0.713931	0.718935	0.709062	0.70777	0.690096	0.689812	0.686852	0.697513	0.684081	0.698231	0.687576	0.694295	0.695081	0.69602	0.698432	0.723062	0.729635	0.724721	0.707994	0.703501	0.710478	0.701717	0.704652	0.709883	0.713513	0.701266	0.702025	0.703939	0.702014	0.696401	0.690562
	Caldicellulosiruptor_naganoensis_DSM_8991	0.708549	0.708608	0.706286	0.70895	0.708184	0.710747	0.712099	0.706152	0.705314	0.706189	0.708973	0.708622	0.712626	0.710197	0.705019	0.713384	0.720583	0.709175	0.713105	0.705105	0.707611	0.694117	0.690295	0.686844	0.694463	0.681642	0.695671	0.684296	0.696468	0.69519	0.701059	0.694169	0.723824	0.722066	0.736955	0.702843	0.70774	0.692241	0.709827	0.722682	0.698168	0.707389	0.700719	0.695523	0.695179	0.695487	0.705227	0.687711
	Caldicellulosiruptor_morganii_DSM_8990	0.705653	0.708638	0.709869	0.708518	0.708335	0.711564	0.709617	0.709212	0.711034	0.711294	0.709668	0.711216	0.712797	0.715638	0.698157	0.701001	0.706566	0.708635	0.703349	0.706172	0.69251	0.691747	0.688156	0.686305	0.695995	0.681581	0.700776	0.687855	0.697874	0.696078	0.697623	0.685465	0.696767	0.69921	0.715393	0.710643	0.708603	0.705301	0.710507	0.7101	0.711804	0.699386	0.703261	0.699047	0.699994	0.699031	0.699676	0.690678
	Caldicellulosiruptor_danielii_Wai35.B1	0.715594	0.717326	0.718813	0.721329	0.718288	0.717135	0.713262	0.712021	0.718917	0.714948	0.716857	0.713358	0.719047	0.731499	0.70923	0.710783	0.718756	0.713287	0.722129	0.718343	0.713462	0.706782	0.692255	0.689653	0.696253	0.685444	0.699332	0.688568	0.691531	0.698231	0.704388	0.686848	0.711614	0.719282	0.727995	0.705519	0.705422	0.701584	0.703857	0.707644	0.702627	0.702921	0.709172	0.702788	0.703087	0.70275	0.699057	0.688453
	Caldicellulosiruptor_hydrothermalis_108	0.705977	0.710978	0.708853	0.711041	0.710615	0.710283	0.707074	0.704963	0.707167	0.707167	0.710956	0.709055	0.71281	0.715593	0.706392	0.704755	0.712028	0.711943	0.706704	0.704074	0.701285	0.688935	0.683288	0.684541	0.692266	0.679851	0.695189	0.685378	0.6928	0.693512	0.696938	0.688314	0.726175	0.720914	0.722746	0.702836	0.705626	0.700461	0.69964	0.700912	0.7005	0.705638	0.709224	0.700722	0.698745	0.700696	0.696124	0.688328
	Caldicellulosiruptor_diazotrophicus_YA01	0.710965	0.713992	0.711842	0.714095	0.71384	0.713257	0.711892	0.711982	0.712317	0.712317	0.718455	0.715854	0.716684	0.727607	0.70251	0.703812	0.721468	0.716163	0.713288	0.710468	0.714414	0.698896	0.689676	0.68942	0.695178	0.680529	0.696768	0.688358	0.695403	0.694539	0.702868	0.711511	0.726283	0.718346	0.735818	0.706959	0.70617	0.711606	0.706135	0.706215	0.70926	0.706485	0.701961	0.702359	0.701036	0.702359	0.697423	0.691186
	Caldicellulosiruptor_owensensis_OL	0.709254	0.710396	0.714825	0.710406	0.710093	0.712456	0.709756	0.706907	0.708854	0.708771	0.711255	0.710818	0.717893	0.728943	0.711611	0.71129	0.717803	0.71445	0.705955	0.715353	0.714378	0.69661	0.692179	0.693987	0.697346	0.683693	0.693628	0.688469	0.704474	0.699753	0.700088	0.695642	0.730303	0.712914	0.734944	0.697543	0.700212	0.693907	0.6965	0.705976	0.709661	0.701772	0.715586	0.6945	0.696581	0.694501	0.695164	0.689245
	Caldicellulosiruptor_obsidiansis_OB47	0.705278	0.710968	0.715371	0.713393	0.711608	0.714775	0.707074	0.710118	0.709793	0.710132	0.71458	0.709391	0.715454	0.723455	0.715198	0.716273	0.719503	0.710198	0.711086	0.709195	0.707094	0.696997	0.691507	0.686983	0.695752	0.683725	0.698976	0.68781	0.697913	0.691814	0.698264	0.683227	0.727382	0.734211	0.742586	0.721523	0.710836	0.706262	0.704458	0.701498	0.700844	0.705948	0.705377	0.700261	0.698631	0.70023	0.700106	0.690898
	Caldicellulosiruptor_bescii_DSM_6725	0.710776	0.71621	0.718792	0.715471	0.714052	0.717678	0.710525	0.708738	0.713326	0.71456	0.717161	0.714158	0.717398	0.733996	0.710808	0.714652	0.729467	0.720429	0.71936	0.719425	0.713752	0.704077	0.692612	0.690377	0.696074	0.682271	0.698222	0.685971	0.697797	0.702636	0.705774	0.712493	0.726969	0.729147	0.733942	0.714133	0.707645	0.711701	0.702797	0.703289	0.707455	0.704692	0.703523	0.701304	0.699179	0.701284	0.698631	0.690846
	Caldicellulosiruptor_kronotskyensis_2002	0.715615	0.714519	0.715104	0.714862	0.714297	0.718345	0.712063	0.712362	0.714901	0.714521	0.710125	0.715803	0.723422	0.732901	0.698421	0.703966	0.71719	0.726304	0.719252	0.732017	0.714908	0.696327	0.695449	0.688236	0.696225	0.680359	0.695763	0.686229	0.701096	0.703396	0.710482	0.687993	0.722987	0.722542	0.750183	0.705131	0.705315	0.69996	0.702233	0.702837	0.70657	0.705634	0.707725	0.704077	0.704615	0.704022	0.700359	0.693265
	Caldicellulosiruptor_acetigenus_acetigenus_DSM_7040	0.704972	0.705269	0.701689	0.707585	0.704806	0.703042	0.700773	0.702462	0.706287	0.704017	0.706868	0.702199	0.702484	0.704054	0.698119	0.702696	0.708321	0.699346	0.704564	0.699646	0.699926	0.69053	0.688768	0.688184	0.693903	0.684248	0.69524	0.682402	0.697381	0.694722	0.698996	0.683898	0.713272	0.70769	0.712553	0.702342	0.713101	0.701075	0.703512	0.718638	0.702457	0.707504	0.710795	0.699041	0.699868	0.699014	0.698538	0.688395
	Caldicellulosiruptor_acetigenus_kristjanssonii_I77R1B	0.701772	0.70495	0.706049	0.705616	0.704601	0.706138	0.701805	0.704146	0.70913	0.708583	0.710161	0.705948	0.69965	0.722007	0.700237	0.706112	0.699863	0.710127	0.70315	0.706852	0.701034	0.691849	0.692995	0.689419	0.693687	0.678124	0.69658	0.68361	0.700973	0.708659	0.702761	0.692456	0.711316	0.717076	0.723499	0.716289	0.715782	0.71177	0.711046	0.723933	0.698697	0.710676	0.706156	0.695943	0.701654	0.69588	0.700477	0.688379
	Caldicellulosiruptor_acetigenus_lactoaceticus_6A	0.712599	0.71985	0.717739	0.723686	0.719556	0.713944	0.712205	0.711632	0.721554	0.716586	0.721189	0.71801	0.717436	0.722675	0.70102	0.704677	0.716318	0.705917	0.710143	0.712741	0.702334	0.692055	0.686642	0.688627	0.690004	0.675279	0.696626	0.683384	0.691847	0.694351	0.707138	0.673524	0.710745	0.718256	0.719482	0.713043	0.710013	0.714743	0.70527	0.710886	0.704473	0.703636	0.701061	0.695825	0.701201	0.695798	0.692292	0.68919
[truncated: 43 more columns]
