# Supplementary material for: Whither the genus Caldicellulosiruptor and the order Thermoanaerobacterales: phylogeny, taxonomy, ecology, and phenotype
Source: Front Microbiol. 2023 Aug 3;14:1212538. doi: 10.3389/fmicb.2023.1212538 (PMC10434631; doi:10.3389/fmicb.2023.1212538)
Supplement: Supplementary file 13 [file Table_7.XLSX]

## Sheet: Sheet1
	Average Amino Acid Identity	Moorella_thermoacetica_ATCC_31490	Moorella_thermoacetica_DSM_2955	Moorella_thermoacetica_DSM_103284	Moorella_thermoacetica_39073-HH	Moorella_thermoacetica_DSM_521	Moorella_thermoacetica_DSM_12993	Moorella_thermoacetica_DSM_12797	Moorella_thermoacetica_DSM_11768	Moorella_thermoacetica_DSM_103132	Moorella_thermoacetica_ATCC_33924	Moorella_thermoacetica_Y72	Moorella_thermoacetica_DSM_7417	Moorella_thermoacetica_DSM_21394	Moorella_sp._Hama-1	Moorella_sp._E308F	Moorella_sp._E306M	Moorella_sp._SLA38	Moorella_humiferrea_DSM_23265	Moorella_stamsii_DSM_26217	Moorella_glycerini_DSM_11254	Moorella_mulderi_DSM_14980	Calderihabitans_maritimus_KKC1	Zhaonella_formicivorans_k32	Carboxydothermus_pertinax_Ug1	Carboxydothermus_hydrogenoformans_Z-2901	Carboxydothermus_islandicus_SET	Carboxydothermus_ferrireducens_DSM_11255	Thermoanaerobacteraceae_bacterium_SP2	Thermodesulfobium_narugense_DSM_14796	Thermodesulfobium_acidiphilum__3127-1	Thermanaeromonas_toyohensis_ToBE	Desulfovirgula_thermocuniculi_DSM_16036	Thermodesulfitimonas_autotrophica_DSM_102936	Ammonifex_thiophilus_SR	Ammonifex_degensii_KC4	Caldanaerobacter_subterraneus_DSM_13054	Caldanaerobacter_subterraneus_subsp._yonseiensis_KB-1	Caldanaerobacter_subterraneus_str._1523vc	Caldanaerobacter_subterraneus_subsp._tengcongensis_MB4	Caldanaerobacter_subterraneus_subsp._pacificus_DSM_12653	Thermoanaerobacter_italicus_Ab9	Thermoanaerobacter_thermocopriae_JCM_7501	Thermoanaerobacter_mathranii_subsp._mathranii_str._A3	Thermoanaerobacter_brockii_subsp._finnii_Ako-1	Thermoanaerobacter_sp._X514	Thermoanaerobacter_pseudethanolicus_ATCC_33223	Thermoanaerobacter_kivui_LKT-1	Thermoanaerobacter_uzonensis_DSM_18761
	Moorella_thermoacetica_ATCC_31490	100	92.38	89.53	92.35	92.17	90.3	90.53	89.73	89.41	89.44	89.84	90.67	85.42	75.96	73.28	73.26	71.03	70.73	71.87	71.49	73.8	53.88	53.12	48.75	49.03	48.8	49.12	46.77	41.72	41.72	60.03	52.38	51.64	51.18	51.55	47.67	47.72	47.68	47.59	46.82	47.68	47.68	47.34	47.77	47.91	47.75	47.47	47.22
	Moorella_thermoacetica_DSM_2955	92.38	100	89.45	92.37	92.24	90.27	90.43	89.64	89.49	89.44	89.83	90.6	85.33	75.88	73.33	73.27	71.04	70.81	71.88	71.73	73.59	53.82	53.12	48.71	49	48.78	49.09	46.73	41.69	41.69	59.97	52.34	51.63	51.14	51.35	47.64	47.66	47.64	47.04	46.73	47.65	47.71	47.25	47.68	47.91	47.66	47.36	47.15
	Moorella_thermoacetica_DSM_103284	89.53	89.45	100	89.28	89.63	90.04	88.91	89.14	88.82	88.82	89.48	89.48	85.36	75.32	72.91	72.98	70.78	70.81	71.63	70.86	73.3	54.16	52.95	49.07	49.36	49.18	49.31	46.81	41.76	41.71	60.23	52.68	51.62	51.3	51.39	47.63	47.73	47.82	47.09	46.88	47.74	48	47.44	48.09	48.01	48.12	47.4	47.23
	Moorella_thermoacetica_39073-HH	92.35	92.37	89.28	100	92.21	90.2	90.33	89.61	89.34	89.37	89.73	90.57	85.3	75.8	73.36	73.25	70.98	70.78	71.85	71.68	73.47	53.79	53.03	48.71	49	48.76	49.09	46.74	41.68	41.67	59.9	52.34	51.67	51.15	51.33	47.63	47.63	47.62	47.02	46.73	47.64	47.7	47.25	47.64	47.88	47.62	47.33	47.09
	Moorella_thermoacetica_DSM_521	92.17	92.24	89.63	92.21	100	90.35	90.39	89.77	89.73	89.66	90.21	90.66	85.45	75.96	73.33	73.52	71.18	71	72.08	71.85	73.47	53.98	53.18	48.73	49.05	48.83	49.17	46.87	41.67	41.7	60.22	52.49	51.76	51.4	51.48	47.71	47.8	47.76	47.07	46.8	47.64	47.81	47.23	47.74	47.94	47.73	47.33	47.2
	Moorella_thermoacetica_DSM_12993	90.3	90.27	90.04	90.2	90.35	100	89.65	89.39	89.01	88.99	89.72	89.96	85	75.85	72.93	72.91	70.81	70.63	71.35	70.92	73.47	53.9	52.75	48.76	49.05	48.93	49.06	46.74	41.7	41.69	60.27	52.4	51.51	51.07	51.16	47.48	47.56	47.55	46.73	46.5	47.69	47.7	47.2	47.94	47.96	47.97	47.26	47.05
	Moorella_thermoacetica_DSM_12797	90.53	90.43	88.91	90.33	90.39	89.65	100	89.34	89.2	89.1	89.7	90.21	85.27	75.79	72.76	73.07	70.86	70.65	70.95	71.15	73.6	53.82	52.88	48.6	48.88	48.61	48.93	46.49	41.6	41.59	59.97	52.22	51.38	51.03	51.32	47.36	47.47	47.47	47.19	46.5	47.6	47.69	47.19	47.76	47.7	47.78	47.18	46.95
	Moorella_thermoacetica_DSM_11768	89.73	89.64	89.14	89.61	89.77	89.39	89.34	100	88.48	88.52	89.03	89.7	85.12	75.5	72.95	72.57	70.57	70.42	70.8	70.99	73.04	53.95	52.57	48.7	48.97	48.82	48.93	46.75	41.73	41.42	59.95	52.33	51.68	51.13	51.46	47.27	47.43	47.41	47.45	46.44	47.55	47.56	47.08	47.75	47.68	47.79	47.26	46.92
	Moorella_thermoacetica_DSM_103132	89.41	89.49	88.82	89.34	89.73	89.01	89.2	88.48	100	91.96	89.23	89.41	85	74.68	72.6	73.2	70.19	70.57	71.4	70.59	72.97	53.6	52.76	48.62	48.86	48.54	48.92	46.02	41.87	41.66	59.56	52.12	51.57	51.15	51.49	47.19	47.62	47.5	47.93	46.46	47.62	47.53	47.4	47.77	47.68	47.79	47.38	46.97
	Moorella_thermoacetica_ATCC_33924	89.44	89.44	88.82	89.37	89.66	88.99	89.1	88.52	91.96	100	89.16	89.34	85.08	75.11	72.59	73.12	70.1	70.36	71.32	70.27	73.11	53.55	52.66	48.53	48.71	48.52	48.9	46	41.56	41.48	59.56	52.11	51.48	51.08	51.41	47.15	47.57	47.43	47.91	46.45	47.55	47.51	47.32	47.7	47.63	47.73	47.34	46.89
	Moorella_thermoacetica_Y72	89.84	89.83	89.48	89.73	90.21	89.72	89.7	89.03	89.23	89.16	100	89.77	85.82	75.99	72.73	72.97	70.58	70.8	71.53	71.19	73.69	54	52.96	48.78	49.09	48.85	49.13	46.48	41.83	41.68	60.05	52.52	51.89	51.56	52.08	47.35	47.67	47.54	47.86	46.59	47.54	47.62	47.29	48	47.72	48.01	47.46	47.08
	Moorella_thermoacetica_DSM_7417	90.67	90.6	89.48	90.57	90.66	89.96	90.21	89.7	89.41	89.34	89.77	100	85.23	75.93	72.95	73.02	70.65	70.42	71.13	71.14	73.59	54.02	52.92	48.83	49.23	48.84	49.16	46.7	41.71	41.56	60.07	52.38	51.59	51.12	51.49	47.58	47.6	47.6	47.2	46.61	47.82	47.83	47.5	48.07	47.9	48.11	47.37	47.24
	Moorella_thermoacetica_DSM_21394	85.42	85.33	85.36	85.3	85.45	85	85.27	85.12	85	85.08	85.82	85.23	100	75.89	73.36	73.62	71.1	70.46	72.06	71.8	73.66	54.27	53.05	48.73	49.15	48.91	49.15	47.32	41.44	41.55	60.17	53.1	51.92	51.28	51.58	47.58	47.87	47.62	48.16	46.93	47.86	47.77	47.51	47.93	47.94	47.96	47.35	47.24
	Moorella_sp._Hama-1	75.96	75.88	75.32	75.8	75.96	75.85	75.79	75.5	74.68	75.11	75.99	75.93	75.89	100	69.63	69.95	67.84	67.74	68.23	68.24	70.46	52.81	51.86	48.03	48.47	48.27	48.38	45.72	41.63	40.92	58.33	51.85	51.24	50.56	51.18	46.27	46.45	46.32	46.92	45.63	46.48	46.58	46.3	46.49	46.61	46.53	46.39	46.09
	Moorella_sp._E308F	73.28	73.33	72.91	73.36	73.33	72.93	72.76	72.95	72.6	72.59	72.73	72.95	73.36	69.63	100	89.83	77.98	76.25	80.1	77.02	81.62	53.98	52.51	48.66	48.98	48.91	48.97	46.47	41.12	41.21	60.98	52.33	51.75	50.65	51.64	47.21	47.23	47.33	47.96	46.27	47.94	47.44	47.55	47.78	47.91	47.87	47.49	46.84
	Moorella_sp._E306M	73.26	73.27	72.98	73.25	73.52	72.91	73.07	72.57	73.2	73.12	72.97	73.02	73.62	69.95	89.83	100	78.17	76.63	79.58	76.33	81.73	53.92	52.3	49.05	48.93	49.4	49.01	46.81	41.09	41.22	60.77	52.73	51.71	50.9	51.72	47.53	47.64	47.54	48.14	46.6	47.85	47.58	47.54	47.94	47.95	48.04	47.57	46.96
	Moorella_sp._SLA38	71.03	71.04	70.78	70.98	71.18	70.81	70.86	70.57	70.19	70.1	70.58	70.65	71.1	67.84	77.98	78.17	100	74.86	74.18	73.96	76.44	53.36	52.18	48.57	49.14	48.81	49.09	46.32	41.48	41.54	59.76	52.03	51.62	51.17	51.91	47.75	47.68	47.53	47.94	46.42	47.51	47.45	47.05	47.96	47.85	47.98	47.58	47.23
	Moorella_humiferrea_DSM_23265	70.73	70.81	70.81	70.78	71	70.63	70.65	70.42	70.57	70.36	70.8	70.42	70.46	67.74	76.25	76.63	74.86	100	73.32	72.48	75.5	53.67	52.05	48.58	49.16	48.86	49.08	46.73	41.71	41.61	60.23	52.28	51.66	51.1	51.94	47.36	47.54	47.62	47.8	46.25	47.63	47.4	47.4	47.95	47.67	47.91	47.42	47.06
	Moorella_stamsii_DSM_26217	71.87	71.88	71.63	71.85	72.08	71.35	70.95	70.8	71.4	71.32	71.53	71.13	72.06	68.23	80.1	79.58	74.18	73.32	100	77.17	82.4	52.97	51.48	48.29	48.57	48.44	48.53	45.72	40.82	41.05	59.05	51.86	51.5	50.97	51.71	47.13	47.51	47.16	47.77	46.65	47.3	46.89	46.9	47.47	47.42	47.53	47.42	46.77
	Moorella_glycerini_DSM_11254	71.49	71.73	70.86	71.68	71.85	70.92	71.15	70.99	70.59	70.27	71.19	71.14	71.8	68.24	77.02	76.33	73.96	72.48	77.17	100	79.84	52.45	51.86	48.06	48.5	48.41	48.94	45.62	40.95	41.11	59.01	51.51	51.38	50.8	50.2	46.59	46.33	46.95	43.36	45.79	47.54	46.65	45.69	46.9	46.8	46.69	46.18	46.27
	Moorella_mulderi_DSM_14980	73.8	73.59	73.3	73.47	73.47	73.47	73.6	73.04	72.97	73.11	73.69	73.59	73.66	70.46	81.62	81.73	76.44	75.5	82.4	79.84	100	53.18	52.53	48.47	48.77	48.62	48.87	46.37	41.3	41.61	60.42	52.39	51.71	51.1	51.68	47.11	47.04	47.2	47.23	46.58	47.61	47.35	47.21	47.73	47.73	47.75	47.52	47
	Calderihabitans_maritimus_KKC1	53.88	53.82	54.16	53.79	53.98	53.9	53.82	53.95	53.6	53.55	54	54.02	54.27	52.81	53.98	53.92	53.36	53.67	52.97	52.45	53.18	100	54.32	49.82	50.3	50.24	50.18	47.67	41.6	41.51	52.72	52.54	51.41	50.96	51.1	48.61	48.11	48.3	48.24	47.48	48.73	49.17	48.34	49.15	49.02	49.18	48.08	48.32
	Zhaonella_formicivorans_k32	53.12	53.12	52.95	53.03	53.18	52.75	52.88	52.57	52.76	52.66	52.96	52.92	53.05	51.86	52.51	52.3	52.18	52.05	51.48	51.86	52.53	54.32	100	49.31	49.63	49.18	50.06	47.47	42.05	42.01	51.3	50.94	50.45	49.78	50.1	48.19	47.87	48.04	48.01	47.68	49.11	48.73	48.24	49.43	49.21	49.36	48.36	48.13
	Carboxydothermus_pertinax_Ug1	48.75	48.71	49.07	48.71	48.73	48.76	48.6	48.7	48.62	48.53	48.78	48.83	48.73	48.03	48.66	49.05	48.57	48.58	48.29	48.06	48.47	49.82	49.31	100	80.23	79.68	80.68	46.55	42.07	42.19	48.66	50.18	50.19	49.26	49.91	48.33	47.9	48.08	48.27	47.15	48.02	48.42	48.11	48.14	48.28	48.12	47.56	47.62
	Carboxydothermus_hydrogenoformans_Z-2901	49.03	49	49.36	49	49.05	49.05	48.88	48.97	48.86	48.71	49.09	49.23	49.15	48.47	48.98	48.93	49.14	49.16	48.57	48.5	48.77	50.3	49.63	80.23	100	86.86	90.71	46.79	42.56	42.55	49.14	50.81	50.58	49.96	50.64	48.58	48.31	48.65	48.73	48.29	48.88	48.91	48.64	48.76	48.51	48.71	48.1	48.39
	Carboxydothermus_islandicus_SET	48.8	48.78	49.18	48.76	48.83	48.93	48.61	48.82	48.54	48.52	48.85	48.84	48.91	48.27	48.91	49.4	48.81	48.86	48.44	48.41	48.62	50.24	49.18	79.68	86.86	100	87.48	46.69	42.15	42.24	48.94	50.43	50.45	49.83	50.34	48.44	48.24	48.21	48.26	47.34	48.31	48.45	48.08	48.58	48.44	48.6	47.63	48.17
	Carboxydothermus_ferrireducens_DSM_11255	49.12	49.09	49.31	49.09	49.17	49.06	48.93	48.93	48.92	48.9	49.13	49.16	49.15	48.38	48.97	49.01	49.09	49.08	48.53	48.94	48.87	50.18	50.06	80.68	90.71	87.48	100	46.92	42.67	42.57	48.94	50.22	50.5	49.7	50.37	48.77	48.34	48.63	49.21	48.04	48.75	48.82	48.5	48.72	48.54	48.74	48.36	48.17
	Thermoanaerobacteraceae_bacterium_SP2	46.77	46.73	46.81	46.74	46.87	46.74	46.49	46.75	46.02	46	46.48	46.7	47.32	45.72	46.47	46.81	46.32	46.73	45.72	45.62	46.37	47.67	47.47	46.55	46.79	46.69	46.92	100	41.35	41.5	46.13	47.36	47.16	46.3	46.86	50.75	50.35	49.87	50.29	48.71	50.45	50.14	50.14	50.82	51.13	50.91	50.36	49.93
	Thermodesulfobium_narugense_DSM_14796	41.72	41.69	41.76	41.68	41.67	41.7	41.6	41.73	41.87	41.56	41.83	41.71	41.44	41.63	41.12	41.09	41.48	41.71	40.82	40.95	41.3	41.6	42.05	42.07	42.56	42.15	42.67	41.35	100	86	41.55	41.59	42.51	42.49	43.23	42.52	42.26	42.46	42.52	41.38	42.78	43.02	42.61	43.13	43.17	43.14	42.77	42.6
	Thermodesulfobium_acidiphilum__3127-1	41.72	41.69	41.71	41.67	41.7	41.69	41.59	41.42	41.66	41.48	41.68	41.56	41.55	40.92	41.21	41.22	41.54	41.61	41.05	41.11	41.61	41.51	42.01	42.19	42.55	42.24	42.57	41.5	86	100	41.63	41.42	42.64	42.51	43.08	42.49	42.21	42.49	42.42	41.42	42.78	43.04	42.56	42.94	43.11	42.97	42.85	42.71
	Thermanaeromonas_toyohensis_ToBE	60.03	59.97	60.23	59.9	60.22	60.27	59.97	59.95	59.56	59.56	60.05	60.07	60.17	58.33	60.98	60.77	59.76	60.23	59.05	59.01	60.42	52.72	51.3	48.66	49.14	48.94	48.94	46.13	41.55	41.63	100	53.15	51.71	51.46	52.08	47.89	48.05	47.74	47.25	46.77	47.72	47.46	47.33	47.61	48.04	47.67	47.68	47.15
	Desulfovirgula_thermocuniculi_DSM_16036	52.38	52.34	52.68	52.34	52.49	52.4	52.22	52.33	52.12	52.11	52.52	52.38	53.1	51.85	52.33	52.73	52.03	52.28	51.86	51.51	52.39	52.54	50.94	50.18	50.81	50.43	50.22	47.36	41.59	41.42	53.15	100	55.86	55.54	57.08	47.81	47.6	47.66	48.11	47.27	47.5	47.7	47.21	47.45	47.6	47.42	47.65	47.28
	Thermodesulfitimonas_autotrophica_DSM_102936	51.64	51.63	51.62	51.67	51.76	51.51	51.38	51.68	51.57	51.48	51.89	51.59	51.92	51.24	51.75	51.71	51.62	51.66	51.5	51.38	51.71	51.41	50.45	50.19	50.58	50.45	50.5	47.16	42.51	42.64	51.71	55.86	100	63.32	63.98	47.46	47.22	47.38	47.63	46.32	47.52	47.23	46.96	48.06	47.77	48.15	47.38	46.83
	Ammonifex_thiophilus_SR	51.18	51.14	51.3	51.15	51.4	51.07	51.03	51.13	51.15	51.08	51.56	51.12	51.28	50.56	50.65	50.9	51.17	51.1	50.97	50.8	51.1	50.96	49.78	49.26	49.96	49.83	49.7	46.3	42.49	42.51	51.46	55.54	63.32	100	87.55	47.19	46.92	47.05	47.09	45.78	47.3	46.88	46.7	47.49	47.48	47.75	47.03	46.71
	Ammonifex_degensii_KC4	51.55	51.35	51.39	51.33	51.48	51.16	51.32	51.46	51.49	51.41	52.08	51.49	51.58	51.18	51.64	51.72	51.91	51.94	51.71	50.2	51.68	51.1	50.1	49.91	50.64	50.34	50.37	46.86	43.23	43.08	52.08	57.08	63.98	87.55	100	47.61	47.56	47.68	46.06	46.23	47.58	47.34	46.93	47.51	47.78	47.58	47.37	47.07
	Caldanaerobacter_subterraneus_DSM_13054	47.67	47.64	47.63	47.63	47.71	47.48	47.36	47.27	47.19	47.15	47.35	47.58	47.58	46.27	47.21	47.53	47.75	47.36	47.13	46.59	47.11	48.61	48.19	48.33	48.58	48.44	48.77	50.75	42.52	42.49	47.89	47.81	47.46	47.19	47.61	100	90.8	90.67	91.5	90.62	76.1	74.95	75.89	77.71	77.86	77.69	76.15	76.37
	Caldanaerobacter_subterraneus_subsp._yonseiensis_KB-1	47.72	47.66	47.73	47.63	47.8	47.56	47.47	47.43	47.62	47.57	47.67	47.6	47.87	46.45	47.23	47.64	47.68	47.54	47.51	46.33	47.04	48.11	47.87	47.9	48.31	48.24	48.34	50.35	42.26	42.21	48.05	47.6	47.22	46.92	47.56	90.8	100	91.45	91.15	90.6	76.35	75.66	76.03	77.25	77	77.21	75.84	76.69
	Caldanaerobacter_subterraneus_str._1523vc	47.68	47.64	47.82	47.62	47.76	47.55	47.47	47.41	47.5	47.43	47.54	47.6	47.62	46.32	47.33	47.54	47.53	47.62	47.16	46.95	47.2	48.3	48.04	48.08	48.65	48.21	48.63	49.87	42.46	42.49	47.74	47.66	47.38	47.05	47.68	90.67	91.45	100	90.59	90.34	76.1	74.52	75.81	77.45	76.92	77.47	75.26	77.18
	Caldanaerobacter_subterraneus_subsp._tengcongensis_MB4	47.59	47.04	47.09	47.02	47.07	46.73	47.19	47.45	47.93	47.91	47.86	47.2	48.16	46.92	47.96	48.14	47.94	47.8	47.77	43.36	47.23	48.24	48.01	48.27	48.73	48.26	49.21	50.29	42.52	42.42	47.25	48.11	47.63	47.09	46.06	91.5	91.15	90.59	100	90.55	76.61	75.41	76.72	77.32	77.24	77.45	78.05	76.83
	Caldanaerobacter_subterraneus_subsp._pacificus_DSM_12653	46.82	46.73	46.88	46.73	46.8	46.5	46.5	46.44	46.46	46.45	46.59	46.61	46.93	45.63	46.27	46.6	46.42	46.25	46.65	45.79	46.58	47.48	47.68	47.15	48.29	47.34	48.04	48.71	41.38	41.42	46.77	47.27	46.32	45.78	46.23	90.62	90.6	90.34	90.55	100	75.32	73.86	75.33	76.88	76.34	76.95	75.91	76.36
	Thermoanaerobacter_italicus_Ab9	47.68	47.65	47.74	47.64	47.64	47.69	47.6	47.55	47.62	47.55	47.54	47.82	47.86	46.48	47.94	47.85	47.51	47.63	47.3	47.54	47.61	48.73	49.11	48.02	48.88	48.31	48.75	50.45	42.78	42.78	47.72	47.5	47.52	47.3	47.58	76.1	76.35	76.1	76.61	75.32	100	92.71	93.17	89.1	88.27	89.32	82.67	85.92
	Thermoanaerobacter_thermocopriae_JCM_7501	47.68	47.71	48	47.7	47.81	47.7	47.69	47.56	47.53	47.51	47.62	47.83	47.77	46.58	47.44	47.58	47.45	47.4	46.89	46.65	47.35	49.17	48.73	48.42	48.91	48.45	48.82	50.14	43.02	43.04	47.46	47.7	47.23	46.88	47.34	74.95	75.66	74.52	75.41	73.86	92.71	100	93.35	87.18	86.88	87.11	81.71	84.94
	Thermoanaerobacter_mathranii_subsp._mathranii_str._A3	47.34	47.25	47.44	47.25	47.23	47.2	47.19	47.08	47.4	47.32	47.29	47.5	47.51	46.3	47.55	47.54	47.05	47.4	46.9	45.69	47.21	48.34	48.24	48.11	48.64	48.08	48.5	50.14	42.61	42.56	47.33	47.21	46.96	46.7	46.93	75.89	76.03	75.81	76.72	75.33	93.17	93.35	100	87.91	87.6	87.92	82.57	85.76
	Thermoanaerobacter_brockii_subsp._finnii_Ako-1	47.77	47.68	48.09	47.64	47.74	47.94	47.76	47.75	47.77	47.7	48	48.07	47.93	46.49	47.78	47.94	47.96	47.95	47.47	46.9	47.73	49.15	49.43	48.14	48.76	48.58	48.72	50.82	43.13	42.94	47.61	47.45	48.06	47.49	47.51	77.71	77.25	77.45	77.32	76.88	89.1	87.18	87.91	100	93.94	96.27	84.99	88.01
	Thermoanaerobacter_sp._X514	47.91	47.91	48.01	47.88	47.94	47.96	47.7	47.68	47.68	47.63	47.72	47.9	47.94	46.61	47.91	47.95	47.85	47.67	47.42	46.8	47.73	49.02	49.21	48.28	48.51	48.44	48.54	51.13	43.17	43.11	48.04	47.6	47.77	47.48	47.78	77.86	77	76.92	77.24	76.34	88.27	86.88	87.6	93.94	100	94.1	84.57	87.96
	Thermoanaerobacter_pseudethanolicus_ATCC_33223	47.75	47.66	48.12	47.62	47.73	47.97	47.78	47.79	47.79	47.73	48.01	48.11	47.96	46.53	47.87	48.04	47.98	47.91	47.53	46.69	47.75	49.18	49.36	48.12	48.71	48.6	48.74	50.91	43.14	42.97	47.67	47.42	48.15	47.75	47.58	77.69	77.21	77.47	77.45	76.95	89.32	87.11	87.92	96.27	94.1	100	85.04	87.91
	Thermoanaerobacter_kivui_LKT-1	47.47	47.36	47.4	47.33	47.33	47.26	47.18	47.26	47.38	47.34	47.46	47.37	47.35	46.39	47.49	47.57	47.58	47.42	47.42	46.18	47.52	48.08	48.36	47.56	48.1	47.63	48.36	50.36	42.77	42.85	47.68	47.65	47.38	47.03	47.37	76.15	75.84	75.26	78.05	75.91	82.67	81.71	82.57	84.99	84.57	85.04	100	83.65
	Thermoanaerobacter_uzonensis_DSM_18761	47.22	47.15	47.23	47.09	47.2	47.05	46.95	46.92	46.97	46.89	47.08	47.24	47.24	46.09	46.84	46.96	47.23	47.06	46.77	46.27	47	48.32	48.13	47.62	48.39	48.17	48.17	49.93	42.6	42.71	47.15	47.28	46.83	46.71	47.07	76.37	76.69	77.18	76.83	76.36	85.92	84.94	85.76	88.01	87.96	87.91	83.65	100
	Thermoanaerobacter_sp._YS13	47.49	47.42	47.47	47.4	47.49	47.42	47.27	46.99	47.24	47.18	47.22	47.47	47.49	46.31	47.14	47.58	47.37	47.06	46.94	45.98	46.87	48.36	48.18	47.68	47.94	47.83	48	50	42.64	42.85	47.2	47.21	47.06	46.93	47.15	76.7	77	76.97	77.86	76.58	84.46	84.36	86.01	86.49	86.56	86.26	83.81	90.84
	Thermoanaerobacter_ethanolicus_JW200	47.01	46.94	47.29	46.97	47	47.22	46.91	47.07	46.98	46.92	47.02	47.18	47	45.83	46.8	46.9	47.22	47.04	46.94	46.78	46.86	48.06	48.53	47.94	48.18	48.17	49.37	49.94	42.6	42.69	47.58	46.61	47.56	47.54	47.66	77.36	77.33	77.64	78.41	77.4	87.27	85.62	85.95	90.81	89.67	91.2	84.73	88.96
	Thermoanaerobacter_sp._RKWS2	47.33	47.1	47.34	47.1	47.22	47.1	46.93	47.11	47.26	47.17	47.08	47.2	47.42	45.94	47.12	47.24	47.44	47.07	47.01	45.21	46.86	48.38	48.33	47.89	48.61	48.28	48.66	50.03	42.65	42.83	46.84	47.2	47.13	46.86	46.81	77.09	77.34	76.8	78.73	77.66	87.06	85.5	85.44	89.52	88.45	89.82	84.45	87.88
	Thermoanaerobacter_wiegelii_Rt8.B1	47.23	46.87	47.24	46.87	46.9	46.95	46.75	46.95	47.09	47.01	47.12	46.98	47.05	45.9	47.13	47.26	47.03	47.1	46.84	44.35	46.97	47.89	48.17	47.88	48.55	48.31	48.62	49.77	42.27	42.56	47.16	46.99	47.24	46.92	46.43	77.32	77.11	76.87	76.91	76.66	86.43	85.44	85.58	89.05	88.82	89.34	84.34	87.99
	Thermoanaerobacter_siderophilus_SR4	47.57	47.56	47.71	47.56	47.59	47.62	47.32	47.37	47.65	47.43	47.29	47.57	47.58	46.09	47.48	47.47	47.52	47.37	47.22	47.26	47.44	48.86	48.4	48.12	48.7	48.48	48.97	50.17	42.66	42.77	47.81	47.72	47.54	47.29	47.83	77.79	77.38	77.53	77.74	76.48	86.61	86.02	86.43	90.02	88.89	90.06	84.4	88.9
	Thermoanaerobacter_indiensis_BSB-33	47.4	47.33	47.5	47.33	47.35	47.33	47	47.05	47.07	46.99	47.07	47.37	47.27	46.02	46.85	46.97	47.26	47.12	47.07	46.51	47.12	48.4	48.34	47.69	48.15	47.89	48.52	50	42.52	42.54	47.21	46.78	47.2	46.73	47.25	77.81	77.57	77.55	78.27	77.87	86.57	85.96	86.24	90.31	89.19	90.39	84.5	88.78
	Thermoanaerobacter_thermohydrosulfuricus_WC1	47.47	47.44	47.44	47.44	47.48	47.35	47.1	47.19	47.33	47.24	47.17	47.41	47.41	46.1	46.92	47.23	47.17	47.07	47.11	46.45	47.04	48.54	48.57	47.92	48.47	48.16	48.66	50.18	42.57	42.52	47.42	47.44	47.11	46.95	47.45	77.72	77.84	77.28	78.41	77.16	87.01	86.62	86.48	90.12	89.01	90.05	84.38	89
	Thermoanaerobacter_thermohydrosulfuricus_DSM_569	47.25	47.28	47.37	47.27	47.43	47.23	47.01	46.99	46.99	46.94	47.04	47.33	47.3	46	46.69	46.93	47.22	47.04	46.77	46.35	46.77	48.52	48.27	47.9	48.26	48.16	48.09	50.1	42.26	42.46	47.23	46.84	46.54	46.24	46.82	76.6	76.64	76.44	77.13	76.02	86.9	85.22	86.01	89.18	88.7	89.14	84.43	88.45
	Thermacetogenium_phaeum_DSM_12270	50.92	50.82	51.25	50.77	50.89	50.91	51.04	50.93	51.05	51.16	51.41	51.03	51.7	49.86	51.68	50.97	50.75	50.67	50.53	50.2	50.78	51.11	50.34	47.99	48.16	48.13	48.95	45.98	41.28	41.18	50.08	51.03	51.21	49.86	50.04	46.77	46.56	46.62	44.48	45.61	47.01	48.33	46.38	47.01	47.4	47.11	46.03	46.21
	Syntrophaceticus_schinkii__Sp3	48.98	48.88	49.23	48.81	48.9	48.91	48.87	48.9	48.56	48.82	49.23	49.06	49.08	47.91	48.85	48.62	48.12	48.54	47.76	47.51	48.97	48.85	48.75	46.84	47.26	47.22	47.33	45.18	40.45	40.48	47.78	49.1	49.4	48.63	49.42	45.77	45.71	45.51	45.94	44.92	45.93	46.56	45.81	45.8	45.6	45.69	45.56	45.84
	Gelria_sp._Kuro-4	50.08	50.04	50.09	50.1	50.18	49.84	49.8	49.64	49.5	49.51	49.72	49.74	50.42	48.95	49.55	49.29	48.84	49.45	48	48.8	49.15	48.72	48.51	47.24	47.32	47.3	47.52	46.38	40.76	40.92	48.72	49.95	50.95	49.96	50.22	46.9	46.58	46.86	46.47	45.5	46.68	46.35	46.09	47.27	47.24	47.34	46.22	46.02
	Calorimonas_adulescens_A05MB	45.86	45.86	45.77	45.85	45.96	45.7	45.69	45.67	45.63	45.57	45.58	45.86	45.91	44.78	45.52	45.23	45.37	45.62	45.16	44.97	45.52	46.74	46.54	45.72	46.22	45.77	46.3	48.58	41.14	41.19	45.7	46.39	45.93	45.07	45.58	52.27	52.37	52.28	52.14	51.18	53.5	53.16	53.17	53.65	53.74	53.74	53.5	53.05
	Caldanaerobius_fijiensis_DSM_17918	47.37	47.38	47.37	47.36	47.46	47.32	46.89	46.96	47.11	47	47.09	47.34	47.63	46.17	46.89	46.92	46.71	47.06	46.55	46.54	47.28	47.83	47.95	46.84	47.5	46.87	47.36	48.67	42.02	42.2	46.67	47.29	46.6	46.02	46.59	53.95	54.14	54.02	53.31	52.44	55.21	55.01	54.8	55.21	55.17	55.22	55.3	54.7
	Caldanaerobius_polysaccharolyticus_DSM_13641	47.67	47.66	47.76	47.68	47.76	47.71	47.24	47.52	47.58	47.47	47.26	47.82	47.66	46.51	47.65	47.43	47.2	47.46	47.03	46.91	47.48	48.17	48.56	47.25	48.14	47.21	48.05	48.71	42.16	42.22	47.23	47.7	47.65	46.86	47.24	54.07	54.81	54.59	54.82	53.59	55.26	55.13	55.16	55.33	55.14	55.37	55.29	54.7
	Thermoanaerobacterium_sp._RBIITD	46.21	46.08	46.18	46.08	46.15	45.98	45.88	45.94	45.79	45.98	46.04	46.13	46.13	45.75	45.82	45.8	45.93	46.04	45.71	44.54	45.85	47.03	46.82	46.4	46.76	46.81	46.57	48.65	41.36	41.73	44.98	45.86	45.57	44.42	44.19	61.28	61.13	61.44	57.49	58.93	63.69	63.2	63.33	63.63	63.68	63.45	63.9	63.57
	Thermoanaerobacterium_sp._PSU-2	46.61	46.55	46.36	46.56	46.57	46.47	46.29	46.36	46.19	46.24	46.33	46.45	46.55	45.48	45.81	45.85	46.29	46.2	45.72	45.76	46.09	47.38	47.46	46.75	47.18	46.81	47.35	48.92	41.98	42.15	46.12	46.22	46.01	45.49	45.88	61.85	62.06	61.89	61.89	60.92	63.7	63.44	63.46	64.14	63.96	64.2	64.55	63.56
	Thermoanaerobacterium_xylanolyticum_LX-11	46.66	46.55	46.43	46.53	46.59	46.51	46.33	46.53	46.33	46.33	46.43	46.52	46.85	45.73	46.21	46.18	46.46	46.54	46.3	45.29	46.41	47.38	47.7	46.85	47.29	47.04	47.36	48.86	42.16	42.24	46.2	46.6	46.39	45.63	45.71	62.16	62.43	62.67	59.99	61.04	64.73	63.92	63.67	65.16	64.83	65.23	64.54	64.43
	Thermoanaerobacterium_saccharolyticum_JW-SL-YS485	46.41	46.33	46.36	46.27	46.37	46.36	46.03	46.12	45.97	46.07	46.19	46.4	46.25	45.46	45.82	45.94	46.28	46.1	45.85	45.78	46.04	47.38	47.65	46.67	47.23	46.88	47.31	48.71	42.3	42.2	45.94	45.99	45.83	45.07	45.52	61.65	61.62	62.05	61.41	60.94	63.71	62.86	63.53	64.18	63.99	64.26	64.51	63.74
	Thermoanaerobacterium_aotearoense_SCUT27	46.5	46.41	46.42	46.34	46.39	46.41	46.1	46.19	46.11	46.16	46.24	46.43	46.31	45.62	45.97	46.03	46.33	46.22	46.02	45.79	46.18	47.46	47.7	46.71	47.27	46.94	47.5	48.83	42.08	42.13	46.09	46.28	46.04	45.35	45.5	61.8	62.01	62.09	61.05	60.91	63.71	63.24	63.42	64.32	64.12	64.39	64.3	63.87
	Thermoanaerobacterium_butyriciformans_USBA-019	46.26	46.24	46.19	46.19	46.34	46.21	45.93	46.08	46.06	46.05	46.05	46.14	46.1	45.11	45.65	45.81	45.94	45.93	45.57	45.06	45.77	47.04	47.45	46.44	47.32	46.74	46.84	48.77	42.02	42.14	45.81	46.17	45.66	45.02	45.44	61.76	61.48	61.83	60.98	60.84	64.03	64.16	63.62	64.12	64.08	64.06	64.53	63.79
	Thermoanaerobacterium_thermosaccharolyticum_M5	46.35	46.31	46.14	46.31	46.34	46.26	45.95	46.08	46.05	45.96	46.03	46.27	46.14	45.17	45.7	45.79	45.9	45.8	45.32	45.14	45.75	47.15	47.08	46.46	47.04	46.52	46.99	48.82	41.66	41.77	46.13	46.07	45.74	45.31	45.59	62.07	61.98	62.07	61.52	60.73	63.54	63.46	63.7	64.23	64.28	64.35	64.42	64.13
	Thermoanaerobacterium_saccharolyticum_NTOU1	46.52	46.48	46.38	46.47	46.55	46.46	46.32	46.31	45.98	46.05	46.17	46.52	46.49	45.46	45.86	46.01	46.01	45.97	45.68	45.58	46.03	46.94	47.71	46.38	47.09	46.73	46.98	48.65	42.14	42.29	45.83	46.1	45.92	45.21	45.66	61.57	61.76	61.72	61.89	60.85	63.23	63.48	63.32	63.86	63.85	63.73	64.28	63.54
	Thermoanaerobacterium_thermosaccharolyticum_M0795	46.25	46.21	46.26	46.22	46.29	46.34	46.01	46.22	46.09	45.97	45.98	46.26	46.33	45.08	45.63	45.73	45.81	45.84	45.61	45.59	45.85	47.08	47.49	46.63	47.34	46.91	47.23	48.45	41.96	42.17	46.26	45.86	46.15	45.45	45.8	61.87	62.04	62.17	61.52	60.63	64.57	63.31	63.42	65.44	65.08	65.88	64.53	63.59
	Thermoanaerobacterium_thermosaccharolyticum_SP-H2	46.58	46.53	46.43	46.52	46.57	46.57	46.25	46.32	46.05	46.15	46.17	46.43	46.37	45.62	45.76	45.79	46.18	46.17	45.7	45.79	45.87	47.21	47.54	46.58	47.25	46.78	46.99	48.94	42.09	42.05	46.45	45.93	45.79	45.11	45.61	62.34	62.36	62.53	62.36	61.32	64.35	64.34	64.25	64.94	65	65.08	65.15	64.35
	Thermoanaerobacterium_thermosaccharolyticum_GSU5	46.27	46.2	46.29	46.2	46.21	46.16	45.95	46.19	45.78	45.88	46.04	46.21	46.08	45.33	45.68	45.79	46	46.07	45.7	45.4	45.94	47	47.18	46.6	47.08	46.6	47.1	48.76	41.78	41.98	46.1	45.96	45.82	45.03	45.25	61.94	62	62.11	61.13	60.84	63.39	63.6	63.43	64.09	63.95	64.09	64.12	64.04
	Thermoanaerobacterium_thermosaccharolyticum_TG57	46.35	46.29	46.26	46.28	46.28	46.21	45.97	46.24	46.17	46.1	46.19	46.33	46.35	45.18	45.74	45.78	45.97	45.95	45.78	44.99	46.01	47.06	47.45	46.64	47.14	46.57	47.19	48.9	42.08	42.26	45.9	46	45.98	45.15	45.29	61.9	61.93	62.11	61.02	60.61	62.63	63.91	63.51	64.22	64.01	64.17	64.55	63.7
	Thermoanaerobacterium_thermosaccharolyticum_DSM_571	46.59	46.46	46.46	46.45	46.49	46.5	46.22	46.38	45.74	46	46.18	46.43	46.28	45.24	45.65	45.67	46.01	46.06	45.58	45.4	45.82	46.95	47.8	46.41	47.12	46.67	46.94	48.65	41.85	42.2	46.27	45.8	45.87	45.09	45.65	62.06	61.95	62.14	61.97	61.24	63.53	64.41	64.24	64.35	64.54	64.26	64.93	64.15
	Mahella_australiensis_50-1_BON	47.29	47.17	47.27	47.18	47.3	47.14	46.86	46.76	46.73	46.96	46.94	47.15	47.39	45.82	46.96	47.2	46.94	46.96	46.48	45.98	46.94	47.77	47.62	46.03	46.66	46.4	46.33	47.32	41.33	41.38	46.49	46.74	47.13	46.15	46.35	49.26	49.29	49.2	49.21	47.8	49.71	50.53	49.75	49.79	50.48	49.78	50.76	49.5
	Caldicellulosiruptor_changbaiensis_CBS-Z	44.83	44.79	44.97	44.8	44.83	44.91	44.6	44.81	44.77	44.66	44.72	44.93	45.08	44.21	44.86	44.84	44.98	44.9	44.47	44.38	44.71	46.28	46.58	46.06	46.76	46.67	47.03	46.44	41.9	42.18	44.87	45.24	45.42	44.78	45.36	49.83	50.25	49.92	51.99	50.81	50.48	50.49	50.03	50.74	50.68	50.8	49.98	49.75
	Caldicellulosiruptor_sp._F32	45.08	45.09	45.23	45.08	45.1	45.2	44.88	45.03	45.08	45.06	45.11	45.22	45.2	44.49	45.11	45.12	45.42	45.19	44.71	44.34	45.2	46.56	46.54	46.27	47.01	46.7	47.05	46.53	42.29	42.54	45.16	45.69	45.83	45.17	45.54	49.79	50.02	49.98	50.11	49.05	50.2	50.74	50.14	50.51	50.61	50.47	49.88	49.62
	Caldicellulosiruptor_saccharolyticus_DSM_8903	44.76	44.74	44.76	44.74	44.78	44.8	44.36	44.55	44.72	44.58	44.52	44.85	44.73	43.77	44.45	44.53	44.91	44.44	44.16	43.82	44.32	45.96	46.06	45.65	46.54	46.47	46.6	45.93	41.7	42.23	44.49	45.12	45.3	44.92	45.26	49.61	49.71	50.15	50.71	50.14	51.28	49.91	49.85	49.85	50.49	49.9	50.01	49.16
	Caldicellulosiruptor_naganoensis_DSM_8991	45.4	45.4	45.63	45.37	45.46	45.57	45.17	45.47	45.43	45.33	45.43	45.49	45.53	44.78	45.28	45.47	45.84	45.52	45.28	45.9	45.55	46.74	46.24	46.51	47.14	47.13	48.75	47.01	42.23	42.48	45.41	46.26	46.05	45.66	46.3	50.47	52.07	50.5	54.71	55.02	50.35	50.7	50.37	51.01	50.84	51.02	51.72	50.14
	Caldicellulosiruptor_morganii_DSM_8990	45.68	45.67	45.86	45.67	45.73	45.73	45.5	45.68	45.31	45.22	45.36	45.81	45.56	44.63	45.55	45.6	45.8	45.58	45.4	44.85	45.63	46.85	46.79	46.63	47.35	47.22	47.63	46.81	42.3	42.49	45.58	46.04	46.15	45.17	45.2	50.99	51.56	51	52.42	51.23	50.7	50.4	50.57	50.74	50.58	50.86	50.43	50.55
	Caldicellulosiruptor_danielii_Wai35.B1	44.76	44.81	44.89	44.79	44.9	44.87	44.46	44.62	44.68	44.57	44.6	44.85	45	44	44.9	44.87	44.88	44.62	44.4	43.99	44.84	46.1	45.97	46.02	46.61	46.46	46.96	46.05	41.8	42.05	44.8	45.55	45.48	44.73	45.17	49.36	49.53	49.59	50.44	49.23	50.11	49.7	49.73	50.24	50.02	50.26	49.6	49.3
	Caldicellulosiruptor_hydrothermalis_108	44.69	44.69	44.7	44.68	44.74	44.67	44.37	44.51	44.42	44.35	44.3	44.69	44.62	43.98	44.78	44.83	44.86	44.36	44.34	43.53	44.63	46.02	45.76	46.06	46.58	46.38	46.74	45.78	42.05	42.22	44.59	45.21	45.44	44.71	45.23	49.02	49.55	49.4	49.13	48.23	48.07	49.63	49.67	49.61	49.66	49.61	49.4	49.15
	Caldicellulosiruptor_diazotrophicus_YA01	44.86	44.87	44.87	44.86	44.91	44.92	44.46	44.69	44.65	44.6	44.51	44.88	44.95	44.04	44.76	44.75	44.87	44.78	44.44	44.03	44.87	46.25	46.25	46.17	46.75	46.58	46.77	46.36	41.91	42.03	44.85	45.02	45.36	44.84	45.07	49.57	50.02	50.06	50.34	49.23	50.08	49.52	49.36	50.2	50.12	50.25	49.57	49.33
	Caldicellulosiruptor_owensensis_OL	45.3	45.31	45.31	45.31	45.38	45.28	44.95	45.17	45.29	45.17	45.15	45.35	45.41	44.48	45.2	45.18	45.47	45.2	45.01	44.4	45.43	46.49	46.38	46.39	46.88	46.5	46.89	46.46	42.35	42.4	45.23	45.84	45.85	45.49	45.94	49.25	49.59	49.7	49.79	49.12	50.23	50.29	49.89	49.86	49.98	49.85	49.8	49.47
	Caldicellulosiruptor_obsidiansis_OB47	45.19	45.2	45.19	45.19	45.28	45.26	44.87	45.07	45.12	45.03	44.91	45.3	45.05	44.3	45.01	44.86	45.22	44.99	44.84	44.48	45.25	46.4	46.59	46.34	47.05	46.7	47.3	46.44	42.33	42.47	45.28	45.75	45.76	45.34	45.6	50.59	50.38	50.28	52.04	50.56	50.27	50.26	49.98	50.53	50.08	50.7	50.23	49.75
	Caldicellulosiruptor_bescii_DSM_6725	44.7	44.61	44.62	44.61	44.71	44.53	44.3	44.49	44.75	44.55	44.59	44.67	44.79	43.85	44.7	44.65	44.9	44.7	44.44	43.31	44.65	45.9	45.85	45.96	46.62	46.35	46.56	46.13	42.07	42.25	44.68	45	45.06	44.89	44.76	49.74	49.4	49.65	49.14	49.12	49.93	49.7	49.53	49.75	49.9	49.81	49.75	49.58
	Caldicellulosiruptor_kronotskyensis_2002	44.74	44.74	44.81	44.73	44.85	44.84	44.45	44.65	44.6	44.47	44.51	44.83	44.84	44.02	44.54	44.76	45.02	44.67	44.49	43.99	44.75	46.22	45.81	46.2	46.66	46.58	46.78	46.05	42.11	42.17	44.55	45.5	45.28	44.76	45.23	49.61	49.86	49.62	50.6	49.6	49.76	49.78	49.45	50.2	49.9	50.24	49.96	49.34
	Caldicellulosiruptor_acetigenus_acetigenus_DSM_7040	44.77	44.78	44.79	44.78	44.93	44.82	44.4	44.65	44.49	44.45	44.52	44.86	44.78	44.11	44.79	44.79	44.84	44.75	44.44	44.1	44.85	46.07	45.65	45.92	46.57	46.45	46.77	45.95	42.23	42.26	44.88	44.76	45.25	44.9	45.23	49.3	49.8	49.54	49.97	49.3	49.46	49.91	49.9	50.04	49.97	50.12	49.81	49.23
	Caldicellulosiruptor_acetigenus_kristjanssonii_I77R1B	44.91	44.94	45.06	44.92	45.04	44.99	44.56	44.88	44.62	44.55	44.78	45.11	45.01	44.17	44.9	44.9	45.11	44.91	44.69	44.78	45.17	46.33	46.53	46.1	46.77	46.66	47.2	46.41	42.14	42.45	45	44.77	45.29	44.63	45	50.27	50.13	49.97	52.04	51.18	51.23	50.01	50.08	51.14	50.89	51.48	50.28	49.4
	Caldicellulosiruptor_acetigenus_lactoaceticus_6A	45.19	45.31	45.3	45.28	45.39	45.2	44.77	45.11	45.07	44.87	45.08	45.27	45.11	44.26	45.07	45.03	45.19	45.05	44.86	45.22	45.34	46.43	47.22	46.1	46.87	46.84	47.28	46.4	42.15	42.48	45.13	45.68	45.63	45.26	45.69	50.5	50.36	50.23	52.79	51.46	49.75	49.87	49.82	50.76	50.5	51.13	49.95	49.78
[truncated: 43 more columns]
