# Supplementary material for: Whither the genus Caldicellulosiruptor and the order Thermoanaerobacterales: phylogeny, taxonomy, ecology, and phenotype
Source: Front Microbiol. 2023 Aug 3;14:1212538. doi: 10.3389/fmicb.2023.1212538 (PMC10434631; doi:10.3389/fmicb.2023.1212538)
Supplement: Supplementary file 14 [file Table_8.XLSX]

## Sheet: Sheet1
	16S ribosomal RNA % Identity Matrix	Moorella_thermoacetica_ATCC_31490	Moorella_thermoacetica_DSM_2955	Moorella_thermoacetica_DSM_103284	Moorella_thermoacetica_39073-HH	Moorella_thermoacetica_DSM_521	Moorella_thermoacetica_DSM_12993	Moorella_thermoacetica_DSM_12797	Moorella_thermoacetica_DSM_11768	Moorella_thermoacetica_DSM_103132	Moorella_thermoacetica_ATCC_33924	Moorella_thermoacetica_Y72	Moorella_thermoacetica_DSM_7417	Moorella_thermoacetica_DSM_21394	Moorella_sp._Hama-1	Moorella_sp._E308F	Moorella_sp._E306M	Moorella_sp._SLA38	Moorella_humiferrea_DSM_23265	Moorella_stamsii_DSM_26217	Moorella_glycerini_DSM_11254	Moorella_mulderi_DSM_14980	Calderihabitans_maritimus_KKC1	Zhaonella_formicivorans_k32	Carboxydothermus_pertinax_Ug1	Carboxydothermus_hydrogenoformans_Z-2901	Carboxydothermus_islandicus_SET	Carboxydothermus_ferrireducens_DSM_11255	Thermoanaerobacteraceae_bacterium_SP2	Thermodesulfobium_narugense_DSM_14796	Thermodesulfobium_acidiphilum__3127-1	Thermanaeromonas_toyohensis_ToBE	Desulfovirgula_thermocuniculi_DSM_16036	Thermodesulfitimonas_autotrophica_DSM_102936	Ammonifex_thiophilus_SR	Ammonifex_degensii_KC4	Caldanaerobacter_subterraneus_DSM_13054	Caldanaerobacter_subterraneus_subsp._yonseiensis_KB-1	Caldanaerobacter_subterraneus_str._1523vc	Caldanaerobacter_subterraneus_subsp._tengcongensis_MB4	Caldanaerobacter_subterraneus_subsp._pacificus_DSM_12653	Thermoanaerobacter_italicus_Ab9	Thermoanaerobacter_thermocopriae_JCM_7501	Thermoanaerobacter_mathranii_subsp._mathranii_str._A3	Thermoanaerobacter_brockii_subsp._finnii_Ako-1	Thermoanaerobacter_sp._X514	Thermoanaerobacter_pseudethanolicus_ATCC_33223	Thermoanaerobacter_kivui_LKT-1	Thermoanaerobacter_uzonensis_DSM_18761
	Moorella_thermoacetica_ATCC_31490	100	99.8715	99.8715	100	99.8715	98.9075	99.8715	99.8715	100	99.9357	99.4004	96.1917	100	96.925	85.4426	85.1997	92.8248	93.0108	88.157	93.0083	88.1156	80.1065	85.458	78.2231	78.0667	79.1292	79.5644	68.8661	69.695	60.2883	79.3282	79.2479	77.5053	73.4375	77.3222	83.5362	76.5472	75.5405	76.1408	74.4953	75.1441	79.1064	79.7377	79.5644	81.201	81.4621	76.041	76.3958
	Moorella_thermoacetica_DSM_2955	99.8715	100	99.7429	99.8715	99.7429	98.7789	99.7429	99.7429	99.8715	99.8072	99.2672	95.9947	99.8715	96.7866	85.3115	85.0688	92.3723	92.8763	88.0168	92.7378	87.9842	79.9734	85.2185	78.0895	77.9333	78.991	79.3702	69.0874	69.5623	59.8296	79.199	79.1086	77.3651	73.3073	77.4422	83.4833	76.2215	75.5405	75.8149	74.4953	75.2571	78.9093	79.6066	79.8201	80.8747	81.1358	76.1568	76.3958
	Moorella_thermoacetica_DSM_103284	99.8715	99.7429	100	99.8715	99.8715	98.9075	100	100	99.8715	99.9357	99.4004	96.0604	99.8715	96.8509	85.377	85.1342	92.437	92.8091	87.8767	92.8663	88.1156	80.0399	85.347	78.1563	78.1333	79.1983	79.563	69.0231	69.6286	59.9607	79.3928	79.3175	77.4352	73.3724	77.5064	83.419	76.0912	75.473	75.6193	74.428	75.3856	79.0407	79.7377	79.7558	80.7441	81.0052	76.1568	76.3958
	Moorella_thermoacetica_39073-HH	100	99.8715	99.8715	100	99.8715	98.9075	99.8715	99.8715	100	99.9357	99.4004	96.0604	100	96.9152	85.4426	85.1997	92.5016	93.0108	88.157	92.8663	88.1156	80.1065	85.4113	78.2231	78.0667	79.1292	79.4987	69.0874	69.695	59.9607	79.3282	79.2479	77.5053	73.4375	77.5707	83.4833	76.2215	75.5405	75.8149	74.4953	75.3856	79.0407	79.7377	79.8201	80.8747	81.1358	76.1568	76.3958
	Moorella_thermoacetica_DSM_521	99.8715	99.7429	99.8715	99.8715	100	98.9075	99.8715	99.8715	99.8715	99.9357	99.4004	96.0604	99.8715	96.7224	85.4426	85.1997	92.3077	92.8091	88.0869	92.6735	87.9186	80.0399	85.347	78.1563	78.1333	79.3366	79.4987	68.9589	69.6286	59.9607	79.3928	79.3872	77.4352	73.5026	77.5064	83.5476	76.1564	75.473	75.7497	74.428	75.3213	78.975	79.6721	79.7558	80.8094	81.0705	76.0925	76.3251
	Moorella_thermoacetica_DSM_12993	98.9075	98.7789	98.9075	98.9075	98.9075	100	98.9075	98.9075	98.9075	98.8432	98.4011	94.9442	98.9075	96.8509	85.3115	85.1997	92.7602	92.4059	88.2971	92.9949	88.0499	80.173	85.2828	77.8891	77.7333	78.8528	79.3702	68.9589	69.8276	60.2228	79.3282	79.1783	77.295	73.1771	77.2494	83.2905	75.6352	75.2703	75.6845	74.6299	75.5141	79.1721	79.8033	79.9486	81.1358	81.3969	75.964	76.3958
	Moorella_thermoacetica_DSM_12797	99.8715	99.7429	100	99.8715	99.8715	98.9075	100	100	99.8715	99.9357	99.4004	96.0604	99.8715	96.8509	85.377	85.1342	92.437	92.8091	87.8767	92.8663	88.1156	80.0399	85.347	78.1563	78.1333	79.1983	79.563	69.0231	69.6286	59.9607	79.3928	79.3175	77.4352	73.3724	77.5064	83.419	76.0912	75.473	75.6193	74.428	75.3856	79.0407	79.7377	79.7558	80.7441	81.0052	76.1568	76.3958
	Moorella_thermoacetica_DSM_11768	99.8715	99.7429	100	99.8715	99.8715	98.9075	100	100	99.8715	99.9357	99.4004	96.0604	99.8715	96.8509	85.377	85.1342	92.437	92.8091	87.8767	92.8663	88.1156	80.0399	85.347	78.1563	78.1333	79.1983	79.563	69.0231	69.6286	59.9607	79.3928	79.3175	77.4352	73.3724	77.5064	83.419	76.0912	75.473	75.6193	74.428	75.3856	79.0407	79.7377	79.7558	80.7441	81.0052	76.1568	76.3958
	Moorella_thermoacetica_DSM_103132	100	99.8715	99.8715	100	99.8715	98.9075	99.8715	99.8715	100	99.9357	99.4004	96.0604	100	96.9152	85.4426	85.1997	92.5016	93.0108	88.157	92.8663	88.1156	80.1065	85.4113	78.2231	78.0667	79.1292	79.4987	69.0874	69.695	59.9607	79.3282	79.2479	77.5053	73.4375	77.5707	83.4833	76.2215	75.5405	75.8149	74.4953	75.3856	79.0407	79.7377	79.8201	80.8747	81.1358	76.1568	76.3958
	Moorella_thermoacetica_ATCC_33924	99.9357	99.8072	99.9357	99.9357	99.9357	98.8432	99.9357	99.9357	99.9357	100	99.467	96.1261	99.9357	96.8509	85.377	85.1342	92.437	92.9435	88.0869	92.8021	88.0499	80.0399	85.347	78.1563	78.1333	79.1983	79.563	69.0231	69.6286	59.9607	79.3928	79.3175	77.4352	73.3724	77.5064	83.419	76.1564	75.473	75.7497	74.428	75.3213	78.975	79.6721	79.7558	80.8094	81.0705	76.2211	76.3251
	Moorella_thermoacetica_Y72	99.4004	99.2672	99.4004	99.4004	99.4004	98.4011	99.4004	99.4004	99.4004	99.467	100	93.3378	99.4004	96.469	86.6756	86.6756	91.4057	90.793	88.0869	92.2052	88.1412	79.0806	84.6103	77.1543	77.2667	79.1983	78.8807	71.0193	66.2225	66.8221	81.2125	79.3175	74.9124	74.6835	79.4803	82.6782	74.1506	74.4595	73.6842	72.14	77.2818	76.1492	76.8821	78.7475	78.5476	78.8141	78.0147	76.3251
	Moorella_thermoacetica_DSM_7417	96.1917	95.9947	96.0604	96.0604	96.0604	94.9442	96.0604	96.0604	96.0604	96.1261	93.3378	100	96.0604	93.1714	82.6658	82.5345	88.7722	89.7177	85.0736	89.6257	84.4386	79.175	82.7971	74.1483	74.1333	75.8811	76.8221	68.4833	68.0371	68.0236	78.8575	76.8106	75.2628	69.9934	73.0138	80.3677	74.2613	73.1757	73.933	72.5437	74.327	76.6097	77.216	79.1202	79.0545	79.3171	74.9836	74.2049
	Moorella_thermoacetica_DSM_21394	100	99.8715	99.8715	100	99.8715	98.9075	99.8715	99.8715	100	99.9357	99.4004	96.0604	100	96.9152	85.4426	85.1997	92.5016	93.0108	88.157	92.8663	88.1156	80.1065	85.4113	78.2231	78.0667	79.1292	79.4987	69.0874	69.695	59.9607	79.3282	79.2479	77.5053	73.4375	77.5707	83.4833	76.2215	75.5405	75.8149	74.4953	75.3856	79.0407	79.7377	79.8201	80.8747	81.1358	76.1568	76.3958
	Moorella_sp._Hama-1	96.925	96.7866	96.8509	96.9152	96.7224	96.8509	96.8509	96.8509	96.9152	96.8509	96.469	93.1714	96.9152	100	84.1967	84.2174	92.9541	92.2043	87.6664	92.9442	87.7873	79.9734	85.8605	77.4883	77.5333	77.9544	78.5441	68.8378	69.2308	60.1573	79.4574	78.5515	77.0147	73.3073	76.3091	83.0346	76.1564	75.2703	75.8801	74.1588	74.5849	79.1721	79.6066	79.5658	80.8747	81.1358	76.0536	76.7491
	Moorella_sp._E308F	85.4426	85.3115	85.377	85.4426	85.4426	85.3115	85.377	85.377	85.4426	85.377	86.6756	82.6658	85.4426	84.1967	100	99.2131	91.1475	90.121	88.5074	91.0164	85.7518	78.5096	73.7705	73.3467	73.2667	76.2267	72.5246	72.8525	65.7825	65.377	76.5902	78.9694	76.7344	69.9016	69.7049	75.2787	70.7541	72.2297	74.2951	70.1211	75.3443	75.0986	74.8852	81.3115	76.3279	76.0656	81.1803	80.9894
	Moorella_sp._E306M	85.1997	85.0688	85.1342	85.1997	85.1997	85.1997	85.1342	85.1342	85.1997	85.1342	86.6756	82.5345	85.1997	84.2174	99.2131	100	91.0936	89.8522	88.5774	87.6228	85.8831	78.5096	73.4119	73.2799	73.5333	76.2958	72.2986	72.6916	65.7825	65.3342	76.6208	78.9694	73.3707	69.9411	69.7446	75.3766	70.7269	72.2973	74.3287	70.1884	75.3111	75.1643	74.9508	81.205	76.2279	75.9659	81.1395	81.0601
	Moorella_sp._SLA38	92.8248	92.3723	92.437	92.5016	92.3077	92.7602	92.437	92.437	92.5016	92.437	91.4057	88.7722	92.5016	92.9541	91.1475	91.0936	100	95.8333	89.6286	96.5094	90.6106	68.9953	80.7369	76.9539	77.4	77.678	79.2502	69.3601	70.6897	70.6422	83.775	81.6852	80.869	72.3958	72.2043	79.638	76.1564	74.6622	79.4003	74.6299	74.7899	80.2891	79.9344	79.8319	81.3316	81.0705	76.4706	81.5548
	Moorella_humiferrea_DSM_23265	93.0108	92.8763	92.8091	93.0108	92.8091	92.4059	92.8091	92.8091	93.0108	92.9435	90.793	89.7177	93.0108	92.2043	90.121	89.8522	95.8333	100	89.6286	95.4973	91.3306	81.922	78.9651	77.1505	77.0833	78.369	78.8306	71.5054	69.2204	69.5565	83.6694	79.3872	77.6454	74.1935	72.1102	81.922	76.0753	74.5946	75.8737	73.6205	77.0161	78.8306	79.2339	80.8468	80.7796	80.5108	78.3602	76.4664
	Moorella_stamsii_DSM_26217	88.157	88.0168	87.8767	88.157	88.0869	88.2971	87.8767	87.8767	88.157	88.0869	88.0869	85.0736	88.157	87.6664	88.5074	88.5774	89.6286	89.6286	100	92.1514	89.1381	82.2705	80.1682	73.4408	73.7912	73.8612	74.0014	71.2684	64.4008	65.8024	78.4863	76.6643	70.4975	71.5487	75.1927	77.4352	72.4597	71.4085	72.3896	69.0259	76.5242	77.5753	77.0147	78.3462	78.2761	77.9958	77.6454	73.7102
	Moorella_glycerini_DSM_11254	93.0083	92.7378	92.8663	92.8663	92.6735	92.9949	92.8663	92.8663	92.8663	92.8021	92.2052	89.6257	92.8663	92.9442	91.0164	87.6228	96.5094	95.4973	92.1514	100	94.1563	86.6933	80.1796	77.2879	77.2667	75.6047	78.8967	68.6979	70.0928	69.9869	80.4264	79.039	81.2193	69.9219	72.9955	81.5908	75.4397	73.9865	75.3585	73.5532	74.3425	80.092	79.6066	79.6665	80.9399	80.6789	75.8178	76.6784
	Moorella_mulderi_DSM_14980	88.1156	87.9842	88.1156	88.1156	87.9186	88.0499	88.1156	88.1156	88.1156	88.0499	88.1412	84.4386	88.1156	87.7873	85.7518	85.8831	90.6106	91.3306	89.1381	94.1563	100	67.0659	75.2462	74.1483	74	75.6738	73.4734	68.2863	64.7215	64.2154	76.6907	77.0195	77.0848	68.2863	72.3572	77.61	70.9783	71.6892	70.5187	70.2557	72.9481	74.5729	74.13	76.8221	76.1655	75.9028	74.6553	74.5583
	Calderihabitans_maritimus_KKC1	80.1065	79.9734	80.0399	80.1065	80.0399	80.173	80.0399	80.0399	80.1065	80.0399	79.0806	79.175	80.1065	79.9734	78.5096	78.5096	68.9953	81.922	82.2705	86.6933	67.0659	100	81.8363	79.0247	80.3333	79.4748	78.177	70.7917	66.5336	57.8177	74.7838	75.4178	75.0526	76.9128	74.9168	77.8443	74.2515	74.4595	74.0519	71.1978	75.7152	76.5802	77.1124	74.1184	74.3846	74.0519	72.5216	76.1131
	Zhaonella_formicivorans_k32	85.458	85.2185	85.347	85.4113	85.347	85.2828	85.347	85.347	85.4113	85.347	84.6103	82.7971	85.4113	85.8605	73.7705	73.4119	80.7369	78.9651	80.1682	80.1796	75.2462	81.8363	100	78.1563	77.9333	78.5764	78.6948	67.0505	68.3687	59.633	77.3256	72.2841	74.562	74.4141	74.2163	79.8976	72.5081	71.6892	73.4681	71.8035	69.1619	74.4415	74.0984	72.7447	74.0209	74.3473	68.5861	73.9223
	Carboxydothermus_pertinax_Ug1	78.2231	78.0895	78.1563	78.2231	78.1563	77.8891	78.1563	78.1563	78.2231	78.1563	77.1543	74.1483	78.2231	77.4883	73.3467	73.2799	76.9539	77.1505	73.4408	77.2879	74.1483	79.0247	78.1563	100	94.7896	94.3331	93.7208	69.0715	67.4015	67.3347	74.9499	73.9554	76.0336	78.1563	77.8223	78.4235	73.8811	73.9865	73.4803	72.2073	71.2759	72.2779	72.9459	72.7455	72.6119	72.7455	70.8083	73.8516
	Carboxydothermus_hydrogenoformans_Z-2901	78.0667	77.9333	78.1333	78.0667	78.1333	77.7333	78.1333	78.1333	78.0667	78.1333	77.2667	74.1333	78.0667	77.5333	73.2667	73.5333	77.4	77.0833	73.7912	77.2667	74	80.3333	77.9333	94.7896	100	95.0242	96.7333	69.0667	66.8667	67.1333	76.8667	74.5125	75.7533	79.2667	79.4	74.8	74.1333	74.3919	74.0667	72.14	72.3333	72.3333	73.2667	72.6667	72.6667	72.8	71.3333	73.7809
	Carboxydothermus_islandicus_SET	79.1292	78.991	79.1983	79.1292	79.3366	78.8528	79.1983	79.1983	79.1292	79.1983	79.1983	75.8811	79.1292	77.9544	76.2267	76.2958	77.678	78.369	73.8612	75.6047	75.6738	79.4748	78.5764	94.3331	95.0242	100	97.5121	70.3525	68.2792	68.3483	76.7795	74.5822	73.7912	80.6496	80.4423	80.9261	74.0843	73.8079	74.0843	72.2184	74.0152	72.9786	73.5314	73.4623	73.4623	73.6006	73.1859	73.4276
	Carboxydothermus_ferrireducens_DSM_11255	79.5644	79.3702	79.563	79.4987	79.4987	79.3702	79.563	79.563	79.4987	79.563	78.8807	76.8221	79.4987	78.5441	72.5246	72.2986	79.2502	78.8306	74.0014	78.8967	73.4734	78.177	78.6948	93.7208	96.7333	97.5121	100	66.1146	69.5623	69.3971	78.23	74.5125	77.3651	79.362	80.102	81.4981	75.7003	74.527	75.7497	73.2167	70.1274	64.389	64.918	72.293	74.5431	74.6736	68.9172	73.7809
	Thermoanaerobacteraceae_bacterium_SP2	68.8661	69.0874	69.0231	69.0874	68.9589	68.9589	69.0231	69.0231	69.0874	69.0231	71.0193	68.4833	69.0874	68.8378	72.8525	72.6916	69.3601	71.5054	71.2684	68.6979	68.2863	70.7917	67.0505	69.0715	69.0667	70.3525	66.1146	100	67.1751	66.6448	69.0568	72.2145	76.8045	69.401	68.0485	58.7708	73.4202	75.1351	73.2073	73.5532	67.8436	70.1051	73.9016	69.3569	70.8877	71.1488	74.2749	77.3145
	Thermodesulfobium_narugense_DSM_14796	69.695	69.5623	69.6286	69.695	69.6286	69.8276	69.6286	69.6286	69.695	69.6286	66.2225	68.0371	69.695	69.2308	65.7825	65.7825	70.6897	69.2204	64.4008	70.0928	64.7215	66.5336	68.3687	67.4015	66.8667	68.2792	69.5623	67.1751	100	99.1379	67.9708	69.2897	75.4029	66.8435	66.9761	67.3077	74.3369	71.8243	74.4032	75.9758	66.1141	69.2308	69.695	70.2918	70.2255	70.3581	69.8939	73.6396
	Thermodesulfobium_acidiphilum__3127-1	60.2883	59.8296	59.9607	59.9607	59.9607	60.2228	59.9607	59.9607	59.9607	59.9607	66.8221	68.0236	59.9607	60.1573	65.377	65.3342	70.6422	69.5565	65.8024	69.9869	64.2154	57.8177	59.633	67.3347	67.1333	68.3483	69.3971	66.6448	99.1379	100	68.0865	69.9164	75.8234	66.4482	66.3827	60.4849	74.2464	72.027	74.2464	76.245	65.7929	69.251	68.918	70.0524	70.118	70.249	69.7903	74.0636
	Thermanaeromonas_toyohensis_ToBE	79.3282	79.199	79.3928	79.3282	79.3928	79.3282	79.3928	79.3928	79.3282	79.3928	81.2125	78.8575	79.3282	79.4574	76.5902	76.6208	83.775	83.6694	78.4863	80.4264	76.6907	74.7838	77.3256	74.9499	76.8667	76.7795	78.23	69.0568	67.9708	68.0865	100	86.9777	83.8122	82.6823	79.0052	82.3643	77.7199	77.3649	79.3351	74.428	76.8088	78.0552	77.9016	76.8088	77.4151	77.2846	75.7752	77.9505
	Desulfovirgula_thermocuniculi_DSM_16036	79.2479	79.1086	79.3175	79.2479	79.3872	79.1783	79.3175	79.3175	79.2479	79.3175	79.3175	76.8106	79.2479	78.5515	78.9694	78.9694	81.6852	79.3872	76.6643	79.039	77.0195	75.4178	72.2841	73.9554	74.5125	74.5822	74.5125	72.2145	69.2897	69.9164	86.9777	100	81.9902	80.4318	86.1421	84.0529	76.532	75.8357	76.6713	73.468	82.5209	81.8245	82.3816	80.9192	82.8691	82.5905	80.0836	76.7491
	Thermodesulfitimonas_autotrophica_DSM_102936	77.5053	77.3651	77.4352	77.5053	77.4352	77.295	77.4352	77.4352	77.5053	77.4352	74.9124	75.2628	77.5053	77.0147	76.7344	73.3707	80.869	77.6454	70.4975	81.2193	77.0848	75.0526	74.562	76.0336	75.7533	73.7912	77.3651	76.8045	75.4029	75.8234	83.8122	81.9902	100	84.583	83.7421	78.9769	82.3406	80.0981	82.1303	78.3462	79.6776	81.9902	82.3406	82.4107	82.4107	82.0603	79.047	78.5159
	Ammonifex_thiophilus_SR	73.4375	73.3073	73.3724	73.4375	73.5026	73.1771	73.3724	73.3724	73.4375	73.3724	74.6835	69.9934	73.4375	73.3073	69.9016	69.9411	72.3958	74.1935	71.5487	69.9219	68.2863	76.9128	74.4141	78.1563	79.2667	80.6496	79.362	69.401	66.8435	66.4482	82.6823	80.4318	84.583	100	96.9401	85.2214	74.7883	75.5405	74.837	71.3997	72.2005	72.5361	72.7213	71.9401	72.389	72.1279	71.224	75.6184
	Ammonifex_degensii_KC4	77.3222	77.4422	77.5064	77.5707	77.5064	77.2494	77.5064	77.5064	77.5707	77.5064	79.4803	73.0138	77.5707	76.3091	69.7049	69.7446	72.2043	72.1102	75.1927	72.9955	72.3572	74.9168	74.2163	77.8223	79.4	80.4423	80.102	68.0485	66.9761	66.3827	79.0052	86.1421	83.7421	96.9401	100	86.9398	76.2215	75.2703	76.5319	70.6595	77.7423	78.9093	79.3443	75.3189	80.1567	79.8956	70.9184	76.3958
	Caldanaerobacter_subterraneus_DSM_13054	83.5362	83.4833	83.419	83.4833	83.5476	83.2905	83.419	83.419	83.4833	83.419	82.6782	80.3677	83.4833	83.0346	75.2787	75.3766	79.638	81.922	77.4352	81.5908	77.61	77.8443	79.8976	78.4235	74.8	80.9261	81.4981	58.7708	67.3077	60.4849	82.3643	84.0529	78.9769	85.2214	86.9398	100	92.7036	91.6892	92.5684	89.1655	86.8118	87.6478	88.1311	83.8668	88.8381	89.1645	79.1933	87.6325
	Caldanaerobacter_subterraneus_subsp._yonseiensis_KB-1	76.5472	76.2215	76.0912	76.2215	76.1564	75.6352	76.0912	76.0912	76.2215	76.1564	74.1506	74.2613	76.2215	76.1564	70.7541	70.7269	76.1564	76.0753	72.4597	75.4397	70.9783	74.2515	72.5081	73.8811	74.1333	74.0843	75.7003	73.4202	74.3369	74.2464	77.7199	76.532	82.3406	74.7883	76.2215	92.7036	100	97.9054	97.6532	96.0969	87.6873	87.2536	88.0656	82.4104	89.4256	89.6867	82.0195	89.1873
	Caldanaerobacter_subterraneus_str._1523vc	75.5405	75.5405	75.473	75.5405	75.473	75.2703	75.473	75.473	75.5405	75.473	74.4595	73.1757	75.5405	75.2703	72.2297	72.2973	74.6622	74.5946	71.4085	73.9865	71.6892	74.4595	71.6892	73.9865	74.3919	73.8079	74.527	75.1351	71.8243	72.027	77.3649	75.8357	80.0981	75.5405	75.2703	91.6892	97.9054	100	97.2973	95.0676	85.9459	86.6216	87.5	85.7432	88.7162	88.9865	83.7162	88.9046
	Caldanaerobacter_subterraneus_subsp._tengcongensis_MB4	76.1408	75.8149	75.6193	75.8149	75.7497	75.6845	75.6193	75.6193	75.8149	75.7497	73.6842	73.933	75.8149	75.8801	74.2951	74.3287	79.4003	75.8737	72.3896	75.3585	70.5187	74.0519	73.4681	73.4803	74.0667	74.0843	75.7497	73.2073	74.4032	74.2464	79.3351	76.6713	82.1303	74.837	76.5319	92.5684	97.6532	97.2973	100	96.7699	87.6793	87.3193	88.1967	82.7901	89.8825	90.1436	86.6362	89.7527
	Caldanaerobacter_subterraneus_subsp._pacificus_DSM_12653	74.4953	74.4953	74.428	74.4953	74.428	74.6299	74.428	74.428	74.4953	74.428	72.14	72.5437	74.4953	74.1588	70.1211	70.1884	74.6299	73.6205	69.0259	73.5532	70.2557	71.1978	71.8035	72.2073	72.14	72.2184	73.2167	73.5532	75.9758	76.245	74.428	73.468	78.3462	71.3997	70.6595	89.1655	96.0969	95.0676	96.7699	100	83.9166	86.07	80.7537	81.3594	81.4939	81.7631	78.0619	87.0671
	Thermoanaerobacter_italicus_Ab9	75.1441	75.2571	75.3856	75.3856	75.3213	75.5141	75.3856	75.3856	75.3856	75.3213	77.2818	74.327	75.3856	74.5849	75.3443	75.3111	74.7899	77.0161	76.5242	74.3425	72.9481	75.7152	69.1619	71.2759	72.3333	74.0152	70.1274	67.8436	66.1141	65.7929	76.8088	82.5209	79.6776	72.2005	77.7423	86.8118	87.6873	85.9459	87.6793	83.9166	100	95.4665	97.5082	86.5869	93.4073	93.6684	88.2872	89.682
	Thermoanaerobacter_thermocopriae_JCM_7501	79.1064	78.9093	79.0407	79.0407	78.975	79.1721	79.0407	79.0407	79.0407	78.975	76.1492	76.6097	79.0407	79.1721	75.0986	75.1643	80.2891	78.8306	77.5753	80.092	74.5729	76.5802	74.4415	72.2779	72.3333	72.9786	64.389	70.1051	69.2308	69.251	78.0552	81.8245	81.9902	72.5361	78.9093	87.6478	87.2536	86.6216	87.3193	86.07	95.4665	100	96.9777	93.8239	93.6925	93.364	84.3627	88.6219
	Thermoanaerobacter_mathranii_subsp._mathranii_str._A3	79.7377	79.6066	79.7377	79.7377	79.6721	79.8033	79.7377	79.7377	79.7377	79.6721	76.8821	77.216	79.7377	79.6066	74.8852	74.9508	79.9344	79.2339	77.0147	79.6066	74.13	77.1124	74.0984	72.9459	73.2667	73.5314	64.918	73.9016	69.695	68.918	77.9016	82.3816	82.3406	72.7213	79.3443	88.1311	88.0656	87.5	88.1967	80.7537	97.5082	96.9777	100	91.082	94.4262	94.0984	84.918	89.5406
	Thermoanaerobacter_brockii_subsp._finnii_Ako-1	79.5644	79.8201	79.7558	79.8201	79.7558	79.9486	79.7558	79.7558	79.8201	79.7558	78.7475	79.1202	79.8201	79.5658	81.3115	81.205	79.8319	80.8468	78.3462	79.6665	76.8221	74.1184	72.7447	72.7455	72.6667	73.4623	72.293	69.3569	70.2918	70.0524	76.8088	80.9192	82.4107	71.9401	75.3189	83.8668	82.4104	85.7432	82.7901	81.3594	86.5869	93.8239	91.082	100	98.8903	98.6292	91.9425	90.9541
	Thermoanaerobacter_sp._X514	81.201	80.8747	80.7441	80.8747	80.8094	81.1358	80.7441	80.7441	80.8747	80.8094	78.5476	79.0545	80.8747	80.8747	76.3279	76.2279	81.3316	80.7796	78.2761	80.9399	76.1655	74.3846	74.0209	72.6119	72.6667	73.4623	74.5431	70.8877	70.2255	70.118	77.4151	82.8691	82.4107	72.389	80.1567	88.8381	89.4256	88.7162	89.8825	81.4939	93.4073	93.6925	94.4262	98.8903	100	99.7389	91.188	91.7314
	Thermoanaerobacter_pseudethanolicus_ATCC_33223	81.4621	81.1358	81.0052	81.1358	81.0705	81.3969	81.0052	81.0052	81.1358	81.0705	78.8141	79.3171	81.1358	81.1358	76.0656	75.9659	81.0705	80.5108	77.9958	80.6789	75.9028	74.0519	74.3473	72.7455	72.8	73.6006	74.6736	71.1488	70.3581	70.249	77.2846	82.5905	82.0603	72.1279	79.8956	89.1645	89.6867	88.9865	90.1436	81.7631	93.6684	93.364	94.0984	98.6292	99.7389	100	90.9269	91.4488
	Thermoanaerobacter_kivui_LKT-1	76.041	76.1568	76.1568	76.1568	76.0925	75.964	76.1568	76.1568	76.1568	76.2211	78.0147	74.9836	76.1568	76.0536	81.1803	81.1395	76.4706	78.3602	77.6454	75.8178	74.6553	72.5216	68.5861	70.8083	71.3333	73.1859	68.9172	74.2749	69.8939	69.7903	75.7752	80.0836	79.047	71.224	70.9184	79.1933	82.0195	83.7162	86.6362	78.0619	88.2872	84.3627	84.918	91.9425	91.188	90.9269	100	92.2968
	Thermoanaerobacter_uzonensis_DSM_18761	76.3958	76.3958	76.3958	76.3958	76.3251	76.3958	76.3958	76.3958	76.3958	76.3251	76.3251	74.2049	76.3958	76.7491	80.9894	81.0601	81.5548	76.4664	73.7102	76.6784	74.5583	76.1131	73.9223	73.8516	73.7809	73.4276	73.7809	77.3145	73.6396	74.0636	77.9505	76.7491	78.5159	75.6184	76.3958	87.6325	89.1873	88.9046	89.7527	87.0671	89.682	88.6219	89.5406	90.9541	91.7314	91.4488	92.2968	100
	Thermoanaerobacter_sp._YS13	66.9443	67.0308	66.9666	67.0308	66.9666	67.0951	66.9666	66.9666	67.0308	66.9666	68.4211	66.6448	67.0308	66.539	75.4098	75.6385	75.6949	72.7823	72.1794	70.8146	69.5995	71.9228	64.1075	69.8731	69.9333	71.6655	67.7707	70.3026	58.3554	58.1258	67.5711	71.1699	73.7211	66.3411	66.0714	75.1601	85.6678	87.0946	89.2438	84.926	81.6751	86.2681	87.0164	79.95	88.1854	87.9243	87.855	95.689
	Thermoanaerobacter_ethanolicus_JW200	74.0551	74.2931	74.2288	74.2931	74.2288	74.1003	74.2288	74.2288	74.2931	74.2288	76.1492	71.7006	74.2931	73.5632	71.6721	71.5128	73.9496	74.7312	74.3518	73.6369	72.0945	67.2655	67.1785	69.0047	68.5333	70.1451	66.6879	63.8083	62.5332	61.6645	60.1421	75.2786	74.0014	66.9271	69.6429	73.9437	76.2866	78.7838	75.6845	71.1306	84.068	78.7122	79.082	82.0737	85.9661	85.705	84.0772	83.2509
	Thermoanaerobacter_sp._RKWS2	75.2723	75.5141	75.4499	75.5141	75.4499	75.3856	75.4499	75.4499	75.5141	75.4499	77.3484	74.2613	75.5141	75.1596	80.6557	80.7466	75.1778	77.3522	77.0848	74.7274	73.933	71.8563	68.0102	59.519	60.8	61.783	58.6624	68.9786	69.1645	68.7418	75.5168	80.1532	79.117	71.6797	74.6173	79.1933	78.1759	79.2568	78.2269	77.1198	89.7355	83.9028	84.5902	92.3173	87.4674	87.2063	93.1846	84.1696
	Thermoanaerobacter_wiegelii_Rt8.B1	78.7956	79.0488	78.9846	79.0488	78.9846	78.9846	78.9846	78.9846	79.0488	78.9846	81.0793	75.9685	79.0488	78.4802	75.8033	75.9005	78.8623	78.8978	77.9257	77.9987	76.2311	72.4551	71.785	73.4135	73.2667	75.4665	71.6561	69.2938	66.7772	66.2516	79.199	82.8691	79.4674	71.875	74.4898	83.6108	85.2117	86.0811	85.854	81.6958	93.073	88.4363	89.1803	90.8068	90.6005	90.3394	91.4321	90.9541
	Thermoanaerobacter_siderophilus_SR4	80.1079	80.1079	80.0405	80.1079	80.0405	80.0405	80.0405	80.0405	80.1079	80.0405	80.0405	75.9946	80.1079	80.2428	77.1409	77.2084	79.6359	77.8827	76.8045	79.3662	76.5341	72.6231	73.1625	72.5556	72.2859	73.877	72.6231	74.7134	66.0148	66.2846	80.445	80.4318	78.206	73.4322	77.4107	81.1868	78.4221	78.5135	78.7593	76.1969	84.5583	83.884	84.6258	87.6601	87.4579	87.1881	85.6372	83.6749
	Thermoanaerobacter_indiensis_BSB-33	71.3645	71.4653	71.401	71.4653	71.401	71.4653	71.401	71.401	71.4653	71.401	73.1512	70.4531	71.4653	71.1367	77.0492	76.6863	71.3639	73.7903	74.2817	71.5202	70.3874	67.4651	64.8752	66.8671	66.8667	68.8321	64.3312	64.628	62.8647	50.4587	70.801	75.2786	74.0014	66.7969	70.0893	74.3278	77.5896	78.9189	76.2712	71.6016	83.0605	79.3035	79.6721	92.005	87.141	86.8799	89.0229	84.735
	Thermoanaerobacter_thermohydrosulfuricus_WC1	71.1723	71.401	71.2725	71.401	71.2082	71.401	71.2725	71.2725	71.401	71.3368	73.2179	70.2561	71.401	70.5619	76.5246	76.1624	71.4286	73.9919	73.7211	71.1353	70.3217	66.8663	64.6833	66.5331	67.1333	68.5556	64.5223	69.9243	65.4509	64.7444	70.478	74.6518	69.4464	66.4714	65.6888	74.0717	76.4821	78.4459	80.704	71.6689	82.5567	78.6465	78.9508	85.9463	81.7232	81.9843	88.1182	89.5406
	Thermoanaerobacter_thermohydrosulfuricus_DSM_569	71.1723	71.401	71.2725	71.401	71.2082	71.401	71.2725	71.2725	71.401	71.3368	73.2179	70.2561	71.401	70.5619	76.5246	76.1624	71.4286	73.9919	73.7211	71.1353	70.3217	66.8663	64.6833	66.5331	67.1333	68.5556	64.5223	69.9243	65.4509	64.7444	70.478	74.6518	69.4464	66.4714	65.6888	74.0717	76.4821	78.4459	80.704	71.6689	82.5567	78.6465	78.9508	85.9463	81.7232	81.9843	88.1182	89.5406
	Thermacetogenium_phaeum_DSM_12270	77.1597	77.0288	77.0288	77.1597	77.0942	76.5707	77.0288	77.0288	77.1597	77.0942	74.3504	74.7209	77.1597	76.5707	76.0656	76.0969	81.4136	81.586	73.5809	78.0105	73.4734	76.314	75.1963	75.6847	65.8	75.7429	67.0812	71.0733	72.0822	71.8218	79.6466	82.5905	81.4296	72.9712	74.5419	77.0942	76.7016	75.9459	77.0942	75.2355	77.6178	81.9317	81.7049	78.6649	81.6099	81.2827	74.4764	78.3039
	Syntrophaceticus_schinkii__Sp3	82.274	82.1328	82.1328	82.274	82.2034	81.8503	82.1328	82.1328	82.274	82.2034	82.2034	78.7429	82.274	81.4972	81.3559	81.4266	81.0028	81.4972	73.2345	77.613	78.8842	66.2429	74.435	75.6356	76.6243	76.4124	76.6949	74.3644	70.339	70.7627	77.8955	80.6497	75.1412	72.387	72.5989	79.2373	78.2486	78.178	78.3898	73.9407	79.0254	78.8136	78.6723	76.9774	79.096	79.2373	77.1186	77.0318
	Gelria_sp._Kuro-4	75.3363	75.1928	75.1928	75.2571	75.0643	75.1285	75.1928	75.1928	75.2571	75.1928	74.0839	70.5844	75.2571	74.5849	76.918	73.8703	76.5352	77.1505	71.8991	76.3951	73.3421	56.9528	69.0339	72.4115	73.2667	74.2225	73.5669	70.4288	70.8223	70.3801	73.5142	55.2228	77.9958	70.5729	71.1735	71.4469	75.3746	74.4595	75.4889	73.4859	66.3728	72.8647	73.1803	74.391	74.4778	74.1514	73.7624	77.9505
	Calorimonas_adulescens_A05MB	71.9178	71.9178	71.8493	71.9178	71.7808	72.1918	71.8493	71.8493	71.9178	71.8493	71.4384	69.5205	71.9178	72.0548	74.2466	74.3836	75	74.6575	67.3441	71.8493	69.1781	70.0685	70.2055	70.4795	71.1644	70.4216	70.4795	72.6027	68.0137	68.0137	71.4384	52.507	69.9369	51.1644	50.8219	51.9178	54.0411	53.8356	54.9315	72.8082	56.0959	56.9863	56.0274	55.7534	55.8219	55.6849	56.2329	57.3145
	Caldanaerobius_fijiensis_DSM_17918	64.771	64.6972	64.6972	64.771	64.6972	64.5495	64.6972	64.6972	64.771	64.6972	64.6972	74.1507	64.771	65.0665	70.5318	70.5318	71.7134	71.2703	69.1285	71.1226	68.6115	70.0886	73.486	70.4579	70.9749	70.4579	71.2703	71.8612	73.7075	73.8552	68.8331	68.8331	71.7873	68.1684	68.0945	71.5657	76.8833	76.4402	76.2925	78.2866	71.418	71.4919	71.0487	72.2304	72.1566	72.452	75.997	76.8833
	Caldanaerobius_polysaccharolyticus_DSM_13641	70.9318	70.9318	70.8623	70.9318	70.8623	70.9318	70.8623	70.8623	70.9318	70.8623	70.4451	66.3421	70.9318	71.2796	73.8526	73.9917	75.2434	71.6273	65.2418	71.3491	68.4284	70.8623	69.541	69.8887	70.6537	69.4715	70.7232	73.2267	57.7191	57.5104	65.5772	64.7632	66.8535	63.9082	63.4214	71.0014	78.5814	78.1641	78.79	75.6606	71.9054	71.1405	71.8359	67.3157	67.3853	67.733	71.0709	77.3145
	Thermoanaerobacterium_sp._RBIITD	75.2504	75.2504	75.2504	75.2504	75.3219	75.3934	75.2504	75.2504	75.2504	75.2504	75.2504	73.319	75.2504	75.1073	79.1845	79.3276	79.2561	74.6781	68.3119	74.8927	72.1745	65.3791	73.319	72.6037	73.5336	73.6051	73.6767	74.6066	72.1745	72.1745	70.7439	71.3877	66.5951	69.814	70.3863	72.103	80.8298	80.5436	77.897	78.5408	74.1774	72.7468	73.5336	74.8212	74.6781	74.9642	79.8999	79.7568
	Thermoanaerobacterium_sp._PSU-2	74.4554	74.1254	74.1254	74.1254	74.1254	74.2574	74.1254	74.1254	74.1254	74.1254	70.9527	72.7393	74.1254	74.1914	73.6634	73.7954	79.0759	73.0511	67.4142	74.1914	68.9109	62.8077	73.6634	70.8083	71.4	72.1493	74.0594	70.363	73.4748	73.3333	66.5347	60.0279	68.8858	65.7426	66.4026	71.6832	78.0198	76.1486	77.2277	78.2638	69.967	72.4092	73.0693	74.3894	74.8515	75.1155	75.3795	79.788
	Thermoanaerobacterium_xylanolyticum_LX-11	72.6457	72.8792	72.8792	72.8792	72.9434	73.0077	72.8792	72.8792	72.8792	72.8792	71.8188	72.5542	72.8792	72.2861	74.8852	74.9181	77.3756	73.2527	60.9671	72.6106	69.5995	62.342	71.721	71.2759	71.5333	72.0111	71.7197	67.703	70.6233	69.7248	58.7855	69.9164	68.5354	58.724	58.4184	70.0384	76.2866	76.2162	76.4668	75.3701	67.3223	72.4047	72.918	72.8426	74.3473	74.6084	75.3807	79.9293
	Thermoanaerobacterium_saccharolyticum_JW-SL-YS485	75.6949	75.6949	75.6949	75.6949	75.6949	75.8242	75.6949	75.6949	75.6949	75.6949	74.1506	72.1602	75.6949	75.4363	73.8361	73.8703	77.1816	74.2608	67.6945	75.501	70.5187	62.8743	75.0485	73.1463	71.6667	73.8079	75.2424	68.9722	70.3581	69.135	65.4169	60.376	68.5354	67.5781	68.3258	73.3678	76.4821	76.1486	76.0756	75.4374	68.649	72.2076	72.7869	73.691	74.0209	74.282	75.8242	80.4947
	Thermoanaerobacterium_aotearoense_SCUT27	75.4971	75.3213	75.3213	75.3213	75.3213	75.4499	75.3213	75.3213	75.3213	75.3213	74.2838	72.3572	75.3213	75.3047	73.9672	74.0013	77.5695	74.328	67.7645	75.3688	70.65	63.0073	74.984	73.2131	71.6667	73.877	75.2405	68.5055	70.4244	69.5282	65.3747	60.4457	68.6055	67.5781	67.7999	73.1879	76.873	76.2162	76.4668	75.5047	68.2489	72.339	72.8525	73.2521	74.4125	74.6736	75.433	80.5654
	Thermoanaerobacterium_butyriciformans_USBA-019	77.0037	77.0037	77.0037	77.0037	77.0037	77.0037	77.0037	77.0037	77.0037	75.7303	77.0037	77.0037	77.2285	76.8539	82.1723	82.3221	82.6217	77.1536	71.7603	77.2285	74.7566	75.9551	75.5056	75.2809	75.7303	75.6554	75.6554	77.3034	72.2097	72.6592	72.809	74.0824	69.2884	72.4345	72.8839	74.0075	80.3745	80.3745	80.4494	78.1273	76.3296	75.6554	75.7303	77.1536	77.1536	77.4532	82.0974	82.397
	Thermoanaerobacterium_thermosaccharolyticum_M5	75.1988	75.1988	75.1988	75.1988	75.1988	75.1988	75.1988	75.1988	75.1988	75.1988	75.1988	65.7267	75.1988	74.765	79.1034	79.248	80.6941	75.0542	63.7021	75.2712	72.6681	74.1142	67.8236	73.0296	73.9696	72.4512	73.825	74.8373	70.9328	71.3666	63.8467	68.6189	71.3666	63.3406	64.2806	72.4512	78.7419	78.8142	78.8142	77.0788	74.0419	73.6804	74.3312	75.6327	75.6327	75.9219	79.9711	80.6218
	Thermoanaerobacterium_saccharolyticum_NTOU1	68.4177	68.6375	68.7018	68.6375	68.6375	69.0231	68.7018	68.7018	68.6375	68.6375	70.4863	68.4176	68.6375	67.8799	73.1148	73.2155	73.4971	74.8656	59.986	68.0564	67.2357	61.344	66.7946	69.0047	69.8	71.7346	67.1338	60.9276	63.5942	54.9148	61.5633	69.2897	66.0827	59.0495	58.227	66.0051	72.7687	73.9189	73.0117	75.1009	74.0788	68.3968	69.1803	68.1067	70.0392	70.3003	78.2719	78.0212
	Thermoanaerobacterium_thermosaccharolyticum_M0795	64.3854	64.3854	64.3854	64.3854	64.3189	64.5183	64.3854	64.3854	64.3854	64.3854	60.6929	63.1229	64.3854	64.186	60.1329	60.0664	79.5349	63.172	60.8269	64.7176	60.5316	62.342	73.6877	70.1403	70.2667	71.1126	73.0897	69.8339	74.2193	66.6445	63.3223	73.468	67.4842	59.5349	59.8007	75.6811	80.4651	78.7162	78.206	78.3311	74.0199	77.2093	77.4086	78.9369	79.0698	79.3355	75.6146	79.2933
	Thermoanaerobacterium_thermosaccharolyticum_SP-H2	79.0682	79.0682	78.9986	79.0682	79.0682	79.2072	78.9986	78.9986	79.0682	78.9986	78.1641	62.5174	79.0682	78.7204	76.9124	77.0515	79.5549	78.025	60.7568	73.8526	76.0779	64.6036	73.5049	72.6704	73.0876	71.2796	73.0876	72.1836	73.0876	59.5271	65.4381	72.9109	66.2228	61.1961	61.7524	75.6606	79.8331	79.7636	78.4423	77.886	76.8428	77.2601	77.6078	79.1377	79.2768	79.5549	77.886	78.9399
	Thermoanaerobacterium_thermosaccharolyticum_GSU5	78.562	78.2322	78.1662	78.2322	78.2322	78.4301	78.1662	78.1662	78.2322	78.1662	75.0833	62.7968	78.2322	78.2982	73.285	73.4169	78.9578	76.8817	60.9671	73.8127	72.8892	62.1424	73.4828	70.5411	70.7333	71.3891	73.0871	69.4591	73.8064	58.3773	62.9288	73.2591	67.6244	58.8391	59.3668	75.3958	80.4749	78.9865	77.6385	78.3311	74.0765	76.6491	77.1108	78.628	79.0237	79.2876	74.934	78.8693
	Thermoanaerobacterium_thermosaccharolyticum_TG57	78.7899	78.7899	78.7234	78.7899	78.7899	78.9894	78.7234	78.7234	78.7899	78.7234	75.0167	62.9654	78.7899	78.4574	73.8032	73.9362	79.1223	62.836	60.897	74.0027	73.4043	62.0093	73.5372	70.3407	70.3333	71.1126	73.1383	69.8138	73.9362	58.7766	63.1649	73.1894	67.5543	59.242	59.7739	75.5984	80.6516	78.9189	77.859	78.2638	74.5346	77.0612	77.5266	79.0559	79.1888	79.4548	75.3989	78.7986
	Thermoanaerobacterium_thermosaccharolyticum_DSM_571	78.8564	78.8564	78.7899	78.8564	78.8564	79.0559	78.7899	78.7899	78.8564	78.7899	75.0833	63.0319	78.8564	78.5239	73.8697	74.0027	79.1888	76.8817	60.9671	74.0691	73.4707	62.0758	73.6037	70.4075	70.4	71.1818	73.2048	69.8803	74.0027	58.7766	63.2314	73.2591	67.6244	59.3085	59.8404	75.6649	80.7181	78.9189	77.9255	78.3311	74.6011	77.1277	77.5931	79.1223	79.2553	79.5213	75.4654	78.8693
	Mahella_australiensis_50-1_BON	72.4296	72.3641	72.3641	72.4296	72.3641	72.5606	72.3641	72.3641	72.4296	72.4296	69.8201	70.847	72.4296	71.6437	70.9508	70.7269	75.1801	75.4032	69.3763	72.6916	67.8267	71.0579	73.2809	68.9379	69.4	69.3158	71.1198	70.334	69.7613	69.6592	71.1853	75.3482	74.4919	65.6843	65.6189	74.1323	74.8527	73.7838	74.1323	72.2746	74.2633	78.9093	78.7541	75.6385	78.7164	78.6509	72.1022	76.4664
	Caldicellulosiruptor_changbaiensis_CBS-Z	58.5938	58.5938	58.5938	58.5938	58.5938	58.724	58.5938	58.5938	58.5938	58.5938	59.427	54.1037	58.5938	58.7891	72.0656	71.9712	75.9115	71.7742	69.8669	69.2708	67.2357	70.5256	69.7266	68.9379	69.8667	70.9744	68.4896	72.7865	56.565	68.021	68.2292	73.9554	73.7211	67.3828	70.1172	70.7031	71.6612	73.5135	71.6428	73.9569	74.1536	74.2444	74.0984	71.224	73.9556	73.8903	71.9401	76.3958
	Caldicellulosiruptor_sp._F32	70.8683	70.8683	70.7983	70.8683	70.7283	70.9384	70.7983	70.7983	70.8683	70.7983	70.7983	72.0588	70.8683	70.3081	75.1401	64.8459	71.7787	65.9664	68.2551	75.2101	72.8992	75.5602	72.9692	72.8291	74.7899	73.5994	73.8796	70.2381	65.1961	65.6863	74.7199	74.5798	71.3385	73.3193	73.5994	60.5742	70.4482	70.028	70.6583	69.3978	70.5182	71.0784	70.5182	71.0784	70.9384	70.8683	70.2381	70.8127
	Caldicellulosiruptor_saccharolyticus_DSM_8903	67.9245	67.9245	67.9245	67.9245	67.8595	67.9245	67.9245	67.9245	67.9245	67.8595	69.0207	54.432	67.9245	67.339	71.7377	71.6437	68.9655	75.2016	69.5165	64.4112	70.9783	74.5176	73.3247	71.0755	74.7333	73.4623	70.9824	70.5921	63.7268	63.4338	73.9753	75.3482	73.651	70.3776	69.9414	67.7293	68.013	70	67.8618	70.4576	68.5751	68.9225	68.459	68.445	68.2115	68.1462	67.9896	72.1555
	Caldicellulosiruptor_naganoensis_DSM_8991	68.0699	68.0699	68.1995	68.0699	68.1347	67.8756	68.1995	68.1995	68.0699	68.1347	69.5536	71.044	68.0699	67.6166	71.541	71.1853	68.4585	75.1344	69.6566	73.4456	70.847	75.0499	72.9275	71.2091	75	74.0152	70.8549	69.6891	65.252	65.0721	74.2228	76.2535	63.4898	71.224	70.7254	67.9404	68.6645	70.3378	68.5789	70.7941	67.5518	68.134	68.7213	68.7824	68.799	68.7337	68.6529	73.0035
	Caldicellulosiruptor_morganii_DSM_8990	69.3517	69.3517	69.2862	69.3517	69.2862	69.4172	69.2862	69.2862	69.3517	69.2862	70.02	70.7814	69.3517	68.8278	71.8033	71.8402	73.4119	72.4462	70.1472	70.072	67.8923	70.5921	69.8756	69.8731	70.8	72.0802	69.4826	73.2809	68.5013	68.5452	69.0242	74.8607	60.2663	68.5003	68.5003	71.2508	72.5606	74.0541	75.1801	74.6299	75.0491	74.3758	74.8197	73.2155	76.0314	76.0314	74.0013	77.3145
	Caldicellulosiruptor_danielii_Wai35.B1	71.2711	71.2711	71.2062	71.2711	71.2062	71.0765	71.2062	71.2062	71.2711	71.2062	72.8847	71.7006	71.2711	71.0765	71.6721	71.5783	71.8547	75.9409	69.6566	74.1894	71.438	75.4491	76.07	75.0835	76.2	74.7063	71.6602	69.8444	64.6552	64.3512	74.7082	76.1142	63.2796	70.9635	70.7523	68.1582	69.1857	70.6081	68.7093	71.1306	68.0934	68.594	68.7213	68.8067	69.3211	69.2559	69.131	72.6502
	Caldicellulosiruptor_hydrothermalis_108	68.8642	68.8642	68.8642	68.8642	68.799	68.799	68.8642	68.8642	68.8642	68.799	69.8201	71.3066	68.8642	68.6031	72.1311	72.1676	69.7128	75.672	69.6566	74.9347	71.5036	75.183	73.4987	73.2799	73.9333	74.7063	72.3238	70.4308	64.5225	64.4168	74.3473	75.4178	74.0715	70.953	70.3003	68.7337	69.7781	70.8784	69.1253	71.467	69.3211	69.7109	69.4426	69.7128	69.1253	69.0601	69.3864	72.5795
	Caldicellulosiruptor_diazotrophicus_YA01	68.1789	68.1789	68.1789	68.1789	68.1141	68.0493	68.1789	68.1789	68.1789	68.1141	69.4204	70.847	68.1789	67.466	72.3279	71.9712	68.7622	75.2016	70.007	74.1413	71.5693	75.4491	61.4388	72.3447	75.6	74.2916	71.0953	66.6883	64.3899	64.4823	74.1413	76.4624	62.7891	70.5729	70.3824	67.8548	68.7296	70.0676	68.0574	70.8614	68.1789	68.6597	68.5246	69.0862	68.9295	68.8642	68.6325	72.2261
	Caldicellulosiruptor_owensensis_OL	68.4691	68.4691	68.4039	68.4691	68.4691	68.5342	68.4039	68.4039	68.4691	68.4039	69.487	53.5128	68.4691	68.7296	71.4098	61.6896	68.9902	75	63.7001	64.2345	71.1097	74.8503	76.0261	71.7435	73	73.9461	71.5309	69.8371	64.4562	64.4823	70.7492	75.2089	73.8612	70.228	70.1629	71.0098	68.8599	70.4054	68.0574	70.8614	68.4691	68.5283	69.0492	69.1205	68.7337	68.6684	69.0554	72.0848
	Caldicellulosiruptor_obsidiansis_OB47	68.799	68.799	68.799	68.799	68.7337	68.7337	68.799	68.799	68.799	68.7337	69.6869	70.9127	68.799	68.6684	72	71.6437	68.8642	75.0672	69.5865	74.282	70.9783	75.8483	73.4987	72.3447	75.4	74.0843	72.0627	70.1044	64.5225	64.4168	73.9556	75.766	62.9993	71.0183	70.5614	68.4726	69.517	70.9459	68.5379	71.0633	68.9948	69.0539	69.0492	69.517	69.2559	69.1906	68.6684	72.1555
	Caldicellulosiruptor_bescii_DSM_6725	68.5584	68.5584	68.5584	68.5584	68.4932	68.4932	68.5584	68.5584	68.5584	68.4932	69.4204	70.9783	68.5584	68.5584	72.1311	72.0367	69.6673	75.6048	70.1472	74.7554	71.5693	74.9834	61.0568	72.4115	75.6667	74.3607	71.559	67.2538	64.8541	64.6134	74.8206	76.8106	63.2095	71.3633	71.1024	68.5584	69.015	70.473	68.6236	71.0633	68.6236	69.1853	69.1148	69.9935	69.4517	69.3864	69.2107	72.6502
	Caldicellulosiruptor_kronotskyensis_2002	68.4726	68.4726	68.4726	68.4726	68.4073	68.342	68.4726	68.4726	68.4726	68.4073	69.3538	70.847	68.4726	68.2768	72.3934	72.1022	69.7128	75.6048	69.9369	74.6084	71.3723	75.5156	73.4334	72.6119	75.2667	74.0843	71.9321	70.3655	64.7215	64.7444	74.1514	75.5571	63.0694	71.2794	70.6919	69.1906	69.4517	71.0811	68.9295	71.5343	68.2768	69.1853	68.9836	69.517	68.9295	68.799	69.1906	72.6502
	Caldicellulosiruptor_acetigenus_acetigenus_DSM_7040	68.0699	68.0699	68.0699	68.0699	68.0052	67.9404	68.0699	68.0699	68.0699	68.0052	69.487	71.044	68.0699	67.8109	71.6721	71.5783	68.5881	75.2688	69.3062	74.2876	71.5036	75.183	72.8627	72.0775	75.7333	74.2916	71.8264	69.9482	64.5225	64.2857	73.8342	75.4178	63.2796	71.1589	70.7902	68.0052	68.9902	70.6757	68.7744	71.3324	68.2642	69.5138	69.377	69.2358	69.4517	69.3864	69.1062	72.5088
	Caldicellulosiruptor_acetigenus_kristjanssonii_I77R1B	68.0052	68.0052	68.0052	68.0052	67.9404	67.8109	68.0052	68.0052	68.0052	67.9404	69.3538	70.9783	68.0052	67.7461	71.4098	71.3163	68.3938	75.336	69.0259	74.0933	71.3723	74.7838	72.6684	72.0107	75.7333	74.2916	71.8264	69.6891	64.6552	64.3512	73.9637	75.4875	63.1395	71.224	70.8549	67.9404	69.0554	70.7432	68.8396	71.3997	68.0052	69.251	69.1148	69.0415	69.2559	69.1906	68.7824	72.3675
	Caldicellulosiruptor_acetigenus_lactoaceticus_6A	68.342	68.342	68.342	68.342	68.2768	68.0809	68.342	68.342	68.342	68.2768	69.1539	70.7157	68.342	67.9504	71.2131	71.1198	68.6684	75	68.8157	74.6084	71.241	74.5176	72.7154	72.2111	75.7333	74.4299	72.3238	69.6475	64.4562	64.2202	74.3473	75.6964	63.1395	71.0836	70.953	68.342	69.0601	70.6081	68.7337	71.1978	68.4726	69.1196	68.918	69.2559	69.0601	69.1253	68.9948	72.1555
[truncated: 43 more columns]
