# Supplementary material for: Whither the genus Caldicellulosiruptor and the order Thermoanaerobacterales: phylogeny, taxonomy, ecology, and phenotype
Source: Front Microbiol. 2023 Aug 3;14:1212538. doi: 10.3389/fmicb.2023.1212538 (PMC10434631; doi:10.3389/fmicb.2023.1212538)
Supplement: Supplementary file 15 [file Table_9.XLSX]

## Sheet: Sheet1
A. acetigenus acetigenus DSM 7040		A. acetigenus kristjanssonii		A. acetigenus lactoaceticus 6A		A. bescii		C. changabaiensis		A. danielii		A. diazotrophicus		A. hydrothermalis		A. kronotskyensis		C. morganii		C. naganoensis		A. obsidiansis		A. owensensis		C. saccharolyticus		C. F32		Th_butyriciformans_USBA-019		C_fijiensis_DSM_17918		C_polysaccharolyticus_DSM_13641		C_sub_DSM_13054		C_sub_pacificus_DSM_12653		C_sub_str._1523vc		C_sub_tengcongensis_MB4		C_sub_yonseiensis_KB-1		Cal_adulescens_A05MB		T_brockii_subsp._finnii_Ako-1
WAM35758.1	CBM50	ADQ39735.1	CBM50	AEM72975.1	CBM50	ACM59735.1	CBM20	AZT89647.1	CBM50	WP_045173594.1	CBM50	BCS80310.1	CBM50	ADQ06189.1	CBM50	ADQ46859.1	CBM20	WAM33759.1	CBM50	WAM31966.1	CBM20	ADL41541.1	CBM50	ADQ03736.1	CBM50	ABP66407.1	CBM50	WP_039766261.1	CBM50	WP_209453643.1	GT84+GH94	SHE36658.1	GH38	WP_026485515.1	GH39	TCO54619.1	CE9	KKC28455.1	GH31	NNG65743.1	GH18	MCS3914905.1	GH30	ERM91132.1	GH65	TZE80968.1	GH1	ADV78639.1	GH31
WAM36092.1	CBM50	ADQ41507.1	CBM50	AEM72994.1	CBM50	ACM59341.1	CBM20	AZT91103.1	CBM50	WP_045173920.1	CBM50	BCS81933.1	CBM50	ADQ07797.1	CBM50	ADQ45223.1	CBM50	WAM33302.1	CBM50	WAM31213.1	CBM50	ADL41828.1	CBM50	ADQ04008.1	CBM50	ABP66757.1	CBM50	WP_039767124.1	CBM50	WP_015311083.1	GH51	SHE41180.1	GH38	WP_026485516.1	CE7	TCO55394.1	GH130	KKC28654.1	GH18	NNG65774.1	GH13+CBM20	MCS3914906.1	GH30	ERM91141.1	GH65	TZE81047.1	CBM48+GH13	ADV78894.1	GH66
WAM36650.1	CBM50	ADQ41526.1	CBM50	AEM74723.1	CBM50	ACM59634.1	CBM50	AZT91387.1	CBM50	WP_045173996.1	CBM50	BCS81995.1	CBM50	ADQ07869.1	CBM50	ADQ46917.1	CBM50	WAM33576.1	CBM22+GH10	WAM31357.1	CBM50	ADL43279.1	GH127	ADQ05645.1	CBM50	ABP67980.1	CBM50	WP_039767616.1	CBM50	WP_094045902.1	GH2	SHE41775.1	GH2	WP_026485574.1	GH130	TCO55395.1	GH5	KKC28764.1	GH4	NNG65814.1	GH65	MCS3915023.1	CBM50	ERM91184.1	GH5	TZE81288.1	GH1	ADV78895.1	GH15
WAM36108.1	CBM35	ADQ39919.1	CE12	AEM74566.1	CE12	ACM59686.1	CBM50	AZT91716.1	CBM35	WP_235375271.1	CBM50	BCS82258.1	CBM50	ADQ08135.1	CBM50	ADQ46980.1	CBM50	WAM33191.1	GH10+CBM3+CBM3+CBM3+GH5_1	WAM31750.1	CBM50	ADL43256.1	CE12	ADQ05428.1	CE12	ABP67330.1	CBM50	WP_039763698.1	CBM20	WP_209452553.1	CBM34+GH13	SHE41882.1	GH38	WP_026485575.1	CBM16+GH5+SLH	TCO56306.1	GH130	KKC29016.1	CE4	NNG65823.1	GH65	MCS3915140.1	GH23	ERM91185.1	GH130	TZE81345.1	GH1	ADV78896.1	GH66
WAM36099.1	CBM22+CBM22+GH10	ADQ39726.1	CBM35	AEM74732.1	CBM35	ACM61470.1	CBM50	AZT91192.1	CBM22+GH10	WP_235375269.1	PL0	BCS82275.1	CBM35	ADQ08144.1	CBM35	ADQ47203.1	CBM50	WAM34282.1	CBM22+CBM22+CBM22+GH10+CBM9+CBM9	WAM31968.1	CBM20	ADL41531.1	CBM35	ADQ03720.1	CBM35	ABP67996.1	CBM35	WP_039763687.1	CBM22+GH10	WP_209452562.1	GH15	SHE62791.1	GH4	WP_026485582.1	GH1	TCO56313.1	CBM20+CBM34+GH13	KKC29112.1	CBM50	NNG65867.1	GH18	MCS3915219.1	CE4	ERM91186.1	GH130	TZE81629.1	GH18	ADV79069.1	CBM50
WAM35700.1	CBM22+CBM22+GH10	ADQ41463.1	CBM20	AEM73418.1	CBM50	ACM61287.1	CE12	AZT91393.1	CBM22+CBM22+GH10	WP_045173584.1	CBM35	BCS81885.1	CBM20	ADQ07748.1	CBM22+GH10	ADQ45576.1	CBM50	WAM33583.1	CBM41+GH13+CBM20	WAM31979.1	CBM22+GH10	ADL43124.1	CBM13+CE1	ADQ05297.1	CBM13+CE1	ABP67987.1	CBM22+CBM22+GH10	WP_237738270.1	CBM41+GH13	WP_209452909.1	GH140	SHE64058.1	GH3	WP_026485674.1	GH39	TCO57507.1	GH15	KKC29181.1	GH20	NNG65870.1	CE4	MCS3915295.1	GH31	ERM91193.1	CBM20+CBM34+GH13	TZE82311.1	GH65	ADV79150.1	CE4
WAM36321.1	CBM4+CBM6+CBM16	ADQ40117.1	CBM22+GH10	AEM73034.1	CBM20	ACM59326.1	CBM35	AZT91199.1	CBM41+GH13+CBM20	WP_235375254.1	GH105	BCS81876.1	CBM22+GH10	ADQ08136.1	CBM27+CBM35+GH26	ADQ44975.1	CBM54	WAM34309.1	GH13+CBM48	WAM32320.1	CBM22+CBM22+GH10+CBM3+CBM3+GH5	ADL41882.1	CBM20	ADQ04067.1	CBM20	ABP66315.1	CBM22+CBM22+GH10	WP_039766265.1	CBM48+GH13	WP_209452915.1	GH1	SHE64236.1	CBM67+GH78	WP_026485675.1	GH39	TCO57794.1	GH23	KKC29185.1	CE14	NNG65881.1	GH23	MCS3915296.1	CE14	ERM91416.1	GH20	TZE82380.1	CBM34+GH13	ADV79227.1	GH36
WAM35707.1	CBM20+CBM41+CBM48+GH13	ADQ41707.1	CBM22+CBM9+CE15	AEM74366.1	CBM22+GH10+CBM9	ACM59547.1	GH65	AZT91107.1	CBM48+GH13	WP_045174074.1	CBM20	BCS80404.1	CBM22+CBM22+GH10+CBM9+CBM9	ADQ07757.1	CBM32+GH53+CBM61+CBM61	ADQ45328.1	CE12	WAM33814.1	CBM54+GH16+CBM4+CBM4+CBM4+CBM4	WAM31244.1	CBM22+CBM22+GH10+CBM9+CBM9	ADL41891.1	CBM22+CBM22+GH10	ADQ03730.1	CBM22+GH10	ABP66308.1	CBM41+GH13+CBM20	WP_011915934.1	CBM50	WP_209452932.1	GH43	SHE66491.1	GH29	WP_026485753.1	GH51	TCO61504.1	CE4	KKC29186.1	GH31	NNG65893.1	CBM50	MCS3915299.1	GH20	ERM91514.1	GH23	TZE82384.1	GH31	ADV79228.1	GH2
WAM35762.1	CBM48+GH13	ADQ39734.1	CBM27+GH26	AEM72886.1	CBM9+CBM22+GH10	ACM59742.1	CBM22+GH10	AZT89471.1	CBM50	WP_045174087.1	CBM22+GH10	BCS82264.1	CBM22+CBM22+GH10	ADQ08079.1	CBM35+GH87	ADQ47217.1	CBM35	WAM34001.1	CE14	WAM32680.1	CBM3	ADL41540.1	CBM27+CBM35+GH26	ADQ05453.1	CBM22+CBM9+GH10	ABP66403.1	CBM48+GH13	WP_237738159.1	CBM54+GH16+CBM4+CBM4+CBM4+CBM4	WP_209452936.1	GH4	SHE67142.1	GH94+GT84	WP_026485767.1	GH78+CBM67	TCO61785.1	GH18	KKC29285.1	GH13	NNG66352.1	CE4	MCS3915393.1	GH13	ERM91587.1	GH2	TZE82422.1	GH5	ADV79229.1	GH38
WAM35549.1	CE20	ADQ41466.1	CBM20+CBM41+GH13	AEM74724.1	CBM27+CBM35+GH26	ACM59335.1	CBM22+GH10	AZT91391.1	CE1	WP_045175320.1	CBM22+CBM22+GH10+CBM3+CBM3+GH5	BCS81888.1	CBM32+GH53+CBM61+CBM61	ADQ08082.1	CBM35+GH87	ADQ46852.1	CBM22+GH10	WAM33743.1	CE20	WAM31965.1	CBM41+GH13+CBM20	ADL41529.1	CBM27	ADQ04077.1	CBM22+GH10	ABP65979.1	CBM50	WP_237738161.1	CBM67+GH78	WP_209452955.1	GH105	SHE68172.1	GH38	WP_026485768.1	GH3	TCO63525.1	GH18	KKC29298.1	CBM34+GH13	NNG66443.1	GH23	MCS3915401.1	CBM34+GH13	ERM91588.1	GH5	TZE82423.1	GH130	ADV79244.1	GH32
WAM35550.1	CE4	ADQ41510.1	CBM48+GH13	AEM74734.1	CBM27	ACM59734.1	CBM41+GH13+GH20	AZT91282.1	CE12	WP_052661825.1	CBM22+CBM22+GH10+CBM9+CBM9	BCS82172.1	CBM38++CBM38+CBM38+GH32+CBM38	ADQ07755.1	CBM41+GH13+CBM20	ADQ47208.1	CBM22+CBM22+GH10	WAM34572.1	CE4	WAM31217.1	CBM48+GH13	ADL41879.1	CBM32+GH53+CBM61+CBM61	ADQ04061.1	CBM32	ABP68122.1	CBM54	WP_039767496.1	CE14	WP_209452998.1	GH2	SHE68650.1	GH57	WP_026485788.1	GH18	TCO63613.1	GH13	KKC29315.1	GH15	NNG66469.1	GH38	MCS3915412.1	GH15	ERM91597.1	GH31	TZE82424.1	GH130	ADV79280.1	GH13
WAM36133.1	CE4	ADQ41330.1	CBM66+PL3	AEM73033.1	CBM20+CBM41+CBM48+GH13	ACM59684.1	CBM48+GH13	AZT89381.1	CE20	WP_052661777.1	CBM27+CBM35+GH26	BCS81886.1	CBM41+GH13+CBM20	ADQ07803.1	CBM48+GH13	ADQ45302.1	CBM22+CBM22+GH10+CBM9+CBM9	WAM33744.1	CE4	WAM31518.1	CBM54	ADL41881.1	CBM41+GH13+CBM20	ADQ04066.1	CBM20+CBM41+CBM48+GH13_14	ABP67984.1	CE1	WP_039767466.1	CE20	WP_209453006.1	GH1	SHE68740.1	GH15	WP_026485953.1	GH67	TCO63620.1	CBM34+GH13	KKC29365.1	GH18	NNG66707.1	CE4	MCS3915478.1	GH18	ERM91866.1	CBM50	TZE82643.1	CE4	ADV79284.1	GH13
WAM37428.1	CE4	ADQ41331.1	CBM66+PL9	AEM72992.1	GH13+CBM48	ACM59732.1	CBM61	AZT89380.1	CE4	WP_235375307.1	CBM3	BCS81935.1	CBM48+GH13	ADQ07344.1	CBM54+GH43	ADQ45732.1	CBM3+GH5	WAM33786.1	CE9	WAM32327.1	CBM66+PL3	ADL41826.1	CBM48+GH13	ADQ03999.1	CBM48+GH13_9	ABP65854.1	CE20	WP_039764726.1	CE4	WP_209453012.1	GH29	SHE70538.1	GH3	WP_026486028.1	CBM20+CBM34+GH13	TCO63858.1	CBM50	KKC29585.1	CE4	NNG66730.1	CBM50	MCS3915829.1	CE4	ERM92024.1	CBM50	TZE82949.1	CE9	ADV79288.1	CBM34+GH13
WAM37076.1	CE4	ADQ41405.1	CE20	AEM73875.1	CBM66+PL9	ACM60943.1	CBM66+PL9	AZT90827.1	CE4	WP_052661835.1	CBM32+GH53+CBM61	BCS81441.1	CBM54+GH43	ADQ07902.1	CBM67+GH78	ADQ45029.1	CBM22+CBM22+GH55+CBM32	WAM34181.1	GH1	WAM31459.1	CE14	ADL43413.1	CBM50	ADQ03733.1	CE1	ABP67949.1	CE4	WP_039767468.1	CE4	WP_209453013.1	GH42	SHE75161.1	GH106	WP_026486029.1	CBM34+GH13	TCO64185.1	GH31	KKC29708.1	CBM50	NNG66849.1	GH3	MCS3915878.1	CBM50	ERM92054.1	CE4	TZE82974.1	GH4	ADV79591.1	CBM50
WAM36714.1	CE4	ADQ39702.1	CE4	AEM73874.1	CBM66+PL3	ACM60942.1	CBM66+PL3	AZT90247.1	CE4	WP_045174073.1	CBM41+GH13+CBM20	BCS80096.1	CBM54+GH16+CBM4+CBM4+CBM4+CBM4	ADQ05836.1	CBM9+GH87	ADQ45030.1	CBM32+GH81+CBM32+CBM32+CBM32	WAM33745.1	GH10	WAM31760.1	CE4	ADL42943.1	CBM66+PL3	ADQ05565.1	CE12	ABP65853.1	CE4	WP_039764362.1	CE4	WP_209453014.1	GH31	SHE77762.1	GH130	WP_026486042.1	GH38	TCO66343.1	GH5	KKC30045.1	GH18	NNG66937.1	GH18	MCS3916199.1	CBM50	ERM92119.1	CBM50	TZE80867.1	CBM50	ADV79805.1	CE4
WAM36383.1	CE8	ADQ41406.1	CE4	AEM72789.1	CE12	ACM59338.1	CE1	AZT91167.1	CE4	WP_045173992.1	CBM48+GH13	BCS82261.1	CE1	ADQ05959.1	CE12	ADQ46862.1	CBM32+GH53+CBM61+CBM61	WAM33660.1	GH10+CBM3+CBM3+CBM3+GH48	WAM31726.1	CE4	ADL43349.1	CE12	ADQ04207.1	CE20	ABP67594.1	CE4	WP_039764233.1	CE4	WP_209453015.1	GH51	SHE83823.1	GH3	WP_026486113.1	GH20	TCO66344.1	GH1	KKC30048.1	CE4	NNG67005.1	GH5	MCS3916335.1	GH23	ERM92135.1	GH18	TZE80967.1	GH170	ADV80068.1	GH23
WAM36348.1	CE9	ADQ40949.1	CE4	AEM73948.1	CE20	ACM61395.1	CE12	AZT91499.1	CE9	WP_045175312.1	CBM66+PL3	BCS80244.1	CE12	ADQ07612.1	CE20	ADQ46860.1	CBM41+GH13	WAM33790.1	GH11+CBM36	WAM30509.1	CE4	ADL42027.1	CE20	ADQ04206.1	CE4	ABP66338.1	CE4	WP_011917935.1	CE7	WP_209453016.1	GH127	SHE88055.1	GH31	WP_026486208.1	CE4	TCO66345.1	GH2	KKC30058.1	GH23	NNG67006.1	GH1	MCS3916345.1	GH23	ERM92337.1	CE4	TZE81096.1	GH18	ADV80073.1	GH23
WAM35878.1	GH1	ADQ40367.1	CE4	AEM73949.1	CE4	ACM61775.1	CE20	AZT89593.1	GH1	WP_045175313.1	CBM66+PL9	BCS82429.1	CE20	ADQ07613.1	CE4	ADQ46919.1	CBM48+GH13	WAM33661.1	GH12+GH5+CBM3+CBM3+CBM3+GH48	WAM31242.1	CE4	ADL42026.1	CE4	ADQ03690.1	CE4	ABP68013.1	CE7	WP_039766211.1	CE9	WP_209453017.1	GH43	SHE89006.1	GH50	WP_026486268.1	GH43	TCO66361.1	GH1	KKC30063.1	GH23	NNG67007.1	GH2	MCS3916355.1	CE4	ERM92467.1	GH13+CBM20	TZE81748.1	CE4	ADV80078.1	GH18
WAM36097.1	GH10	ADQ39707.1	CE7	AEM73484.1	CE4	ACM61776.1	CE4	AZT89379.1	GH10	WP_045175820.1	CE12	BCS82430.1	CE4	ADQ08178.1	CE4	ADQ44988.1	CBM54+GH16+CBM4+CBM4+CBM4+CBM4	WAM33602.1	GH13	WAM32347.1	CE4	ADL41502.1	CE4	ADQ04799.1	CE4	ABP68111.1	CE9	WP_039767827.1	GH1	WP_209453035.1	GH3	SHE95618.1	GH38	WP_026486269.1	GH127	TCO66362.1	GH4	KKC30106.1	GH65	NNG67030.1	CBM34+GH13	MCS3916359.1	GH18	ERM92489.1	GH23	TZE82332.1	GH23	ADV80108.1	GH65
WAM35551.1	GH10	ADQ41519.1	CE9	AEM74098.1	CE4	ACM60560.1	CE4	AZT90849.1	GH10+CBM3+CBM3+GH48	WP_045173345.1	CE20	BCS82303.1	CE4	ADQ06993.1	CE4	ADQ45739.1	CBM66+PL3	WAM33680.1	GH13	WAM31499.1	CE9	ADL42391.1	CE4	ADQ05119.1	CE4	ABP66702.1	GH1	WP_039767471.1	GH10	WP_209453147.1	CE9	SHE99222.1	GH36	WP_026486270.1	GH51	TCO66879.1	GH23	KKC30124.1	GH65	NNG67037.1	GH13	MCS3916414.1	GH65	ERM92593.1	CE9	TZE82436.1	CE4	ADV80117.1	GH65
WAM36093.1	GH10	ADQ41669.1	GH1	AEM72983.1	CE9	ACM60922.1	CE4	AZT91715.1	GH10	WP_045173347.1	CE4	BCS81097.1	CE4	ADQ06647.1	CE4	ADQ45007.1	CBM9+GH87+CBM35+GH87	WAM35028.1	GH13	WAM31502.1	CE9	ADL42924.1	CE4	ADQ05636.1	CE8	ABP67985.1	GH10	WP_011915955.1	GH105	WP_209453322.1	GH84	SHF00272.1	CE9	WP_026486272.1	GH51	TCO66884.1	GH23	KKC30640.1	GH4	NNG67138.1	GH31	MCS3916423.1	GH65	ERM92604.1	GH3	TZE82694.1	CBM50	ADV80493.1	GH1
WAM36396.1	GH105	ADQ41407.1	GH10	AEM72933.1	GH1	ACM61313.1	CE4	AZT91389.1	GH10	WP_045174936.1	CE4	BCS80744.1	CE4	ADQ08169.1	CE7	ADQ47205.1	CE1	WAM34351.1	GH130	WAM31317.1	GH1	ADL41461.1	CE9	ADQ03666.1	CE9	ABP67982.1	GH10	WP_039767252.1	GH106	WP_209453350.1	GH130	SHF01630.1	GH4	WP_026486277.1	GH31	TCO66892.1	GH18	KKC30641.1	GH1	NNG67269.1	CBM50	MCS3916859.1	GH5	ERM92659.1	GH3	TZE83032.1	GH170	ADV80494.1	GH2
WAM36498.1	GH106	ADQ41452.1	GH105	AEM73950.1	GH10	ACM59304.1	CE7	AZT89492.1	GH105	WP_045175290.1	CE4	BCS80153.1	CE8	ADQ05886.1	CE8	ADQ45141.1	CE12	WAM33669.1	GH130	WAM32319.1	GH10+CBM3+CBM3+GH12+GH48	ADL41746.1	GH127	ADQ03897.1	GH1	ABP66692.1	GH10+CBM3+GH5	WP_039766986.1	GH11+CBM36	WP_209453351.1	GH130	SHF19458.1	GH29	WP_026486278.1	GH42	TCO67561.1	CBM50	KKC30781.1	GH3	NNG67645.1	GH20	MCS3916860.1	GH1	ERM92983.1	GH18	TZE81465.1	CE14	ADV80509.1	GH1
WAM36712.1	GH127	ADQ39690.1	GH106	AEM72744.1	GH105	ACM59256.1	CE9	AZT89831.1	GH106	WP_045175875.1	CE8	BCS80110.1	CE9	ADQ05850.1	CE9	ADQ47342.1	CE20	WAM34271.1	GH130	WAM31942.1	GH13	ADL42025.1	GH10	ADQ03735.1	GH10	ABP65852.1	GH10	WP_039764235.1	GH127	WP_209453352.1	GH5	SHF19498.1	GH51	WP_026486287.1	GH3	TCO67631.1	GH38	KKC30797.1	CE9	NNG67824.1	GH5	MCS3916863.1	GH2	ERM92986.1	CE4	TZE81749.1	CBM50	ADV80510.1	GH4
WAM36134.1	GH13	ADQ39701.1	GH13	AEM73046.1	GH105	ACM59590.1	GH1	AZT89540.1	GH106	WP_045173488.1	CE9	BCS82034.1	GH1	ADQ08048.1	GH1	ADQ47343.1	CE4	WAM33946.1	GH15	WAM31849.1	GH13	ADL42951.1	GH10+CBM3+CBM3+GH5	ADQ03732.1	GH10	ABP66001.2	GH105	WP_039767473.1	GH13	WP_209453354.1	GH5	SHF19544.1	GH127	WP_026486310.1	GH4	TCO67745.1	CE4	KKC30802.1	GH3	NNG67825.1	GH130	MCS3916883.1	GH1	ERM92995.1	GH23	TZE82179.1	CE14	ADV80592.1	CE9
WAM35892.1	CBM48+GH13	ADQ41675.1	CBM48+GH13	AEM74759.1	GH13	ACM59337.1	GH10	AZT89847.1	GH106	WP_045173846.1	GH1	BCS82262.1	GH10	ADQ07915.1	GH1	ADQ46109.1	CE4	WAM33813.1	GH161	WAM31742.1	GH13	ADL43392.1	GH105	ADQ04205.1	GH10	ABP66063.1	GH106	WP_039767172.1	GH13	WP_209453355.1	GH130	SHF22302.1	GH92	WP_026486399.1	GH31	TCO67997.1	GH65	KKC30895.1	GH5	NNG67826.1	GH130	MCS3916884.1	GH4	ERM93100.1	GH26	TZE82257.1	CBM50	ADV80605.1	GH1
WAM36500.1	GH13	ADQ39692.1	GH13	AEM72919.1	CBM20+CBM41+CBM48+GH13	ACM60945.1	GH10+CBM3+CBM3+GH48	AZT91169.1	GH127	WP_045173348.1	GH105	BCS82431.1	GH10	ADQ07614.1	GH10	ADQ45757.1	CE4	WAM33240.1	GH2	WAM31829.1	GH13	ADL43140.1	GH106	ADQ05624.1	GH105	ABP66336.1	GH127	WP_237738149.1	GH13	WP_209453409.1	GH28	SHF22463.1	GH13+CBM34	WP_026486530.1	GH130	TCO68006.1	GH65	KKC30896.1	GH130	NNG67858.1	GH1	MCS3916981.1	GH3	ERM93102.1	CE4	TZE82579.1	CE9	ADV80606.1	GH3
WAM36117.1	GH13	ADQ39715.1	GH13	AEM74768.1	GH13	ACM61777.1	GH10	AZT89378.1	GH13	WP_045175321.1	GH10+CBM3+GH12+GH48	BCS82260.1	GH10	ADQ05897.1	GH105	ADQ45305.1	CE4	WAM33945.1	GH2	WAM31759.1	GH13	ADL43440.1	GH106	ADQ05665.1	GH106	ABP66290.1	GH13	WP_039766707.1	GH13	WP_209453417.1	CBM66+CBM66+GH59	SHF23037.1	GH78+CBM67	WP_026486535.1	GH5	TCO68113.1	GH2	KKC30897.1	GH130	NNG67859.1	GH4	MCS3916990.1	CE9	ERM93155.1	GH13+CBM20	TZE82976.1	GH4	ADV80725.1	CBM20+CBM34+GH13
WAM36482.1	GH13	ADQ41013.1	GH130	AEM74746.1	GH13	ACM61450.1	GH105	AZT91223.1	GH13	WP_045175863.1	GH105	BCS80165.1	GH105	ADQ06017.1	GH106	ADQ47234.1	CE7	WAM33015.1	GH23	WAM31725.1	GH13	ADL43128.1	GH106	ADQ05304.1	GH106	ABP66065.1	GH13	WP_039765703.1	GH13	WP_209453419.1	GH88	SHF23644.1	GH78	WP_026486604.1	GH5	TCO68114.1	GH36	KKC28578.1	CBM50	NNG68169.1	GH23	MCS3917006.1	GH3	ERM93160.1	CBM34+GH13	TZE83210.1	CBM50	ADV80731.1	GH130
WAM35647.1	GH130	ADQ41655.1	GH130	AEM74781.1	GH13	ACM61171.1	GH106	AZT89542.1	GH13	WP_045175599.1	GH106	BCS80534.1	GH106	ADQ06275.1	GH127	ADQ45055.1	CE8	WAM34861.1	GH23	WAM31171.1	GH130	ADL41735.1	GH13	ADQ03663.1	CBM36+GH11	ABP68005.1	GH13	WP_011916416.1	GH130	WP_209453420.1	GH2	SHF23734.1	GH2	WP_026486609.1	GH13	TCO68125.1	GH20	KKC28597.1	GH130	NNG68206.1	CE9	MCS3917152.1	GH130	ERM93169.1	GH15	TZE83572.1	GH23	ADV80732.1	GH130
WAM36512.1	GH130	ADQ40091.1	GH130	AEM73548.1	GH130	ACM61646.1	GH106	AZT91717.1	GH13	WP_045173190.1	GH106	BCS80282.1	GH106	ADQ06238.1	GH127	ADQ45021.1	CE9	WAM33611.1	GH26	WAM31257.1	GH130	ADL43438.1	GH13	ADQ05452.1	GH127	ABP66047.1	GH13	WP_039765913.1	GH130	WP_209453421.1	PL33	SHF29759.1	GH32	WP_026486671.1	GH1	TCO68200.1	CE4	KKC30088.1	CBM50	NNG68247.1	GH4	MCS3917153.1	GH130	ERM93223.1	GH18			ADV80733.1	GH5
WAM35787.1	GH130	ADQ39793.1	GH15	AEM72946.1	GH130	ACM61153.1	GH106	AZT89525.1	GH13	WP_045175581.1	GH106	BCS80561.1	GH106	ADQ08179.1	GH13	ADQ47014.1	GH1	WAM33610.1	GH28	WAM31644.1	GH15	ADL41520.1	GH13	ADQ05468.1	GH127	ABP65851.1	GH13	WP_039766337.1	GH130	WP_209453443.1	GH1	SHF39865.1	GH35	WP_026486729.1	GH35	TCO68471.1	CBM50	KKC30653.1	CBM50	NNG65717.1	GH130	MCS3917154.1	GH5	ERM90863.1	CE14			ADV80773.1	GH23
WAM37563.1	GH130	ADQ39784.1	GH2	AEM74391.1	GH130	ACM59249.1	GH11+CBM36	AZT91060.1	GH130	WP_235375244.1	GH11	BCS80406.1	GH127	ADQ08070.1	GH13	ADQ47206.1	GH10	WAM34167.1	GH3	WAM31643.1	GH2	ADL41501.1	GH13	ADQ03689.1	GH13	ABP66470.1	GH130	WP_039767005.1	GH15	WP_209453450.1	GH4	SHF39938.1	GH3	WP_026486733.1	GH2	TCO68640.1	GH3	KKC30780.1	GH171	NNG65766.1	CBM50	MCS3917204.1	GH31	ERM91206.1	CBM50			ADV78740.1	CBM50
WAM35948.1	GH130	ADQ41334.1	GH2	AEM74684.1	GH15	ACM61314.1	GH127	AZT89457.1	GH130	WP_045175737.1	GH127	BCS82304.1	GH13	ADQ07922.1	GH13	ADQ45729.1	GH10+CBM3+CBM3+GH48	WAM33785.1	GH30	WAM32755.1	GH20	ADL41945.1	GH130	ADQ03883.1	CBM48+GH13_14	ABP65942.1	GH130	WP_039763644.1	GH159	WP_209453491.1	GH28	SHF40884.1	GH2	WP_026486778.1	GH38	TCO68672.1	GH3	KKC30801.1	GH18	NNG65841.1	CBM50	MCS3917341.1	GH18	ERM91554.1	CBM50			ADV79096.1	CBM50
WAM36860.1	GH146	ADQ41137.1	GH23	AEM74685.1	GH2	ACM59297.1	GH13	AZT91128.1	GH130	WP_045173838.1	GH13	BCS82046.1	GH13	ADQ06019.1	GH13	ADQ47344.1	GH10	WAM33355.1	GH31	WAM30806.1	GH23	ADL43426.1	GH130	ADQ05663.1	GH13	ABP68102.1	GH130	WP_237738199.1	GH18	WP_209453641.1	CBM35+GH26	SHF50689.1	GH116	WP_026486867.1	GH106	TCO56293.1	GH170	KKC28507.1	CBM50	NNG66848.1	GH171	MCS3917393.1	CE4	ERM92002.1	CBM50			ADV79750.1	CBM50
WAM36027.1	GH15	ADQ40926.1	GH23	AEM72746.1	GH2	ACM59580.1	GH13+CBM48	AZT91604.1	GH130	WP_045173186.1	GH13	BCS80284.1	GH13	ADQ08158.1	GH13	ADQ45067.1	GH105	WAM34202.1	GH36	WAM30532.1	GH23	ADL41804.1	GH130	ADQ03709.1	GH13	ABP66381.1	GH130	WP_039767008.1	GH2	WP_209453660.1	CE4	SHF50724.1	GH36	WP_026486892.1	GH65	TCO57637.1	CBM50	KKC28742.1	CBM50	NNG67018.1	CBM50	MCS3916394.1	CBM50	ERM92605.1	GH171			ADV80106.1	CBM50
WAM36506.1	GH159	ADQ41090.1	GH26	AEM73677.1	GH23	ACM61644.1	GH13	AZT89318.1	GH15	WP_045173205.1	GH13	BCS82284.1	GH13	ADQ06000.1	GH13	ADQ45437.1	GH106	WAM34518.1	GH42	WAM31937.1	GH26	ADL43126.1	GH146	ADQ03895.1	GH13	ABP65906.1	GH130	WP_237738234.1	GH2	WP_209453863.1	GH120	SHF55760.1	GH29	WP_026486898.1	GH65	TCO61526.1	GH130	KKC28773.1	PL15	NNG67020.1	GH15	MCS3916878.1	CBM50	ERM92660.1	GH18			ADV78809.1	CBM50
WAM36322.1	GH161	ADQ41451.1	GH28	AEM73461.1	GH23	ACM59317.1	GH13	AZT91609.1	GH159	WP_045173547.1	GH13	BCS80273.1	GH13	ADQ07698.1	GH130	ADQ45191.1	GH106	WAM33594.1	GH2	WAM31938.1	GH28	ADL41578.1	GH15	ADQ04126.1	GH130	ABP65905.1	GH130	WP_039766213.1	GH20	WP_209453996.1	GH130	SHF57368.1	GH106	WP_026486914.1	GH3	TCO66356.1	CBM50	KKC28817.1	CBM50	NNG67242.1	CBM50	MCS3916982.1	GH18	ERM93081.1	GH130			ADV79181.1	CBM50
WAM36345.1	GH18	ADQ41758.1	GH28	AEM73627.1	GH26	ACM61658.1	GH13	AZT91510.1	GH161	WP_045173196.1	GH13	BCS82035.1	GH13	ADQ06033.1	GH130	ADQ45454.1	GH106	WAM33949.1	GH5	WAM32174.1	GH29	ADL43135.1	GH154	ADQ03977.1	GH130	ABP66075.1	GH159	WP_039766402.1	GH23	WP_209453998.1	GH36	SHF62286.1	GH63	WP_026486918.1	GH2	TCO68023.1	CBM50	KKC28956.1	CE19	NNG67741.1	GH23	MCS3917007.1	GH171	ERM93096.1	SLH+CBM54			ADV79245.1	GH32
WAM35480.1	GH2	ADQ41835.1	GH3	AEM73047.1	GH28	ACM59798.1	GH130	AZT89311.1	GH2	WP_045174165.1	GH130	BCS81813.1	GH130	ADQ07826.1	GH130	ADQ44997.1	GH11+CBM36	WAM33135.1	GH51	WAM31326.1	GH3	ADL41453.1	GH161	ADQ05302.1	GH146	ABP68121.2	GH16+CBM4+CBM4+CBM4+CBM4	WP_039763978.1	GH23	WP_209454305.1	CBM50	SHF63757.1	GH42	WP_026487090.1	GH130	TCO68671.1	GH171	KKC29027.1	CE14	NNG65660.1	CBM50	MCS3917319.1	CBM50	ERM90761.1	CE14			ADV79392.1	CBM50
WAM36028.1	GH2	ADQ40055.1	GH31	AEM72745.1	GH28	ACM61623.1	GH130	AZT89494.1	GH2	WP_045175898.1	GH130	BCS80298.1	GH130	ADQ07976.1	GH130	ADQ45304.1	GH127	WAM33242.1	GH67	WAM31498.1	GH30	ADL42106.1	GH2	ADQ03770.1	GH15	ABP68120.1	GH161	WP_156823683.1	GH26	WP_209454412.1	GH23	SHF64154.1	GH29	WP_026487091.1	GH130	TCO53363.1	CBM50	KKC29821.1	CE14	NNG65854.1	CBM50	MCS3917370.1	GH130	ERM90923.1	CBM50			ADV79593.1	CE14
WAM36399.1	GH2	ADQ41327.1	GH36	AEM72830.1	GH28	ACM59662.1	GH130	AZT89922.1	GH2	WP_045173963.1	GH130	BCS81956.1	GH130	ADQ07975.1	GH130	ADQ47026.1	GH13	WAM34557.1	GH74+CBM3+CBM3+CBM3+GH44	WAM32188.1	GH31	ADL41577.1	GH2	ADQ05655.1	GH159	ABP68096.1	GH173+CBM32	WP_011916232.1	GH26	WP_209454531.1	GH18	SHF66506.1	GH95	WP_026487246.1	GH2	TCO56191.1	CBM32	KKC30564.1	CBM32	NNG65889.1	CE14(49-206)	MCS3914912.1	CE19	ERM91058.1	CBM50			ADV80089.1	CBM50
WAM36420.1	GH2	ADQ40080.1	GH4	AEM72760.1	GH3	ACM59378.1	GH15	AZT89837.1	GH2	WP_045173636.1	GH15	BCS82105.1	GH130	ADQ08069.1	GH15	ADQ45193.1	GH13	WAM33792.1	GH81+CBM32	WAM31303.1	GH32	ADL43389.1	GH2	ADQ05672.1	GH18	ABP65782.1	GH2	WP_237738272.1	GH28	WP_209454553.1	GH3	SHF66773.1	GH4	WP_026487289.1	GH39	TCO56517.1	CBM50	KKC30785.1	CE14	NNG66301.1	CE19(409-554)	MCS3915107.1	CE14	ERM91431.1	CE19
WAM36347.1	GH20	ADQ40601.1	GH4	AEM74429.1	GH31	ACM61163.1	GH2	AZT90545.1	GH23	WP_082054675.1	GH15	BCS82104.1	GH130	ADQ06027.1	GH159	ADQ47227.1	GH13	WAM33662.1	GH9+CBM3+CBM3+CBM3+CBM3+GH48	WAM31302.1	GH36	ADL43136.1	GH2	ADQ04279.1	GH2	ABP68255.2	GH2	WP_011915956.1	GH28	WP_209454570.1	GH2	SHF67990.1	CE9	WP_026487321.1	GH36	TCO59156.1	CE19			NNG66322.1	CBM50	MCS3915253.1	CBM50	ERM92114.1	CBM50
WAM37280.1	GH23	ADQ40296.1	GH42	AEM73871.1	GH36	ACM59972.1	GH2	AZT90270.1	GH23	WP_045173481.1	GH161	BCS82207.1	GH15	ADQ05823.1	GH161	ADQ45176.1	GH13	WAM33659.1	GH9+CBM3+CBM3+CBM3+CBM3+GH44	WAM32262.1	GH42	ADL41554.1	GH2	ADQ03769.1	GH2	ABP66003.1	GH2	WP_039765215.1	GH29	WP_209454571.1	GH10	SHF73518.1	GH5	WP_026487342.1	GH4	TCO63854.1	CE14			NNG66362.1	CE14(49-208)	MCS3915696.1	CBM50	ERM92600.1	CE14
WAM37451.1	GH23	ADQ41479.1	GH5+CBM28	AEM74404.1	GH4	ACM59377.1	GH2	AZT89632.1	GH24	WP_045174395.1	GH2	BCS80292.1	GH159	ADQ07538.1	GH2	ADQ47241.1	GH13	WAM34183.1	GH94	WAM32657.1	GH5+CBM28	ADL42254.1	GH23	ADQ05608.1	GH2	ABP68299.1	GH2	WP_039766199.1	GH3	WP_209454572.1	GH67	SHF77449.1	GH5	WP_026487370.1	GH2	TCO67477.1	CE14			NNG66853.1	CE14(10-119)	MCS3916195.1	CE14	ERM92970.1	CBM50
WAM35840.1	GH24	ADQ39796.1	GH51	AEM73176.1	GH4	ACM61440.1	GH2	AZT91229.1	GH26	WP_045173635.1	GH2	BCS80097.1	GH161	ADQ08083.1	GH2	ADQ47015.1	GH13	WAM34182.1	GH94	WAM31666.1	GH5	ADL42414.1	GH23	ADQ03665.1	GH20	ABP68112.1	GH20	WP_039764154.1	GH3	WP_209454574.1	GH52	SHF78229.1	GH1	WP_026487374.1	GH10	TCO68037.1	CBM50			NNG66902.1	GH125(381-566)	MCS3916380.1	CBM50	ERM93105.1	CBM5
WAM37326.1	GH26	ADQ40600.1	GH51	AEM74169.1	GH42	ACM60726.1	GH23	AZT91228.1	GH28	WP_045175861.1	GH2	BCS80128.1	GH2	ADQ05861.1	GH2	ADQ46794.1	GH130	WAM33372.1	CBM13+GH95	WAM32678.1	GH5+CBM3+CBM3+GH44	ADL41706.1	GH24	ADQ04928.1	GH23	ABP67307.1	GH23	WP_039765014.1	GH3	WP_209454648.1	GH1	SHF81022.1	GH2	WP_026487441.1	GH53+CBM61					NNG67889.1	CBM50	MCS3917002.1	CE14
WAM36397.1	GH28	ADQ39902.1	GH65	AEM73020.1	CBM28+GH5+CBM17	ACM60537.1	GH23	AZT89493.1	GH28	WP_045175594.1	GH2	BCS82248.1	GH2	ADQ05849.1	GH20	ADQ45207.1	GH130	WAM34558.1	PL11+CBM3+CBM3+CBM3+PL9	WAM32679.1	GH5+CBM3+CBM3+PL9	ADL42284.1	GH26	ADQ04776.1	GH23	ABP67571.1	GH23	WP_039764245.1	GH30	WP_209454676.1	GH18	SHF88309.1	GH29	WP_035171794.1	GH42							MCS3917438.1	CBM50
WAM36867.1	GH29	ADQ39907.1	GH65	AEM74681.1	GH5	ACM60667.1	GH28	AZT89850.1	GH29	WP_045173487.1	GH20	BCS81655.1	GH2	ADQ06841.1	GH23	ADQ46940.1	GH130	WAM34563.1	SLH	WAM31854.1	GH65	ADL43391.1	GH28	ADQ05623.1	GH28	ABP66283.1	GH26	WP_039765090.1	GH31	WP_209454810.1	CE4	SHF88345.1	GH5	WP_035172019.1	GH95
WAM36414.1	GH3	ADQ41337.1	GH67	AEM73175.1	GH51	ACM61449.1	GH28	AZT91302.1	GH3	WP_045175093.1	GH23	BCS82085.1	GH2	ADQ07016.1	GH23	ADQ45471.1	GH146	WAM33826.1	SLH+CBM54	WAM31860.1	GH65	ADL42285.1	GH28	ADQ05292.1	GH29	ABP66002.1	GH28	WP_039764141.1	GH36	WP_209454868.1	GH18	SHF89823.1	GH3	WP_035172022.1	GH29
WAM36360.1	GH30	ADQ39606.1	GH74+CBM3	AEM74583.1	GH65	ACM61149.1	GH29	AZT91498.1	GH30	WP_045174907.1	GH23	BCS82208.1	GH2	ADQ06885.1	GH26	ADQ47174.1	GH15			WAM32326.1	GH74+CBM3+CBM3+GH48	ADL43119.1	GH29	ADQ05594.1	GH3	ABP66284.1	GH28	WP_039765141.1	GH4	WP_209454876.1	GH23	SHF90184.1	GH29	WP_035172029.1	GH3
WAM36356.1	GH30	ADQ41951.1	GH9+CBM3+CBM3	AEM74578.1	GH65	ACM61424.1	GH3	AZT89866.1	GH31	WP_045175049.1	GH26	BCS80178.1	GH2	ADQ05898.1	GH28	ADQ45201.1	GH159			WAM32318.1	GH9+CBM3+CBM3+CBM3+GH48	ADL43374.1	GH3	ADQ05298.1	GH31	ABP66942.1	GH29	WP_039765450.1	GH4	WP_209454913.1	GH14+CBM20	SHE36469.1	GH109	WP_035172167.1	GH27
WAM36863.1	GH31	ADQ41668.1	GH94	AEM73879.1	GH67	ACM59257.1	GH30	AZT89613.1	GH32	WP_045175048.1	GH28	BCS80194.1	GH2	ADQ06886.1	GH28	ADQ44989.1	GH161			WAM32321.1	GH9+CBM3+CBM3+CBM3+GH5	ADL41462.1	GH30	ADQ05277.1	GH31	ABP66714.1	GH3	WP_039766941.1	GH42	WP_209454954.1	GH10	SHE36895.1	GH36	WP_035172570.1	GH28
WAM36882.1	GH31	ADQ41667.1	GH94	AEM72711.1	CBM3+GH48+GH74	ACM61134.1	GH31	AZT89614.1	GH36	WP_045175862.1	GH28	BCS80540.1	GH2	ADQ06421.1	GH29	ADQ47175.1	GH2			WAM31316.1	GH94	ADL43104.1	GH31	ADQ03926.1	GH36	ABP66212.1	GH3	WP_051109316.1	GH43+CBM91	WP_209454955.1	CBM22+GH10+CBM9	SHE47895.1	GH18	WP_051585735.1	CBM22+GH10+CBM9
WAM36857.1	GH31	ADQ40039.1	GH95	AEM74844.1	CBM3+GH74	ACM59600.1	GH36	AZT91388.1	GH39	WP_045175572.1	GH29	BCS80109.1	GH20	ADQ05929.1	GH3	ADQ46642.1	GH2			WAM31315.1	GH94	ADL41759.1	GH36	ADQ03734.1	GH39	ABP68090.1	GH30	WP_039767162.1	GH5+CBM28	WP_209454993.1	CE7	SHE69430.1	GH23	WP_051585792.1	GH29
WAM35865.1	GH32	ADQ41890.1	CBM3+PL11	AEM74912.1	GH9+CBM3+CBM2	ACM59339.1	GH39	AZT91392.1	GH39	WP_045175840.1	GH3	BCS80941.1	GH23	ADQ08042.1	GH3	ADQ45080.1	GH2			WAM31519.1	SLH	ADL43073.1	GH4	ADQ03731.1	GH39	ABP66956.1	GH31	WP_083931413.1	GH5	WP_245301073.1	GH18	SHE75121.1	GH172	WP_051585824.1	GH106
WAM35859.1	GH36	ADQ39610.1	SLH	AEM72714.1	CBM3+GH9+CBM2	ACM59336.1	GH39	AZT89895.1	GH4	WP_045173498.1	GH30	BCS81120.1	GH23	ADQ05856.1	GH30	ADQ45036.1	GH2			WAM32338.1	SLH	ADL42711.1	GH4	ADQ05245.1	GH4	ABP66728.1	GH36	WP_051109299.1	GH5	WP_245301109.1	CE4	SHE81534.1	GH129	WP_051585825.1	CE12
WAM36858.1	GH39	ADQ41743.1	SLH+CBM54	AEM72934.1	GH94	ACM61105.1	GH4	AZT90702.1	GH4	WP_045174579.1	GH31	BCS80166.1	GH28	ADQ06412.1	GH30	ADQ45020.1	GH20					ADL43014.1	GH42	ADQ04493.1	GH4	ABP67981.1	GH39	WP_039765452.1	GH51	WP_245301222.1	CBM27+CBM23+GH26+CBM54+CBM59	SHE83782.1	CE4	WP_084295116.1	GH31
WAM36094.1	GH39	ADQ41898.1	SLH+CBM54	AEM72935.1	GH94	ACM60205.1	GH4	AZT90904.1	GH42	WP_045175558.1	GH31	BCS80564.1	GH29	ADQ06440.1	GH31	ADQ45959.1	GH23					ADL43390.1	GH43+CBM91	ADQ05299.1	GH4	ABP67986.2	GH39	WP_039763650.1	GH65	WP_245301292.1	GH65	SHE90434.1	CBM50	WP_156940128.1	GH106
WAM36098.1	GH39	ADQ40357.1	SLH	AEM74445.1	GH95+CBM51	ACM61015.1	GH42	AZT91699.1	GH42	WP_045173872.1	GH32	BCS80210.1	GH3	ADQ06441.1	GH31	ADQ46132.1	GH23					ADL41864.1	GH5	ADQ05189.1	GH42	ABP68313.1	GH4	WP_039763658.1	GH65	WP_245301296.1	CE4	SHF06198.1	GH35	WP_156940185.1	GH53
WAM36905.1	GH4	ADQ41943.1	SLH	AEM74847.1	CBM3+PL11	ACM59334.1	GH43+CBM22+GH43+CBM6	AZT89491.1	GH43+CBM91	WP_235375120.1	GH35	BCS80120.1	GH30	ADQ07892.1	GH32	ADQ47064.1	GH24					ADL42712.1	GH51	ADQ03729.1	CBM22+CBM6+GH43_10+GH43_16	ABP67154.1	GH4	WP_039766620.1	GH9+CBM3+CBM3	WP_245301372.1	GH39	SHF06393.1	CE4	WP_245589885.1	GH127
WAM35298.1	GH4			AEM72713.1	CBM3+GH9+GH44+PL11	ACM61441.1	GH43+CBM22+GH43+CBM6	AZT91394.1	GH43+CBM22+GH43+CBM6	WP_045173877.1	GH36	BCS80579.1	GH31	ADQ06408.1	GH35	ADQ46006.1	GH26					ADL41694.1	GH65	ADQ05616.1	GH43_10	ABP66632.1	GH42	WP_039767828.1	GH94	WP_209453422.1	GH154	SHF19754.1	GH31	WP_245589891.1	GH29
WAM36862.1	GH4			AEM72847.1	SLH+CBM54	ACM59720.1	GH5+CBM28	AZT90704.1	GH43	WP_045173593.1	GH39	BCS82175.1	GH32	ADQ06026.1	GH35	ADQ45068.1	GH28					ADL41699.1	GH65	ADQ05609.1	GH43	ABP66000.1	GH43+CBM91	WP_039767830.1	GH94	WP_209453454.1	GH170	SHF22260.1	GH163	WP_245589911.1	PL26
WAM37010.1	GH42			AEM74856.1	CBM54	ACM59384.1	GH5	AZT91215.1	GH5+CBM28	WP_045175534.1	GH4	BCS82174.1	GH32	ADQ07891.1	GH36	ADQ45245.1	GH28					ADL42103.1	GH67	ADQ04491.1	GH43	ABP67988.1	GH43+CBM22+GH43+CBM6	WP_039764707.1	SLH	WP_209453506.1	CE4	SHF23301.1	GH127	WP_245589945.1	GH130
WAM36100.1	GH43+CBM22+GH43+CBM6			AEM74107.1	SLH	ACM60947.1	GH5+CBM3+CBM3+GH44	AZT89324.1	GH5	WP_045174578.1	GH4	BCS82021.1	GH36	ADQ06528.1	GH4	ADQ45479.1	GH29					ADL41701.1	GH73	ADQ04043.1	GH5_2	ABP67152.1	GH43			WP_209453575.1	CBM50	SHF23698.1	GH151	WP_245589966.1	CBM22+GH10+CBM9
WAM35300.1	GH43			AEM74903.1	SLH	ACM60954.1	GH5+CBM3+CBM3+CBM3+GH5	AZT90850.1	GH5+CBM3+CBM3+GH44	WP_045175381.1	GH42	BCS82259.1	GH39	ADQ05928.1	GH4	ADQ45097.1	GH3					ADL42945.1	GH74+CBM3+CBM3+GH48	ADQ04492.1	GH51	ABP68103.1	GH5			WP_209453997.1	CE7	SHF25550.1	CBM50	WP_026485672.1	CBM22
WAM35724.1	CBM28+GH5					ACM60204.1	GH51	AZT90705.1	GH51	WP_082054751.1	GH43+CBM91	BCS82263.1	GH39	ADQ07337.1	GH4	ADQ45031.1	GH30					ADL42953.1	GH9+CBM3+CBM3+CBM3+GH48	ADQ05300.1	GH51	ABP66297.1	GH5+CBM28			WP_209452589.1	CBM50	SHF26786.1	CE4	WP_026485686.1	GH39
WAM36024.1	GH5					ACM59532.1	GH65	AZT90703.1	GH51	WP_045174042.1	GH5+CBM28	BCS80608.1	GH4	ADQ06587.1	GH42	ADQ45474.1	GH31					ADL42950.1	GH9+CBM3+CBM3+CBM3+GH5	ADQ04064.1	CBM61+GH53	ABP65789.1	GH5			WP_209453456.1	CBM50	SHF38066.1	GH123	WP_026485871.1	CE4
WAM35301.1	GH51					ACM59537.1	GH65	AZT89550.1	GH65	WP_045173644.1	GH5+CBM28	BCS81434.1	GH4	ADQ05906.1	GH43	ADQ45494.1	GH31					ADL41747.1	GH94	ADQ04276.1	GH67	ABP66694.1	GH5			WP_209454046.1	CBM50	SHF40194.1	CBM50	WP_026486115.1	GH172
WAM35299.1	GH51					ACM59969.1	GH67	AZT89555.1	GH65	WP_052661780.1	GH5+CBM28	BCS80675.1	GH42	ADQ07339.1	GH43	ADQ45467.1	GH31					ADL41748.1	GH94	ADQ03898.1	GH94	ABP66691.1	GH5+CBM3+CBM3+GH44			WP_209454700.1	CBM50	SHF46233.1	GH23	WP_026486161.1	CBM50
WAM36861.1	GH51					ACM60948.1	GH74+CBM3+CBM3+GH48	AZT89919.1	GH67	WP_045175322.1	GH+CBM3+CBM3+GH44	BCS82265.1	GH43+CBM22+GH43+CBM6	ADQ07774.1	GH5+CBM28	ADQ45200.1	GH35					ADL43125.1	GH95	ADQ03899.1	GH94	ABP67153.1	GH51			WP_209454888.1	CBM50	SHF48297.1	CE4	WP_026486240.1	CBM50
WAM36332.1	GH65					ACM60955.1	GH9+CBM3+CBM3+CBM3+GH48	AZT90851.1	GH9+CBM3+CBM3+CBM3+GH48	WP_045174577.1	GH51	BCS80171.1	GH43+CBM91	ADQ08066.1	GH5+CBM28	ADQ47003.1	GH36					ADL43373.1	PL11	ADQ05301.1	GH95	ABP66077.1	GH65			WP_209453406.1	CE4	SHF53519.1	CE4	WP_026486276.1	GH146
WAM35931.1	GH65					ACM60953.1	GH9+CBM3+CBM3+CBM3+GH5	AZT90847.1	GH9+CBM3+GH5	WP_045173780.1	GH65	BCS80177.1	GH43	ADQ07340.1	GH51	ADQ45468.1	GH39					ADL43137.1	PL26	ADQ05621.1	CE8+PL1_2	ABP66082.1	GH65			WP_209453408.1	CE8	SHF64312.1	GH29	WP_026487384.1	GH23
WAM36331.1	GH65					ACM59591.1	GH94	AZT89594.1	GH94	WP_045173786.1	GH65	BCS81436.1	GH43	ADQ07338.1	GH51	ADQ47204.1	GH39					ADL41439.1	SLH+CBM54	ADQ05593.1	PL11	ABP68258.1	GH67			WP_245301155.1	CE19	SHF64950.1	GH97	WP_026487442.1	CBM61
WAM35926.1	GH65					ACM59592.1	GH94	AZT89595.1	GH94	WP_045174392.1	GH67	BCS81905.1	GH5+CBM28	ADQ05833.1	GH65	ADQ47207.1	GH39					ADL41452.1	SLH+CBM54+GH16+CBM4+CBM4+CBM4+CBM4	ADQ05306.1	PL11_1	ABP66699.1	GH74+CBM3			WP_245301357.1	CE4	SHF87253.1	GH31	WP_051585857.1	CE4
WAM35483.1	GH67					ACM61423.1	PL11	AZT89836.1	GH95	WP_045175315.1	GH74+CBM3+CBM3+CBM3+GH48	BCS82199.1	GH5+CBM28	ADQ07956.1	GH65	ADQ45599.1	GH4					ADL42934.1	SLH	ADQ05311.1	PL26	ABP68298.1	GH88			WP_209452950.1	CBM50	SHE29626.1	GH38	WP_051585934.1	CE4
WAM35877.1	GH94					ACM60941.1	PL11+CBM3	AZT89835.1	PL26	WP_045175323.1	GH9+CBM3+CBM3+CBM3+GH48	BCS81437.1	GH51	ADQ05832.1	GH65	ADQ45473.1	GH4							ADQ05619.1	PL9_1	ABP66690.1	GH9+CBM3+CBM3+CBM3+GH48			WP_209452980.1	CBM50	SHE35839.1	CBM25	WP_051585943.1	GH23
WAM36344.1	GH94					ACM61167.1	PL26	AZT91524.1	SLH+CBM54	WP_082054726.1	GH9+CBM3+CBM3+CBM3+GH5	BCS81435.1	GH51	ADQ07951.1	GH65	ADQ46442.1	GH4							ADQ03654.1	CBM54	ABP66693.1	GH9+CBM3+CBM3+CBM3+GH5			WP_209453307.1	CBM50	SHE84722.1	CE4	WP_084295071.1	CE4
WAM35876.1	GH94					ACM59237.1	SLH+CBM54	AZT90837.1	SLH	WP_045173847.1	GH94	BCS80557.1	GH53	ADQ07541.1	GH67	ADQ45670.1	GH42							ADQ05129.1	SLH	ABP66703.1	GH94			WP_209454533.1	CBM50	SHE98313.1	CE19	WP_218915138.1	GH151
WAM36859.1	GH95					ACM60932.1	SLH			WP_045173849.1	GH94	BCS82078.1	GH65	ADQ07914.1	GH94	ADQ47209.1	GH43+CBM22+GH43+CBM6							ADQ05491.1	SLH	ABP66704.1	GH94			WP_209454800.1	CBM50	SHF00143.1	CE9	WP_026485942.1	CE4
WAM37066.1	SLH									WP_045175580.1	GH95	BCS82073.1	GH5	ADQ05847.1	GH94	ADQ45073.1	GH43+CBM91									ABP68289.1	PL39			WP_209452931.1	GH65	SHF16154.1	CE1	WP_026486577.1	CE19
										WP_235375270.1	PL11	BCS81658.1	GH67	ADQ07913.1	GH94	ADQ45079.1	GH43									ABP68290.1	SLH					SHF17213.1	CBM50	WP_026486580.1	GH42
										WP_108721022.1	PL11	BCS80104.1	GH81+CBM32	ADQ05930.1	PL11	ADQ46879.1	GH5+CBM28									ABP67959.1	SLH					SHF28983.1	CBM50	WP_026486724.1	CE1
										WP_045175595.1	PL26	BCS80130.1	GH88	ADQ05822.1	SLH+CBM54+GH16+CBM4+CBM4+CBM4+CBM4	ADQ47167.1	GH5+CBM28															SHF33584.1	GH73	WP_051585818.1	CE4
										WP_045173463.1	SLH+CBM54	BCS82033.1	GH94	ADQ05809.1	SLH+CBM54	ADQ45728.1	GH5+CBM3+CBM3+GH44															SHF40341.1	CBM50	WP_051585930.1	CE4
										WP_045173479.1	SLH+CBM54+GH16+CBM4+CBM4+CBM4+CBM4	BCS82032.1	GH94			ADQ45730.1	GH5+CBM3+CBM3+GH5															SHF42707.1	GH23	WP_169736180.1	CBM50
										WP_045175305.1	SLH	BCS80539.1	GH95			ADQ45472.1	GH51															SHF43574.1	GH23	WP_245589915.1	CBM50
										WP_082054747.1	SLH	BCS80168.1	PL1+CE8			ADQ46443.1	GH51															SHF49175.1	CBM50
												BCS80552.1	PL11			ADQ45004.1	GH65															SHF60507.1	GH4
												BCS80211.1	PL11			ADQ47072.1	GH65															SHF61480.1	GH35
												BCS80548.1	PL11			ADQ45003.1	GH65															SHF67801.1	GH42
												BCS80538.1	PL26			ADQ47067.1	GH65															SHF67844.1	CE12
												BCS80083.1	SLH+CBM54			ADQ46645.1	GH67															SHF76558.1	CE4
																ADQ45737.1	GH74+CBM3+CBM3+GH48															SHF90620.1	GH36
																ADQ44995.1	GH81+CBM32
																ADQ45038.1	GH88
																ADQ45727.1	GH9+CBM3+CBM3+CBM3+CBM48
																ADQ45731.1	GH9+CBM3+CBM3
																ADQ47013.1	GH94
																ADQ45018.1	GH94
																ADQ47012.1	GH94
																ADQ45469.1	GH95
																ADQ45470.1	GH95
																ADQ45070.1	PL1+CE8
																ADQ45740.1	PL11+CBM3
																ADQ45448.1	PL11
																ADQ45441.1	PL26
																ADQ45037.1	SLH+CBM54+GH16+GH55+CBM32
																ADQ45027.1	SLH+CBM54+GH16+GH55+CBM32+CBM32
																ADQ45747.1	SLH
																ADQ45263.1	SLH
[truncated: 55 more columns]
